# Supplementary material for: Comparative analysis of powdery mildew resistant and susceptible cultivated cucumber (Cucumis sativus L.) varieties to reveal the metabolic responses to Sphaerotheca fuliginea infection
Source: BMC Plant Biol. 2021 Jan 7;21:24. doi: 10.1186/s12870-020-02797-3 (PMC7791650; doi:10.1186/s12870-020-02797-3)
Supplement: Supplementary file 1 — Additional file 1: Table S1 The detailed information of RNA sequencing. [file 12870_2020_2797_MOESM1_ESM.xlsx]

## Sheet: Sheet1
Table S1 The detailed information of RNA sequencing.
Sample	Raw Data		Valid Data		Valid Ratio(reads)	Q20%	Q30%	GC content%
	Read	Base	Read	Base
BK2_11	51923624	7.79G	50028058	7.50G	96.35	99.99	98.46	42
BK2_12	54616102	8.19G	53009626	7.95G	97.06	99.99	98.37	42
BK2_17	42933192	6.44G	41275010	6.19G	96.14	99.99	98.43	43
BK2_42	49492850	7.42G	47803730	7.17G	96.59	99.99	98.49	42
BK2_45	54595960	8.19G	53073808	7.96G	97.21	99.99	98.51	42
BK2_48	51717362	7.76G	50060358	7.51G	96.8	99.99	98.53	42
H136_11	51637888	7.75G	49961152	7.49G	96.75	99.99	98.54	42
H136_12	50737586	7.61G	48920936	7.34G	96.42	99.99	98.37	42
H136_13	51382684	7.71G	49575434	7.44G	96.48	99.99	98.44	42.5
H136_41	52869068	7.93G	51292582	7.69G	97.02	99.99	98.51	42.5
H136_43	51651146	7.75G	49926160	7.49G	96.66	99.99	98.47	42
H136_46	52092896	7.81G	50705792	7.61G	97.34	99.99	98.65	45
