# Supplementary material for: Comparative analysis of powdery mildew resistant and susceptible cultivated cucumber (Cucumis sativus L.) varieties to reveal the metabolic responses to Sphaerotheca fuliginea infection
Source: BMC Plant Biol. 2021 Jan 7;21:24. doi: 10.1186/s12870-020-02797-3 (PMC7791650; doi:10.1186/s12870-020-02797-3)
Supplement: Supplementary file 2 — Additional file 2: Table S2 The detailed information of the mapped reads from different samples. [file 12870_2020_2797_MOESM2_ESM.xlsx]

## Sheet: Sheet1
Table S2 The detailed information of the mapped reads from different samples.
Sample	Valid reads	Mapped reads	Unique Mapped reads	Multi Mapped reads	PE Mapped reads	Reads map to sense strand	Reads map to antisense strand	Non-splice reads	Splice reads
BK2_11	50028058	48809766(97.56%)	42246705(84.45%)	6563061(13.12%)	43551964(87.06%)	23504849(46.98%)	23541479(47.06%)	32138993(64.24%)	14907335(29.80%)
BK2_12	53009626	51682126(97.50%)	44443363(83.84%)	7238763(13.66%)	46802474(88.29%)	24842941(46.86%)	24877050(46.93%)	33563511(63.32%)	16156480(30.48%)
BK2_17	41275010	39972442(96.84%)	33411693(80.95%)	6560749(15.90%)	35214110(85.32%)	18717212(45.35%)	18748559(45.42%)	25983879(62.95%)	11481892(27.82%)
BK2_42	47803730	46614664(97.51%)	40099940(83.88%)	6514724(13.63%)	41439098(86.69%)	22449566(46.96%)	22474198(47.01%)	31444414(65.78%)	13479350(28.20%)
BK2_45	53073808	51800807(97.60%)	44633138(84.10%)	7167669(13.51%)	46385916(87.40%)	24936770(46.99%)	24962298(47.03%)	33862903(63.80%)	16036165(30.21%)
BK2_48	50060358	48887979(97.66%)	42308799(84.52%)	6579180(13.14%)	43266822(86.43%)	23587492(47.12%)	23613766(47.17%)	31849637(63.62%)	15351621(30.67%)
H136_11	49961152	48866764(97.81%)	43150902(86.37%)	5715862(11.44%)	44052928(88.17%)	23568568(47.17%)	23589117(47.21%)	31743778(63.54%)	15413907(30.85%)
H136_12	48920936	47702561(97.51%)	42108364(86.07%)	5594197(11.44%)	42331978(86.53%)	22996061(47.01%)	23025617(47.07%)	31671795(64.74%)	14349883(29.33%)
H136_13	49575434	48439056(97.71%)	43036029(86.81%)	5403027(10.90%)	43302858(87.35%)	23412942(47.23%)	23449636(47.30%)	31349555(63.24%)	15513023(31.29%)
H136_41	51292582	50083255(97.64%)	44202597(86.18%)	5880658(11.46%)	44504638(86.77%)	24035649(46.86%)	24061768(46.91%)	32768513(63.89%)	15328904(29.89%)
H136_43	49926160	48673534(97.49%)	42967680(86.06%)	5705854(11.43%)	42922736(85.97%)	23436500(46.94%)	23483754(47.04%)	32441079(64.98%)	14479175(29.00%)
H136_46	50705792	48450328(95.55%)	35232063(69.48%)	13218265(26.07%)	43765834(86.31%)	19961695(39.37%)	19992522(39.43%)	27516392(54.27%)	12437825(24.53%)
