# Supplementary material for: Comparative analysis of powdery mildew resistant and susceptible cultivated cucumber (Cucumis sativus L.) varieties to reveal the metabolic responses to Sphaerotheca fuliginea infection
Source: BMC Plant Biol. 2021 Jan 7;21:24. doi: 10.1186/s12870-020-02797-3 (PMC7791650; doi:10.1186/s12870-020-02797-3)
Supplement: Supplementary file 3 — Additional file 3: Table S3 The detailed information of 24,317 cucumber genes with annotation. [file 12870_2020_2797_MOESM3_ESM.xlsx]

## Sheet: Sheet1
Table S3 The detailed information of 24,317 cucumber genes with annotation.
gene_id	chr	start	end	strand	gene_name	transcript_id	GO	KEGG	KO_ENTRY	EC	Description	trans_type	FPKM.BK2_11	FPKM.BK2_12	FPKM.BK2_17	FPKM.BK2_42	FPKM.BK2_45	FPKM.BK2_48	FPKM.H136_11	FPKM.H136_12	FPKM.H136_13	FPKM.H136_41	FPKM.H136_43	FPKM.H136_46	count.BK2_11	count.BK2_12	count.BK2_17	count.BK2_42	count.BK2_45	count.BK2_48	count.H136_11	count.H136_12	count.H136_13	count.H136_41	count.H136_43	count.H136_46
CsaV3_1G000010	chr1	22415	23923	-	CsaV3_1G000010	CsaV3_1G000010.1	GO:0003735(structural constituent of ribosome);GO:0005840(ribosome);GO:0006414(translational elongation);GO:0042254(ribosome biogenesis)	03010(Ribosome)	K02942	NA	PREDICTED: 60S acidic ribosomal protein P1 [Cucumis sativus]	NA	36.6182	37.838	36.8947	31.774	25.9391	36.3699	163.913	167.814	46.9556	186.711	38.7275	92.9137	2841	3109	2260	2339	2147	2837	12776	12757	3660	14900	2992	5984
CsaV3_1G000020	chr1	24948	33827	-	CsaV3_1G000020	CsaV3_1G000020.1	GO:0016442(RISC complex);GO:0031047(gene silencing by RNA)	NA	NA	NA	PREDICTED: staphylococcal nuclease domain-containing protein 1 [Cucumis sativus]	NA	50.6417	51.3188	47.0434	68.9231	74.3769	70.0772	60.1777	61.1326	57.3396	78.2504	68.6483	74.4856	15209	16319	11152	19638	23828	21154	18156	17989	17298	24171	20527	18567
CsaV3_1G000030	chr1	38098	41508	+	CsaV3_1G000030	CsaV3_1G000030.1	GO:0016491(oxidoreductase activity)	00590(Arachidonic acid metabolism);00790(Folate biosynthesis)	K00079	EC:1.1.1.184;EC:1.1.1.189	PREDICTED: (+)-neomenthol dehydrogenase-like [Cucumis sativus]	NA	14.992	14.9688	12.6225	11.1619	8.67798	11.5303	15.0537	16.6625	14.8994	19.4825	16.6834	16.4808	2396	2533	1592	1692	1480	1852	2417	2609	2392	3202	2655	2186
CsaV3_1G000040	chr1	42320	47225	-	CsaV3_1G000040	CsaV3_1G000040.1	GO:0006486(protein glycosylation);GO:0016757(transferase activity, transferring glycosyl groups)	NA	NA	NA	PREDICTED: probable beta-1,4-xylosyltransferase IRX10L isoform X1 [Cucumis sativus]	NA	10.4957	11.0956	9.85101	10.6351	9.06987	11.1519	9.32338	8.08341	7.24081	7.22198	6.89161	6.09891	1569	1756	1162	1508	1446	1676	1400	1184	1087	1110	1026	757
CsaV3_1G000050	chr1	49628	52342	+	CsaV3_1G000050	CsaV3_1G000050.1	GO:0003677(DNA binding);GO:0006355(regulation of transcription, DNA-templated)	NA	NA	NA	PREDICTED: floricaula/leafy homolog [Cucumis sativus]	NA	0.0001	0.014015	0.0001	0.255833	0.0001	0.0001	0.142109	0.023084	0.045034	0.02199	0.0001	0.0001	0	3	0	41	0	0	24	4	8	4	0	0
CsaV3_1G000060	chr1	57226	59022	-	CsaV3_1G000060	CsaV3_1G000060.1	GO:0003677(DNA binding);GO:0003700(DNA-binding transcription factor activity);GO:0005667(transcription factor complex);GO:0006355(regulation of transcription, DNA-templated)	03040(Spliceosome)	K12900	NA	hypothetical protein Csa_1G000550 [Cucumis sativus]	NA	0.263788	0.0001	0.0001	1.41748	0.731079	2.74479	2.40359	0.373077	0.338848	0.125324	0.0001	0.0858	14	0	0	71	42	146	128	20	18	7	0	4
CsaV3_1G000070	chr1	59513	63138	-	CsaV3_1G000070	CsaV3_1G000070.1	GO:0005515(protein binding);GO:0032008(positive regulation of TOR signaling)	NA	NA	NA	PREDICTED: uncharacterized protein LOC101206361 [Cucumis sativus]	NA	1.178	1.32796	0.861577	0.799613	0.900647	0.723506	3.42643	2.91761	1.61434	2.61727	0.785856	3.27756	149	178	86	96	122	92	435	362	205	341	99	344
CsaV3_1G000080	chr1	63737	67092	-	CsaV3_1G000080	CsaV3_1G000080.1	GO:0015995(chlorophyll biosynthetic process);GO:0046406(magnesium protoporphyrin IX methyltransferase activity)	00860(Porphyrin and chlorophyll metabolism)	K03428	EC:2.1.1.11	PREDICTED: magnesium protoporphyrin IX methyltransferase, chloroplastic [Cucumis sativus]	NA	107.864	106.261	105.088	55.4116	63.8967	68.8421	109.166	119.523	136.599	105.743	132.537	117.966	27093	28261	20836	13205	17121	17381	27547	29416	34465	27319	33147	24594
CsaV3_1G000090	chr1	68012	78346	+	CsaV3_1G000090	CsaV3_1G000090.1	GO:0003677(DNA binding);GO:0005515(protein binding);GO:0005634(nucleus);GO:0006355(regulation of transcription, DNA-templated);GO:0009725(response to hormone)	04075(Plant hormone signal transduction)	K14486	NA	PREDICTED: auxin response factor 2 [Cucumis sativus]	NA	42.0808	45.0384	39.7417	55.225	54.8422	53.7999	24.101	22.3182	28.869	23.2784	33.2724	25.5428	14842	16819	11064	18479	20633	19073	8540	7713	10228	8445	11684	7478
CsaV3_1G000100	chr1	80792	90944	+	CsaV3_1G000100	CsaV3_1G000100.1	GO:0005515(protein binding);GO:0005524(ATP binding);GO:0019538(protein metabolic process)	NA	NA	NA	PREDICTED: ATP-dependent Clp protease ATP-binding subunit clpA homolog CD4B, chloroplastic [Cucumis sativus]	NA	360.39	399.289	413.165	266.523	290.188	302.204	287.225	261.192	303.087	234.127	243.147	214.394	90638	106331	82024	63595	77855	76397	72572	64365	76570	60564	60887	44754
CsaV3_1G000110	chr1	91324	107838	-	CsaV3_1G000110	CsaV3_1G000110.1	GO:0004725(protein tyrosine phosphatase activity);GO:0006470(protein dephosphorylation);GO:0006570(tyrosine metabolic process);GO:0008138(protein tyrosine/serine/threonine phosphatase activity);GO:0009737(response to abscisic acid);GO:0016301(kinase activity);GO:0043622(cortical microtubule organization)	NA	NA	NA	PREDICTED: dual specificity protein phosphatase PHS1 [Cucumis sativus]	NA	15.8894	16.9771	15.081	17.6447	20.8316	16.4567	12.7662	12.387	12.3807	11.2474	11.3759	11.6983	3545	4010	2656	3734	4957	3690	2861	2708	2774	2581	2527	2166
CsaV3_1G000120	chr1	108352	108666	-	CsaV3_1G000120	CsaV3_1G000120.1	NA	NA	NA	NA	hypothetical protein Csa_1G000620 [Cucumis sativus]	NA	0.1477	0.0001	0.0001	0.028707	0.0001	0.0001	0.0001	0.199919	0.0001	0.0001	0.0001	0.186785	4	0	0	1	0	0	0	5	0	0	0	4
CsaV3_1G000130	chr1	109624	115229	+	CsaV3_1G000130	CsaV3_1G000130.1	NA	NA	NA	NA	PREDICTED: uncharacterized protein LOC101207324 [Cucumis sativus]	NA	24.3398	28.0339	21.5439	32.509	34.6292	33.4271	27.2499	18.3722	20.5173	22.9022	23.5395	20.5607	1045	1274	730	1324	1586	1442	1175	773	885	1011	1006	733
CsaV3_1G000140	chr1	116383	117541	+	CsaV3_1G000140	CsaV3_1G000140.1	GO:0005506(iron ion binding)	NA	NA	NA	PREDICTED: uncharacterized protein LOC101207574 isoform X1 [Cucumis sativus]	NA	97.8819	94.5896	112.7	32.4871	38.2985	35.493	217.047	266.896	336.987	259.501	233.812	258.496	4106	4201	3732	1293	1714	1497	9146	10969	14199	11196	9765	9000
CsaV3_1G000150	chr1	117971	120451	-	CsaV3_1G000150	CsaV3_1G000150.1	GO:0004185(serine-type carboxypeptidase activity);GO:0006508(proteolysis)	NA	NA	NA	hypothetical protein Csa_1G000650 [Cucumis sativus]	NA	37.7652	30.9845	56.657	23.2537	13.5055	18.339	37.6698	42.9009	24.7872	26.3438	24.474	18.7806	5454	4739	6459	3187	2081	2663	5466	6071	3596	3914	3520	2252
CsaV3_1G000160	chr1	121467	123328	-	CsaV3_1G000160	CsaV3_1G000160.1	GO:0006633(fatty acid biosynthetic process)	00010(Glycolysis / Gluconeogenesis);00030(Pentose phosphate pathway);00051(Fructose and mannose metabolism);00052(Galactose metabolism);03018(RNA degradation)	K00850	EC:2.7.1.11	PREDICTED: acyl carrier protein 4, chloroplastic [Cucumis sativus]	NA	201.514	194.067	199.72	94.5529	88.8753	108.188	367.106	434.918	442.428	427.534	353.049	370.8	26123	26638	20437	11629	12290	14097	47808	55241	57610	57003	45568	39896
CsaV3_1G000170	chr1	123768	131578	-	CsaV3_1G000170	CsaV3_1G000170.1	GO:0003723(RNA binding);GO:0006396(RNA processing);GO:0016779(nucleotidyltransferase activity)	NA	NA	NA	PREDICTED: uncharacterized protein LOC101208304 [Cucumis sativus]	NA	13.0922	14.6725	12.1711	10.0361	10.0567	9.82902	14.4287	13.7617	12.5067	11.4399	12.2039	9.54115	4024	4775	2953	2927	3298	3037	4456	4145	3862	3617	3735	2434
CsaV3_1G000180	chr1	124097	126120	+	CsaV3_1G000180	CsaV3_1G000180.1	NA	NA	NA	NA	PREDICTED: mitochondrial phosphate carrier protein 3, mitochondrial-like isoform X2 [Cucumis sativus]	NA	1.55439	1.91401	2.39962	1.8175	1.81813	1.99198	2.08159	2.25252	1.01426	0.956926	0.923081	0.882445	192	250	234	213	240	247	258	273	126	122	114	91
CsaV3_1G000190	chr1	132006	133915	+	CsaV3_1G000190	CsaV3_1G000190.1	GO:0046983(protein dimerization activity)	NA	NA	NA	PREDICTED: transcription factor bHLH137-like [Cucumis sativus]	NA	0.029005	0.0001	0.0001	0.0001	0.0001	0.194644	0.0001	0.0001	0.0001	0.038044	0.0001	0.0001	3	0	0	0	0	19	0	0	0	4	0	0
CsaV3_1G000200	chr1	137679	146865	-	CsaV3_1G000200	CsaV3_1G000200.1	GO:0009058(biosynthetic process);GO:0016740(transferase activity);GO:0030170(pyridoxal phosphate binding)	00600(Sphingolipid metabolism)	K00654	EC:2.3.1.50	PREDICTED: long chain base biosynthesis protein 2a [Cucumis sativus]	NA	17.5653	17.7872	16.8085	49.801	48.4834	32.2814	14.5845	15.2931	13.8639	17.0324	18.3483	16.2047	6347	6806	4795	17073	18688	11725	5295	5415	5032	6330	6602	4860
CsaV3_1G000210	chr1	137741	139739	+	CsaV3_1G000210	CsaV3_1G000210.1	GO:0005515(protein binding)	NA	NA	NA	PREDICTED: uncharacterized protein LOC101208783 [Cucumis sativus]	NA	0.105495	0.109749	0.036741	0.755896	0.538629	0.408697	0.0001	0.20996	0.305983	0.185271	0.089904	0.077824	13	15	4	88	71	51	0	26	38	24	11	8
CsaV3_1G000220	chr1	148053	149750	-	CsaV3_1G000220	CsaV3_1G000220.1	NA	NA	NA	NA	PREDICTED: CASP-like protein 1F2 [Cucumis sativus]	NA	0.0001	0.0001	0.034712	0.0001	0.0001	0.0001	0.0001	0.0001	0.0001	0.0001	0.0001	0.0001	0	0	4	0	0	0	0	0	0	0	0	0
CsaV3_1G000230	chr1	152752	156335	+	CsaV3_1G000230	CsaV3_1G000230.1	GO:0005515(protein binding)	04120(Ubiquitin mediated proteolysis)	K04649	EC:2.3.2.23	PREDICTED: ubiquitin-conjugating enzyme E2 27 [Cucumis sativus]	NA	49.2313	48.2425	44.6374	49.3194	60.8238	55.5905	34.0194	38.5148	41.0107	41.9699	46.3148	47.7443	3788	3931	2711	3600	4992	4300	2630	2904	3170	3322	3548	3049
CsaV3_1G000240	chr1	157881	166502	+	CsaV3_1G000240	CsaV3_1G000240.1	NA	NA	NA	NA	PREDICTED: uncharacterized protein LOC101220895 isoform X2 [Cucumis sativus]	NA	1.08836	0.961874	0.330829	0.019708	0.034214	0.0001	0.796921	0.0001	0.0001	0.0001	0.0001	0.0001	657	615	158	12	23	0	484	0	0	0	0	0
CsaV3_1G000250	chr1	159528	165870	-	CsaV3_1G000250	CsaV3_1G000250.1	NA	NA	NA	NA	PREDICTED: uncharacterized protein LOC101220895 isoform X2 [Cucumis sativus]	NA	0.114306	1.16934	0.850734	0.684604	0.629753	0.6766	0.0001	1.23876	1.24026	0.0001	0.0001	0.0001	56	604	328	317	328	332	0	592	608	0	0	0
CsaV3_1G000260	chr1	167203	169155	-	CsaV3_1G000260	CsaV3_1G000260.1	GO:0003677(DNA binding);GO:0006355(regulation of transcription, DNA-templated)	NA	NA	NA	hypothetical protein Csa_1G000770 [Cucumis sativus]	NA	0.202284	0.095182	0.49208	0.070184	0.0001	0.176089	0.0001	0.025806	0.523262	0.0001	0.109147	0.243715	31	15	58	10	0	27	0	4	79	0	17	31
CsaV3_1G000270	chr1	169774	172053	-	CsaV3_1G000270	CsaV3_1G000270.1	GO:0000178(exosome (RNase complex));GO:0003723(RNA binding)	03018(RNA degradation)	K03679	NA	PREDICTED: exosome complex component RRP4 homolog [Cucumis melo]	NA	0.201244	0.331961	0.269516	0.0001	0.0001	0.0001	9.02754	10.1812	8.75359	10.1304	7.692	6.32592	24	42	26	0	0	0	1068	1174	1035	1227	902	618
CsaV3_1G000280	chr1	180489	180640	-	CsaV3_1G000280	CsaV3_1G000280.1	NA	NA	NA	NA	hypothetical protein Csa_1G001270 [Cucumis sativus]	NA	6.28458	4.9348	2.73499	8.18229	7.88661	5.67995	12.3946	12.3128	6.20564	15.1034	5.06479	23.6045	78	65	27	96	104	71	153	149	77	191	62	241
CsaV3_1G000290	chr1	180793	182032	+	CsaV3_1G000290	CsaV3_1G000290.1	GO:0005758(mitochondrial intermembrane space);GO:0072321(chaperone-mediated protein transport)	NA	NA	NA	PREDICTED: mitochondrial import inner membrane translocase subunit TIM8 [Cucumis melo]	NA	16.7459	21.2806	17.3245	23.3378	20.8658	19.8015	42.6288	52.9255	27.0835	61.1735	22.4681	62.8256	317	427	259	419	421	377	810	981	515	1190	424	987
CsaV3_1G000300	chr1	184264	186169	+	CsaV3_1G000300	CsaV3_1G000300.1	GO:0016021(integral component of membrane)	NA	NA	NA	PREDICTED: bidirectional sugar transporter SWEET12-like [Cucumis sativus]	NA	0.189816	0.305126	0.441002	0.352265	0.349817	0.50459	0.879694	0.976827	0.469593	0.186532	0.272893	0.466638	23	38	41	40	44	60	104	113	56	23	32	46
CsaV3_1G000310	chr1	190592	192566	+	CsaV3_1G000310	CsaV3_1G000310.1	GO:0016021(integral component of membrane)	NA	NA	NA	PREDICTED: bidirectional sugar transporter SWEET10 [Cucumis sativus]	NA	0.0001	0.0001	0.0001	0.0001	0.0001	0.0001	0.0001	0.0001	0.0001	0.0001	0.0001	0.0001	0	0	0	0	0	0	0	0	0	0	0	0
CsaV3_1G000320	chr1	197789	202641	-	CsaV3_1G000320	CsaV3_1G000320.1	GO:0001522(pseudouridine synthesis);GO:0003723(RNA binding);GO:0009982(pseudouridine synthase activity)	NA	NA	NA	PREDICTED: RNA pseudouridine synthase 7 isoform X2 [Cucumis sativus]	NA	14.1002	13.2745	13.7431	16.8889	18.8268	14.9389	11.2639	11.2394	11.5069	12.1917	11.8645	10.702	1347	1343	1037	1531	1919	1435	1081	1052	1105	1198	1129	849
CsaV3_1G000330	chr1	202949	206546	+	CsaV3_1G000330	CsaV3_1G000330.1	GO:0005515(protein binding)	NA	NA	NA	PREDICTED: membrane-anchored ubiquitin-fold protein 3 [Cucumis sativus]	NA	58.3383	51.1315	51.1622	93.7086	93.9185	73.6703	22.215	26.1674	35.6487	26.0464	29.7371	29.2724	3489	3238	2416	5317	5992	4429	1335	1534	2142	1603	1771	1454
CsaV3_1G000340	chr1	208308	223084	-	CsaV3_1G000340	CsaV3_1G000340.1	NA	NA	NA	NA	PREDICTED: uncharacterized protein LOC101222073 [Cucumis sativus]	NA	5.09105	7.10054	5.9843	8.57533	8.20149	8.18767	7.43961	7.19045	7.45695	6.53378	6.81163	6.29534	1015	1499	942	1622	1744	1641	1490	1405	1493	1340	1352	1042
CsaV3_1G000350	chr1	224252	224452	+	CsaV3_1G000350	CsaV3_1G000350.1	NA	NA	NA	NA	hypothetical protein Csa_1G001350 [Cucumis sativus]	NA	0.0001	0.0001	0.0001	0.0001	0.0001	0.0001	0.0001	0.0001	0.0001	0.0001	0.0001	0.0001	0	0	0	0	0	0	0	0	0	0	0	0
CsaV3_1G000360	chr1	224637	227017	-	CsaV3_1G000360	CsaV3_1G000360.1	GO:0016747(transferase activity, transferring acyl groups other than amino-acyl groups)	00073(Cutin, suberine and wax biosynthesis)	K15400	EC:2.3.1.188	PREDICTED: omega-hydroxypalmitate O-feruloyl transferase [Cucumis sativus]	NA	1.89042	0.852172	0.105432	4.38656	0.572509	5.01782	0.632734	0.515366	0.077364	0.0001	0.0001	0.05227	328	157	15	721	106	873	110	88	14	0	0	8
CsaV3_1G000370	chr1	228052	228721	-	CsaV3_1G000370	CsaV3_1G000370.1	NA	NA	NA	NA	hypothetical protein Csa_1G001370 [Cucumis sativus]	NA	3.09258	2.06559	1.98375	3.46334	3.26605	3.40936	4.20013	8.90962	1.77549	3.10726	2.58328	2.27407	81	58	42	87	92	90	111	229	47	84	68	50
CsaV3_1G000380	chr1	229341	234264	-	CsaV3_1G000380	CsaV3_1G000380.1	NA	NA	NA	NA	PREDICTED: protein DEK [Cucumis sativus]	NA	35.3742	40.7094	34.3966	46.1558	44.787	40.5427	50.65	48.5374	26.2048	51.3796	36.3165	53.9594	5266	6417	4042	6519	7113	6067	7575	7080	3919	7867	5383	6668
CsaV3_1G000390	chr1	237441	240113	+	CsaV3_1G000390	CsaV3_1G000390.1	GO:0003677(DNA binding);GO:0005515(protein binding)	NA	NA	NA	PREDICTED: SWI/SNF complex subunit SWI3A isoform X1 [Cucumis sativus]	NA	14.5743	15.0152	14.6356	12.6101	11.9621	14.3046	7.72041	6.53718	9.8338	6.77292	7.62805	8.21281	2004	2186	1589	1645	1755	1977	1067	881	1358	958	1045	938
CsaV3_1G000400	chr1	240899	244669	+	CsaV3_1G000400	CsaV3_1G000400.1	GO:0000166(nucleotide binding);GO:0031422(RecQ helicase-Topo III complex)	NA	NA	NA	PREDICTED: recQ-mediated genome instability protein 1 isoform X1 [Cucumis sativus]	NA	4.74013	5.70978	4.13065	3.50022	3.27243	3.72863	4.31884	2.95449	3.46028	3.27817	3.30889	3.45847	692	883	476	485	510	548	634	423	508	493	481	419
CsaV3_1G000410	chr1	245887	246608	-	CsaV3_1G000410	CsaV3_1G000410.1	NA	NA	NA	NA	PREDICTED: HVA22-like protein e [Cucumis sativus]	NA	42.7971	39.1831	30.5259	43.4634	37.057	57.4598	7.51796	7.76438	13.6082	4.21388	12.3046	10.3714	1235	1198	696	1190	1141	1667	218	220	395	126	354	249
CsaV3_1G000420	chr1	248715	250479	-	CsaV3_1G000420	CsaV3_1G000420.1	NA	NA	NA	NA	PREDICTED: ribosomal RNA-processing protein 14-C [Cucumis sativus]	NA	12.2912	13.8048	11.2675	19.8979	15.7473	18.6571	16.0735	11.4085	6.25671	13.9453	12.8427	13.714	1754	2086	1269	2693	2397	2676	2304	1595	897	2046	1824	1624
CsaV3_1G000430	chr1	252445	255087	-	CsaV3_1G000430	CsaV3_1G000430.1	GO:0030001(metal ion transport);GO:0046872(metal ion binding)	NA	NA	NA	PREDICTED: uncharacterized protein LOC101211886 [Cucumis sativus]	NA	3.45931	2.48555	3.95465	1.09434	1.60128	1.30731	1.18988	1.71507	4.92547	3.12785	3.89159	5.55403	612	466	553	184	303	233	212	298	876	570	686	816
CsaV3_1G000440	chr1	258152	259290	-	CsaV3_1G000440	CsaV3_1G000440.1	NA	NA	NA	NA	hypothetical protein Csa_1G001440 [Cucumis sativus]	NA	0.040703	0.077155	0.037801	0.0001	0.0001	0.0001	0.040515	0.041689	0.0001	0.070696	0.0001	0.0001	4	8	3	0	0	0	4	4	0	7	0	0
CsaV3_1G000450	chr1	262037	265447	+	CsaV3_1G000450	CsaV3_1G000450.1	GO:0003677(DNA binding);GO:0005634(nucleus)	NA	NA	NA	PREDICTED: squamosa promoter-binding-like protein 13A [Cucumis sativus]	NA	5.80347	4.28086	5.03485	1.73004	2.31961	1.82953	4.8683	5.24133	3.59263	5.67069	5.96463	4.51473	1024	800	701	290	437	325	863	906	637	1029	1048	661
CsaV3_1G000460	chr1	267723	271586	-	CsaV3_1G000460	CsaV3_1G000460.1	NA	NA	NA	NA	PREDICTED: gamma carbonic anhydrase-like 2, mitochondrial [Cucumis sativus]	NA	61.0439	50.0546	50.4677	53.8839	60.5133	56.5978	50.198	64.7513	52.8788	73.0203	58.9005	66.3713	7109	6173	4640	5954	7518	6626	5873	7389	6186	8747	6830	6416
CsaV3_1G000470	chr1	272275	274088	-	CsaV3_1G000470	CsaV3_1G000470.1	NA	NA	NA	NA	PREDICTED: uncharacterized protein LOC101212373 [Cucumis sativus]	NA	58.341	61.7233	63.4185	60.0942	109.199	65.2889	13.3882	14.9034	31.0001	14.0375	28.5338	14.2922	8553	9582	7339	8359	17078	9621	1972	2141	4566	2117	4165	1740
CsaV3_1G000480	chr1	276299	282471	+	CsaV3_1G000480	CsaV3_1G000480.1	GO:0005515(protein binding)	04626(Plant-pathogen interaction)	K13436	EC:2.7.11.1	PREDICTED: CBS domain-containing protein CBSCBSPB5 isoform X1 [Cucumis sativus]	NA	31.9511	35.2177	38.9614	34.1902	36.7341	36.0419	31.0356	25.7555	30.3147	24.1562	32.8109	23.3322	7522	8779	7241	7637	9226	8529	7341	5941	7169	5850	7691	4560
CsaV3_1G000490	chr1	283549	285331	+	CsaV3_1G000490	CsaV3_1G000490.1	GO:0008152(metabolic process);GO:0016788(hydrolase activity, acting on ester bonds)	00562(Inositol phosphate metabolism);00564(Glycerophospholipid metabolism);00565(Ether lipid metabolism)	K01114	EC:3.1.4.3	PREDICTED: non-specific phospholipase C6 [Cucumis sativus]	NA	25.767	27.7064	27.8622	12.6355	12.8272	11.4295	17.1144	17.6203	16.6079	15.9012	12.4852	13.5805	3249	3699	2773	1512	1726	1449	2168	2177	2104	2062	1568	1422
CsaV3_1G000500	chr1	285093	287430	-	CsaV3_1G000500	CsaV3_1G000500.1	GO:0016592(mediator complex)	00562(Inositol phosphate metabolism);00564(Glycerophospholipid metabolism);00565(Ether lipid metabolism)	K01114	EC:3.1.4.3	PREDICTED: mediator of RNA polymerase II transcription subunit 30 [Cucumis sativus]	NA	18.2119	18.6791	23.9995	10.7183	8.95898	10.0625	12.972	15.2795	11.0345	11.8342	9.25479	11.4082	2205	2395	2294	1232	1157	1225	1578	1813	1342	1474	1116	1147
CsaV3_1G000510	chr1	291180	294979	+	CsaV3_1G000510	CsaV3_1G000510.1	NA	NA	NA	NA	PREDICTED: uncharacterized protein LOC101223022 [Cucumis sativus]	NA	1.00172	1.02853	0.684817	0.644487	0.450133	0.727267	0.703003	0.483488	0.612864	0.448879	0.901249	0.667143	266	290	144	163	128	195	188	126	164	123	239	147
CsaV3_1G000520	chr1	296768	302062	+	CsaV3_1G000520	CsaV3_1G000520.1	GO:0046982(protein heterodimerization activity)	NA	NA	NA	PREDICTED: nuclear transcription factor Y subunit C-1-like [Cucumis sativus]	NA	43.5734	40.5963	43.4529	20.8246	22.211	23.3096	66.188	82.2024	65.5659	67.2244	50.7724	74.0054	5096	5027	4012	2311	2771	2740	7776	9419	7702	8086	5912	7184
CsaV3_1G000530	chr1	302869	303915	+	CsaV3_1G000530	CsaV3_1G000530.1	GO:0006605(protein targeting);GO:0009941(chloroplast envelope);GO:0015450(P-P-bond-hydrolysis-driven protein transmembrane transporter activity);GO:0016020(membrane)	03060(Protein export);04141(Protein processing in endoplasmic reticulum);04145(Phagosome)	K07342	NA	uncharacterized protein LOC103701688 [Phoenix dactylifera]	NA	0.235935	0.303368	0.0001	0.403964	0.0001	0.179656	0.178689	0.0001	0.0001	0.268241	0.0001	0.445093	15	21	0	24	0	12	12	0	0	18	0	24
CsaV3_1G000540	chr1	303180	303334	-	CsaV3_1G000540	CsaV3_1G000540.1	NA	03060(Protein export);04141(Protein processing in endoplasmic reticulum);04145(Phagosome)	K07342	NA	hypothetical protein B456_008G206600 [Gossypium raimondii]	NA	0.0001	0.0001	0.0001	0.0001	0.0001	0.0001	0.0001	0.0001	0.005298	0.0001	0.0001	0.0001	0	0	0	0	0	0	0	0	1	0	0	0
CsaV3_1G000550	chr1	310653	319106	-	CsaV3_1G000550	CsaV3_1G000550.1	GO:0009630(gravitropism)	00650(Butanoate metabolism);00660(C5-Branched dibasic acid metabolism);00290(Valine, leucine and isoleucine biosynthesis);00770(Pantothenate and CoA biosynthesis)	K01652	EC:2.2.1.6	PREDICTED: acetolactate synthase 3, chloroplastic [Cucumis sativus]	NA	20.9812	21.654	19.8418	19.5084	25.525	19.9922	20.9052	22.4176	24.8057	25.1447	22.2252	26.2515	8938	9768	6672	7885	11600	8561	8947	9357	10615	11017	9427	9282
CsaV3_1G000560	chr1	310862	312859	+	CsaV3_1G000560	CsaV3_1G000560.1	GO:0000287(magnesium ion binding);GO:0003984(acetolactate synthase activity);GO:0005948(acetolactate synthase complex);GO:0009097(isoleucine biosynthetic process);GO:0009098(leucine biosynthetic process);GO:0009099(valine biosynthetic process);GO:0015940(pantothenate biosynthetic process);GO:0030976(thiamine pyrophosphate binding);GO:0050660(flavin adenine dinucleotide binding)	00650(Butanoate metabolism);00660(C5-Branched dibasic acid metabolism);00290(Valine, leucine and isoleucine biosynthesis);00770(Pantothenate and CoA biosynthesis)	K01652	EC:2.2.1.6	PREDICTED: acetolactate synthase 3, chloroplastic [Cucumis sativus]	NA	0.0001	0.0001	0.0001	0.0001	0.0001	0.0001	0.0001	0.0001	0.0001	0.0001	0.0001	0.0001	0	0	0	0	0	0	0	0	0	0	0	0
CsaV3_1G000570	chr1	328021	329952	+	CsaV3_1G000570	CsaV3_1G000570.1	GO:0005515(protein binding)	NA	NA	NA	PREDICTED: F-box protein At1g67340-like [Cucumis sativus]	NA	12.3983	13.7807	10.235	12.063	10.9364	13.0951	9.19559	8.09536	5.64406	6.69019	10.4866	5.04731	1728	2034	1126	1595	1626	1834	1288	1106	790	959	1455	584
CsaV3_1G000580	chr1	333631	341234	+	CsaV3_1G000580	CsaV3_1G000580.1	GO:0003993(acid phosphatase activity);GO:0006771(riboflavin metabolic process);GO:0019497(hexachlorocyclohexane metabolic process);GO:0046872(metal ion binding)	NA	NA	NA	PREDICTED: nucleotide pyrophosphatase/phosphodiesterase-like [Cucumis sativus]	NA	5.1798	4.97802	4.22163	6.22682	6.3151	5.92519	6.74605	4.69924	4.0195	3.98177	6.10265	6.20829	979	996	630	1116	1273	1125	1281	870	763	774	1148	974
CsaV3_1G000590	chr1	338572	349281	-	CsaV3_1G000590	CsaV3_1G000590.1	GO:0005634(nucleus);GO:0005737(cytoplasm);GO:0061015(snRNA import into nucleus)	03013(RNA transport)	K13151	NA	hypothetical protein Csa_1G002050 [Cucumis sativus]	NA	6.14543	5.18924	3.83158	6.79494	5.51972	7.32385	5.24622	3.80086	3.62938	4.35261	4.08346	3.63699	1213	1084	597	1272	1162	1453	1040	735	720	884	803	596
CsaV3_1G000600	chr1	349622	353054	-	CsaV3_1G000600	CsaV3_1G000600.1	NA	NA	NA	NA	PREDICTED: SNF1-related protein kinase regulatory subunit gamma-1 [Cucumis sativus]	NA	77.2977	89.933	75.7198	316.572	259.099	252.792	91.0427	49.8968	46.3395	31.0153	52.5128	52.2509	14318	17639	11072	55634	51197	47067	16942	9056	8623	5909	9685	8034
CsaV3_1G000610	chr1	352593	353147	+	CsaV3_1G000610	CsaV3_1G000610.1	NA	NA	NA	NA	hypothetical protein Csa_1G002070 [Cucumis sativus]	NA	0.0001	0.0001	0.0001	0.0001	0.0001	0.0001	0.0001	0.0001	0.0001	0.0001	0.0001	0.0001	0	0	0	0	0	0	0	0	0	0	0	0
CsaV3_1G000620	chr1	354128	357620	+	CsaV3_1G000620	CsaV3_1G000620.1	NA	NA	NA	NA	PREDICTED: uncharacterized protein LOC101215024 [Cucumis sativus]	NA	48.6506	48.9679	49.1072	52.2234	54.3377	53.0356	42.0693	38.9014	38.0187	45.2865	39.5318	42.9443	4266	4547	3399	4345	5083	4675	3706	3343	3349	4085	3452	3126
CsaV3_1G000630	chr1	362093	364751	+	CsaV3_1G000630	CsaV3_1G000630.1	GO:0004497(monooxygenase activity);GO:0005506(iron ion binding);GO:0016705(oxidoreductase activity, acting on paired donors, with incorporation or reduction of molecular oxygen);GO:0020037(heme binding);GO:0055114(oxidation-reduction process)	NA	NA	NA	PREDICTED: cytochrome P450 94B3 [Cucumis sativus]	NA	0.0001	0.0001	0.0001	0.142279	0.0001	0.09403	0.208512	0.0001	0.161826	0.0001	0.0001	0.056937	0	0	0	22	0	16	34	0	26	0	0	8
CsaV3_1G000640	chr1	366929	373363	+	CsaV3_1G000640	CsaV3_1G000640.1	GO:0005732(small nucleolar ribonucleoprotein complex);GO:0006364(rRNA processing);GO:0034457(Mpp10 complex)	03008(Ribosome biogenesis in eukaryotes)	K14559	NA	PREDICTED: U3 small nucleolar ribonucleoprotein protein MPP10 [Cucumis sativus]	NA	7.47891	8.98974	6.96249	7.1521	5.2672	8.33424	18.9137	13.4007	3.06787	16.3901	2.23656	8.14841	1353	1722	995	1228	1017	1516	3437	2375	558	3050	403	1224
CsaV3_1G000650	chr1	374744	378031	-	CsaV3_1G000650	CsaV3_1G000650.1	GO:0005509(calcium ion binding)	04626(Plant-pathogen interaction)	K13448	NA	PREDICTED: putative calcium-binding protein CML19 [Cucumis sativus]	NA	1.09524	0.712539	0.332445	13.8502	21.2353	4.42282	1.01787	0.241446	0.350029	0.581655	0.384156	0.530868	52	36	13	615	1060	209	48	12	17	28	18	21
CsaV3_1G000660	chr1	378802	389948	-	CsaV3_1G000660	CsaV3_1G000660.1	NA	NA	NA	NA	PREDICTED: uncharacterized protein LOC101215740 isoform X2 [Cucumis sativus]	NA	48.6355	51.9599	40.1686	26.3682	23.0988	27.641	79.2297	72.5116	41.0465	73.9763	47.4398	47.1261	14119	15972	9205	7263	7154	8066	23107	20625	11970	22088	13712	11355
CsaV3_1G000670	chr1	394824	398213	+	CsaV3_1G000670	CsaV3_1G000670.1	GO:0004055(argininosuccinate synthase activity);GO:0005524(ATP binding);GO:0006522(alanine metabolic process);GO:0006526(arginine biosynthetic process);GO:0006531(aspartate metabolic process);GO:0006560(proline metabolic process)	00250(Alanine, aspartate and glutamate metabolism);00220(Arginine biosynthesis)	K01940	EC:6.3.4.5	hypothetical protein Csa_1G002130 [Cucumis sativus]	NA	850.933	745.357	688.159	428.97	511.371	538.626	509.876	366.363	519.951	472.384	1051.61	458.273	152599	141532	97414	72985	97827	97092	91860	64375	93663	87132	187770	68212
CsaV3_1G000680	chr1	407157	411061	+	CsaV3_1G000680	CsaV3_1G000680.1	NA	03008(Ribosome biogenesis in eukaryotes)	K14564	NA	PREDICTED: nucleolar protein 56 [Cucumis sativus]	NA	41.5608	44.2559	47.0092	37.8647	39.3097	51.1609	82.8357	68.8159	27.5055	83.8266	29.0022	54.3117	7679	8658	6856	6637	7748	9501	15375	12457	5105	15929	5335	8329
CsaV3_1G000690	chr1	411387	414207	+	CsaV3_1G000690	CsaV3_1G000690.1	GO:0004017(adenylate kinase activity);GO:0005524(ATP binding);GO:0006144(purine nucleobase metabolic process);GO:0016776(phosphotransferase activity, phosphate group as acceptor);GO:0046034(ATP metabolic process)	00230(Purine metabolism);00730(Thiamine metabolism)	K00939	EC:2.7.4.3	PREDICTED: adenylate kinase 4-like [Cucumis sativus]	NA	2.0549	1.36078	2.20664	0.761149	1.412	1.3185	2.92499	5.96991	5.62489	6.13758	4.11054	6.50626	247	173	209	87	181	159	353	702	678	758	491	648
CsaV3_1G000700	chr1	417967	422027	-	CsaV3_1G000700	CsaV3_1G000700.1	GO:0004177(aminopeptidase activity);GO:0006508(proteolysis);GO:0008270(zinc ion binding)	NA	NA	NA	PREDICTED: probable aspartyl aminopeptidase [Cucumis sativus]	NA	59.4429	63.0672	54.9949	70.4006	70.5424	81.8412	44.2973	41.0717	38.6849	35.6374	29.6974	32.7835	7005	7869	5116	7871	8867	9694	5244	4742	4579	4320	3485	3207
CsaV3_1G000710	chr1	422519	426993	-	CsaV3_1G000710	CsaV3_1G000710.1	GO:0004177(aminopeptidase activity);GO:0006508(proteolysis);GO:0008270(zinc ion binding)	NA	NA	NA	PREDICTED: probable aspartyl aminopeptidase [Cucumis sativus]	NA	62.0035	32.4431	52.1647	48.0711	28.452	55.2481	6.78696	5.37751	21.1453	7.81395	17.1718	12.5834	7246	4015	4812	5330	3547	6490	797	616	2483	940	1999	1221
CsaV3_1G000720	chr1	428413	430044	+	CsaV3_1G000720	CsaV3_1G000720.1	GO:0005743(mitochondrial inner membrane);GO:0006850(mitochondrial pyruvate transmembrane transport)	NA	NA	NA	PREDICTED: mitochondrial pyruvate carrier 1-like [Cucumis sativus]	NA	55.569	38.7425	54.3515	83.3996	61.0509	102.005	11.506	11.5455	17.4979	6.91448	15.5394	9.71511	3975	2935	3069	5660	4658	7334	827	810	1258	509	1107	577
CsaV3_1G000730	chr1	433234	440378	+	CsaV3_1G000730	CsaV3_1G000730.1	GO:0005515(protein binding)	NA	NA	NA	PREDICTED: transcription factor GTE10 isoform X2 [Cucumis sativus]	NA	35.6696	36.9571	39.7925	38.1596	27.6811	37.7681	19.3277	16.5437	21.0308	20.0288	28.1402	14.903	8510	9336	7494	8638	7045	9057	4633	3868	5040	4915	6685	2951
CsaV3_1G000740	chr1	433361	446871	-	CsaV3_1G000740	CsaV3_1G000740.1	GO:0003676(nucleic acid binding)	NA	NA	NA	PREDICTED: uncharacterized protein LOC101217647 [Cucumis sativus]	NA	23.1372	26.1359	22.2585	9.52596	12.0011	14.5191	32.9927	28.7257	14.6806	24.7519	13.4893	18.9994	18585	22229	14113	7260	10284	11723	26624	22608	11845	20450	10789	12667
CsaV3_1G000750	chr1	447130	450040	-	CsaV3_1G000750	CsaV3_1G000750.1	GO:0005515(protein binding)	00500(Starch and sucrose metabolism);00460(Cyanoamino acid metabolism);00940(Phenylpropanoid biosynthesis)	K05350	EC:3.2.1.21	PREDICTED: putative FBD-associated F-box protein At5g56700 isoform X1 [Cucumis sativus]	NA	0.084881	0.138442	0.081297	0.195484	0.293249	0.295972	0.216511	0.228998	0.079366	0.020797	0.166539	0.147322	15	26	12	33	55	53	39	40	15	4	30	22
CsaV3_1G000760	chr1	450196	483763	-	CsaV3_1G000760	CsaV3_1G000760.1	GO:0000148(1,3-beta-D-glucan synthase complex);GO:0003843(1,3-beta-D-glucan synthase activity);GO:0005982(starch metabolic process);GO:0005985(sucrose metabolic process);GO:0006075((1->3)-beta-D-glucan biosynthetic process)	NA	NA	NA	PREDICTED: callose synthase 10 [Cucumis sativus]	NA	21.4902	18.511	20.6743	20.9514	19.1099	21.3591	14.5048	13.166	14.9479	15.6345	19.3347	14.5652	11465	10457	8706	10605	10876	11454	7774	6882	8011	8579	10270	6450
CsaV3_1G000770	chr1	485025	487141	+	CsaV3_1G000770	CsaV3_1G000770.1	GO:0003824(catalytic activity)	00770(Pantothenate and CoA biosynthesis)	K01598	EC:4.1.1.36	PREDICTED: probable phosphopantothenoylcysteine decarboxylase [Cucumis sativus]	NA	0.0001	0.0001	0.0001	0.0001	0.0001	0.090315	0.045182	0.0001	0.0001	0.0001	0.0001	0.109375	0	0	0	0	0	8	4	0	0	0	0	8
CsaV3_1G000780	chr1	487333	489820	-	CsaV3_1G000780	CsaV3_1G000780.1	GO:0005345(purine nucleobase transmembrane transporter activity);GO:0006863(purine nucleobase transport);GO:0016020(membrane);GO:0055085(transmembrane transport)	NA	NA	NA	PREDICTED: adenine/guanine permease AZG2 [Cucumis sativus]	NA	9.12543	10.3458	9.39407	1.74966	2.33692	1.37556	9.91529	10.3909	10.2772	4.9717	6.07726	5.12884	1835	2203	1492	334	502	279	2003	2048	2076	1029	1217	856
CsaV3_1G000790	chr1	495596	503020	+	CsaV3_1G000790	CsaV3_1G000790.1	GO:0005515(protein binding)	03040(Spliceosome)	K12872	NA	PREDICTED: kelch domain-containing protein 4 [Cucumis sativus]	NA	5.78636	6.71609	5.67481	7.69992	7.64366	8.17986	7.22782	7.09326	2.99799	10.0778	4.54934	7.02941	1192	1465	923	1505	1680	1694	1496	1432	621	2136	934	1202
CsaV3_1G000800	chr1	503860	512315	+	CsaV3_1G000800	CsaV3_1G000800.1	GO:0003676(nucleic acid binding)	NA	NA	NA	PREDICTED: uncharacterized protein LOC101218367 [Cucumis sativus]	NA	6.95275	7.52924	6.27911	4.80949	5.13413	5.21145	7.96356	5.37278	5.2708	5.05381	5.14715	3.32615	2286	2621	1630	1501	1801	1723	2631	1731	1741	1709	1685	908
CsaV3_1G000810	chr1	509155	512315	-	CsaV3_1G000810	CsaV3_1G000810.1	GO:0004109(coproporphyrinogen oxidase activity);GO:0005737(cytoplasm);GO:0006779(porphyrin-containing compound biosynthetic process);GO:0015994(chlorophyll metabolic process);GO:0051536(iron-sulfur cluster binding);GO:0055114(oxidation-reduction process)	NA	NA	NA	PREDICTED: radical S-adenosyl methionine domain-containing protein 1, mitochondrial [Cucumis sativus]	NA	1.56953	1.13326	0.557884	0.0001	0.32082	0.061671	2.59274	1.09234	0.626447	0.510272	0.298565	0.470516	363	278	102	0	80	15	603	248	146	122	69	91
CsaV3_1G000820	chr1	512815	516542	-	CsaV3_1G000820	CsaV3_1G000820.1	GO:0003824(catalytic activity);GO:0051536(iron-sulfur cluster binding)	NA	NA	NA	PREDICTED: elongator complex protein 3 [Cucumis sativus]	NA	19.7803	21.3543	20.0102	21.374	27.3617	30.058	18.7372	15.8098	16.5196	17.1314	16.5991	14.5124	3263	3730	2606	3345	4815	4984	3105	2556	2738	2907	2727	1987
CsaV3_1G000830	chr1	517369	520358	+	CsaV3_1G000830	CsaV3_1G000830.1	GO:0008152(metabolic process);GO:0016787(hydrolase activity)	00740(Riboflavin metabolism)	K20884	EC:2.7.1.26;EC:3.1.3.102	PREDICTED: haloacid dehalogenase-like hydrolase domain-containing protein At3g48420 [Cucumis sativus]	NA	245.182	241.682	262.873	122.304	158.202	167.934	403.82	420.289	656.628	422.01	424.784	358.373	19023	19854	16099	9003	13094	13097	31475	31950	51173	33676	32814	23078
CsaV3_1G000840	chr1	521109	522380	+	CsaV3_1G000840	CsaV3_1G000840.1	GO:0016747(transferase activity, transferring acyl groups other than amino-acyl groups)	00940(Phenylpropanoid biosynthesis);00945(Stilbenoid, diarylheptanoid and gingerol biosynthesis);00941(Flavonoid biosynthesis)	K13065	EC:2.3.1.133	PREDICTED: vinorine synthase-like [Cucumis sativus]	NA	0.74995	1.54369	1.29891	1.53855	1.8885	2.46952	0.574009	0.697879	0.846919	0.822199	1.46864	1.46893	78	169	106	151	208	256	60	71	88	87	151	126
CsaV3_1G000850	chr1	522750	524285	-	CsaV3_1G000850	CsaV3_1G000850.1	NA	04075(Plant hormone signal transduction)	K14494	NA	PREDICTED: DELLA protein GAI-like [Cucumis sativus]	NA	4.22105	4.93351	4.11813	6.49112	7.19519	8.10686	2.98501	2.89525	3.16834	2.92676	4.4215	4.33992	524	649	404	765	953	1012	373	353	396	374	547	448
CsaV3_1G000860	chr1	527038	530940	+	CsaV3_1G000860	CsaV3_1G000860.1	GO:0006464(cellular protein modification process);GO:0008113(peptide-methionine (S)-S-oxide reductase activity);GO:0055114(oxidation-reduction process)	04136(Autophagy - other eukaryotes)	K17890	NA	PREDICTED: protein tipD [Cucumis sativus]	NA	13.0304	14.2516	14.2122	25.9475	25.9388	28.4771	11.215	8.95591	10.5641	10.276	13.9201	7.99533	4008	4642	3451	7573	8511	8805	3466	2700	3264	3251	4264	2042
CsaV3_1G000870	chr1	527481	530941	-	CsaV3_1G000870	CsaV3_1G000870.1	GO:0005515(protein binding)	04136(Autophagy - other eukaryotes)	K17890	NA	PREDICTED: protein tipD [Cucumis sativus]	NA	15.5692	18.4817	13.9071	18.3321	16.1482	17.8077	10.8352	11.7583	9.54063	10.583	12.1465	7.88066	3217	4043	2268	3593	3559	3698	2249	2380	1980	2249	2499	1352
CsaV3_1G000880	chr1	531278	534858	-	CsaV3_1G000880	CsaV3_1G000880.1	NA	NA	NA	NA	PREDICTED: alpha/beta hydrolase domain-containing protein 17B [Cucumis sativus]	NA	17.5743	20.1683	22.9864	19.2548	19.3335	20.16	12.421	13.2159	13.3176	11.1211	12.2803	11.7971	3085	3749	3185	3207	3621	3558	2191	2274	2349	2008	2147	1719
CsaV3_1G000890	chr1	541500	542985	+	CsaV3_1G000890	CsaV3_1G000890.1	GO:0005515(protein binding)	00565(Ether lipid metabolism)	K16794	NA	PREDICTED: vegetative incompatibility protein HET-E-1-like [Cucumis sativus]	NA	0.0001	0.0001	0.0001	0.085266	0.0001	0.0001	0.0001	0.0001	0.0001	0.0001	0.0001	0.0001	0	0	0	10	0	0	0	0	0	0	0	0
CsaV3_1G000900	chr1	543320	548121	+	CsaV3_1G000900	CsaV3_1G000900.1	GO:0006281(DNA repair);GO:0051382(kinetochore assembly)	NA	NA	NA	PREDICTED: leucine-rich repeat receptor-like serine/threonine/tyrosine-protein kinase SOBIR1 [Cucumis sativus]	NA	6.6736	6.02595	4.7402	34.5962	29.7924	20.2139	3.50065	2.40081	2.94047	3.18159	8.95086	3.59789	2207	2110	1238	10852	10508	6718	1163	778	977	1082	2947	988
CsaV3_1G000910	chr1	545619	547550	-	CsaV3_1G000910	CsaV3_1G000910.1	GO:0004672(protein kinase activity);GO:0005515(protein binding);GO:0005524(ATP binding);GO:0006468(protein phosphorylation)	NA	NA	NA	PREDICTED: leucine-rich repeat receptor-like serine/threonine/tyrosine-protein kinase SOBIR1 [Cucumis sativus]	NA	0.0001	0.0001	0.0001	0.0001	0.0001	0.0001	0.0001	0.0001	0.0001	0.0001	0.0001	0.0001	0	0	0	0	0	0	0	0	0	0	0	0
CsaV3_1G000920	chr1	551161	554399	-	CsaV3_1G000920	CsaV3_1G000920.1	GO:0010088(phloem development)	NA	NA	NA	PREDICTED: uncharacterized protein LOC101204444 isoform X2 [Cucumis sativus]	NA	0.199721	0.328035	0.291119	0.499792	0.366958	0.365886	0.209621	0.270977	0.494394	0.619067	0.875389	3.45794	43	75	50	102	84	79	45	57	106	136	186	613
CsaV3_1G000930	chr1	555803	559089	+	CsaV3_1G000930	CsaV3_1G000930.1	GO:0004719(protein-L-isoaspartate (D-aspartate) O-methyltransferase activity);GO:0006479(protein methylation);GO:0046500(S-adenosylmethionine metabolic process)	NA	NA	NA	PREDICTED: protein-L-isoaspartate O-methyltransferase 1 isoform X2 [Cucumis sativus]	NA	18.9539	20.935	19.2492	29.6207	38.6368	32.6934	11.3224	9.51906	16.2594	12.2685	16.8612	10.3651	2315	2707	1856	3432	5034	4013	1390	1139	1995	1541	2051	1051
CsaV3_1G000940	chr1	557862	561197	-	CsaV3_1G000940	CsaV3_1G000940.1	GO:0003676(nucleic acid binding)	NA	NA	NA	Ribonucleoprotein [Cucumis sativus]	NA	367.39	379.898	390.684	202.493	207.901	236.436	755.702	877.377	513.76	913.898	418.328	767.927	76633	83905	64327	40073	46261	49573	158359	179317	107646	196069	86880	132950
CsaV3_1G000950	chr1	561420	566394	-	CsaV3_1G000950	CsaV3_1G000950.1	GO:0003824(catalytic activity)	00052(Galactose metabolism)	K06617	EC:2.4.1.82	PREDICTED: probable galactinol--sucrose galactosyltransferase 2 isoform X1 [Cucumis sativus]	NA	55.5343	28.4345	59.7246	20.2607	18.8321	26.5548	61.4498	47.936	24.0973	33.0865	65.4205	60.8114	14816	8032	12577	5128	5360	7121	16470	12531	6458	9079	17377	13466
CsaV3_1G000960	chr1	569158	570864	-	CsaV3_1G000960	CsaV3_1G000960.1	NA	NA	NA	NA	PREDICTED: uncharacterized protein LOC101204692 [Cucumis sativus]	NA	3.56054	8.62592	8.70736	21.8418	18.2256	16.0269	7.23048	8.54697	4.68468	3.42619	3.38945	2.99653	492	1261	949	2859	2683	2223	1003	1156	650	487	466	344
CsaV3_1G000970	chr1	571441	573110	-	CsaV3_1G000970	CsaV3_1G000970.1	NA	NA	NA	NA	PREDICTED: E3 ubiquitin-protein ligase RGLG2-like [Cucumis sativus]	NA	21.0164	18.5678	20.7677	18.7978	20.6602	22.6149	10.2847	10.7934	12.9526	13.9512	18.4498	12.1446	1555	1454	1213	1319	1630	1681	765	783	963	1062	1359	746
CsaV3_1G000980	chr1	573151	574376	-	CsaV3_1G000980	CsaV3_1G000980.1	NA	NA	NA	NA	PREDICTED: E3 ubiquitin-protein ligase RGLG2-like isoform X1 [Cucumis melo]	NA	2.74768	3.02377	2.60355	2.77053	3.2814	3.76469	2.19349	1.13513	1.52045	1.90088	2.822	2.1752	254	296	190	243	323	349	204	103	141	181	260	167
CsaV3_1G000990	chr1	576776	580721	+	CsaV3_1G000990	CsaV3_1G000990.1	NA	NA	NA	NA	PREDICTED: rhodanese-like domain-containing protein 11, chloroplastic [Cucumis sativus]	NA	106.962	112.67	94.7475	69.7166	48.7756	64.7393	296.608	343.914	161.062	322.581	158.451	270.217	13460	15012	9411	8323	6548	8189	37496	42402	20358	41750	19852	28222
CsaV3_1G001000	chr1	589792	590504	+	CsaV3_1G001000	CsaV3_1G001000.1	GO:0005515(protein binding)	NA	NA	NA	PREDICTED: uncharacterized protein LOC101222072 [Cucumis sativus]	NA	1.45289	3.11066	0.816131	11.5279	6.4411	6.49804	0.718109	0.092914	0.0001	0.692584	0.892991	1.20799	72	163	32	539	339	322	36	5	0	36	44	50
CsaV3_1G001010	chr1	590799	591348	+	CsaV3_1G001010	CsaV3_1G001010.1	NA	NA	NA	NA	hypothetical protein Csa_1G002950 [Cucumis sativus]	NA	0.327101	0.09201	0.0001	1.13827	0.454561	0.535031	0.0001	0.0001	0.0001	0.0001	0.0001	0.0001	11	4	0	35	16	17	0	0	0	0	0	0
CsaV3_1G001020	chr1	596165	599817	+	CsaV3_1G001020	CsaV3_1G001020.1	GO:0005515(protein binding)	NA	NA	NA	PREDICTED: plant intracellular Ras-group-related LRR protein 9 [Cucumis sativus]	NA	6.01514	7.03299	7.07414	12.4776	11.3822	12.0889	8.51293	6.56087	5.64482	7.16763	8.63851	8.47654	1049	1299	974	2064	2117	2119	1491	1121	989	1286	1500	1227
CsaV3_1G001030	chr1	600864	602205	+	CsaV3_1G001030	CsaV3_1G001030.1	GO:0006855(drug transmembrane transport);GO:0015238(xenobiotic transmembrane transporter activity);GO:0015297(antiporter activity);GO:0016020(membrane)	NA	NA	NA	hypothetical protein Csa_1G003460 [Cucumis sativus]	NA	0.0001	0.0001	0.0001	0.0001	0.0001	0.0001	0.0001	0.0001	0.0001	0.0001	0.0001	0.0001	0	0	0	0	0	0	0	0	0	0	0	0
CsaV3_1G001040	chr1	602986	606221	+	CsaV3_1G001040	CsaV3_1G001040.1	GO:0006855(drug transmembrane transport);GO:0015238(xenobiotic transmembrane transporter activity);GO:0015297(antiporter activity);GO:0016020(membrane)	NA	NA	NA	hypothetical protein Csa_1G003470 [Cucumis sativus]	NA	0.836257	0.8069	0.82111	0.334995	0.462224	0.746576	0.940281	0.311366	0.862994	0.188804	2.32341	0.740306	62	64	48	24	37	56	70	23	65	15	172	46
CsaV3_1G001050	chr1	607833	610532	+	CsaV3_1G001050	CsaV3_1G001050.1	GO:0006855(drug transmembrane transport);GO:0015238(xenobiotic transmembrane transporter activity);GO:0015297(antiporter activity);GO:0016020(membrane)	NA	NA	NA	PREDICTED: MATE efflux family protein DTX1 [Cucumis sativus]	NA	14.9741	16.5452	21.2259	10.2975	16.0629	9.70926	14.6108	10.6549	17.7475	9.43255	43.8558	11.7491	1801	2107	2015	1175	2061	1174	1766	1256	2144	1167	5252	1173
CsaV3_1G001060	chr1	611409	612550	-	CsaV3_1G001060	CsaV3_1G001060.1	NA	NA	NA	NA	hypothetical protein Csa_1G003500 [Cucumis sativus]	NA	0.136379	0.076952	0.064789	0.251252	0.076382	0.077325	0.156315	0.0001	0.138357	0.349603	0.725559	0.803106	13	8	5	23	8	8	15	0	13	34	67	62
CsaV3_1G001070	chr1	613749	617444	+	CsaV3_1G001070	CsaV3_1G001070.1	GO:0004672(protein kinase activity);GO:0005524(ATP binding);GO:0006468(protein phosphorylation)	NA	NA	NA	PREDICTED: serine/threonine-protein kinase HT1-like [Cucumis sativus]	NA	10.5806	11.2794	13.9971	10.5771	14.5061	9.78721	10.5167	10.0222	9.81582	12.9399	11.7054	13.6119	1876	2117	1959	1779	2743	1744	1873	1741	1748	2359	2066	2003
CsaV3_1G001080	chr1	617649	619736	-	CsaV3_1G001080	CsaV3_1G001080.1	GO:0005515(protein binding);GO:0008270(zinc ion binding)	NA	NA	NA	PREDICTED: pentatricopeptide repeat-containing protein At1g08070-like [Cucumis sativus]	NA	6.04609	5.45096	3.8942	2.01605	1.66311	2.21292	9.40906	6.99659	3.20002	4.32831	1.41735	3.39402	1021	974	519	323	300	376	1596	1157	543	752	239	476
CsaV3_1G001090	chr1	620843	622741	-	CsaV3_1G001090	CsaV3_1G001090.1	GO:0005515(protein binding)	NA	NA	NA	PREDICTED: pentatricopeptide repeat-containing protein At3g48250, chloroplastic [Cucumis sativus]	NA	2.04679	2.03305	1.52404	1.38793	1.20722	1.6207	2.50643	1.87506	0.928039	2.48944	0.80259	1.70712	315	331	185	203	198	251	387	282	144	393	123	218
CsaV3_1G001100	chr1	627943	628153	-	CsaV3_1G001100	CsaV3_1G001100.1	GO:0004592(pantoate-beta-alanine ligase activity);GO:0015940(pantothenate biosynthetic process);GO:0019482(beta-alanine metabolic process)	00410(beta-Alanine metabolism);00770(Pantothenate and CoA biosynthesis)	K01918	EC:6.3.2.1	hypothetical protein Csa_7G061730 [Cucumis sativus]	NA	0.0001	0.0001	0.0001	0.0001	0.0001	0.0001	0.0001	0.0001	0.0001	0.0001	0.0001	0.0001	0	0	0	0	0	0	0	0	0	0	0	0
CsaV3_1G001110	chr1	630400	633112	-	CsaV3_1G001110	CsaV3_1G001110.1	GO:0003746(translation elongation factor activity);GO:0003924(GTPase activity);GO:0005525(GTP binding);GO:0005840(ribosome);GO:0006448(regulation of translational elongation)	NA	NA	NA	PREDICTED: elongation factor Tu, chloroplastic [Cucumis sativus]	NA	623.703	640.241	633.402	281.393	284.239	333.169	987.506	1148.87	871.819	923.33	601.407	757.98	136750	148637	109624	58535	66481	73427	217517	246812	192010	208224	131290	137939
CsaV3_1G001120	chr1	637804	639567	+	CsaV3_1G001120	CsaV3_1G001120.1	GO:0005506(iron ion binding);GO:0016705(oxidoreductase activity, acting on paired donors, with incorporation or reduction of molecular oxygen);GO:0020037(heme binding);GO:0055114(oxidation-reduction process)	00590(Arachidonic acid metabolism);00591(Linoleic acid metabolism)	K07418	EC:1.14.14.1;EC:1.14.14.73	PREDICTED: cytochrome P450 71A22-like [Cucumis sativus]	NA	217.477	246.916	197.946	172.395	198.461	211.545	149.182	118.371	167.824	123.745	164.679	94.3061	26891	32328	19321	20224	26178	26293	18532	14342	20845	15738	20275	9679
CsaV3_1G001130	chr1	640192	645553	-	CsaV3_1G001130	CsaV3_1G001130.1	NA	NA	NA	NA	PREDICTED: L-type lectin-domain containing receptor kinase S.1 [Cucumis sativus]	NA	12.8065	12.5115	12.1274	22.4408	18.371	18.0677	6.98966	7.12296	7.90291	6.62259	12.3787	8.34604	4433	4586	3314	7370	6784	6287	2431	2416	2748	2358	4267	2398
CsaV3_1G001140	chr1	640563	642539	+	CsaV3_1G001140	CsaV3_1G001140.1	GO:0004672(protein kinase activity);GO:0005524(ATP binding);GO:0006468(protein phosphorylation);GO:0030246(carbohydrate binding)	NA	NA	NA	PREDICTED: L-type lectin-domain containing receptor kinase S.1 [Cucumis sativus]	NA	0.0001	0.0001	0.0001	0.0001	0.0001	0.0001	0.0001	0.0001	0.0001	0.0001	0.0001	0.0001	0	0	0	0	0	0	0	0	0	0	0	0
CsaV3_1G001150	chr1	645969	646175	+	CsaV3_1G001150	CsaV3_1G001150.1	NA	NA	NA	NA	hypothetical protein Csa_1G004070 [Cucumis sativus]	NA	2.01822	1.12006	1.00874	1.0237	0.760582	3.84997	1.07313	0.634529	0.920735	0.886572	3.80253	1.63214	34	20	14	17	14	65	19	11	16	16	64	23
CsaV3_1G001160	chr1	646275	650322	+	CsaV3_1G001160	CsaV3_1G001160.1	GO:0003676(nucleic acid binding);GO:0005524(ATP binding)	03040(Spliceosome)	K12823	EC:3.6.4.13	PREDICTED: DEAD-box ATP-dependent RNA helicase 20 isoform X1 [Cucumis sativus]	NA	18.9408	20.558	21.1981	18.1515	15.9856	20.9812	15.2325	10.642	14.1377	16.2323	19.9903	16.1234	2861	3288	2528	2602	2576	3186	2312	1576	2146	2522	3007	2022
CsaV3_1G001170	chr1	661266	667885	+	CsaV3_1G001170	CsaV3_1G001170.1	GO:0005507(copper ion binding);GO:0008131(primary amine oxidase activity);GO:0009308(amine metabolic process);GO:0048038(quinone binding);GO:0055114(oxidation-reduction process)	00260(Glycine, serine and threonine metabolism);00350(Tyrosine metabolism);00360(Phenylalanine metabolism);00410(beta-Alanine metabolism);00950(Isoquinoline alkaloid biosynthesis);00960(Tropane, piperidine and pyridine alkaloid biosynthesis)	K00276	EC:1.4.3.21	PREDICTED: copper amine oxidase 1 [Cucumis sativus]	NA	26.3522	30.3021	28.575	17.7163	20.8613	28.552	17.2967	11.5304	19.1824	10.7499	13.2344	7.85997	8270	10069	7079	5275	6984	9007	5453	3546	6047	3470	4136	2048
CsaV3_1G001180	chr1	670253	672053	-	CsaV3_1G001180	CsaV3_1G001180.1	GO:0003677(DNA binding)	NA	NA	NA	PREDICTED: transcription factor MYB32-like [Cucumis sativus]	NA	11.319	13.0405	9.76922	13.9608	11.4235	13.1937	3.07599	2.16369	4.56408	0.974052	3.07422	0.954195	1439	1756	981	1684	1550	1686	393	270	583	128	390	101
CsaV3_1G001190	chr1	677610	680881	+	CsaV3_1G001190	CsaV3_1G001190.1	GO:0000118(histone deacetylase complex);GO:0004407(histone deacetylase activity);GO:0006807(nitrogen compound metabolic process);GO:0016575(histone deacetylation)	NA	NA	NA	PREDICTED: histone deacetylase 6 [Cucumis sativus]	NA	9.70658	9.23234	8.17316	8.94243	9.49891	10.6393	11.1881	11.9309	8.95099	11.7838	9.30649	10.4998	1674	1686	1113	1463	1747	1844	1938	2016	1550	2090	1598	1503
CsaV3_1G001200	chr1	681651	683300	+	CsaV3_1G001200	CsaV3_1G001200.1	GO:0005515(protein binding)	00500(Starch and sucrose metabolism)	K01176	EC:3.2.1.1	PREDICTED: putative pentatricopeptide repeat-containing protein At1g64310 [Cucumis sativus]	NA	0.184382	0.104632	0.071443	0.157666	0.079298	0.084157	0.205031	0.352844	0.164245	0.295922	0.153449	0.169862	25	15	8	20	12	12	28	47	22	41	21	19
CsaV3_1G001210	chr1	683373	684228	+	CsaV3_1G001210	CsaV3_1G001210.1	NA	NA	NA	NA	hypothetical protein Csa_1G004150 [Cucumis sativus]	NA	0.089052	0.0001	0.0001	0.0001	0.0001	0.008176	0.435506	0.325857	0.159954	0.379736	0.096411	0.02373	2	0	0	0	0	1	8	6	3	8	2	1
CsaV3_1G001220	chr1	684351	685151	-	CsaV3_1G001220	CsaV3_1G001220.1	NA	03040(Spliceosome);04141(Protein processing in endoplasmic reticulum);04144(Endocytosis)	K03283	NA	hypothetical protein Csa_1G004160 [Cucumis sativus]	NA	1.15859	1.21986	1.03487	0.683863	0.285763	0.664124	1.43865	0.834756	0.747406	1.44344	0.756723	0.649678	76	84	53	42	20	44	94	53	49	97	49	35
CsaV3_1G001230	chr1	692578	695698	+	CsaV3_1G001230	CsaV3_1G001230.1	NA	NA	NA	NA	PREDICTED: protein LATERAL ORGAN BOUNDARIES [Cucumis sativus]	NA	0.079205	0.0001	0.0001	0.0001	0.0001	0.0001	0.089289	0.030516	0.0001	0.0001	0.119484	0.036025	10	0	0	0	0	0	12	4	0	0	15	4
CsaV3_1G001240	chr1	703248	705346	+	CsaV3_1G001240	CsaV3_1G001240.1	NA	NA	NA	NA	PREDICTED: uncharacterized protein LOC101204691 [Cucumis sativus]	NA	24.0953	19.927	30.1681	10.1747	13.2509	11.5694	19.9964	19.2169	20.1733	15.314	19.642	15.0608	3576	3131	3534	1433	2098	1726	2981	2794	3007	2338	2902	1855
CsaV3_1G001250	chr1	713919	719454	-	CsaV3_1G001250	CsaV3_1G001250.1	GO:0016846(carbon-sulfur lyase activity)	00380(Tryptophan metabolism)	K16903	EC:2.6.1.99	PREDICTED: tryptophan aminotransferase-related protein 2-like isoform X1 [Cucumis sativus]	NA	6.37564	10.0677	6.4439	13.1999	6.02618	9.3548	13.457	10.0883	5.55369	3.30639	2.65351	5.69477	744	1244	594	1461	750	1097	1577	1153	651	397	309	552
CsaV3_1G001260	chr1	732298	738155	+	CsaV3_1G001260	CsaV3_1G001260.1	GO:0003676(nucleic acid binding)	NA	NA	NA	hypothetical protein Csa_1G004190 [Cucumis sativus]	NA	4.91739	4.53109	4.38453	3.19618	3.86292	4.88489	3.47237	4.00865	3.77969	3.96691	4.78408	3.77529	996	972	701	614	835	995	707	796	769	827	965	635
CsaV3_1G001270	chr1	737241	743330	-	CsaV3_1G001270	CsaV3_1G001270.1	GO:0000381(regulation of alternative mRNA splicing, via spliceosome);GO:0005634(nucleus);GO:0080009(mRNA methylation)	NA	NA	NA	PREDICTED: FKBP12-interacting protein of 37 kDa [Cucumis sativus]	NA	25.0508	28.9418	28.7761	23.2104	18.5753	23.2329	33.6992	32.2727	20.2476	30.8847	21.6233	26.7752	2843	3478	2578	2499	2249	2650	3842	3588	2308	3605	2443	2522
CsaV3_1G001280	chr1	753010	758844	+	CsaV3_1G001280	CsaV3_1G001280.1	NA	NA	NA	NA	PREDICTED: short-chain dehydrogenase TIC 32, chloroplastic [Cucumis melo]	NA	2.02266	2.91049	1.37836	0.926168	0.681758	0.894976	0.871694	0.75593	2.32335	0.551286	1.10933	0.251926	345	525	186	150	124	154	150	127	398	97	188	36
CsaV3_1G001290	chr1	758371	761230	-	CsaV3_1G001290	CsaV3_1G001290.1	NA	NA	NA	NA	PREDICTED: uncharacterized protein LOC101205655 [Cucumis sativus]	NA	1.53504	1.21955	1.67414	1.28871	2.56948	2.71903	2.20861	2.71029	2.00603	3.0085	2.62795	3.95264	208	175	179	166	370	369	300	359	272	418	354	443
CsaV3_1G001300	chr1	766752	771859	+	CsaV3_1G001300	CsaV3_1G001300.1	GO:0004672(protein kinase activity);GO:0005515(protein binding);GO:0005524(ATP binding);GO:0006468(protein phosphorylation)	NA	NA	NA	PREDICTED: probable LRR receptor-like serine/threonine-protein kinase At4g26540 [Cucumis sativus]	NA	6.34305	4.95943	5.7364	2.6042	2.55614	3.87485	4.17514	4.09642	5.68925	4.87901	10.234	7.0087	2280	1888	1628	888	980	1400	1508	1443	2054	1804	3663	2091
CsaV3_1G001310	chr1	776833	782021	-	CsaV3_1G001310	CsaV3_1G001310.1	GO:0005524(ATP binding);GO:0016787(hydrolase activity)	04141(Protein processing in endoplasmic reticulum)	K13525	NA	PREDICTED: cell division cycle protein 48 homolog [Cucumis sativus]	NA	13.7024	16.0268	12.5105	15.7461	13.9348	15.4986	17.6827	14.6046	9.62675	13.8562	13.3651	11.4211	3178	3935	2290	3464	3447	3613	4119	3318	2243	3305	3086	2198
CsaV3_1G001320	chr1	782318	787262	+	CsaV3_1G001320	CsaV3_1G001320.1	NA	NA	NA	NA	PREDICTED: jmjC domain-containing protein 4 isoform X1 [Cucumis sativus]	NA	5.66399	6.48865	5.40121	2.97697	3.14028	4.45701	3.16498	3.16112	2.21206	2.51051	2.69172	2.65595	1026	1244	772	512	607	812	576	561	403	468	486	400
CsaV3_1G001330	chr1	789173	793383	-	CsaV3_1G001330	CsaV3_1G001330.1	NA	NA	NA	NA	PREDICTED: uncharacterized protein LOC101206125 [Cucumis sativus]	NA	11.5659	10.8285	11.8731	6.68891	6.25883	5.35682	4.05922	3.45	5.56103	5.72325	5.57983	5.63003	2221	2202	1800	1219	1283	1034	784	650	1073	1131	1067	898
CsaV3_1G001340	chr1	800033	803197	+	CsaV3_1G001340	CsaV3_1G001340.1	NA	NA	NA	NA	PREDICTED: CRAL-TRIO domain-containing protein C3H8.02 isoform X1 [Cucumis sativus]	NA	38.4295	37.177	30.656	16.3243	16.3812	14.3714	86.8809	100.807	80.53	96.0484	54.2372	98.905	2442	2501	1538	984	1111	918	5545	6275	5139	6276	3431	5215
CsaV3_1G001350	chr1	807252	808347	-	CsaV3_1G001350	CsaV3_1G001350.1	NA	NA	NA	NA	hypothetical protein Csa_1G004300 [Cucumis sativus]	NA	0.708407	1.49033	0.613106	0.886777	0.802084	1.21253	0.515448	0.444457	0.253111	0.583808	0.917101	0.673223	63	140	43	75	76	108	46	39	23	54	81	50
CsaV3_1G001360	chr1	808666	816223	+	CsaV3_1G001360	CsaV3_1G001360.1	NA	04933(AGE-RAGE signaling pathway in diabetic complications)	K19720	NA	PREDICTED: protein MODIFIER OF SNC1 1 isoform X2 [Cucumis sativus]	NA	18.4789	21.2438	16.631	16.2005	16.8529	18.9154	17.3152	14.9502	13.1159	15.0967	18.3481	14.9569	6810	8290	4838	5665	6626	7007	6411	5399	4856	5723	6733	4575
CsaV3_1G001370	chr1	817423	820479	+	CsaV3_1G001370	CsaV3_1G001370.1	NA	NA	NA	NA	hypothetical protein Csa_1G004320 [Cucumis sativus]	NA	1.167	1.55346	0.463444	0.802068	0.459076	1.33358	0.609505	0.548556	0.638191	0.203639	0.59313	1.19772	30	42	10	20	13	34	16	14	17	6	15	26
CsaV3_1G001380	chr1	820482	823408	+	CsaV3_1G001380	CsaV3_1G001380.1	NA	03018(RNA degradation)	K12589	NA	PREDICTED: exosome complex component RRP42 [Cucumis sativus]	NA	12.7558	11.7019	9.85086	10.2797	9.20071	11.0008	9.22468	9.33447	6.02918	8.81321	6.68087	9.40325	888	863	542	679	683	770	645	637	422	631	463	544
CsaV3_1G001390	chr1	825303	831136	+	CsaV3_1G001390	CsaV3_1G001390.1	NA	NA	NA	NA	PREDICTED: uncharacterized protein LOC105435726 [Cucumis sativus]	NA	14.3981	14.1774	12.8625	8.19671	7.13592	8.15191	18.8081	18.6279	13.0195	19.1323	18.1008	14.2799	5083	5300	3585	2746	2688	2893	6671	6444	4617	6947	6362	4184
CsaV3_1G001400	chr1	832560	854984	-	CsaV3_1G001400	CsaV3_1G001400.1	NA	NA	NA	NA	PREDICTED: MORC family CW-type zinc finger protein 4 [Cucumis sativus]	NA	18.4198	18.1193	19.6943	18.8009	14.8946	19.4891	16.8091	17.2742	14.6857	15.9361	17.0568	12.4396	4387	4570	3703	4249	3785	4666	4022	4032	3514	3904	4045	2460
CsaV3_1G001410	chr1	851132	854715	-	CsaV3_1G001410	CsaV3_1G001410.1	NA	NA	NA	NA		NA	0.019484	0.002098	0.000534	0.01346	0.001811	0.026166	0.055404	0.039924	0.026648	0.039468	0.002219	0.026924	6	1	1	4	1	8	17	12	8	12	1	7
CsaV3_1G001420	chr1	857651	864545	-	CsaV3_1G001420	CsaV3_1G001420.1	GO:0000159(protein phosphatase type 2A complex);GO:0005515(protein binding);GO:0019888(protein phosphatase regulator activity)	03015(mRNA surveillance pathway)	K04354	NA	PREDICTED: serine/threonine protein phosphatase 2A 55 kDa regulatory subunit B beta isoform [Cucumis sativus]	NA	148.728	156.706	139.944	150.018	156.902	148.78	115.351	91.8649	117.539	78.4278	159.479	78.4732	28066	31312	20846	26859	31585	28221	21869	16986	22280	15223	29965	12291
CsaV3_1G001430	chr1	865316	871226	-	CsaV3_1G001430	CsaV3_1G001430.1	GO:0003677(DNA binding);GO:0005634(nucleus)	NA	NA	NA	PREDICTED: homeobox protein knotted-1-like 2 isoform X3 [Cucumis sativus]	NA	0.0001	0.0001	0.0001	0.0001	0.0001	0.0001	0.0001	0.0001	0.0001	0.0001	0.0001	0.0001	0	0	0	0	0	0	0	0	0	0	0	0
CsaV3_1G001440	chr1	873509	875943	+	CsaV3_1G001440	CsaV3_1G001440.1	GO:0005515(protein binding)	NA	NA	NA	PREDICTED: diphthine methyltransferase homolog [Cucumis sativus]	NA	6.31108	8.78973	5.8396	4.82504	6.5544	3.91225	9.53151	8.02735	8.36453	5.4778	5.23069	5.59977	750	1106	548	544	831	468	1138	935	999	670	619	553
CsaV3_1G001450	chr1	877495	883604	+	CsaV3_1G001450	CsaV3_1G001450.1	GO:0035091(phosphatidylinositol binding)	NA	NA	NA	PREDICTED: uncharacterized protein LOC101208306 [Cucumis sativus]	NA	6.21013	6.0612	4.40362	6.02291	5.77657	6.86359	3.72177	3.30032	3.32961	2.89151	3.78806	3.00395	1971	2037	1103	1814	1956	2189	1187	1027	1062	944	1197	792
CsaV3_1G001460	chr1	884566	886903	-	CsaV3_1G001460	CsaV3_1G001460.1	GO:0003677(DNA binding)	NA	NA	NA	hypothetical protein Csa_1G004900 [Cucumis sativus]	NA	1.14816	1.18414	0.853159	2.15628	1.11533	2.06563	0.535468	0.450494	1.02769	0.477135	0.522489	0.8804	132	144	78	235	137	238	62	51	119	57	60	84
CsaV3_1G001470	chr1	890185	954779	+	CsaV3_1G001470	CsaV3_1G001470.1	GO:0004674(protein serine/threonine kinase activity);GO:0005515(protein binding);GO:0006974(cellular response to DNA damage stimulus);GO:0009069(serine family amino acid metabolic process);GO:0016310(phosphorylation)	03440(Homologous recombination)	K04728	EC:2.7.11.1	PREDICTED: serine/threonine-protein kinase ATM isoform X1 [Cucumis sativus]	NA	3.42006	3.38666	3.28337	2.94089	2.72897	2.69286	2.19227	2.38379	1.76814	2.01547	2.32772	1.61464	2700	2831	2046	2203	2298	2137	1739	1844	1402	1637	1830	1058
CsaV3_1G001480	chr1	955962	957323	-	CsaV3_1G001480	CsaV3_1G001480.1	GO:0016020(membrane)	NA	NA	NA	PREDICTED: prohibitin-3, mitochondrial [Cucumis sativus]	NA	17.6915	16.3047	16.6293	17.602	16.8695	23.0296	62.3257	58.0336	17.3895	63.0292	12.6983	41.9698	1673	1633	1242	1580	1702	2189	5921	5377	1652	6130	1196	3294
CsaV3_1G001490	chr1	961806	966511	+	CsaV3_1G001490	CsaV3_1G001490.1	NA	NA	NA	NA	PREDICTED: uncharacterized protein LOC105436369 [Cucumis sativus]	NA	1.35837	1.54714	1.47436	3.84103	3.61375	2.68667	0.982972	1.48474	1.19123	1.45013	1.16934	1.69346	167	201	143	447	473	332	122	179	147	183	143	173
CsaV3_1G001500	chr1	965346	972606	-	CsaV3_1G001500	CsaV3_1G001500.1	GO:0005515(protein binding);GO:0006694(steroid biosynthetic process);GO:0008299(isoprenoid biosynthetic process);GO:0030604(1-deoxy-D-xylulose-5-phosphate reductoisomerase activity);GO:0046872(metal ion binding);GO:0055114(oxidation-reduction process);GO:0070402(NADPH binding)	00900(Terpenoid backbone biosynthesis)	K00099	EC:1.1.1.267	PREDICTED: 1-deoxy-D-xylulose 5-phosphate reductoisomerase, chloroplastic [Cucumis sativus]	NA	58.3415	60.8436	52.364	50.8213	60.4875	64.2397	62.9357	63.013	68.7962	83.3499	75.0846	72.7216	10510	11606	7446	8686	11624	11632	11390	11123	12449	15444	13468	10874
CsaV3_1G001510	chr1	972577	972726	+	CsaV3_1G001510	CsaV3_1G001510.1	NA	NA	NA	NA	hypothetical protein Csa_1G004935 [Cucumis sativus]	NA	1.48705	0.782187	0.595909	0.377935	0.405208	1.81862	1.26452	0.566881	0.775235	0.606329	0.71797	0.983273	19	11	6	5	6	23	16	7	10	8	9	10
CsaV3_1G001520	chr1	976593	981231	-	CsaV3_1G001520	CsaV3_1G001520.1	GO:0005515(protein binding);GO:0005778(peroxisomal membrane);GO:0016560(protein import into peroxisome matrix, docking)	04146(Peroxisome)	K13343	NA	PREDICTED: peroxisomal membrane protein PEX14 [Cucumis sativus]	NA	110.737	112.285	88.3639	91.9203	87.385	107.296	111.48	103.502	92.6396	95.3507	93.4259	83.2523	18633	20005	11737	14674	15685	18147	18845	17064	15658	16502	15652	11627
CsaV3_1G001530	chr1	981721	986036	-	CsaV3_1G001530	CsaV3_1G001530.1	GO:0000178(exosome (RNase complex));GO:0003723(RNA binding)	03018(RNA degradation)	K03681	NA	PREDICTED: putative exosome complex component rrp40 [Cucumis sativus]	NA	7.24856	7.50658	8.11325	9.29422	10.1293	11.3447	8.98847	10.0954	7.80701	10.1548	7.51063	9.51435	948	1040	838	1154	1413	1492	1181	1294	1026	1366	978	1033
CsaV3_1G001540	chr1	986550	990279	-	CsaV3_1G001540	CsaV3_1G001540.1	GO:0005515(protein binding)	NA	NA	NA	PREDICTED: uncharacterized protein LOC101208453 [Cucumis sativus]	NA	46.5166	45.9273	51.1474	54.2858	58.8658	65.2113	40.9728	35.9821	43.4862	38.6149	54.8298	35.9642	9703	10144	8422	10743	13099	13673	8586	7354	9112	8285	11388	6227
CsaV3_1G001550	chr1	998651	1001364	-	CsaV3_1G001550	CsaV3_1G001550.1	NA	NA	NA	NA	PREDICTED: CASP-like protein 4A2 [Cucumis sativus]	NA	5.39318	5.72088	5.53827	8.00878	9.99694	6.14182	2.29622	3.21514	3.83413	2.38426	4.89965	4.07504	489	549	397	689	967	560	209	286	349	223	442	307
CsaV3_1G001560	chr1	1004426	1009311	-	CsaV3_1G001560	CsaV3_1G001560.1	GO:0005515(protein binding)	03018(RNA degradation)	K18681	EC:3.1.13.-	PREDICTED: protein EXECUTER 2, chloroplastic [Cucumis sativus]	NA	65.6599	78.5285	70.4069	56.6216	51.8547	65.2986	77.2371	64.1623	52.5801	70.1203	67.9553	59.3346	10475	13265	8867	8570	8825	10471	12379	10030	8426	11506	10795	7857
CsaV3_1G001570	chr1	1012940	1016683	-	CsaV3_1G001570	CsaV3_1G001570.1	NA	NA	NA	NA	PREDICTED: E3 ubiquitin-protein ligase SIS3 isoform X1 [Cucumis sativus]	NA	12.4218	12.8947	8.43206	15.0518	13.5032	18.1577	5.55422	6.30136	6.74099	6.23569	8.43001	7.79026	1139	1252	610	1309	1321	1673	512	566	621	588	770	593
CsaV3_1G001580	chr1	1023562	1026285	+	CsaV3_1G001580	CsaV3_1G001580.1	NA	NA	NA	NA	PREDICTED: probable polygalacturonase non-catalytic subunit JP650 [Cucumis sativus]	NA	0.167709	0.413617	0.440883	0.180025	0.321696	0.395636	0.295893	0.299735	1.0316	0.8582	0.613532	1.11508	37	97	77	38	76	88	66	65	229	195	135	204
CsaV3_1G001590	chr1	1031695	1035610	+	CsaV3_1G001590	CsaV3_1G001590.1	GO:0004672(protein kinase activity);GO:0005524(ATP binding);GO:0006468(protein phosphorylation)	00280(Valine, leucine and isoleucine degradation)	K01968	EC:6.4.1.4	PREDICTED: serine/threonine-protein kinase HT1-like [Cucumis sativus]	NA	18.7139	19.2572	20.4279	39.829	38.3831	28.5335	10.6521	9.73012	11.9435	9.64871	14.5922	13.9795	2820	3072	2430	5693	6169	4321	1613	1437	1808	1495	2189	1748
CsaV3_1G001600	chr1	1036221	1040968	-	CsaV3_1G001600	CsaV3_1G001600.1	GO:0016620(oxidoreductase activity, acting on the aldehyde or oxo group of donors, NAD or NADP as acceptor);GO:0055114(oxidation-reduction process)	00010(Glycolysis / Gluconeogenesis);00053(Ascorbate and aldarate metabolism);00620(Pyruvate metabolism);00071(Fatty acid degradation);00561(Glycerolipid metabolism);00280(Valine, leucine and isoleucine degradation);00310(Lysine degradation);00330(Arginine and proline metabolism);00340(Histidine metabolism);00380(Tryptophan metabolism);00410(beta-Alanine metabolism);00903(Limonene and pinene degra…	K00128	EC:1.2.1.3	PREDICTED: aldehyde dehydrogenase family 2 member B4, mitochondrial-like [Cucumis sativus]	NA	106.508	108.553	102.29	75.4167	80.1913	89.6137	105.088	92.8065	103.997	107.589	109.667	92.8279	29103	31407	22063	19551	23375	24613	28848	24847	28544	30237	29836	21053
CsaV3_1G001610	chr1	1043898	1047591	-	CsaV3_1G001610	CsaV3_1G001610.1	GO:0005216(ion channel activity);GO:0006811(ion transport);GO:0016020(membrane);GO:0055085(transmembrane transport)	04626(Plant-pathogen interaction)	K05391	NA	hypothetical protein Csa_1G005530 [Cucumis sativus]	NA	0.291458	0.375582	0.180067	0.26344	0.211984	0.314015	0.468808	0.277376	0.285249	0.206291	0.019373	0.35824	57	78	28	49	45	62	92	53	56	42	4	58
CsaV3_1G001620	chr1	1051117	1055704	+	CsaV3_1G001620	CsaV3_1G001620.1	GO:0003824(catalytic activity)	00270(Cysteine and methionine metabolism);00330(Arginine and proline metabolism);00410(beta-Alanine metabolism);00480(Glutathione metabolism)	K00797	EC:2.5.1.16	PREDICTED: spermidine synthase 2-like isoform X1 [Cucumis sativus]	NA	1.87998	2.37667	1.7404	2.30106	1.83169	2.33924	1.12041	0.563423	1.23223	1.47113	1.78012	1.71275	222	297	162	258	231	278	133	66	146	179	209	168
CsaV3_1G001630	chr1	1065915	1066705	+	CsaV3_1G001630	CsaV3_1G001630.1	NA	NA	NA	NA	hypothetical protein Csa_1G005550 [Cucumis sativus]	NA	1.63783	2.90218	1.48223	2.4348	3.74492	4.28568	1.60256	0.244605	0.769464	0.296176	0.933908	0.636542	91	171	65	129	222	240	90	14	43	17	52	30
CsaV3_1G001640	chr1	1067140	1069916	+	CsaV3_1G001640	CsaV3_1G001640.1	GO:0003824(catalytic activity);GO:0005992(trehalose biosynthetic process)	00500(Starch and sucrose metabolism)	K16055	EC:2.4.1.15;EC:3.1.3.12	PREDICTED: probable alpha,alpha-trehalose-phosphate synthase [UDP-forming] 10 [Cucumis sativus]	NA	49.4907	51.0564	44.7091	108.015	104.497	94.3211	28.3306	20.3658	19.1629	16.577	25.943	23.4214	10272	11220	7325	21268	23135	19677	5907	4142	3995	3539	5361	4035
CsaV3_1G001650	chr1	1073205	1073732	+	CsaV3_1G001650	CsaV3_1G001650.1	NA	NA	NA	NA	PREDICTED: uncharacterized protein LOC105435925 [Cucumis sativus]	NA	37.9088	32.3621	36.4024	54.0034	49.6032	57.9684	18.3583	14.3414	18.8788	17.9392	26.8445	14.6122	1618	1463	1227	2187	2258	2487	787	600	810	788	1141	518
CsaV3_1G001660	chr1	1074574	1078901	-	CsaV3_1G001660	CsaV3_1G001660.1	GO:0003676(nucleic acid binding);GO:0003968(RNA-directed 5'-3' RNA polymerase activity);GO:0006144(purine nucleobase metabolic process);GO:0031379(RNA-directed RNA polymerase complex)	NA	NA	NA	RNA-dependent RNA polymerase 2-like [Cucumis sativus]	NA	7.1235	6.25424	6.66729	4.85142	4.9954	5.83599	4.59482	3.84579	4.80626	3.04776	5.30377	3.90731	1931	1796	1427	1248	1445	1591	1252	1022	1309	850	1432	880
CsaV3_1G001670	chr1	1079886	1082105	-	CsaV3_1G001670	CsaV3_1G001670.1	NA	04120(Ubiquitin mediated proteolysis)	K10576	EC:2.3.2.23	PREDICTED: ubiquitin-conjugating enzyme E2 5 [Cucumis sativus]	NA	12.2276	8.40019	13.0411	15.9201	16.8622	14.8124	11.7456	16.1662	19.4029	15.0711	18.6934	18.0821	561	408	472	693	825	683	541	726	894	711	853	688
CsaV3_1G001680	chr1	1084053	1086501	+	CsaV3_1G001680	CsaV3_1G001680.1	GO:0004046(aminoacylase activity);GO:0005737(cytoplasm);GO:0006520(cellular amino acid metabolic process)	00220(Arginine biosynthesis)	K14677	EC:3.5.1.14	hypothetical protein Csa_1G005600 [Cucumis sativus]	NA	6.52121	6.18002	5.42468	7.17435	6.78538	7.21749	7.75762	9.65731	7.91198	13.3377	9.77292	12.3479	1291	1296	848	1348	1433	1436	1543	1873	1573	2716	1926	2029
CsaV3_1G001690	chr1	1089661	1105409	+	CsaV3_1G001690	CsaV3_1G001690.1	GO:0003924(GTPase activity);GO:0005525(GTP binding);GO:0005622(intracellular);GO:0007264(small GTPase mediated signal transduction)	04145(Phagosome);04933(AGE-RAGE signaling pathway in diabetic complications)	K04392	NA	PREDICTED: uncharacterized protein LOC101210258 [Cucumis sativus]	NA	19.1874	20.3039	20.1283	23.2091	20.3609	22.4196	15.6923	15.745	14.7059	14.4753	15.4423	15.6623	21356	23929	17684	24508	24175	25082	17547	17171	16442	16571	17113	14469
CsaV3_1G001700	chr1	1094424	1100351	-	CsaV3_1G001700	CsaV3_1G001700.1	GO:0000785(chromatin);GO:0003682(chromatin binding);GO:0005634(nucleus)	NA	NA	NA	PREDICTED: uncharacterized protein LOC101210258 [Cucumis sativus]	NA	4.27323	3.43153	2.40152	4.31315	3.97428	2.26254	2.87113	1.4591	0.47728	1.53374	1.21412	1.71697	1675	1424	743	1604	1662	892	1131	561	188	619	474	559
CsaV3_1G001710	chr1	1102106	1104186	-	CsaV3_1G001710	CsaV3_1G001710.1	GO:0003735(structural constituent of ribosome);GO:0005761(mitochondrial ribosome);GO:0006412(translation);GO:0042254(ribosome biogenesis)	NA	NA	NA	PREDICTED: 39S ribosomal protein L47, mitochondrial [Cucumis sativus]	NA	27.3009	26.8636	36.6278	27.8999	35.0142	36.8756	26.3601	27.7407	28.7537	22.956	21.4917	29.1962	954	994	1010	925	1305	1295	925	949	1009	825	748	847
CsaV3_1G001720	chr1	1114584	1120538	+	CsaV3_1G001720	CsaV3_1G001720.1	GO:0016020(membrane);GO:0022857(transmembrane transporter activity);GO:0055085(transmembrane transport)	NA	NA	NA	PREDICTED: nucleobase-ascorbate transporter 6 [Cucumis sativus]	NA	129.696	154.704	152.329	169.089	209.15	155.655	93.4686	94.669	113.714	111.541	125.512	144.857	24160	30515	22399	29884	41562	29146	17492	17280	21279	21372	23280	22397
CsaV3_1G001730	chr1	1127994	1129632	+	CsaV3_1G001730	CsaV3_1G001730.1	NA	NA	NA	NA	PREDICTED: uncharacterized protein LOC101211887 [Cucumis sativus]	NA	117.73	122.955	131.422	53.417	54.7627	85.8031	97.8666	74.0191	87.6882	64.8308	88.4234	56.904	11465	12679	10103	4936	5689	8399	9575	7063	8578	6494	8574	4600
CsaV3_1G001740	chr1	1133793	1136944	-	CsaV3_1G001740	CsaV3_1G001740.1	NA	NA	NA	NA	PREDICTED: LIM domain-containing protein WLIM1-like [Cucumis sativus]	NA	6.15837	4.30692	2.3056	13.1318	11.5437	11.9734	2.61551	1.10386	1.50473	2.35633	3.97972	1.23349	657	487	194	1329	1313	1283	281	116	162	259	423	110
CsaV3_1G001750	chr1	1138119	1142573	-	CsaV3_1G001750	CsaV3_1G001750.1	GO:0005749(mitochondrial respiratory chain complex II, succinate dehydrogenase complex (ubiquinone))	NA	NA	NA	PREDICTED: succinate dehydrogenase subunit 7B, mitochondrial [Cucumis sativus]	NA	13.8587	15.2348	14.6048	18.9978	19.6011	22.0757	17.2502	19.7346	23.5836	21.236	15.5334	21.0734	1059	1232	881	1377	1597	1695	1324	1477	1810	1669	1182	1336
CsaV3_1G001760	chr1	1143053	1146344	+	CsaV3_1G001760	CsaV3_1G001760.1	NA	NA	NA	NA	PREDICTED: uncharacterized protein At5g50100, mitochondrial [Cucumis sativus]	NA	93.8817	93.0493	92.8979	37.0108	30.0723	48.974	121.075	111.332	96.7479	62.1689	52.1433	34.1095	10167	10670	7942	3803	3475	5331	13173	11814	10525	6925	5623	3066
CsaV3_1G001770	chr1	1146544	1153540	-	CsaV3_1G001770	CsaV3_1G001770.1	GO:0005516(calmodulin binding);GO:0006950(response to stress)	NA	NA	NA	PREDICTED: uncharacterized protein LOC101211405 isoform X1 [Cucumis sativus]	NA	39.4358	56.4953	47.9592	75.3064	71.0759	54.7548	17.7394	24.7384	24.1805	18.0346	21.9863	12.9889	10132	15369	9727	18356	19480	14140	4579	6228	6241	4766	5625	2770
CsaV3_1G001780	chr1	1155049	1161916	-	CsaV3_1G001780	CsaV3_1G001780.1	GO:0004571(mannosyl-oligosaccharide 1,2-alpha-mannosidase activity);GO:0005509(calcium ion binding);GO:0005975(carbohydrate metabolic process);GO:0016020(membrane)	04141(Protein processing in endoplasmic reticulum)	K10084	NA	PREDICTED: probable alpha-mannosidase I MNS5 [Cucumis sativus]	NA	12.5854	12.7468	10.4533	13.2294	14.7473	12.1174	8.18088	8.66605	11.8674	7.70463	15.3407	11.2068	2385	2557	1564	2378	2981	2308	1557	1609	2259	1502	2894	1763
CsaV3_1G001790	chr1	1163120	1164835	+	CsaV3_1G001790	CsaV3_1G001790.1	GO:0004601(peroxidase activity);GO:0006979(response to oxidative stress);GO:0020037(heme binding);GO:0055114(oxidation-reduction process)	00940(Phenylpropanoid biosynthesis)	K00430	EC:1.11.1.7	PREDICTED: peroxidase 41-like [Cucumis sativus]	NA	0.0001	0.0001	0.0001	0.028577	0.025416	0.0001	0.0001	0.0001	0.022684	0.0001	0.0001	0.0001	0	0	0	4	4	0	0	0	4	0	0	0
CsaV3_1G001800	chr1	1168281	1170721	+	CsaV3_1G001800	CsaV3_1G001800.1	GO:0004842(ubiquitin-protein transferase activity);GO:0005515(protein binding);GO:0016567(protein ubiquitination)	NA	NA	NA	PREDICTED: U-box domain-containing protein 38 [Cucumis sativus]	NA	26.5708	34.2651	18.8422	34.2324	30.7898	31.0864	7.19215	7.07716	7.38308	8.97799	14.015	7.19856	5242	7158	2935	6407	6480	6165	1426	1368	1464	1822	2753	1179
CsaV3_1G001810	chr1	1172245	1182327	+	CsaV3_1G001810	CsaV3_1G001810.1	NA	00531(Glycosaminoglycan degradation)	K01205	EC:3.2.1.50	PREDICTED: alpha-N-acetylglucosaminidase-like [Cucumis sativus]	NA	0.43028	0.412235	0.410006	0.737173	0.504971	0.486139	0.124217	0.21663	0.277854	0.457763	0.602526	0.401252	102	103	77	165	127	115	30	50	66	111	141	79
CsaV3_1G001820	chr1	1184131	1188307	+	CsaV3_1G001820	CsaV3_1G001820.1	NA	NA	NA	NA	PREDICTED: uncharacterized protein LOC105436119 [Cucumis sativus]	NA	26.2622	38.5559	25.4953	219.824	380.239	94.1595	39.9455	40.52	36.8367	23.5716	22.7939	22.2477	612	951	469	4855	9441	2203	935	925	862	565	529	430
CsaV3_1G001830	chr1	1188758	1193952	+	CsaV3_1G001830	CsaV3_1G001830.1	GO:0016620(oxidoreductase activity, acting on the aldehyde or oxo group of donors, NAD or NADP as acceptor);GO:0055114(oxidation-reduction process)	00260(Glycine, serine and threonine metabolism)	K00130	EC:1.2.1.8	PREDICTED: betaine aldehyde dehydrogenase 1, chloroplastic [Cucumis sativus]	NA	62.9568	69.0215	52.1274	71.2646	78.9213	100.74	41.7105	40.1351	40.726	40.3367	36.7317	33.1615	10782	12516	7047	11579	14418	17341	7176	6735	7006	7105	6264	4714
CsaV3_1G001840	chr1	1195215	1199862	+	CsaV3_1G001840	CsaV3_1G001840.1	GO:0009058(biosynthetic process);GO:0016779(nucleotidyltransferase activity)	00051(Fructose and mannose metabolism);00520(Amino sugar and nucleotide sugar metabolism)	K00966	EC:2.7.7.13	PREDICTED: mannose-1-phosphate guanyltransferase alpha-like isoform X1 [Cucumis sativus]	NA	40.7452	42.3229	39.3105	33.411	32.5032	36.0367	36.6181	36.2246	38.1118	31.8224	37.0691	29.2474	8746	9620	6661	6805	7443	7776	7897	7619	8218	7026	7923	5211
CsaV3_1G001850	chr1	1197260	1201387	-	CsaV3_1G001850	CsaV3_1G001850.1	GO:0003700(DNA-binding transcription factor activity);GO:0005667(transcription factor complex);GO:0006355(regulation of transcription, DNA-templated)	NA	NA	NA	hypothetical protein Csa_1G006290 [Cucumis sativus]	NA	0.073492	0.066309	0.0001	0.058592	0.019305	0.0001	0.221924	0.503069	0.504526	1.06572	0.603203	0.511934	9	8	0	7	3	0	26	56	58	124	68	48
CsaV3_1G001860	chr1	1207077	1211340	+	CsaV3_1G001860	CsaV3_1G001860.1	GO:0000160(phosphorelay signal transduction system);GO:0009058(biosynthetic process);GO:0016747(transferase activity, transferring acyl groups other than amino-acyl groups)	04075(Plant hormone signal transduction)	K14492	NA	hypothetical protein Csa_1G006310 [Cucumis sativus]	NA	2.84345	2.46324	1.532	4.0869	3.70894	3.15453	2.43841	1.56024	1.79974	2.24245	3.07231	2.50689	441	405	188	601	613	492	380	237	281	358	474	323
CsaV3_1G001870	chr1	1212323	1215889	+	CsaV3_1G001870	CsaV3_1G001870.1	GO:0006629(lipid metabolic process)	04626(Plant-pathogen interaction)	K18875	NA	PREDICTED: protein EDS1L [Cucumis sativus]	NA	1.78522	2.26105	2.39349	8.02502	13.5948	8.52893	0.605636	0.869053	1.68347	1.4103	3.23522	1.71314	338	454	358	1442	2745	1623	116	162	321	275	610	270
CsaV3_1G001880	chr1	1213691	1219583	-	CsaV3_1G001880	CsaV3_1G001880.1	NA	04626(Plant-pathogen interaction)	K18875	NA	PREDICTED: uncharacterized protein LOC101211244 [Cucumis sativus]	NA	24.4639	25.4351	23.2513	21.0839	18.4208	22.7258	15.7206	15.3638	12.3055	11.4591	11.4433	9.79405	8692	9569	6521	7107	6982	8116	5611	5349	4392	4188	4048	2889
CsaV3_1G001890	chr1	1232528	1236547	+	CsaV3_1G001890	CsaV3_1G001890.1	GO:0005874(microtubule);GO:0008017(microtubule binding);GO:0045298(tubulin complex)	NA	NA	NA	PREDICTED: microtubule-associated protein TORTIFOLIA1 [Cucumis sativus]	NA	3.46822	3.73101	4.2843	1.9962	1.9962	2.70208	4.80088	3.82512	4.92358	5.00015	6.64703	5.90306	845	962	824	462	519	662	1175	913	1204	1252	1612	1193
CsaV3_1G001900	chr1	1240730	1242431	-	CsaV3_1G001900	CsaV3_1G001900.1	NA	NA	NA	NA	hypothetical protein Csa_1G007840 [Cucumis sativus]	NA	0.454811	0.457055	0.227588	0.753552	0.136788	0.785762	1.2364	0.762488	0.374843	0.317245	0.312991	0.434181	9	9	4	13	3	15	23	14	7	6	6	7
CsaV3_1G001910	chr1	1252282	1255062	+	CsaV3_1G001910	CsaV3_1G001910.1	GO:0003677(DNA binding)	NA	NA	NA	PREDICTED: transcription factor MYB1R1 [Cucumis sativus]	NA	45.1944	45.6433	49.033	32.6914	32.8511	42.3143	29.7955	21.5043	24.3238	18.4278	31.4505	20.4916	7842	8386	6716	5382	6081	7380	5194	3656	4240	3289	5434	2952
CsaV3_1G001920	chr1	1256453	1259233	-	CsaV3_1G001920	CsaV3_1G001920.1	GO:0004674(protein serine/threonine kinase activity);GO:0005524(ATP binding);GO:0006468(protein phosphorylation);GO:0009069(serine family amino acid metabolic process)	NA	NA	NA	PREDICTED: serine/threonine-protein kinase AtPK2/AtPK19 [Cucumis sativus]	NA	38.7933	34.3794	44.2232	60.9817	45.8406	39.0468	40.1727	51.7304	46.3869	49.5554	49.6466	56.072	6534	6131	5880	9745	8236	6611	6798	8537	7848	8585	8326	7839
CsaV3_1G001930	chr1	1261084	1275207	-	CsaV3_1G001930	CsaV3_1G001930.1	GO:0006886(intracellular protein transport);GO:0008536(Ran GTPase binding)	NA	NA	NA	PREDICTED: transportin-3 [Cucumis sativus]	NA	10.0436	11.3291	9.45602	14.574	12.9934	13.3801	8.50234	8.04122	7.97707	8.63218	9.91923	8.12813	3007	3591	2235	4140	4150	4026	2557	2359	2399	2658	2957	2020
CsaV3_1G001940	chr1	1277752	1282211	+	CsaV3_1G001940	CsaV3_1G001940.1	GO:0030145(manganese ion binding);GO:0045735(nutrient reservoir activity)	00670(One carbon pool by folate)	K01934	EC:6.3.3.2	PREDICTED: 5-formyltetrahydrofolate cyclo-ligase, mitochondrial [Cucumis sativus]	NA	13.1786	17.9042	13.1353	11.6858	12.6849	13.9403	17.654	20.8332	18.2499	19.6525	15.4656	17.0066	1767	2542	1391	1487	1815	1879	2378	2737	2458	2711	2065	1893
CsaV3_1G001950	chr1	1284885	1285734	+	CsaV3_1G001950	CsaV3_1G001950.1	GO:0030145(manganese ion binding);GO:0045735(nutrient reservoir activity)	NA	NA	NA	PREDICTED: germin-like protein subfamily T member 1 [Cucumis sativus]	NA	0.0001	0.0001	0.0001	0.0001	0.0001	0.0001	0.0001	0.0001	0.0001	0.0001	0.0001	0.0001	0	0	0	0	0	0	0	0	0	0	0	0
CsaV3_1G001960	chr1	1286661	1290828	-	CsaV3_1G001960	CsaV3_1G001960.1	GO:0046983(protein dimerization activity)	NA	NA	NA	PREDICTED: transcription factor bHLH79 [Cucumis sativus]	NA	5.17898	5.3794	5.78004	4.00292	4.39978	4.87932	3.91846	4.13172	4.66198	2.57383	3.77464	3.49886	1191	1310	1050	874	1080	1128	906	931	1077	609	865	668
CsaV3_1G001970	chr1	1296097	1296911	-	CsaV3_1G001970	CsaV3_1G001970.1	GO:0007017(microtubule-based process);GO:0030286(dynein complex)	NA	NA	NA	PREDICTED: uncharacterized protein LOC101215824 [Cucumis sativus]	NA	37.5151	31.1071	29.3724	5.63662	5.36195	12.7727	15.5649	14.3642	19.4289	12.2775	18.274	13.8316	2247	1973	1389	321	343	769	937	843	1169	757	1090	688
CsaV3_1G001980	chr1	1297887	1300280	-	CsaV3_1G001980	CsaV3_1G001980.1	NA	NA	NA	NA	PREDICTED: uncharacterized protein LOC101216066 [Cucumis sativus]	NA	19.9365	19.3859	20.6501	17.686	17.8538	21.0268	12.1245	10.7509	12.0794	13.2024	16.823	13.7714	1881	1936	1538	1583	1797	1994	1149	994	1145	1281	1580	1079
CsaV3_1G001990	chr1	1301190	1302532	-	CsaV3_1G001990	CsaV3_1G001990.1	GO:0003677(DNA binding)	NA	NA	NA	hypothetical protein Csa_1G008430 [Cucumis sativus]	NA	0.084285	0.0001	0.0001	0.0001	0.0001	0.0001	0.0001	0.04301	0.0001	0.0001	0.0001	0.0001	8	0	0	0	0	0	0	4	0	0	0	0
CsaV3_1G002000	chr1	1303593	1312830	-	CsaV3_1G002000	CsaV3_1G002000.1	NA	NA	NA	NA	PREDICTED: uncharacterized protein LOC101216302 isoform X2 [Cucumis sativus]	NA	12.1622	12.5913	12.59	13.9722	12.1336	13.3094	11.2098	11.9654	9.55835	11.8857	11.4924	11.7102	3478	3813	2842	3791	3701	3826	3221	3353	2746	3496	3272	2780
CsaV3_1G002010	chr1	1314117	1314509	-	CsaV3_1G002010	CsaV3_1G002010.1	NA	NA	NA	NA	hypothetical protein Csa_1G008445 [Cucumis sativus]	NA	5.4579	4.61178	3.20937	10.9298	8.76797	6.84483	3.08474	3.69066	3.17775	1.84812	1.68477	1.49388	174	156	81	330	298	219	99	115	102	61	54	40
CsaV3_1G002020	chr1	1315661	1317835	-	CsaV3_1G002020	CsaV3_1G002020.1	GO:0016021(integral component of membrane);GO:0055085(transmembrane transport)	NA	NA	NA	PREDICTED: protein NUCLEAR FUSION DEFECTIVE 4 [Cucumis sativus]	NA	4.61593	5.26078	3.48434	5.99169	7.31861	6.45224	3.72025	3.31433	5.3996	4.29595	8.60561	5.86747	596	719	355	734	1007	837	483	419	700	570	1106	629
CsaV3_1G002030	chr1	1318330	1318698	-	CsaV3_1G002030	CsaV3_1G002030.1	NA	NA	NA	NA	hypothetical protein Csa_1G008460 [Cucumis sativus]	NA	0.097831	0.0001	0.0001	0.0001	0.234714	0.125437	0.366277	0.0001	0.251041	0.0001	0.39876	0.318902	3	0	0	0	8	4	11	0	8	0	12	8
CsaV3_1G002040	chr1	1318885	1319076	-	CsaV3_1G002040	CsaV3_1G002040.1	NA	NA	NA	NA	hypothetical protein Csa_1G008465 [Cucumis sativus]	NA	0.109989	0.0001	0.0001	0.224616	0.251322	0.0001	0.20528	0.0001	0.0001	0.0001	0.044014	0.0001	2	0	0	4	5	0	4	0	0	0	1	0
CsaV3_1G002050	chr1	1319428	1322410	-	CsaV3_1G002050	CsaV3_1G002050.1	GO:0016021(integral component of membrane);GO:0055085(transmembrane transport)	NA	NA	NA	PREDICTED: protein NUCLEAR FUSION DEFECTIVE 4 [Cucumis sativus]	NA	4.44414	4.89339	5.55474	8.31966	8.18536	9.34364	2.96883	2.75981	3.20781	1.99154	5.85295	5.01814	791	922	780	1405	1554	1671	531	481	574	365	1037	741
CsaV3_1G002060	chr1	1326160	1333097	+	CsaV3_1G002060	CsaV3_1G002060.1	GO:0008270(zinc ion binding)	NA	NA	NA	PREDICTED: uncharacterized protein LOC101212459 [Cucumis sativus]	NA	0.319356	0.275785	0.428744	0.413766	0.528491	0.404614	0.471365	0.438005	1.1252	0.360839	0.589344	0.491972	98	89	103	120	172	124	144	131	344	113	179	125
CsaV3_1G002070	chr1	1333655	1345244	-	CsaV3_1G002070	CsaV3_1G002070.1	GO:0003676(nucleic acid binding);GO:0005515(protein binding);GO:0016579(protein deubiquitination);GO:0036459(thiol-dependent ubiquitinyl hydrolase activity)	NA	NA	NA	PREDICTED: uncharacterized protein LOC101212702 [Cucumis sativus]	NA	7.11326	7.96761	7.24429	5.78913	5.04069	6.30795	6.84213	5.21333	4.65385	4.99953	5.94648	5.08357	3322	3940	2671	2565	2511	2961	3210	2386	2183	2402	2765	1971
CsaV3_1G002080	chr1	1345835	1349795	-	CsaV3_1G002080	CsaV3_1G002080.1	GO:0005515(protein binding)	NA	NA	NA	PREDICTED: pentatricopeptide repeat-containing protein At1g18900 [Cucumis sativus]	NA	8.76228	9.70007	6.49416	15.4539	8.92376	11.9121	9.86499	8.27749	4.3851	7.61353	5.27618	7.8193	2378	2787	1391	3978	2583	3249	2689	2201	1196	2125	1426	1761
CsaV3_1G002090	chr1	1353020	1358790	+	CsaV3_1G002090	CsaV3_1G002090.1	NA	NA	NA	NA	hypothetical protein Csa_1G008510 [Cucumis sativus]	NA	3.6463	4.91108	3.954	3.29954	3.90715	2.62908	3.36852	1.05684	3.00576	3.39786	2.97562	3.75712	63	90	54	54	72	46	59	18	52	61	52	54
CsaV3_1G002100	chr1	1358816	1365007	+	CsaV3_1G002100	CsaV3_1G002100.1	GO:0000166(nucleotide binding);GO:0006119(oxidative phosphorylation);GO:0008553(proton-exporting ATPase activity, phosphorylative mechanism);GO:0015992(proton transmembrane transport);GO:0016021(integral component of membrane)	00190(Oxidative phosphorylation)	K01535	EC:3.6.3.6	PREDICTED: plasma membrane ATPase 3 [Cucumis sativus]	NA	29.9422	32.6358	37.736	22.8188	23.1505	26.0699	25.605	25.0421	27.3943	29.6809	27.6558	30.7921	7173	8278	7136	5186	5916	6278	6162	5878	6592	7313	6596	6123
CsaV3_1G002110	chr1	1366593	1369991	-	CsaV3_1G002110	CsaV3_1G002110.1	GO:0016020(membrane);GO:0022857(transmembrane transporter activity);GO:0055085(transmembrane transport)	NA	NA	NA	PREDICTED: protein NRT1/ PTR FAMILY 2.11-like [Cucumis sativus]	NA	37.7696	48.0511	20.3352	162.358	67.5936	153.995	16.3332	10.907	8.54645	12.0957	9.33916	10.6578	8153	10983	3465	33251	15565	33414	3542	2307	1854	2686	2008	1910
CsaV3_1G002120	chr1	1372505	1374934	-	CsaV3_1G002120	CsaV3_1G002120.1	GO:0016020(membrane);GO:0022857(transmembrane transporter activity);GO:0055085(transmembrane transport)	NA	NA	NA	PREDICTED: protein NRT1/ PTR FAMILY 2.10 [Cucumis sativus]	NA	0.117986	0.0001	0.089695	0.135681	0.106065	0.50103	0.0001	0.0001	0.0001	0.017783	0.085446	0.0001	19	0	12	21	19	82	0	0	0	3	14	0
CsaV3_1G002130	chr1	1379747	1383221	+	CsaV3_1G002130	CsaV3_1G002130.1	GO:0004672(protein kinase activity);GO:0005515(protein binding);GO:0005524(ATP binding);GO:0006468(protein phosphorylation)	NA	NA	NA	PREDICTED: LRR receptor-like serine/threonine-protein kinase FEI 2 [Cucumis sativus]	NA	0.86482	1.1384	1.03786	0.688388	0.348095	0.447646	2.04779	1.61905	1.40902	1.79214	0.6449	1.75141	127	176	120	96	55	66	300	232	207	269	94	212
CsaV3_1G002140	chr1	1386425	1390336	+	CsaV3_1G002140	CsaV3_1G002140.1	GO:0016020(membrane);GO:0022857(transmembrane transporter activity);GO:0055085(transmembrane transport)	NA	NA	NA	nitrate transporter 1.2-like [Cucumis sativus]	NA	1.24439	1.5843	0.89285	0.835771	0.629775	0.962093	1.09964	0.719336	1.13507	0.66518	0.73872	0.785603	187	252	106	120	101	146	166	106	172	103	111	98
CsaV3_1G002150	chr1	1392804	1402108	-	CsaV3_1G002150	CsaV3_1G002150.1	GO:0006744(ubiquinone biosynthetic process);GO:0008909(isochorismate synthase activity);GO:0019290(siderophore biosynthetic process)	00130(Ubiquinone and other terpenoid-quinone biosynthesis);01053(Biosynthesis of siderophore group nonribosomal peptides)	K02552	EC:5.4.4.2	PREDICTED: isochorismate synthase 2, chloroplastic-like isoform X1 [Cucumis sativus]	NA	65.9306	64.2766	71.0453	51.9511	43.829	48.6111	45.3492	48.4104	45.7841	47.4695	62.4238	41.0928	29482	30434	25077	22040	20907	21850	20372	21211	20565	21833	27793	15252
CsaV3_1G002160	chr1	1394011	1395826	+	CsaV3_1G002160	CsaV3_1G002160.1	NA	NA	NA	NA	PREDICTED: hypersensitive-induced response protein 1 [Cucumis sativus]	NA	10.231	12.1645	6.77511	23.525	29.0223	33.3693	11.4404	5.26519	7.63048	5.43201	7.35873	5.51224	712	897	373	1554	2155	2334	800	359	534	389	510	319
CsaV3_1G002170	chr1	1405481	1405736	-	CsaV3_1G002170	CsaV3_1G002170.1	NA	NA	NA	NA	hypothetical protein Csa_1G009080 [Cucumis sativus]	NA	0.0001	0.0001	0.0001	0.0001	0.0001	0.0001	0.0001	0.0001	0.0001	0.0001	0.0001	0.0001	0	0	0	0	0	0	0	0	0	0	0	0
CsaV3_1G002180	chr1	1407016	1410875	+	CsaV3_1G002180	CsaV3_1G002180.1	GO:0003700(DNA-binding transcription factor activity);GO:0005667(transcription factor complex);GO:0006355(regulation of transcription, DNA-templated);GO:0043565(sequence-specific DNA binding)	04626(Plant-pathogen interaction)	K18835	NA	PREDICTED: probable WRKY transcription factor 61 isoform X1 [Cucumis sativus]	NA	0.504245	0.541916	0.594588	3.12573	2.62854	1.32672	1.66899	0.512688	1.10215	1.82206	2.30538	0.76173	81	92	75	474	448	213	268	81	177	299	367	101
CsaV3_1G002190	chr1	1412611	1415674	-	CsaV3_1G002190	CsaV3_1G002190.1	NA	NA	NA	NA	PREDICTED: uncharacterized protein LOC101218840 [Cucumis sativus]	NA	0.552788	0.935323	0.668712	0.703597	0.558686	0.685113	2.05206	1.82258	3.83272	5.94371	3.28112	4.69326	80	143	76	97	86	100	297	257	554	880	470	561
CsaV3_1G002200	chr1	1416507	1422320	-	CsaV3_1G002200	CsaV3_1G002200.1	GO:0005524(ATP binding);GO:0016021(integral component of membrane);GO:0042626(ATPase activity, coupled to transmembrane movement of substances);GO:0055085(transmembrane transport)	02010(ABC transporters)	K05641	NA	PREDICTED: ABC transporter A family member 2 [Cucumis sativus]	NA	6.65605	6.27497	4.82369	57.2765	54.0107	30.4231	2.18953	2.23236	1.25799	1.66871	2.23268	2.74314	1914	1910	1095	15621	16563	8791	633	629	364	494	640	655
CsaV3_1G002210	chr1	1425089	1430780	+	CsaV3_1G002210	CsaV3_1G002210.1	GO:0005524(ATP binding);GO:0016021(integral component of membrane);GO:0042626(ATPase activity, coupled to transmembrane movement of substances);GO:0055085(transmembrane transport)	02010(ABC transporters)	K05643	NA	PREDICTED: ABC transporter A family member 7 [Cucumis sativus]	NA	3.28058	3.12383	2.77113	41.9295	31.9514	20.6525	1.00033	1.00318	0.748034	0.736764	0.976086	1.31818	893	900	595	10819	9270	5646	274	268	205	207	265	298
CsaV3_1G002220	chr1	1433512	1435093	+	CsaV3_1G002220	CsaV3_1G002220.1	GO:0016853(isomerase activity);GO:0019318(hexose metabolic process);GO:0030246(carbohydrate binding)	00010(Glycolysis / Gluconeogenesis);00052(Galactose metabolism)	K01785	EC:5.1.3.3	PREDICTED: aldose 1-epimerase [Cucumis sativus]	NA	1.94111	1.2881	1.53596	1.73925	1.82316	2.01031	1.72011	1.29957	1.84753	1.60049	1.89869	1.43384	175	123	110	149	176	183	156	115	168	149	171	108
CsaV3_1G002230	chr1	1435511	1438618	-	CsaV3_1G002230	CsaV3_1G002230.1	GO:0030904(retromer complex);GO:0042147(retrograde transport, endosome to Golgi)	04144(Endocytosis)	K18467	NA	PREDICTED: vacuolar protein sorting-associated protein 29 [Cucumis sativus]	NA	39.3514	39.4732	34.5633	40.1083	44.2092	45.4329	37.0187	47.6894	47.1673	43.4127	35.5934	46.5574	4132	4388	2865	3995	4951	4795	3905	4906	4974	4688	3721	4057
CsaV3_1G002240	chr1	1440343	1441301	-	CsaV3_1G002240	CsaV3_1G002240.1	GO:0046983(protein dimerization activity)	NA	NA	NA	PREDICTED: transcription factor PRE3-like [Cucumis sativus]	NA	0.0001	0.0001	0.0001	0.0001	0.0001	0.0001	0.0001	0.0001	0.0001	0.0001	0.0001	0.0001	0	0	0	0	0	0	0	0	0	0	0	0
CsaV3_1G002250	chr1	1447149	1449393	-	CsaV3_1G002250	CsaV3_1G002250.1	NA	NA	NA	NA	PREDICTED: HVA22-like protein a [Cucumis sativus]	NA	90.7462	96.9148	93.9453	116.72	126.356	118.003	36.0974	46.7977	96.4755	50.1251	79.1419	63.7239	4093	4628	3345	4994	6079	5349	1636	2068	4371	2325	3554	2386
CsaV3_1G002260	chr1	1450554	1451954	-	CsaV3_1G002260	CsaV3_1G002260.1	GO:0046983(protein dimerization activity)	NA	NA	NA	PREDICTED: transcription factor bHLH47 [Cucumis sativus]	NA	26.0355	27.8143	25.991	45.4224	44.6452	35.251	17.6682	23.1275	34.3349	17.7793	29.334	27.4041	1648	1864	1299	2727	3014	2243	1124	1434	2183	1158	1849	1440
CsaV3_1G002270	chr1	1453474	1458268	-	CsaV3_1G002270	CsaV3_1G002270.1	NA	NA	NA	NA	PREDICTED: uncharacterized protein LOC101220816 isoform X1 [Cucumis sativus]	NA	13.3241	14.3402	13.3966	17.1254	18.7668	19.604	8.26399	9.48983	16.079	11.9586	18.7129	16.7384	999	1138	793	1218	1500	1477	622	697	1211	922	1396	1041
CsaV3_1G002280	chr1	1459334	1463148	-	CsaV3_1G002280	CsaV3_1G002280.1	NA	04712(Circadian rhythm - plant)	K16221	NA	PREDICTED: transcription factor TCP14 [Cucumis sativus]	NA	4.06301	3.90022	2.74742	0.71701	1.20326	1.67302	0.569855	0.573024	2.77731	2.20547	4.28039	3.9446	1253	1274	669	210	396	519	177	174	861	700	1314	1010
CsaV3_1G002290	chr1	1471918	1473952	+	CsaV3_1G002290	CsaV3_1G002290.1	GO:0003735(structural constituent of ribosome);GO:0005840(ribosome);GO:0006412(translation);GO:0042254(ribosome biogenesis)	03010(Ribosome)	K02915	NA	PREDICTED: 60S ribosomal protein L34 [Cucumis sativus]	NA	217.196	206.082	194.375	211.984	180.507	212.426	487.247	450.726	279.816	526.471	267.69	402.99	15868	15942	11210	14694	14068	15600	35762	32265	20535	39561	19473	24437
CsaV3_1G002300	chr1	1476868	1478042	+	CsaV3_1G002300	CsaV3_1G002300.1	GO:0003677(DNA binding)	NA	NA	NA	hypothetical protein Csa_1G009700 [Cucumis sativus]	NA	2.00492	0.784611	1.69046	0.482535	0.572395	0.210967	0.0001	0.666769	1.2644	0.206172	0.417802	0.306588	178	74	119	41	55	19	0	58	113	19	37	23
CsaV3_1G002310	chr1	1486596	1490100	+	CsaV3_1G002310	CsaV3_1G002310.1	NA	NA	NA	NA	PREDICTED: mini zinc finger protein 3-like [Cucumis sativus]	NA	0.512872	0.0001	0.627093	0.207103	0.174651	0.272344	0.0001	0.0001	0.277314	0.0001	0.0001	0.0001	14	0	14	6	5	8	0	0	8	0	0	0
CsaV3_1G002320	chr1	1490477	1490773	-	CsaV3_1G002320	CsaV3_1G002320.1	NA	NA	NA	NA	hypothetical protein Csa_1G009720 [Cucumis sativus]	NA	0.0001	0.0001	0.0001	0.0001	0.0001	0.0001	0.0001	0.0001	0.0001	0.0001	0.0001	0.114446	0	0	0	0	0	0	0	0	0	0	0	3
CsaV3_1G002330	chr1	1494695	1497065	+	CsaV3_1G002330	CsaV3_1G002330.1	NA	NA	NA	NA	PREDICTED: protein DCL, chloroplastic [Cucumis sativus]	NA	9.14588	8.71092	8.29347	7.32879	5.91576	10.3418	20.8644	16.7302	4.53641	22.6621	5.64937	12.329	836	844	599	636	577	951	1916	1499	417	2131	515	936
CsaV3_1G002340	chr1	1500865	1503209	+	CsaV3_1G002340	CsaV3_1G002340.1	GO:0005515(protein binding);GO:0008270(zinc ion binding)	03440(Homologous recombination)	K10683	NA	PREDICTED: pentatricopeptide repeat-containing protein At3g47530 [Cucumis sativus]	NA	1.79435	1.28658	0.88684	0.4944	0.674434	0.498986	2.48675	2.14278	1.07729	1.89469	1.12451	1.48136	341	259	133	89	137	96	474	398	206	370	213	234
CsaV3_1G002350	chr1	1503785	1506265	-	CsaV3_1G002350	CsaV3_1G002350.1	GO:0005975(carbohydrate metabolic process);GO:0006090(pyruvate metabolic process);GO:0006108(malate metabolic process);GO:0019643(reductive tricarboxylic acid cycle);GO:0030060(L-malate dehydrogenase activity);GO:0046487(glyoxylate metabolic process)	00020(Citrate cycle (TCA cycle));00620(Pyruvate metabolism);00630(Glyoxylate and dicarboxylate metabolism);00710(Carbon fixation in photosynthetic organisms);00270(Cysteine and methionine metabolism)	K00026	EC:1.1.1.37	PREDICTED: malate dehydrogenase, chloroplastic [Cucumis sativus]	NA	8.24171	6.79748	5.4209	6.41125	3.98922	7.45232	10.2796	8.12694	5.00174	9.00661	4.77497	7.72964	1425	1245	740	1052	736	1295	1786	1377	869	1602	822	1110
CsaV3_1G002360	chr1	1503678	1503883	+	CsaV3_1G002360	CsaV3_1G002360.1	NA	NA	NA	NA		NA	0.380424	0.0711	0.493099	0.339351	0.099102	0.797571	0.138713	0.0001	0.515059	0.197002	0.152027	0.0001	7	2	7	6	2	14	3	0	9	4	3	0
CsaV3_1G002370	chr1	1506718	1509062	-	CsaV3_1G002370	CsaV3_1G002370.1	GO:0015979(photosynthesis);GO:0015995(chlorophyll biosynthetic process);GO:0016628(oxidoreductase activity, acting on the CH-CH group of donors, NAD or NADP as acceptor);GO:0045550(geranylgeranyl reductase activity);GO:0055114(oxidation-reduction process)	00860(Porphyrin and chlorophyll metabolism);00900(Terpenoid backbone biosynthesis)	K10960	EC:1.3.1.83;EC:1.3.1.111	PREDICTED: geranylgeranyl diphosphate reductase, chloroplastic [Cucumis sativus]	NA	197.834	191.764	250.205	52.1853	59.9998	94.5205	382.873	318.042	433.18	263.245	233.603	314.085	35974	36922	35913	9003	11639	17277	69943	56665	79123	49234	42294	47404
CsaV3_1G002380	chr1	1510045	1512624	+	CsaV3_1G002380	CsaV3_1G002380.1	GO:0016788(hydrolase activity, acting on ester bonds)	00901(Indole alkaloid biosynthesis)	K21026	EC:3.1.1.80	PREDICTED: GDSL esterase/lipase At1g74460 [Cucumis sativus]	NA	1.14411	0.328288	0.0001	2.06488	0.389188	2.48549	0.284523	0.033182	0.064734	0.0001	0.065308	0.058618	133	41	0	227	49	289	34	4	8	0	8	6
CsaV3_1G002390	chr1	1515388	1518837	+	CsaV3_1G002390	CsaV3_1G002390.1	GO:0003677(DNA binding);GO:0006355(regulation of transcription, DNA-templated)	04712(Circadian rhythm - plant)	K16222	NA	PREDICTED: cyclic dof factor 3 [Cucumis sativus]	NA	7.05874	6.57114	7.49138	2.76178	3.03237	3.50513	2.02652	1.84414	1.94005	0.722289	1.31023	1.65402	1660	1636	1391	616	761	829	479	425	459	175	307	323
CsaV3_1G002400	chr1	1520624	1523912	-	CsaV3_1G002400	CsaV3_1G002400.1	NA	NA	NA	NA	PREDICTED: uncharacterized protein LOC101222461 [Cucumis sativus]	NA	13.7182	14.1115	12.442	9.68309	7.99167	9.99445	13.2373	12.8415	11.148	12.9449	12.8288	10.7634	1262	1375	904	845	785	924	1224	1158	1030	1225	1175	822
CsaV3_1G002410	chr1	1525225	1527210	-	CsaV3_1G002410	CsaV3_1G002410.1	GO:0009765(photosynthesis, light harvesting);GO:0016020(membrane)	00196(Photosynthesis - antenna proteins)	K08910	NA	PREDICTED: chlorophyll a-b binding protein P4, chloroplastic [Cucumis sativus]	NA	460.732	335.556	556	40.8733	42.0808	71.3036	609.942	553.099	1014.66	659.347	741.523	926.596	67097	51743	63916	5648	6538	10438	89238	78924	148430	98763	107521	112002
CsaV3_1G002420	chr1	1529037	1529941	-	CsaV3_1G002420	CsaV3_1G002420.1	GO:0005576(extracellular region);GO:0009664(plant-type cell wall organization)	NA	NA	NA	Alpha-expansin 3 [Cucumis sativus]	NA	2.10936	1.76415	2.61826	1.35543	1.29881	1.0259	5.2781	7.55635	3.09382	4.23709	1.71312	2.8093	130	115	127	79	85	64	326	455	191	268	105	144
CsaV3_1G002430	chr1	1533454	1540327	+	CsaV3_1G002430	CsaV3_1G002430.1	NA	NA	NA	NA	PREDICTED: pentatricopeptide repeat-containing protein At1g59720, mitochondrial [Cucumis sativus]	NA	27.1617	23.168	27.1164	15.4264	17.2495	16.6448	18.3446	24.0695	32.3991	23.4369	29.9554	18.9803	14018	12661	11047	7554	9497	8635	9512	12172	16797	12441	15393	8131
CsaV3_1G002440	chr1	1535039	1536018	-	CsaV3_1G002440	CsaV3_1G002440.1	GO:0009535(chloroplast thylakoid membrane);GO:0009773(photosynthetic electron transport in photosystem I);GO:0010598(NAD(P)H dehydrogenase complex (plastoquinone))	NA	NA	NA	PREDICTED: photosynthetic NDH subunit of subcomplex B 4, chloroplastic [Cucumis sativus]	NA	489.894	466.887	536.11	270.74	385.663	317.385	396.768	455.396	811.778	446.771	592.849	418.265	21142	21335	18263	11086	17755	13768	17203	19257	35191	19832	25475	14983
CsaV3_1G002450	chr1	1538580	1540100	-	CsaV3_1G002450	CsaV3_1G002450.1	GO:0005515(protein binding)	NA	NA	NA	PREDICTED: pentatricopeptide repeat-containing protein At1g59720, mitochondrial [Cucumis sativus]	NA	0.0001	0.0001	0.0001	0.0001	0.0001	0.0001	0.0001	0.0001	0.0001	0.0001	0.0001	0.0001	0	0	0	0	0	0	0	0	0	0	0	0
CsaV3_1G002460	chr1	1541122	1546873	-	CsaV3_1G002460	CsaV3_1G002460.1	GO:0003735(structural constituent of ribosome);GO:0005840(ribosome);GO:0006412(translation);GO:0042254(ribosome biogenesis)	03010(Ribosome)	K02915	NA	60S ribosomal protein L34 [Momordica charantia]	NA	33.9781	32.1965	29.6856	35.5339	30.6184	40.6393	69.5442	68.0998	28.888	76.7257	27.1302	51.5002	2692	2701	1856	2671	2587	3236	5534	5285	2299	6251	2140	3386
CsaV3_1G002470	chr1	1548860	1551112	+	CsaV3_1G002470	CsaV3_1G002470.1	GO:0003677(DNA binding);GO:0006355(regulation of transcription, DNA-templated)	03013(RNA transport);03015(mRNA surveillance pathway);03018(RNA degradation)	K13126	NA	PREDICTED: NAC domain-containing protein 100-like [Cucumis sativus]	NA	7.04597	2.73373	4.89597	4.89049	4.11072	3.99012	1.25916	2.20395	2.77848	1.83226	1.59731	1.52262	1176	484	645	775	732	670	212	361	466	315	266	211
CsaV3_1G002480	chr1	1555258	1555598	+	CsaV3_1G002480	CsaV3_1G002480.1	NA	NA	NA	NA		NA	0.0001	0.0001	0.0001	0.0001	0.0001	0.0001	0.0001	0.0001	0.0001	0.0001	0.0001	0.0001	0	0	0	0	0	0	0	0	0	0	0	0
CsaV3_1G002490	chr1	1561935	1562497	+	CsaV3_1G002490	CsaV3_1G002490.1	NA	NA	NA	NA	hypothetical protein Csa_1G009880 [Cucumis sativus]	NA	0.66041	1.48231	0.304453	0.446863	1.43678	1.05082	0.452491	0.137715	0.837354	0.950182	0.568186	0.698029	14	33	6	9	32	23	10	3	18	21	12	13
CsaV3_1G002500	chr1	1562532	1573789	+	CsaV3_1G002500	CsaV3_1G002500.1	NA	NA	NA	NA	PREDICTED: uncharacterized protein LOC101203381 [Cucumis sativus]	NA	13.5139	14.2366	13.3282	12.5286	14.8969	13.9212	8.8389	7.99068	8.16413	8.18871	8.13757	8.85196	2310	2577	1799	2032	2717	2392	1518	1339	1402	1440	1385	1256
CsaV3_1G002510	chr1	1574623	1575746	+	CsaV3_1G002510	CsaV3_1G002510.1	GO:0004857(enzyme inhibitor activity)	NA	NA	NA	hypothetical protein Csa_1G009900 [Cucumis sativus]	NA	0.0001	0.0001	0.0001	0.306493	0.43208	0.994469	1.34623	0.152557	0.654127	0.0001	0.0001	0.522272	0	0	0	12	18	39	53	6	26	0	0	17
CsaV3_1G002520	chr1	1577147	1580134	+	CsaV3_1G002520	CsaV3_1G002520.1	GO:0003676(nucleic acid binding)	NA	NA	NA	PREDICTED: protein NEN1 [Cucumis sativus]	NA	1.43334	0.980613	1.04181	1.15462	0.871402	1.2188	0.621122	0.661946	0.761679	0.822205	0.653998	1.22978	176	128	101	135	115	151	77	80	94	104	80	126
CsaV3_1G002530	chr1	1580944	1583152	+	CsaV3_1G002530	CsaV3_1G002530.1	GO:0005515(protein binding)	NA	NA	NA	PREDICTED: pentatricopeptide repeat-containing protein At5g61370, mitochondrial [Cucumis sativus]	NA	1.04943	1.33806	0.725589	1.25801	0.818719	1.01383	2.58099	2.07378	1.01767	2.25205	1.0305	1.21242	125	168	68	142	104	121	308	241	122	275	122	120
CsaV3_1G002540	chr1	1583694	1585077	+	CsaV3_1G002540	CsaV3_1G002540.1	GO:0016021(integral component of membrane);GO:0016757(transferase activity, transferring glycosyl groups)	NA	NA	NA	PREDICTED: putative glycosyltransferase 5 [Cucumis sativus]	NA	29.7787	31.4612	22.2376	46.6991	50.3535	43.7245	10.5182	10.2086	14.3943	11.5528	15.0182	13.4271	3033	3393	1788	4512	5470	4476	1077	1019	1473	1210	1523	1135
CsaV3_1G002550	chr1	1587602	1591443	+	CsaV3_1G002550	CsaV3_1G002550.1	GO:0016021(integral component of membrane);GO:0016757(transferase activity, transferring glycosyl groups)	NA	NA	NA	PREDICTED: putative glycosyltransferase 5 [Cucumis sativus]	NA	9.56822	9.20214	8.50192	9.525	8.21772	9.60282	7.29644	8.07633	9.03603	7.42925	8.75171	8.14835	2971	3026	2084	2806	2722	2998	2276	2458	2819	2373	2706	2100
CsaV3_1G002560	chr1	1592610	1601117	+	CsaV3_1G002560	CsaV3_1G002560.1	GO:0005515(protein binding)	NA	NA	NA	PREDICTED: probable receptor-like protein kinase At5g61350 [Cucumis sativus]	NA	137.474	183.928	115.761	66.2412	67.3684	69.647	147.767	107.984	87.5669	33.9649	35.7918	28.9196	24876	35240	16535	11372	13004	12668	26862	19146	15917	6322	6449	4344
CsaV3_1G002570	chr1	1601882	1606509	+	CsaV3_1G002570	CsaV3_1G002570.1	GO:0004672(protein kinase activity);GO:0005524(ATP binding);GO:0006468(protein phosphorylation)	NA	NA	NA	PREDICTED: probable receptor-like protein kinase At5g61350 [Cucumis sativus]	NA	0.669744	0.858425	0.536728	0.69443	0.821784	1.17552	1.3142	1.22743	0.697584	0.350961	0.899455	0.566559	175	238	111	172	229	309	345	314	183	95	234	123
CsaV3_1G002580	chr1	1610598	1611653	+	CsaV3_1G002580	CsaV3_1G002580.1	NA	NA	NA	NA	hypothetical protein Csa_1G011450 [Cucumis sativus]	NA	12.2463	11.9428	8.19035	16.8969	19.3597	20.1119	6.42356	5.93909	9.72388	6.29254	13.7031	5.68127	1046	1080	552	1369	1763	1726	551	497	834	553	1165	403
CsaV3_1G002590	chr1	1612757	1613045	-	CsaV3_1G002590	CsaV3_1G002590.1	NA	NA	NA	NA	hypothetical protein Csa_1G011460 [Cucumis sativus]	NA	51.6965	44.2352	66.3286	49.6547	45.7174	46.0785	48.1008	45.9217	42.7474	67.3235	103.6	58.9794	815	739	826	743	769	730	762	710	677	1092	1626	772
CsaV3_1G002600	chr1	1613373	1627296	-	CsaV3_1G002600	CsaV3_1G002600.1	NA	NA	NA	NA	PREDICTED: formin-like protein 20 [Cucumis sativus]	NA	6.53122	6.94879	8.39157	5.6038	6.29041	6.74686	5.41555	5.31839	6.36644	9.94884	15.6007	9.89175	2555	2878	2591	2080	2625	2653	2128	2038	2501	4002	6075	3211
CsaV3_1G002610	chr1	1636575	1639068	-	CsaV3_1G002610	CsaV3_1G002610.1	GO:0003676(nucleic acid binding);GO:0004519(endonuclease activity)	NA	NA	NA	hypothetical protein Csa_1G011480 [Cucumis sativus]	NA	54.1151	41.0921	53.2921	28.2781	33.9742	39.2084	34.9842	43.2037	58.1764	36.63	43.2993	37.3039	4544	3654	3533	2253	3044	3310	2952	3555	4907	3164	3621	2600
CsaV3_1G002620	chr1	1641657	1644031	+	CsaV3_1G002620	CsaV3_1G002620.1	GO:0005744(TIM23 mitochondrial import inner membrane translocase complex);GO:0030150(protein import into mitochondrial matrix)	NA	NA	NA	PREDICTED: mitochondrial import inner membrane translocase subunit tim16-like [Cucumis sativus]	NA	15.8332	13.3254	13.1654	12.9863	13.6417	17.2154	20.9608	19.0014	12.6266	16.2322	12.0911	11.3145	457	408	300	356	420	500	608	538	366	482	348	271
CsaV3_1G002630	chr1	1644571	1646516	+	CsaV3_1G002630	CsaV3_1G002630.1	NA	NA	NA	NA	PREDICTED: protein WEAK CHLOROPLAST MOVEMENT UNDER BLUE LIGHT-like 1 [Cucumis sativus]	NA	3.94973	4.3063	2.89712	4.49617	4.37791	5.1643	2.47487	1.46491	2.02736	1.67421	1.8439	1.42388	470	542	272	507	555	617	296	171	242	205	219	141
CsaV3_1G002640	chr1	1653204	1657278	+	CsaV3_1G002640	CsaV3_1G002640.1	GO:0004672(protein kinase activity);GO:0005515(protein binding);GO:0005524(ATP binding);GO:0006468(protein phosphorylation)	04075(Plant hormone signal transduction)	K13415	EC:2.7.10.1;EC:2.7.11.1	PREDICTED: probable LRR receptor-like serine/threonine-protein kinase At1g74360 [Cucumis sativus]	NA	3.30834	3.38499	2.50195	22.32	18.7676	12.4553	0.788114	0.598074	0.923272	0.904912	1.19527	0.640491	1034	1120	618	6617	6256	3912	248	184	290	291	372	167
CsaV3_1G002650	chr1	1665078	1666427	+	CsaV3_1G002650	CsaV3_1G002650.1	GO:0006144(purine nucleobase metabolic process);GO:0006206(pyrimidine nucleobase metabolic process);GO:0009143(nucleoside triphosphate catabolic process);GO:0047429(nucleoside-triphosphate diphosphatase activity)	00240(Pyrimidine metabolism)	K16904	EC:3.6.1.12	PREDICTED: dCTP pyrophosphatase 1-like [Cucumis sativus]	NA	1.10072	1.16887	0.677218	1.22252	0.934399	1.19349	1.42479	0.547493	1.14944	1.6907	1.23277	1.70157	107	120	52	112	97	116	139	52	112	168	119	137
CsaV3_1G002660	chr1	1665150	1665357	-	CsaV3_1G002660	CsaV3_1G002660.1	NA	NA	NA	NA		NA	0.0001	0.0001	0.0001	0.0001	0.0001	0.0001	0.0001	0.0001	0.0001	0.0001	0.0001	0.0001	0	0	0	0	0	0	0	0	0	0	0	0
CsaV3_1G002670	chr1	1668618	1674219	-	CsaV3_1G002670	CsaV3_1G002670.1	GO:0046983(protein dimerization activity)	03440(Homologous recombination)	K10683	NA	PREDICTED: pentatricopeptide repeat-containing protein At4g21065-like [Cucumis sativus]	NA	3.26926	3.91642	2.67806	2.6338	2.03325	2.60661	3.9796	3.61377	2.83398	2.2349	2.5699	2.55483	1087	1379	703	831	721	871	1329	1177	947	764	851	705
CsaV3_1G002680	chr1	1668697	1670520	+	CsaV3_1G002680	CsaV3_1G002680.1	GO:0005515(protein binding);GO:0008270(zinc ion binding)	03440(Homologous recombination)	K10683	NA	PREDICTED: pentatricopeptide repeat-containing protein At4g21065-like [Cucumis sativus]	NA	0.0001	0.0001	0.0001	0.0001	0.0001	0.0001	0.0001	0.0001	0.0001	0.0001	0.0001	0.0001	0	0	0	0	0	0	0	0	0	0	0	0
CsaV3_1G002690	chr1	1678449	1694215	+	CsaV3_1G002690	CsaV3_1G002690.1	GO:0003676(nucleic acid binding);GO:0004519(endonuclease activity);GO:0005524(ATP binding)	NA	NA	NA	PREDICTED: DNA annealing helicase and endonuclease ZRANB3 isoform X1 [Cucumis sativus]	NA	0.8919	1.09631	0.85901	1.26927	1.45408	1.1104	2.05164	3.47208	1.27891	2.30146	0.843375	2.14538	296	385	225	399	514	370	682	1126	426	784	278	590
CsaV3_1G002700	chr1	1694242	1705673	-	CsaV3_1G002700	CsaV3_1G002700.1	GO:0005488(binding)	NA	NA	NA	PREDICTED: uncharacterized protein LOC101216553 [Cucumis sativus]	NA	7.42854	7.77001	6.7199	7.21213	7.32172	7.2805	4.93766	4.86129	4.50444	4.19541	5.19169	4.08992	3766	4171	2689	3469	3959	3710	2515	2415	2294	2188	2621	1721
CsaV3_1G002710	chr1	1707643	1712138	+	CsaV3_1G002710	CsaV3_1G002710.1	GO:0016020(membrane);GO:0016798(hydrolase activity, acting on glycosyl bonds)	00531(Glycosaminoglycan degradation)	K07964	EC:3.2.1.166	PREDICTED: heparanase-like protein 1 [Cucumis sativus]	NA	25.2337	27.2757	21.9793	50.4139	68.0606	40.8219	11.2357	11.0065	20.4752	12.4227	19.7619	16.0651	5488	6281	3774	10402	15790	8924	2455	2346	4473	2779	4280	2900
CsaV3_1G002720	chr1	1717518	1718786	+	CsaV3_1G002720	CsaV3_1G002720.1	NA	NA	NA	NA	PREDICTED: putative F-box protein At1g32420 [Cucumis sativus]	NA	0.560471	0.426653	0.251593	0.103821	0.176715	0.325382	1.10889	0.551987	0.812579	0.131878	0.920455	0.575753	47	38	17	9	16	28	93	45	68	12	77	40
CsaV3_1G002730	chr1	1719933	1724747	-	CsaV3_1G002730	CsaV3_1G002730.1	NA	NA	NA	NA	PREDICTED: SNAP25 homologous protein SNAP33-like [Cucumis sativus]	NA	5.08193	4.7328	4.0489	10.0641	10.4074	9.25233	4.31054	2.9605	2.80003	3.47109	3.80397	4.75898	1038	1023	653	1949	2266	1898	884	592	574	729	773	807
CsaV3_1G002740	chr1	1725651	1729088	-	CsaV3_1G002740	CsaV3_1G002740.1	GO:0003676(nucleic acid binding);GO:0008270(zinc ion binding)	NA	NA	NA	PREDICTED: zinc finger protein 346 [Cucumis sativus]	NA	14.1838	13.6778	13.5347	12.5644	15.2241	14.4199	11.5356	11.3201	11.5519	11.1452	11.9857	12.1917	2224	2271	1676	1869	2547	2273	1817	1739	1820	1798	1872	1587
CsaV3_1G002750	chr1	1731884	1734752	-	CsaV3_1G002750	CsaV3_1G002750.1	GO:0003676(nucleic acid binding)	NA	NA	NA	PREDICTED: zinc finger protein ZAT1-like [Cucumis melo]	NA	0.739581	0.426385	0.721806	1.48348	1.90907	1.46829	0.144819	0.114562	0.486208	0.334451	0.64438	0.552607	172	105	133	327	473	343	34	27	114	80	149	107
CsaV3_1G002760	chr1	1737138	1741489	-	CsaV3_1G002760	CsaV3_1G002760.1	NA	NA	NA	NA	PREDICTED: uncharacterized protein LOC101205795 [Cucumis sativus]	NA	18.9091	19.1554	14.8138	22.8359	23.6623	19.9597	11.802	10.8706	13.0132	11.6383	14.7709	12.751	4551	4882	2815	5215	6075	4829	2854	2564	3146	2881	3540	2548
CsaV3_1G002770	chr1	1744354	1749683	+	CsaV3_1G002770	CsaV3_1G002770.1	GO:0005515(protein binding)	NA	NA	NA	PREDICTED: plant intracellular Ras-group-related LRR protein 7 [Cucumis sativus]	NA	18.6551	17.8078	16.9487	23.1508	21.7521	23.1782	15.07	15.8691	19.5337	13.4578	15.8718	13.0424	2327	2352	1669	2739	2894	2906	1888	1939	2447	1727	1971	1350
CsaV3_1G002780	chr1	1752379	1759170	-	CsaV3_1G002780	CsaV3_1G002780.1	NA	00040(Pentose and glucuronate interconversions);00053(Ascorbate and aldarate metabolism);00520(Amino sugar and nucleotide sugar metabolism)	K00012	EC:1.1.1.22	PREDICTED: UDP-glucose 6-dehydrogenase 1 [Cucumis sativus]	NA	9.09153	10.1817	8.28393	8.42948	7.37011	7.84	6.12541	7.43913	7.85305	5.97668	7.1673	6.0831	2840	3367	2042	2498	2456	2461	1922	2277	2464	1920	2229	1577
CsaV3_1G002790	chr1	1752379	1754759	+	CsaV3_1G002790	CsaV3_1G002790.1	GO:0003979(UDP-glucose 6-dehydrogenase activity);GO:0005982(starch metabolic process);GO:0005985(sucrose metabolic process);GO:0009117(nucleotide metabolic process);GO:0051287(NAD binding);GO:0055114(oxidation-reduction process)	00040(Pentose and glucuronate interconversions);00053(Ascorbate and aldarate metabolism);00520(Amino sugar and nucleotide sugar metabolism)	K00012	EC:1.1.1.22	PREDICTED: UDP-glucose 6-dehydrogenase 1 [Cucumis sativus]	NA	0.0001	0.0001	0.0001	0.0001	0.0001	0.0001	0.0001	0.0001	0.0001	0.055795	0.0001	0.041591	0	0	0	0	0	0	0	0	0	9	0	6
CsaV3_1G002800	chr1	1759751	1773057	-	CsaV3_1G002800	CsaV3_1G002800.1	GO:0004386(helicase activity)	03040(Spliceosome)	K12813	EC:3.6.4.13	PREDICTED: putative pre-mRNA-splicing factor ATP-dependent RNA helicase DHX16 [Cucumis sativus]	NA	11.0801	12.7047	11.8244	11.5508	10.4706	11.9252	7.11848	6.8135	4.74732	6.48637	6.03455	5.94898	3579	4345	3015	3540	3608	3872	2310	2156	1541	2155	1941	1595
CsaV3_1G002810	chr1	1774820	1777781	-	CsaV3_1G002810	CsaV3_1G002810.1	NA	NA	NA	NA	PREDICTED: protein Asterix [Cucumis sativus]	NA	57.9278	50.9053	53.5012	85.9933	83.9933	94.1932	45.0365	41.4499	43.9138	45.1246	43.9965	42.5993	4621	4300	3369	6508	7148	7553	3609	3240	3519	3703	3495	2821
CsaV3_1G002820	chr1	1778618	1781828	+	CsaV3_1G002820	CsaV3_1G002820.1	GO:0005524(ATP binding)	NA	NA	NA	PREDICTED: chaperone protein ClpB1 [Cucumis sativus]	NA	0.0001	0.0001	0.0001	0.0001	0.0001	0.0001	0.0001	0.0001	0.0001	0.0001	0.0001	0.0001	0	0	0	0	0	0	0	0	0	0	0	0
CsaV3_1G002830	chr1	1782096	1783164	+	CsaV3_1G002830	CsaV3_1G002830.1	NA	NA	NA	NA	hypothetical protein Csa_1G013180 [Cucumis sativus]	NA	0.086736	0.154502	0.024635	0.0001	0.0001	0.0001	0.0001	0.0001	0.303292	0.048917	0.131135	0.0001	8	15	2	0	0	0	0	0	27	5	12	0
CsaV3_1G002840	chr1	1788086	1791498	+	CsaV3_1G002840	CsaV3_1G002840.1	GO:0005506(iron ion binding);GO:0016705(oxidoreductase activity, acting on paired donors, with incorporation or reduction of molecular oxygen);GO:0020037(heme binding);GO:0055114(oxidation-reduction process)	00941(Flavonoid biosynthesis);00944(Flavone and flavonol biosynthesis)	K05280	EC:1.14.14.82	PREDICTED: flavonoid 3'-monooxygenase [Cucumis sativus]	NA	30.7208	33.4907	27.4016	15.3912	15.0221	12.0936	3.37508	4.29342	17.4495	0.93676	1.81241	5.18718	5912	6824	4163	2810	3084	2340	653	810	3373	186	348	829
CsaV3_1G002850	chr1	1792780	1793128	+	CsaV3_1G002850	CsaV3_1G002850.1	NA	NA	NA	NA	hypothetical protein Csa_1G013200 [Cucumis sativus]	NA	0.0001	0.84836	0.0001	0.0001	0.710146	0.0001	0.0001	0.0001	0.0001	0.0001	0.0001	0.0001	0	19	0	0	16	0	0	0	0	0	0	0
CsaV3_1G002860	chr1	1793964	1796517	+	CsaV3_1G002860	CsaV3_1G002860.1	NA	00500(Starch and sucrose metabolism)	K19891	EC:3.2.1.39	PREDICTED: PLASMODESMATA CALLOSE-BINDING PROTEIN 3-like [Cucumis sativus]	NA	49.3879	42.0037	68.9207	24.2643	42.1329	27.8718	36.0577	76.2608	88.8703	109.419	80.9333	142.594	2467	2222	2718	1150	2245	1400	1810	3732	4459	5621	4025	5912
CsaV3_1G002870	chr1	1800473	1806924	+	CsaV3_1G002870	CsaV3_1G002870.1	NA	NA	NA	NA	PREDICTED: histone deacetylase 5 [Cucumis sativus]	NA	33.9968	37.1186	32.7343	60.7059	62.0392	67.2387	27.1175	23.5442	30.9806	26.6538	33.0634	30.7207	5441	6290	4135	9217	10590	10815	4360	3692	4980	4387	5268	4081
CsaV3_1G002880	chr1	1807488	1808021	+	CsaV3_1G002880	CsaV3_1G002880.1	NA	NA	NA	NA		NA	9.76957	11.9665	10.5667	14.0176	7.63247	10.4733	1.49432	2.14197	0.505345	0.409722	1.21793	0.814456	422	547	360	574	352	455	65	91	22	19	53	30
CsaV3_1G002890	chr1	1809249	1812265	-	CsaV3_1G002890	CsaV3_1G002890.1	GO:0003676(nucleic acid binding);GO:0008270(zinc ion binding)	NA	NA	NA	PREDICTED: dnaJ homolog subfamily C member 21 [Cucumis sativus]	NA	11.0273	12.2428	11.1448	11.1842	10.5611	10.8922	9.80012	7.9781	7.45286	7.88434	8.26386	8.0159	2505	2944	1998	2410	2559	2487	2236	1776	1701	1842	1869	1511
CsaV3_1G002900	chr1	1812904	1817088	-	CsaV3_1G002900	CsaV3_1G002900.1	NA	NA	NA	NA	PREDICTED: S-adenosylmethionine carrier 1, chloroplastic/mitochondrial isoform X1 [Cucumis sativus]	NA	10.4418	10.3202	11.8739	8.91325	7.0441	8.65121	15.4558	9.43787	5.87674	10.9596	8.32428	8.55106	1703	1782	1528	1379	1225	1418	2532	1508	963	1838	1352	1157
CsaV3_1G002910	chr1	1817861	1824687	-	CsaV3_1G002910	CsaV3_1G002910.1	GO:0004601(peroxidase activity);GO:0005509(calcium ion binding);GO:0006979(response to oxidative stress);GO:0016020(membrane);GO:0050664(oxidoreductase activity, acting on NAD(P)H, oxygen as acceptor);GO:0055114(oxidation-reduction process)	04016(MAPK signaling pathway - plant);04626(Plant-pathogen interaction)	K13447	EC:1.6.3.-;EC:1.11.1.-	PREDICTED: respiratory burst oxidase homolog protein F-like isoform X1 [Cucumis sativus]	NA	0.412998	0.414887	0.895066	0.757301	0.411871	0.505066	0.315887	0.386416	0.227176	0.489508	0.454053	0.509637	87	93	149	152	93	107	67	80	49	107	96	90
CsaV3_1G002920	chr1	1829922	1833979	+	CsaV3_1G002920	CsaV3_1G002920.1	GO:0004647(phosphoserine phosphatase activity);GO:0006544(glycine metabolic process);GO:0006564(L-serine biosynthetic process);GO:0006566(threonine metabolic process)	00260(Glycine, serine and threonine metabolism)	K01079	EC:3.1.3.3	PREDICTED: phosphoserine phosphatase, chloroplastic [Cucumis sativus]	NA	6.85192	6.75993	8.3823	8.67577	9.69882	9.25909	7.09312	8.78125	11.8133	9.57477	12.5506	12.0507	799	835	772	960	1206	1085	831	1003	1383	1148	1457	1166
CsaV3_1G002930	chr1	1837196	1840614	+	CsaV3_1G002930	CsaV3_1G002930.1	NA	NA	NA	NA	PREDICTED: uncharacterized protein LOC101218206 [Cucumis sativus]	NA	15.1002	15.4999	16.6854	17.5518	16.8791	13.7031	16.4719	15.4493	12.4715	11.3052	12.8844	10.1824	2505	2722	2185	2762	2986	2285	2745	2511	2078	1929	2128	1402
CsaV3_1G002940	chr1	1841084	1844406	-	CsaV3_1G002940	CsaV3_1G002940.1	GO:0003676(nucleic acid binding)	03040(Spliceosome)	K12741	NA	PREDICTED: glycine-rich RNA-binding protein blt801 [Cucumis sativus]	NA	99.8802	102.077	85.4921	108.988	102.734	128.442	208.634	208.537	88.6912	236.44	78.2151	144.822	14328	15505	9681	14833	15721	18521	30067	29311	12780	34886	11172	17243
CsaV3_1G002950	chr1	1841404	1841696	+	CsaV3_1G002950	CsaV3_1G002950.1	NA	NA	NA	NA	hypothetical protein Csa_1G013780 [Cucumis sativus]	NA	0.343958	0.271324	0.444191	0.426965	0.236808	0.301576	0.609883	2.13412	0.352919	1.69852	0.253464	0.060304	7	6	7	8	5	6	12	40	7	34	5	1
CsaV3_1G002960	chr1	1846663	1849602	+	CsaV3_1G002960	CsaV3_1G002960.1	NA	NA	NA	NA	PREDICTED: mediator of RNA polymerase II transcription subunit 1 [Cucumis sativus]	NA	0.0001	0.10876	0.0001	0.024398	0.0001	0.0001	0.172803	0.0001	0.092173	0.022505	0.0001	0.106508	0	19	0	4	0	0	29	0	16	4	0	15
CsaV3_1G002970	chr1	1850827	1855075	+	CsaV3_1G002970	CsaV3_1G002970.1	GO:0003677(DNA binding);GO:0005634(nucleus);GO:0006260(DNA replication);GO:0006281(DNA repair);GO:0006310(DNA recombination)	03030(DNA replication);03420(Nucleotide excision repair);03430(Mismatch repair);03440(Homologous recombination)	K07466	NA	PREDICTED: replication protein A 70 kDa DNA-binding subunit B-like [Cucumis sativus]	NA	0.124498	0.0001	0.022635	0.112993	0.116767	0.314981	2.528	6.03681	1.55023	6.82674	1.51116	6.40011	27	0	4	23	27	67	535	1245	328	1478	317	1118
CsaV3_1G002980	chr1	1855840	1862409	-	CsaV3_1G002980	CsaV3_1G002980.1	GO:0003676(nucleic acid binding)	NA	NA	NA	PREDICTED: ras GTPase-activating protein-binding protein 2 [Cucumis sativus]	NA	21.0877	24.4865	25.4227	31.3071	26.6384	33.9106	42.7035	36.3703	17.4966	53.4841	27.3507	38.1808	3608	4436	3434	5082	4862	5832	7340	6097	3007	9412	4660	5422
CsaV3_1G002990	chr1	1878119	1880884	+	CsaV3_1G002990	CsaV3_1G002990.1	NA	NA	NA	NA	PREDICTED: transcription factor TCP5-like [Cucumis sativus]	NA	10.0628	21.2928	15.6233	14.7475	10.0053	9.33089	11.8272	6.73382	4.57669	1.51567	1.91651	7.17196	2043	4578	2504	2841	2167	1905	2413	1340	934	317	388	1209
CsaV3_1G003000	chr1	1884527	1888636	-	CsaV3_1G003000	CsaV3_1G003000.1	GO:0051513(regulation of monopolar cell growth)	NA	NA	NA	PREDICTED: protein LONGIFOLIA 1 [Cucumis sativus]	NA	2.20748	2.96823	2.36464	1.47126	2.0753	1.7248	0.655965	0.505612	2.90484	1.66873	4.10839	2.78747	562	800	475	356	564	441	168	126	743	437	1041	589
CsaV3_1G003010	chr1	1888763	1889793	-	CsaV3_1G003010	CsaV3_1G003010.1	NA	NA	NA	NA	hypothetical protein Csa_1G014330 [Cucumis sativus]	NA	0.0001	0.292535	0.0001	0.465139	0.0001	0.151936	0.0001	0.0001	0.373657	0.168563	0.126014	0.084475	0	6	0	8	0	3	0	0	7	4	3	2
CsaV3_1G003020	chr1	1888908	1889310	+	CsaV3_1G003020	CsaV3_1G003020.1	NA	NA	NA	NA		NA	0.0001	0.237148	0.0001	0.0001	0.358945	0.407682	0.118731	0.0001	0.500309	0.358591	0.365755	0.39596	0	8	0	0	11	12	4	0	15	11	11	10
CsaV3_1G003030	chr1	1893702	1896793	-	CsaV3_1G003030	CsaV3_1G003030.1	NA	NA	NA	NA	PREDICTED: uncharacterized protein LOC101219396 [Cucumis sativus]	NA	9.95518	11.2031	11.4164	9.80105	8.08669	10.0871	12.45	7.58313	6.73468	7.5468	8.21002	7.33671	1434	1709	1298	1340	1243	1461	1802	1071	975	1118	1178	877
CsaV3_1G003040	chr1	1896977	1899182	-	CsaV3_1G003040	CsaV3_1G003040.1	NA	NA	NA	NA	hypothetical protein Csa_1G014350 [Cucumis sativus]	NA	1.9842	1.8827	1.86162	2.34315	1.87759	1.88095	2.26814	0.701517	0.875472	1.31845	0.684475	2.11613	38	38	28	43	38	36	44	13	17	26	13	34
CsaV3_1G003050	chr1	1901105	1907969	-	CsaV3_1G003050	CsaV3_1G003050.1	GO:0003723(RNA binding);GO:0006396(RNA processing);GO:0046872(metal ion binding)	NA	NA	NA	PREDICTED: uncharacterized protein LOC101219633 [Cucumis sativus]	NA	8.58655	10.0185	6.94109	5.80943	5.99019	7.57014	9.91756	7.06518	5.82087	8.04807	6.93905	6.31087	3417	4221	2180	2193	2543	3028	3965	2755	2327	3294	2749	2084
CsaV3_1G003060	chr1	1910158	1919265	-	CsaV3_1G003060	CsaV3_1G003060.1	GO:0005515(protein binding)	NA	NA	NA	PREDICTED: uncharacterized protein LOC101209027 [Cucumis sativus]	NA	4.10313	4.67143	3.68689	2.15693	2.40675	2.67961	4.1241	3.23088	2.45689	2.66271	2.47998	2.40934	1037	1250	735	517	649	681	1047	800	624	692	624	506
CsaV3_1G003070	chr1	1925275	1928140	+	CsaV3_1G003070	CsaV3_1G003070.1	NA	NA	NA	NA	PREDICTED: uncharacterized protein LOC101209271 [Cucumis sativus]	NA	290.836	283.26	260.669	201.77	197.871	227.068	238.151	219.598	270.491	152.302	236.595	185.048	29804	30736	21086	19617	21631	23390	24518	22050	27844	16053	24140	15740
CsaV3_1G003080	chr1	1929702	1930980	-	CsaV3_1G003080	CsaV3_1G003080.1	GO:0016021(integral component of membrane)	NA	NA	NA	PREDICTED: tetraspanin-11-like [Cucumis sativus]	NA	0.0001	0.0001	0.0001	0.0573	0.0001	0.0001	0.0001	0.0001	0.0001	0.0001	0.0001	0.0001	0	0	0	5	0	0	0	0	0	0	0	0
CsaV3_1G003090	chr1	1932281	1935918	+	CsaV3_1G003090	CsaV3_1G003090.1	GO:0000015(phosphopyruvate hydratase complex);GO:0000162(tryptophan biosynthetic process);GO:0000287(magnesium ion binding);GO:0004634(phosphopyruvate hydratase activity);GO:0006094(gluconeogenesis);GO:0006096(glycolytic process);GO:0006571(tyrosine biosynthetic process);GO:0009094(L-phenylalanine biosynthetic process)	00010(Glycolysis / Gluconeogenesis);03018(RNA degradation)	K01689	EC:4.2.1.11	PREDICTED: enolase 1, chloroplastic [Cucumis sativus]	NA	2.68772	4.08688	2.59963	3.21063	3.4349	2.28376	4.19213	4.09231	4.67406	3.80085	1.79034	2.65035	457	735	349	518	623	390	716	681	798	664	303	374
CsaV3_1G003100	chr1	1936184	1936553	-	CsaV3_1G003100	CsaV3_1G003100.1	NA	NA	NA	NA	hypothetical protein Csa_1G014410 [Cucumis sativus]	NA	0.0001	0.0001	0.0001	0.0001	0.0001	0.0001	0.0001	0.0001	0.0001	0.0001	0.0001	0.0001	0	0	0	0	0	0	0	0	0	0	0	0
CsaV3_1G003110	chr1	1936190	1936875	+	CsaV3_1G003110	CsaV3_1G003110.1	NA	NA	NA	NA	hypothetical protein Csa_1G014410 [Cucumis sativus]	NA	0.0001	0.0001	0.0001	0.0001	0.0001	0.0001	0.0001	0.0001	0.0001	0.0001	0.0001	0.0001	0	0	0	0	0	0	0	0	0	0	0	0
CsaV3_1G003120	chr1	1942969	1946162	-	CsaV3_1G003120	CsaV3_1G003120.1	GO:0016702(oxidoreductase activity, acting on single donors with incorporation of molecular oxygen, incorporation of two atoms of oxygen);GO:0055114(oxidation-reduction process)	00430(Taurine and hypotaurine metabolism)	K10712	EC:1.13.11.19	PREDICTED: 2-aminoethanethiol dioxygenase isoform X2 [Cucumis sativus]	NA	57.5038	61.021	54.0289	27.2562	29.7579	35.1859	54.3653	59.8338	57.7736	60.9988	58.2529	52.097	6298	7076	4671	2832	3477	3873	5981	6420	6356	6871	6352	4736
CsaV3_1G003130	chr1	1946759	1949792	+	CsaV3_1G003130	CsaV3_1G003130.1	GO:0000278(mitotic cell cycle);GO:0000775(chromosome, centromeric region);GO:0005634(nucleus)	NA	NA	NA	PREDICTED: uncharacterized protein LOC101210006 [Cucumis sativus]	NA	1.29957	1.00348	1.43847	1.22267	1.78641	1.47331	2.38023	3.14275	2.74692	3.62363	2.18239	4.40998	120	98	105	107	176	137	220	283	254	343	200	337
CsaV3_1G003140	chr1	1950971	1951817	+	CsaV3_1G003140	CsaV3_1G003140.1	NA	NA	NA	NA	hypothetical protein Csa_1G014460 [Cucumis sativus]	NA	0.064864	0.096763	0.29513	0.342866	0.132017	0.351719	0.718165	0.113513	0.094824	0.10681	0.0001	0.0001	5	8	16	23	10	25	50	8	7	8	0	0
CsaV3_1G003150	chr1	1952410	1960679	-	CsaV3_1G003150	CsaV3_1G003150.1	GO:0000162(tryptophan biosynthetic process);GO:0000287(magnesium ion binding);GO:0003723(RNA binding);GO:0004826(phenylalanine-tRNA ligase activity);GO:0005524(ATP binding);GO:0006432(phenylalanyl-tRNA aminoacylation);GO:0006571(tyrosine biosynthetic process);GO:0009094(L-phenylalanine biosynthetic process);GO:0009328(phenylalanine-tRNA ligase complex)	00970(Aminoacyl-tRNA biosynthesis)	K01890	EC:6.1.1.20	PREDICTED: probable phenylalanine--tRNA ligase beta subunit isoform X1 [Cucumis sativus]	NA	18.97	20.536	19.2859	21.9801	20.9734	23.2792	35.9343	37.6439	19.5986	45.1314	20.6548	38.4168	3911	4483	3139	4300	4613	4825	7443	7605	4059	9570	4240	6574
CsaV3_1G003160	chr1	1961757	1968368	-	CsaV3_1G003160	CsaV3_1G003160.1	GO:0005524(ATP binding);GO:0008152(metabolic process);GO:0016301(kinase activity)	00240(Pyrimidine metabolism)	K00876	EC:2.7.1.48	PREDICTED: uridine-cytidine kinase C isoform X1 [Cucumis sativus]	NA	12.233	11.0134	8.95384	11.0266	10.1713	10.8243	7.63127	7.8829	9.14082	7.33782	10.6841	6.92309	3006	2866	1737	2571	2666	2674	1884	1898	2256	1855	2614	1412
CsaV3_1G003170	chr1	1970502	1974453	+	CsaV3_1G003170	CsaV3_1G003170.1	GO:0004668(protein-arginine deiminase activity);GO:0006525(arginine metabolic process);GO:0006560(proline metabolic process);GO:0009446(putrescine biosynthetic process);GO:0047632(agmatine deiminase activity)	00330(Arginine and proline metabolism)	K10536	EC:3.5.3.12	PREDICTED: agmatine deiminase [Cucumis sativus]	NA	18.6722	17.0562	19.1428	22.884	24.5162	21.4188	17.3229	16.8582	14.468	18.1185	18.2623	21.9575	2080	2012	1683	2418	2913	2398	1939	1840	1619	2076	2025	2030
CsaV3_1G003180	chr1	1976470	1980581	+	CsaV3_1G003180	CsaV3_1G003180.1	GO:0004672(protein kinase activity);GO:0005524(ATP binding);GO:0006468(protein phosphorylation)	NA	NA	NA	PREDICTED: serine/threonine-protein kinase 16-like isoform X1 [Cucumis sativus]	NA	10.1819	10.4577	11.8487	13.9604	14.1281	14.3323	7.16031	5.50103	10.6414	9.23497	10.7906	9.62649	1061	1154	975	1380	1570	1501	750	562	1114	990	1120	833
CsaV3_1G003190	chr1	1981214	1981492	+	CsaV3_1G003190	CsaV3_1G003190.1	NA	NA	NA	NA	hypothetical protein Csa_1G014510 [Cucumis sativus]	NA	0.047307	0.15358	0.0001	0.578409	0.20843	0.0001	0.117135	0.0001	0.0001	0.0001	0.405047	0.034198	2	4	0	13	6	0	3	0	0	0	10	1
CsaV3_1G003200	chr1	1982024	1982948	-	CsaV3_1G003200	CsaV3_1G003200.1	NA	NA	NA	NA	hypothetical protein Csa_1G014520 [Cucumis sativus]	NA	0.130804	0.21105	0.131348	0.084484	0.119329	0.124611	0.0001	0.0001	0.113923	0.0001	0.205358	0.0001	4	7	4	3	4	4	0	0	4	0	7	0
CsaV3_1G003210	chr1	1986443	1987008	+	CsaV3_1G003210	CsaV3_1G003210.1	NA	NA	NA	NA	PREDICTED: uncharacterized protein LOC105434528 [Cucumis sativus]	NA	8.28491	2.96263	3.23898	0.081265	1.20483	1.16545	0.422333	0.407855	2.53623	1.73708	5.87389	1.39538	314	119	97	3	49	45	17	16	97	68	222	44
CsaV3_1G003220	chr1	1992123	2002518	+	CsaV3_1G003220	CsaV3_1G003220.1	GO:0006508(proteolysis);GO:0008233(peptidase activity)	NA	NA	NA	PREDICTED: serine protease SPPA, chloroplastic isoform X2 [Cucumis sativus]	NA	45.9682	49.6799	53.395	23.19	26.6653	29.3365	42.2593	40.2367	45.6706	34.4529	32.8133	29.7847	9184	10509	8421	4396	5683	5892	8482	7877	9165	7080	6527	4939
CsaV3_1G003230	chr1	2003209	2006669	+	CsaV3_1G003230	CsaV3_1G003230.1	GO:0005515(protein binding);GO:0008270(zinc ion binding)	NA	NA	NA	PREDICTED: pentatricopeptide repeat-containing protein At1g18485 [Cucumis sativus]	NA	0.983949	1.02974	0.402015	0.278757	0.30418	0.34743	1.63489	1.1774	0.761477	0.925839	0.471106	0.708721	276	305	89	74	91	98	460	323	214	267	132	165
CsaV3_1G003240	chr1	2007039	2010064	+	CsaV3_1G003240	CsaV3_1G003240.1	NA	NA	NA	NA	PREDICTED: uncharacterized protein LOC101211493 [Cucumis sativus]	NA	23.2354	22.6452	20.1908	25.1859	21.4205	24.3892	19.0123	18.8299	21.5131	16.6108	16.8177	19.2768	2421	2498	1661	2490	2381	2554	1990	1922	2252	1780	1745	1667
CsaV3_1G003250	chr1	2011263	2016703	-	CsaV3_1G003250	CsaV3_1G003250.1	GO:0005515(protein binding)	NA	NA	NA	PREDICTED: WD repeat and HMG-box DNA-binding protein 1 [Cucumis sativus]	NA	0.106673	0.126445	0.128199	0.211653	0.230498	0.207401	1.41014	2.63725	0.460358	3.14889	0.598098	3.1062	30	38	29	57	70	59	398	726	130	910	168	725
CsaV3_1G003260	chr1	2026096	2026299	+	CsaV3_1G003260	CsaV3_1G003260.1	NA	NA	NA	NA	hypothetical protein Csa_1G015070 [Cucumis sativus]	NA	0.0001	0.0001	0.0001	0.0001	0.0001	0.0001	0.0001	0.0001	0.0001	0.0001	0.0001	0.0001	0	0	0	0	0	0	0	0	0	0	0	0
CsaV3_1G003270	chr1	2026829	2032886	+	CsaV3_1G003270	CsaV3_1G003270.1	GO:0046983(protein dimerization activity)	NA	NA	NA	PREDICTED: transcription factor BIM1 [Cucumis sativus]	NA	19.8109	27.4204	29.9642	20.0177	24.8214	23.5908	19.8905	16.0066	12.8764	17.3041	19.6516	20.5718	3268	4790	3902	3133	4368	3912	3297	2587	2134	2936	3228	2817
CsaV3_1G003280	chr1	2034239	2038540	-	CsaV3_1G003280	CsaV3_1G003280.1	NA	NA	NA	NA	PREDICTED: uncharacterized protein At1g04910 [Cucumis sativus]	NA	30.8777	29.8991	41.6626	21.6304	24.9122	19.0605	26.7018	25.2698	41.3246	26.4066	38.6427	29.9657	7477	7666	7963	4969	6435	4639	6496	5996	10051	6577	9316	6023
CsaV3_1G003290	chr1	2042506	2042718	+	CsaV3_1G003290	CsaV3_1G003290.1	NA	NA	NA	NA	hypothetical protein Csa_1G015585 [Cucumis sativus]	NA	0.0001	0.0001	0.0001	0.0001	0.0001	0.0001	0.0001	0.0001	0.0001	0.0001	0.0001	0.0001	0	0	0	0	0	0	0	0	0	0	0	0
CsaV3_1G003300	chr1	2048643	2053995	-	CsaV3_1G003300	CsaV3_1G003300.1	NA	NA	NA	NA	PREDICTED: uncharacterized protein LOC101212458 isoform X2 [Cucumis sativus]	NA	8.83166	7.57505	7.93405	24.8633	28.6557	19.137	5.13025	4.90569	7.14625	6.09832	8.07826	8.40228	1359	1234	964	3628	4702	2959	793	740	1104	965	1237	1073
CsaV3_1G003310	chr1	2054432	2058461	+	CsaV3_1G003310	CsaV3_1G003310.1	GO:0005515(protein binding)	NA	NA	NA	PREDICTED: uncharacterized protein LOC101220579 [Cucumis sativus]	NA	10.49	13.1391	11.6528	63.4565	64.4388	45.8025	7.12444	6.11814	5.64395	4.91603	7.53553	6.70285	3195	4237	2802	18334	20933	14020	2180	1826	1727	1540	2285	1695
CsaV3_1G003320	chr1	2070673	2071689	+	CsaV3_1G003320	CsaV3_1G003320.1	GO:0003677(DNA binding);GO:0006355(regulation of transcription, DNA-templated)	NA	NA	NA	PREDICTED: dof zinc finger protein DOF5.4 [Cucumis sativus]	NA	37.0459	33.4836	32.0616	9.20951	8.62048	18.2594	23.3628	18.0965	22.9744	18.7295	25.0787	19.5884	3045	2914	2081	719	756	1509	1930	1458	1897	1584	2053	1337
CsaV3_1G003330	chr1	2073854	2076407	-	CsaV3_1G003330	CsaV3_1G003330.1	NA	NA	NA	NA	PREDICTED: uncharacterized protein LOC105434534 isoform X1 [Cucumis sativus]	NA	1.94172	1.67535	3.21882	0.676814	0.725045	1.08432	3.00582	3.14905	2.95849	3.97659	2.78792	4.55391	162	148	212	54	65	91	252	258	248	342	232	316
CsaV3_1G003340	chr1	2077360	2077911	-	CsaV3_1G003340	CsaV3_1G003340.1	NA	00970(Aminoacyl-tRNA biosynthesis)	K01870	EC:6.1.1.5	hypothetical protein Csa_1G015640 [Cucumis sativus]	NA	0.724793	1.02267	1.08064	0.709132	0.41999	0.93248	2.45176	2.73252	1.35562	2.42147	1.69904	3.47856	33	49	39	31	20	42	110	120	61	112	76	129
CsaV3_1G003350	chr1	2079545	2089782	+	CsaV3_1G003350	CsaV3_1G003350.1	GO:0003676(nucleic acid binding);GO:0005515(protein binding);GO:0005524(ATP binding)	NA	NA	NA	PREDICTED: putative ATP-dependent helicase hrq1 isoform X1 [Cucumis sativus]	NA	4.02375	3.1812	3.90972	3.00048	3.56373	2.56978	2.23347	2.33224	1.47174	2.50123	1.46686	2.82926	1284	1075	985	909	1213	825	716	730	472	821	466	750
CsaV3_1G003360	chr1	2092164	2097151	-	CsaV3_1G003360	CsaV3_1G003360.1	GO:0005982(starch metabolic process);GO:0005985(sucrose metabolic process);GO:0009117(nucleotide metabolic process);GO:0047262(polygalacturonate 4-alpha-galacturonosyltransferase activity)	00520(Amino sugar and nucleotide sugar metabolism)	K13648	EC:2.4.1.43	PREDICTED: probable galacturonosyltransferase 11 [Cucumis sativus]	NA	8.12869	9.62094	9.76222	10.6036	7.53133	9.16426	8.11632	7.02908	6.30414	9.01489	9.97648	7.96751	1867	2339	1770	2310	1845	2115	1873	1582	1454	2129	2281	1519
CsaV3_1G003370	chr1	2100296	2102313	-	CsaV3_1G003370	CsaV3_1G003370.1	GO:0006950(response to stress)	NA	NA	NA	PREDICTED: uncharacterized protein LOC101221050 [Cucumis sativus]	NA	0.01865	0.0001	0.0001	0.034681	0.16691	0.063031	0.032752	0.067162	0.0001	0.0001	0.0001	0.0001	3	0	0	4	21	8	4	8	0	0	0	0
CsaV3_1G003380	chr1	2115257	2121412	+	CsaV3_1G003380	CsaV3_1G003380.1	GO:0003677(DNA binding);GO:0005634(nucleus)	NA	NA	NA	PREDICTED: squamosa promoter-binding-like protein 6 [Cucumis sativus]	NA	8.33814	6.8425	8.71637	5.54953	4.11861	4.21311	0.893081	1.08133	2.74385	0.316	0.772401	2.41037	1843	1602	1521	1164	972	937	199	235	610	72	170	443
CsaV3_1G003390	chr1	2121775	2128426	-	CsaV3_1G003390	CsaV3_1G003390.1	GO:0016866(intramolecular transferase activity);GO:0071669(plant-type cell wall organization or biogenesis)	00520(Amino sugar and nucleotide sugar metabolism)	K13379	EC:2.4.1.-;EC:5.4.99.30	PREDICTED: UDP-arabinopyranose mutase 1-like [Cucumis sativus]	NA	0.16691	0.554218	0.041602	0.438663	0.283884	0.287165	0.107811	0.0001	0.18449	0.0001	0.081835	0.0001	24	82	5	58	42	40	15	0	26	0	12	0
CsaV3_1G003400	chr1	2128397	2130907	+	CsaV3_1G003400	CsaV3_1G003400.1	GO:0010215(cellulose microfibril organization);GO:0016049(cell growth);GO:0031225(anchored component of membrane)	NA	NA	NA	PREDICTED: COBRA-like protein 4 [Cucumis sativus]	NA	0.201184	0.191891	0.09125	0.050327	0.066859	0.166457	0.172837	0.128024	0.399076	0.065916	0.179359	0.317018	26	26	9	6	9	21	22	16	50	9	23	33
CsaV3_1G003410	chr1	2130722	2134358	-	CsaV3_1G003410	CsaV3_1G003410.1	GO:0010215(cellulose microfibril organization);GO:0016049(cell growth);GO:0031225(anchored component of membrane)	NA	NA	NA	PREDICTED: protein COBRA [Cucumis sativus]	NA	87.9876	78.5579	106.317	51.9475	77.797	65.8749	37.0439	40.944	94.7143	57.3827	87.3593	62.1254	15794	14931	15064	8847	14897	11886	6680	7201	17077	10594	15613	9256
CsaV3_1G003420	chr1	2137123	2140067	-	CsaV3_1G003420	CsaV3_1G003420.1	GO:0005515(protein binding)	NA	NA	NA	PREDICTED: pentatricopeptide repeat-containing protein PNM1, mitochondrial [Cucumis sativus]	NA	4.97635	4.78532	5.02722	2.52076	2.25125	3.3463	14.1983	13.8738	7.01155	15.3889	5.85924	11.3398	1185	1206	945	570	572	801	3395	3236	1677	3768	1389	2241
CsaV3_1G003430	chr1	2142237	2149710	-	CsaV3_1G003430	CsaV3_1G003430.1	GO:0003824(catalytic activity);GO:0008152(metabolic process)	NA	NA	NA	PREDICTED: probable acyl-activating enzyme 17, peroxisomal [Cucumis sativus]	NA	36.8792	39.0755	27.5576	53.7136	43.4449	51.6071	24.7056	24.4169	24.1283	24.571	29.7448	18.9131	8647	9701	5100	11948	10866	12162	5819	5609	5683	5926	6944	3681
CsaV3_1G003440	chr1	2152486	2153134	-	CsaV3_1G003440	CsaV3_1G003440.1	NA	NA	NA	NA	hypothetical protein Csa_1G015750 [Cucumis sativus]	NA	0.0001	0.0001	0.0001	0.0001	0.0001	0.0001	0.0001	0.0001	0.0001	0.0001	0.0001	0.0001	0	0	0	0	0	0	0	0	0	0	0	0
CsaV3_1G003450	chr1	2157372	2157971	+	CsaV3_1G003450	CsaV3_1G003450.1	GO:0003677(DNA binding);GO:0003700(DNA-binding transcription factor activity);GO:0005667(transcription factor complex);GO:0006355(regulation of transcription, DNA-templated)	00010(Glycolysis / Gluconeogenesis);03018(RNA degradation)	K01689	EC:4.2.1.11	PREDICTED: ethylene-responsive transcription factor ERF086-like [Cucumis sativus]	NA	0.0001	0.0001	0.0001	0.576232	0.532483	0.166318	0.0001	0.0001	0.0001	0.0001	0.0001	0.0001	0	0	0	21	22	7	0	0	0	0	0	0
CsaV3_1G003460	chr1	2164493	2165695	-	CsaV3_1G003460	CsaV3_1G003460.1	GO:0005515(protein binding)	NA	NA	NA	PREDICTED: uncharacterized protein LOC101222225 [Cucumis sativus]	NA	0.0001	0.0001	0.0001	0.132265	0.073987	0.03602	0.0001	0.0001	0.0001	0.0001	0.0001	0.0001	0	0	0	13	8	4	0	0	0	0	0	0
CsaV3_1G003470	chr1	2167317	2168522	-	CsaV3_1G003470	CsaV3_1G003470.1	GO:0005515(protein binding)	NA	NA	NA	hypothetical protein Csa_1G015770 [Cucumis sativus]	NA	0.0001	0.0001	0.0001	0.0001	0.0001	0.0001	0.0001	0.0001	0.0001	0.0001	0.0001	0.0001	0	0	0	0	0	0	0	0	0	0	0	0
CsaV3_1G003480	chr1	2169980	2171696	+	CsaV3_1G003480	CsaV3_1G003480.1	GO:0005509(calcium ion binding)	04626(Plant-pathogen interaction)	K13448	NA	PREDICTED: probable calcium-binding protein CML15 [Cucumis sativus]	NA	1.77414	1.65108	2.4794	0.946115	1.53745	0.847182	0.753303	0.783194	1.65029	0.817511	1.72556	1.40188	174	172	192	88	161	84	75	76	163	83	169	114
CsaV3_1G003490	chr1	2172649	2184142	-	CsaV3_1G003490	CsaV3_1G003490.1	GO:0003723(RNA binding);GO:0006397(mRNA processing)	NA	NA	NA	PREDICTED: G patch domain-containing protein TGH isoform X1 [Cucumis sativus]	NA	7.99526	8.61769	7.17552	7.82124	7.47436	8.55451	8.23811	7.90467	7.22651	7.69709	8.84418	6.41942	2769	3160	1961	2570	2761	2978	2866	2682	2514	2741	3049	1845
CsaV3_1G003500	chr1	2186858	2187091	-	CsaV3_1G003500	CsaV3_1G003500.1	NA	NA	NA	NA		NA	0.0001	0.0001	0.0001	0.0001	0.0001	0.0001	0.0001	0.0001	0.0001	0.0001	0.0001	0.0001	0	0	0	0	0	0	0	0	0	0	0	0
CsaV3_1G003510	chr1	2186973	2190630	+	CsaV3_1G003510	CsaV3_1G003510.1	GO:0046982(protein heterodimerization activity)	NA	NA	NA	PREDICTED: protein Dr1 homolog isoform X1 [Cucumis sativus]	NA	86.1692	74.2706	78.1206	69.9087	68.9496	82.0163	44.7444	47.6694	52.9624	42.1028	50.3184	40.786	6010	5485	4301	4626	5130	5750	3136	3258	3711	3021	3495	2362
CsaV3_1G003520	chr1	2190689	2192460	+	CsaV3_1G003520	CsaV3_1G003520.1	NA	NA	NA	NA	PREDICTED: protein MIZU-KUSSEI 1 [Cucumis sativus]	NA	5.14985	5.94512	7.27923	3.67469	3.52042	4.1321	2.08298	2.89341	2.50659	1.2969	1.66131	1.01294	738	902	823	500	538	595	300	406	361	192	237	121
CsaV3_1G003530	chr1	2194805	2199676	-	CsaV3_1G003530	CsaV3_1G003530.1	GO:0003777(microtubule motor activity);GO:0005524(ATP binding);GO:0005874(microtubule);GO:0007018(microtubule-based movement);GO:0008017(microtubule binding);GO:0045298(tubulin complex)	NA	NA	NA	PREDICTED: kinesin-like protein KIF18B [Cucumis sativus]	NA	0.122299	0.205042	0.263808	0.0001	0.0001	0.043188	0.043108	0.143026	0.250926	0.31027	0.0001	0.353995	32	56	54	0	0	12	12	37	65	83	0	76
CsaV3_1G003540	chr1	2202641	2204263	+	CsaV3_1G003540	CsaV3_1G003540.1	NA	00970(Aminoacyl-tRNA biosynthesis)	K01870	EC:6.1.1.5	PREDICTED: dirigent protein 22 [Cucumis sativus]	NA	0.260504	0.33871	0.398942	0.376396	0.429873	0.376083	0.188419	0.374544	0.312366	0.144643	0.061483	0.137352	14	19	17	19	24	20	10	19	17	8	4	6
CsaV3_1G003550	chr1	2204418	2210849	-	CsaV3_1G003550	CsaV3_1G003550.1	GO:0044237(cellular metabolic process)	03013(RNA transport)	K03680	NA	PREDICTED: translation initiation factor eIF-2B subunit delta-like [Cucumis sativus]	NA	9.05094	11.6021	9.65893	11.8825	11.1693	12.3038	10.8004	10.0695	10.4562	12.3915	12.8522	10.4725	1809	2455	1524	2253	2381	2471	2168	1972	2099	2547	2557	1737
CsaV3_1G003560	chr1	2213060	2218204	+	CsaV3_1G003560	CsaV3_1G003560.1	GO:0044237(cellular metabolic process)	03013(RNA transport)	K03680	NA	PREDICTED: translation initiation factor eIF-2B subunit delta-like isoform X1 [Cucumis sativus]	NA	16.1603	17.2066	15.0707	24.1985	16.7486	19.2734	15.4446	13.7274	10.6056	14.9476	15.8226	13.0777	3725	4200	2742	5292	4119	4466	3577	3101	2456	3544	3632	2502
CsaV3_1G003570	chr1	2219167	2220143	-	CsaV3_1G003570	CsaV3_1G003570.1	GO:0012511(monolayer-surrounded lipid storage body);GO:0016021(integral component of membrane)	NA	NA	NA	PREDICTED: oleosin 1 [Cucumis sativus]	NA	0.0001	0.0001	0.120442	0.0001	0.0001	0.0001	0.091105	0.046361	0.0001	0.0001	0.0001	0.0001	0	0	8	0	0	0	8	4	0	0	0	0
CsaV3_1G003580	chr1	2224255	2225250	-	CsaV3_1G003580	CsaV3_1G003580.1	NA	NA	NA	NA	hypothetical protein Csa_1G015870 [Cucumis sativus]	NA	0.0001	0.175995	0.386541	1.76341	1.36616	0.969322	0.307673	0.274717	0.641313	1.0225	1.36354	0.637836	0	15	25	135	118	79	25	22	52	85	110	43
CsaV3_1G003590	chr1	2229697	2229966	+	CsaV3_1G003590	CsaV3_1G003590.1	NA	NA	NA	NA	hypothetical protein Csa_1G015880 [Cucumis sativus]	NA	0.0001	0.0001	0.0001	0.072457	0.070555	0.0001	0.0001	0.0001	0.253262	0.0001	0.0001	0.0001	0	0	0	1	2	0	0	0	4	0	0	0
CsaV3_1G003600	chr1	2231685	2241475	-	CsaV3_1G003600	CsaV3_1G003600.1	GO:0006367(transcription initiation from RNA polymerase II promoter);GO:0043565(sequence-specific DNA binding)	03022(Basal transcription factors)	K03136	NA	PREDICTED: general transcription factor IIE subunit 1 [Cucumis sativus]	NA	24.0716	26.0646	22.5619	27.4996	26.5418	30.4901	15.5893	14.2556	17.8905	14.4897	19.7905	13.626	4465	5119	3304	4840	5252	5685	2905	2591	3334	2765	3655	2098
CsaV3_1G003610	chr1	2248340	2250830	+	CsaV3_1G003610	CsaV3_1G003610.1	NA	NA	NA	NA	PREDICTED: transcription factor DICHOTOMA-like [Cucumis sativus]	NA	0.172962	0.236816	0.15044	0.041597	0.346581	0.199216	0.0001	0.01774	0.179988	0.290404	0.162124	0.152514	33	47	23	8	70	38	0	4	34	56	31	24
CsaV3_1G003620	chr1	2250257	2257236	-	CsaV3_1G003620	CsaV3_1G003620.1	NA	NA	NA	NA		NA	0.0001	0.0001	0.0001	0.0001	0.0001	0.0001	0.0001	0.0001	0.0001	0.0001	0.0001	0.0001	0	0	0	0	0	0	0	0	0	0	0	0
CsaV3_1G003630	chr1	2257803	2265303	+	CsaV3_1G003630	CsaV3_1G003630.1	GO:0005524(ATP binding);GO:0006298(mismatch repair);GO:0030983(mismatched DNA binding);GO:0032300(mismatch repair complex)	03430(Mismatch repair)	K08735	NA	PREDICTED: DNA mismatch repair protein MSH2 [Cucumis sativus]	NA	3.33061	3.27647	3.19996	3.81124	2.99437	4.06511	3.81024	3.22296	1.66204	3.09663	2.74287	1.67267	941	980	714	1022	903	1155	1082	892	472	900	772	393
CsaV3_1G003640	chr1	2271371	2280360	+	CsaV3_1G003640	CsaV3_1G003640.1	NA	NA	NA	NA	PREDICTED: uncharacterized protein LOC101215825 [Cucumis sativus]	NA	55.8181	44.2756	40.0355	37.3748	28.375	51.6571	28.259	19.5933	26.0943	18.774	39.8107	15.921	13308	11177	7535	8454	7217	12380	6769	4577	6250	4604	9451	3151
CsaV3_1G003650	chr1	2281308	2287899	+	CsaV3_1G003650	CsaV3_1G003650.1	GO:0017112(Rab guanyl-nucleotide exchange factor activity);GO:0043087(regulation of GTPase activity)	NA	NA	NA	PREDICTED: protein DENND6B [Cucumis sativus]	NA	7.68107	8.70756	7.58535	7.67012	6.74781	7.98567	6.39731	6.27325	5.78121	6.66123	8.61046	7.41208	1971	2366	1537	1868	1848	2060	1650	1578	1491	1759	2200	1579
CsaV3_1G003660	chr1	2289372	2292902	-	CsaV3_1G003660	CsaV3_1G003660.1	GO:0003735(structural constituent of ribosome);GO:0005840(ribosome);GO:0006412(translation);GO:0042254(ribosome biogenesis)	03010(Ribosome)	K02979	NA	40S ribosomal protein S28 [Morus notabilis]	NA	399.453	351.856	381.123	412.805	328.707	453.286	1149.67	1189.29	496.411	1348.12	461.151	880.488	12687	11833	9556	12439	11137	14472	36684	37011	15838	44040	14584	23211
CsaV3_1G003670	chr1	2295714	2298516	+	CsaV3_1G003670	CsaV3_1G003670.1	GO:0003677(DNA binding)	NA	NA	NA	PREDICTED: transcription factor DIVARICATA [Cucumis sativus]	NA	11.9765	15.8203	14.0084	5.00288	4.54841	5.59684	14.7049	12.673	19.3679	8.96274	11.7362	11.6754	2542	3556	2347	1008	1030	1194	3136	2636	4129	1957	2480	2057
CsaV3_1G003680	chr1	2297914	2300812	-	CsaV3_1G003680	CsaV3_1G003680.1	NA	NA	NA	NA	PREDICTED: uncharacterized protein LOC101217575 [Cucumis sativus]	NA	10.7814	9.89696	10.1575	14.6315	11.6611	12.5504	9.20511	8.6794	10.7334	11.1593	8.57829	10.2879	387	377	288	499	447	453	332	306	387	412	307	307
CsaV3_1G003690	chr1	2302142	2306176	-	CsaV3_1G003690	CsaV3_1G003690.1	NA	NA	NA	NA	PREDICTED: carbon catabolite repressor protein 4 homolog 3 isoform X2 [Cucumis sativus]	NA	37.1892	33.0819	41.7424	16.1359	16.9745	19.9355	36.0909	39.6348	39.9004	41.3282	40.3583	36.0437	4437	4179	3931	1827	2160	2391	4326	4633	4781	5071	4794	3569
CsaV3_1G003700	chr1	2306890	2315293	-	CsaV3_1G003700	CsaV3_1G003700.1	NA	NA	NA	NA	PREDICTED: actin-related protein 4 [Cucumis sativus]	NA	12.9962	14.039	14.5916	16.1792	17.0109	16.4636	13.623	13.9991	11.8013	12.9325	11.6742	13.313	2273	2600	2015	2685	3174	2895	2394	2399	2074	2327	2033	1933
CsaV3_1G003710	chr1	2317795	2318805	+	CsaV3_1G003710	CsaV3_1G003710.1	GO:0004190(aspartic-type endopeptidase activity);GO:0006508(proteolysis);GO:0009414(response to water deprivation);GO:0009737(response to abscisic acid)	NA	NA	NA	PREDICTED: protein ASPARTIC PROTEASE IN GUARD CELL 1-like [Cucumis sativus]	NA	0.0001	0.0001	0.0001	0.0001	0.0001	0.022891	0.0001	0.0001	0.0001	0.0001	0.0001	0.0001	0	0	0	0	0	2	0	0	0	0	0	0
CsaV3_1G003720	chr1	2324696	2326165	+	CsaV3_1G003720	CsaV3_1G003720.1	GO:0004190(aspartic-type endopeptidase activity);GO:0006508(proteolysis);GO:0009414(response to water deprivation);GO:0009737(response to abscisic acid)	NA	NA	NA	PREDICTED: protein ASPARTIC PROTEASE IN GUARD CELL 1-like [Cucumis sativus]	NA	0.058586	0.0001	0.0001	0.0001	0.0001	0.015074	0.0001	0.0001	0.0001	0.0001	0.0001	0.0001	7	0	0	0	0	2	0	0	0	0	0	0
CsaV3_1G003730	chr1	2328358	2330178	+	CsaV3_1G003730	CsaV3_1G003730.1	GO:0004190(aspartic-type endopeptidase activity);GO:0006508(proteolysis);GO:0009414(response to water deprivation);GO:0009737(response to abscisic acid)	NA	NA	NA	PREDICTED: protein ASPARTIC PROTEASE IN GUARD CELL 1-like [Cucumis sativus]	NA	70.8981	66.3254	60.608	39.8611	74.8172	61.1456	19.8049	12.4947	17.2036	21.393	26.9866	13.226	10434	10336	7041	5566	11746	9046	2929	1802	2544	3239	3955	1616
CsaV3_1G003740	chr1	2331927	2335214	-	CsaV3_1G003740	CsaV3_1G003740.1	GO:0015743(malate transport)	NA	NA	NA	PREDICTED: aluminum-activated malate transporter 9 [Cucumis sativus]	NA	4.19224	4.14779	3.64814	4.68795	4.05385	5.11008	5.35621	3.75749	2.47071	4.56444	6.5671	3.94115	763	799	524	810	787	935	979	670	452	855	1190	596
CsaV3_1G003750	chr1	2337216	2340976	-	CsaV3_1G003750	CsaV3_1G003750.1	NA	NA	NA	NA	PREDICTED: uncharacterized protein LOC101218989 [Cucumis sativus]	NA	539.743	466.828	411.081	483.953	507.247	430.581	328.083	313.487	375.561	235.336	395.821	246.122	54482	49895	32754	46347	54620	43688	33270	31005	38080	24433	39781	20621
CsaV3_1G003760	chr1	2338651	2339592	+	CsaV3_1G003760	CsaV3_1G003760.1	NA	NA	NA	NA	PREDICTED: protein YLS3 [Cucumis sativus]	NA	5.62891	7.25177	5.42836	3.3648	2.21576	4.61921	3.89889	3.97181	1.97712	1.37321	1.6483	2.25712	377	514	287	214	158	311	262	261	133	95	110	126
CsaV3_1G003770	chr1	2342078	2343296	-	CsaV3_1G003770	CsaV3_1G003770.1	NA	NA	NA	NA	hypothetical protein Csa_1G022530 [Cucumis sativus]	NA	4.06965	5.7324	2.83285	4.35126	3.42395	5.71956	1.48637	1.27812	1.41892	0.459633	0.650027	0.970067	401	598	221	407	360	567	148	124	141	47	64	80
CsaV3_1G003780	chr1	2349522	2350513	-	CsaV3_1G003780	CsaV3_1G003780.1	GO:0010112(regulation of systemic acquired resistance)	NA	NA	NA	hypothetical protein Csa_1G023030 [Cucumis sativus]	NA	1.28012	1.05172	2.01024	1.86781	1.30603	1.90807	0.443504	0.787757	1.59145	0.577101	0.818483	0.663451	103	90	128	143	112	154	36	62	129	48	66	45
CsaV3_1G003790	chr1	2354015	2361755	-	CsaV3_1G003790	CsaV3_1G003790.1	NA	NA	NA	NA	PREDICTED: carbon catabolite repressor protein 4 homolog 5 [Cucumis sativus]	NA	12.2574	10.9662	11.4149	7.08928	8.50098	9.72739	14.8761	15.3616	14.3949	14.2424	18.4532	14.8771	2375	2250	1746	1303	1757	1895	2896	2916	2802	2838	3560	2393
CsaV3_1G003800	chr1	2364830	2367233	+	CsaV3_1G003800	CsaV3_1G003800.1	GO:0005515(protein binding);GO:0005622(intracellular);GO:0008270(zinc ion binding)	04712(Circadian rhythm - plant)	K12135	NA	PREDICTED: zinc finger protein CONSTANS-LIKE 16 [Cucumis sativus]	NA	21.7018	17.6889	28.1777	12.3608	17.5208	14.7896	19.1298	18.784	40.4623	29.1676	70.8121	42.5772	2854	2463	2925	1542	2458	1955	2527	2421	5345	3945	9271	4647
CsaV3_1G003810	chr1	2368012	2369905	-	CsaV3_1G003810	CsaV3_1G003810.1	NA	NA	NA	NA	PREDICTED: LOB domain-containing protein 41-like [Cucumis sativus]	NA	0.986245	1.0349	1.34693	4.8866	1.98708	2.38388	4.24684	6.51215	3.61088	8.69794	4.93806	5.68106	144	160	156	676	310	350	623	931	529	1305	717	688
CsaV3_1G003820	chr1	2372211	2374433	-	CsaV3_1G003820	CsaV3_1G003820.1	NA	NA	NA	NA	PREDICTED: uncharacterized protein LOC101219468 [Cucumis sativus]	NA	210.216	209.662	222.469	230.274	186.358	253.859	160.876	149.815	210.686	121.74	237.65	167.995	25008	26410	20891	25990	23650	30356	19227	17463	25177	14896	28149	16588
CsaV3_1G003830	chr1	2377357	2381680	-	CsaV3_1G003830	CsaV3_1G003830.1	GO:0003735(structural constituent of ribosome);GO:0005840(ribosome);GO:0006412(translation);GO:0042254(ribosome biogenesis)	NA	NA	NA	PREDICTED: uncharacterized protein LOC101203868 [Cucumis sativus]	NA	1.65058	1.23398	2.13652	2.44256	1.57551	1.73877	0.582487	0.519141	1.06851	0.620456	1.04199	1.22548	325	257	332	456	331	344	115	100	211	126	204	200
CsaV3_1G003840	chr1	2388315	2390286	+	CsaV3_1G003840	CsaV3_1G003840.1	GO:0003677(DNA binding);GO:0006355(regulation of transcription, DNA-templated)	03013(RNA transport);03015(mRNA surveillance pathway);03018(RNA degradation)	K13126	NA	PREDICTED: protein CUP-SHAPED COTYLEDON 1 [Cucumis sativus]	NA	0.168344	0.143689	0.0001	0.383078	0.120803	0.321773	0.135804	0.0001	0.0001	0.0001	0.067968	0.0001	19	17	0	41	15	36	16	0	0	0	8	0
CsaV3_1G003850	chr1	2391833	2392589	-	CsaV3_1G003850	CsaV3_1G003850.1	NA	NA	NA	NA	hypothetical protein Csa_1G023590 [Cucumis sativus]	NA	219.01	211.994	229.45	96.8843	69.8532	95.6821	243.601	242.252	222.145	216.759	209.147	180.149	4248	4354	3513	1783	1446	1866	4747	4604	4329	4325	4040	2901
CsaV3_1G003860	chr1	2392644	2396031	-	CsaV3_1G003860	CsaV3_1G003860.1	GO:0003723(RNA binding)	03018(RNA degradation)	K01148	EC:3.1.13.4	PREDICTED: chloroplastic group IIA intron splicing facilitator CRS1, chloroplastic [Cucumis sativus]	NA	82.3891	91.6034	71.4666	31.0569	27.3301	38.0285	90.0933	71.984	81.479	66.0104	69.7944	74.4761	12525	14745	8576	4480	4432	5811	13759	10722	12442	10322	10564	9397
CsaV3_1G003870	chr1	2397832	2405260	-	CsaV3_1G003870	CsaV3_1G003870.1	GO:0008289(lipid binding)	NA	NA	NA	PREDICTED: uncharacterized protein LOC101204113 [Cucumis sativus]	NA	8.42334	8.78801	8.84688	8.4791	7.5167	8.22326	9.49769	8.07217	7.38991	7.60319	7.63859	7.12095	2328	2572	1930	2223	2216	2284	2637	2186	2052	2161	2102	1634
CsaV3_1G003880	chr1	2407431	2409947	+	CsaV3_1G003880	CsaV3_1G003880.1	NA	04141(Protein processing in endoplasmic reticulum)	K09518	NA	PREDICTED: chaperone protein dnaJ 49 [Cucumis melo]	NA	0.0001	0.0001	0.0001	0.0001	0.0001	0.0001	0.0001	0.0001	0.0001	0.0001	0.0001	0.0001	0	0	0	0	0	0	0	0	0	0	0	0
CsaV3_1G003890	chr1	2412851	2416403	-	CsaV3_1G003890	CsaV3_1G003890.1	NA	NA	NA	NA	PREDICTED: uncharacterized protein LOC101213898 [Cucumis sativus]	NA	14.29	16.2022	13.6265	18.3971	18.0431	20.2648	13.7196	13.7209	11.0231	13.9445	13.4322	13.1101	2405	2887	1810	2937	3239	3428	2320	2263	1864	2414	2251	1831
CsaV3_1G003900	chr1	2416946	2417233	-	CsaV3_1G003900	CsaV3_1G003900.1	NA	NA	NA	NA	hypothetical protein Csa_1G024140 [Cucumis sativus]	NA	0.158161	1.34931	1.00948	1.05364	2.15758	1.49093	1.83326	0.768237	0.579419	0.413821	1.76633	0.612889	4	34	19	24	54	35	43	18	14	10	41	12
CsaV3_1G003910	chr1	2423148	2424832	-	CsaV3_1G003910	CsaV3_1G003910.1	GO:0046983(protein dimerization activity)	NA	NA	NA	hypothetical protein Csa_1G024150 [Cucumis sativus]	NA	0.653149	0.772237	0.341787	0.187246	0.607445	0.741669	0.190334	0.453077	0.474618	0.247466	0.272898	0.0001	49	61	20	14	48	55	15	33	36	19	21	0
CsaV3_1G003920	chr1	2431966	2433180	+	CsaV3_1G003920	CsaV3_1G003920.1	GO:0003677(DNA binding)	NA	NA	NA	PREDICTED: myb-related protein 305-like [Cucumis sativus]	NA	0.851608	0.482172	0.170103	2.2402	1.83203	7.63945	0.145939	0.18819	0.048825	0.349186	0.754243	0.688934	66	40	11	164	151	591	12	15	4	28	58	44
CsaV3_1G003930	chr1	2437661	2439879	+	CsaV3_1G003930	CsaV3_1G003930.1	GO:0003735(structural constituent of ribosome);GO:0005840(ribosome);GO:0006412(translation);GO:0042254(ribosome biogenesis)	03010(Ribosome)	K02993	NA	PREDICTED: 40S ribosomal protein S7-1-like [Cucumis sativus]	NA	75.5088	70.9678	70.1363	87.0986	76.2137	97.8461	271.538	267.293	83.1043	344.163	68.9538	240.273	5828	5800	4273	6378	6275	7591	21055	20214	6443	27321	5299	15392
CsaV3_1G003940	chr1	2439956	2443243	-	CsaV3_1G003940	CsaV3_1G003940.1	NA	NA	NA	NA	PREDICTED: uncharacterized protein LOC101214542 [Cucumis sativus]	NA	20.3082	21.0607	18.1606	22.8403	16.6841	20.2797	14.6	12.9543	21.1663	11.4798	22.6907	15.3657	2172	2385	1533	2317	1903	2180	1569	1358	2274	1263	2416	1364
CsaV3_1G003950	chr1	2446759	2449187	+	CsaV3_1G003950	CsaV3_1G003950.1	NA	NA	NA	NA	PREDICTED: uncharacterized protein LOC105436374 [Cucumis sativus]	NA	3.32549	4.13514	3.25982	3.62648	5.03716	2.97829	4.33534	2.72508	3.55409	3.43367	6.66222	2.48988	653	860	506	676	1055	588	855	525	701	694	1303	406
CsaV3_1G003960	chr1	2454211	2464204	-	CsaV3_1G003960	CsaV3_1G003960.1	GO:0008270(zinc ion binding)	NA	NA	NA	PREDICTED: uncharacterized protein LOC101215023 [Cucumis sativus]	NA	17.8642	18.6683	16.7281	15.682	15.5832	16.6542	12.7881	10.661	11.211	10.8127	13.8547	9.01397	7092	7847	5242	5907	6600	6646	5100	4147	4471	4415	5477	2970
CsaV3_1G003970	chr1	2479842	2484920	+	CsaV3_1G003970	CsaV3_1G003970.1	GO:0008375(acetylglucosaminyltransferase activity);GO:0016020(membrane)	NA	NA	NA	PREDICTED: uncharacterized protein LOC101209845 [Cucumis sativus]	NA	1.05955	1.14882	1.06577	13.3185	10.291	3.67705	0.937981	0.922783	0.855509	0.87965	0.504468	0.421017	254	291	202	3023	2627	885	226	217	206	217	121	84
CsaV3_1G003980	chr1	2483778	2486198	-	CsaV3_1G003980	CsaV3_1G003980.1	GO:0004672(protein kinase activity);GO:0005524(ATP binding);GO:0006468(protein phosphorylation)	NA	NA	NA	PREDICTED: LEAF RUST 10 DISEASE-RESISTANCE LOCUS RECEPTOR-LIKE PROTEIN KINASE-like 1.2 isoform X1 [Cucumis melo]	NA	2.19435	2.3022	1.8438	26.8518	20.4305	8.24472	1.75439	1.50395	0.7865	1.20624	1.30222	2.02453	371	412	246	4301	3680	1400	298	249	134	210	219	284
CsaV3_1G003990	chr1	2493649	2496928	+	CsaV3_1G003990	CsaV3_1G003990.1	NA	NA	NA	NA	PREDICTED: uncharacterized protein LOC101215266 [Cucumis sativus]	NA	9.40481	10.6286	8.59014	11.1123	10.062	13.0585	9.12114	8.09196	8.50352	8.87486	15.8942	9.97314	1328	1589	958	1489	1516	1854	1294	1120	1206	1289	2235	1169
CsaV3_1G004000	chr1	2498806	2499782	-	CsaV3_1G004000	CsaV3_1G004000.1	GO:0006869(lipid transport)	NA	NA	NA	PREDICTED: non-specific lipid-transfer protein 2-like [Cucumis sativus]	NA	3.13385	4.32484	3.75617	3.84032	3.24025	2.10722	3.32079	2.63963	6.21726	3.99255	5.69965	6.24177	248	362	235	288	273	168	264	205	494	325	449	410
CsaV3_1G004010	chr1	2501029	2504944	-	CsaV3_1G004010	CsaV3_1G004010.1	NA	00130(Ubiquinone and other terpenoid-quinone biosynthesis)	K14759	EC:5.4.4.2;EC:2.2.1.9	PREDICTED: L-Ala-D/L-amino acid epimerase [Cucumis sativus]	NA	2.79623	2.77028	2.89451	2.44727	1.91533	3.75664	3.67511	2.66794	1.89472	2.83453	2.42428	2.21599	450	472	368	374	329	608	594	421	307	469	389	296
CsaV3_1G004020	chr1	2506396	2511082	+	CsaV3_1G004020	CsaV3_1G004020.1	NA	NA	NA	NA	PREDICTED: uncharacterized protein LOC101215739 [Cucumis sativus]	NA	11.1956	9.98856	10.0591	12.3184	10.3377	12.9783	12.5148	12.0597	7.2401	14.9053	8.2407	13.6117	1856	1754	1317	1938	1828	2163	2084	1959	1206	2542	1361	1873
CsaV3_1G004030	chr1	2512675	2515423	-	CsaV3_1G004030	CsaV3_1G004030.1	GO:0005515(protein binding)	NA	NA	NA	PREDICTED: uncharacterized protein LOC101210340 [Cucumis sativus]	NA	0.43295	0.365654	0.390496	0.260733	0.491088	0.569538	0.571282	0.957625	0.555999	1.05919	0.964453	1.19792	82	74	59	47	100	109	109	178	106	206	182	188
CsaV3_1G004040	chr1	2525100	2528888	+	CsaV3_1G004040	CsaV3_1G004040.1	NA	NA	NA	NA	hypothetical protein Csa_1G024275 [Cucumis sativus]	NA	3.64852	5.5809	1.23531	0.465171	0.720473	0.59448	1.7287	1.70967	6.31674	4.61152	12.7566	2.42573	491	795	132	60	104	81	234	226	853	638	1708	271
CsaV3_1G004050	chr1	2532486	2534532	+	CsaV3_1G004050	CsaV3_1G004050.1	NA	NA	NA	NA	PREDICTED: uncharacterized protein LOC105436375 [Cucumis sativus]	NA	0.116828	0.148813	0.0001	0.593679	0.570912	0.573135	0.734938	0.100598	0.094276	0.153962	0.0001	0.035386	13	17	0	59	64	61	77	11	10	17	0	4
CsaV3_1G004060	chr1	2535120	2538002	-	CsaV3_1G004060	CsaV3_1G004060.1	NA	NA	NA	NA	PREDICTED: uncharacterized protein LOC101215981 [Cucumis sativus]	NA	16.7516	18.777	2.71476	27.9203	24.8843	29.1773	13.3111	4.18887	6.08329	3.21727	5.60909	2.5401	1999	2372	256	3160	3167	3499	1596	490	729	395	667	252
CsaV3_1G004070	chr1	2551308	2554963	-	CsaV3_1G004070	CsaV3_1G004070.1	NA	NA	NA	NA	PREDICTED: uncharacterized protein LOC101216222 [Cucumis sativus]	NA	6.90038	4.79266	8.29466	3.6032	3.99217	3.40103	2.83054	1.74773	6.5839	3.63189	6.8862	5.48806	628	462	596	311	388	311	259	156	602	340	624	415
CsaV3_1G004080	chr1	2556187	2562245	+	CsaV3_1G004080	CsaV3_1G004080.1	GO:0004722(protein serine/threonine phosphatase activity);GO:0006470(protein dephosphorylation);GO:0008287(protein serine/threonine phosphatase complex)	NA	NA	NA	PREDICTED: probable protein phosphatase 2C 8 [Cucumis sativus]	NA	12.0276	11.7818	10.9218	11.5749	9.90186	10.2007	9.18092	9.75681	10.6513	11.1797	11.9517	10.4899	1625	1685	1165	1484	1427	1385	1246	1292	1445	1553	1608	1176
CsaV3_1G004090	chr1	2564011	2566523	+	CsaV3_1G004090	CsaV3_1G004090.1	GO:0016021(integral component of membrane);GO:0022857(transmembrane transporter activity)	NA	NA	NA	PREDICTED: WAT1-related protein At3g18200 [Cucumis sativus]	NA	0.0001	0.0001	0.0001	0.0001	0.0001	0.0001	0.0001	0.0001	0.0001	0.0001	0.0001	0.0001	0	0	0	0	0	0	0	0	0	0	0	0
CsaV3_1G004100	chr1	2569251	2577675	+	CsaV3_1G004100	CsaV3_1G004100.1	GO:0003676(nucleic acid binding);GO:0004386(helicase activity);GO:0005524(ATP binding)	03018(RNA degradation)	K14442	EC:3.6.4.13	PREDICTED: ATP-dependent RNA helicase DHX36 [Cucumis sativus]	NA	10.1845	12.8693	9.41861	6.5864	6.26327	8.38789	10.7029	8.74428	5.61051	8.4193	6.92043	5.37871	3927	5255	2867	2410	2577	3251	4146	3304	2173	3339	2657	1722
CsaV3_1G004110	chr1	2576997	2577322	-	CsaV3_1G004110	CsaV3_1G004110.1	NA	NA	NA	NA	hypothetical protein Csa_1G024820 [Cucumis sativus]	NA	0.401029	0.216643	0.099175	0.157349	0.0001	0.217071	0.247241	0.555073	0.21834	0.442939	0.0001	0.092128	8	5	2	3	0	5	5	11	5	9	0	2
CsaV3_1G004120	chr1	2579628	2581713	-	CsaV3_1G004120	CsaV3_1G004120.1	GO:0005515(protein binding)	NA	NA	NA	PREDICTED: guanine nucleotide-binding protein subunit beta-like protein [Cucumis sativus]	NA	100.652	93.3135	87.8344	93.3879	85.775	109.447	235.093	199.816	102.049	211.782	105.505	178.852	15879	15587	10938	13978	14435	17355	37259	30886	16171	34363	16572	23419
CsaV3_1G004130	chr1	2584077	2591227	+	CsaV3_1G004130	CsaV3_1G004130.1	GO:0005779(integral component of peroxisomal membrane);GO:0007031(peroxisome organization)	04146(Peroxisome)	K13336	NA	PREDICTED: peroxisome biogenesis protein 3-2 [Cucumis sativus]	NA	62.9403	63.2555	57.053	72.3702	65.2632	61.6004	49.9429	51.8227	45.7021	41.3759	38.9804	39.8979	9792	10420	7007	10682	10831	9633	7806	7900	7142	6621	6038	5152
CsaV3_1G004140	chr1	2592451	2594702	+	CsaV3_1G004140	CsaV3_1G004140.1	NA	03040(Spliceosome)	K12825	NA	PREDICTED: uncharacterized protein LOC101217184 [Cucumis sativus]	NA	82.9181	84.6726	72.952	48.9569	61.6557	68.63	78.6709	76.4493	120.261	70.6839	109.294	63.559	8558	9253	5943	4794	6788	7120	8157	7731	12468	7503	11231	5445
CsaV3_1G004150	chr1	2594894	2596839	-	CsaV3_1G004150	CsaV3_1G004150.1	GO:0005515(protein binding)	00480(Glutathione metabolism)	K00799	EC:2.5.1.18	PREDICTED: probable glutathione S-transferase [Cucumis sativus]	NA	2.37339	1.96793	2.05581	29.6094	20.8156	8.12872	16.4691	9.04028	6.97568	18.2259	33.6584	32.8345	267	235	183	3156	2495	918	1859	996	788	2106	3765	3062
CsaV3_1G004160	chr1	2598315	2604255	+	CsaV3_1G004160	CsaV3_1G004160.1	GO:0004672(protein kinase activity);GO:0005524(ATP binding);GO:0006468(protein phosphorylation)	03022(Basal transcription factors);03420(Nucleotide excision repair)	K02202	EC:2.7.11.22;EC:2.7.11.23	PREDICTED: cyclin-dependent kinase D-3-like [Cucumis sativus]	NA	10.4756	10.9943	9.63244	11.1386	11.6695	11.237	14.6628	12.9894	9.02183	13.5365	11.0906	11.7365	2131	2369	1547	2150	2533	2298	2997	2589	1844	2833	2247	1982
CsaV3_1G004170	chr1	2604650	2606584	-	CsaV3_1G004170	CsaV3_1G004170.1	GO:0006855(drug transmembrane transport);GO:0015238(xenobiotic transmembrane transporter activity);GO:0015297(antiporter activity);GO:0016020(membrane)	NA	NA	NA	PREDICTED: MATE efflux family protein 6 isoform X1 [Cucumis sativus]	NA	23.9441	23.0692	19.4825	44.6677	37.3263	32.9831	14.7464	13.5807	13.0355	9.03389	21.0389	9.57688	1301	1327	836	2302	2163	1801	805	723	712	505	1138	432
CsaV3_1G004180	chr1	2606644	2607971	-	CsaV3_1G004180	CsaV3_1G004180.1	GO:0006855(drug transmembrane transport);GO:0015238(xenobiotic transmembrane transporter activity);GO:0015297(antiporter activity);GO:0016020(membrane)	NA	NA	NA	PREDICTED: MATE efflux family protein 6 isoform X1 [Cucumis sativus]	NA	3.97448	5.06196	3.56953	5.73709	7.23597	6.13254	3.40782	1.75931	3.02566	1.88062	3.37714	2.24264	300	404	213	410	582	465	258	130	229	146	254	141
CsaV3_1G004190	chr1	2622473	2626066	-	CsaV3_1G004190	CsaV3_1G004190.1	GO:0006855(drug transmembrane transport);GO:0015238(xenobiotic transmembrane transporter activity);GO:0015297(antiporter activity);GO:0016020(membrane)	NA	NA	NA	PREDICTED: MATE efflux family protein 5-like [Cucumis sativus]	NA	0.760891	1.25096	0.0001	1.0315	1.46049	0.931682	0.0001	0.074425	0.0001	0.131642	0.02753	0.140576	99	171	0	127	201	121	0	10	0	18	4	16
CsaV3_1G004200	chr1	2633327	2639484	+	CsaV3_1G004200	CsaV3_1G004200.1	GO:0004601(peroxidase activity);GO:0006979(response to oxidative stress);GO:0020037(heme binding);GO:0055114(oxidation-reduction process)	00592(alpha-Linolenic acid metabolism)	K10529	EC:1.-.-.-	PREDICTED: alpha-dioxygenase 2 [Cucumis sativus]	NA	83.4442	90.336	76.9922	81.5139	73.552	76.3316	97.4014	76.6886	86.476	72.1755	105.599	59.3864	29598	33928	21557	27432	27831	27215	34709	26653	30812	26332	37295	17484
CsaV3_1G004210	chr1	2638364	2639383	-	CsaV3_1G004210	CsaV3_1G004210.1	NA	NA	NA	NA	uncharacterized protein LOC111492360 [Cucurbita maxima]	NA	0.1046	0.0001	0.0001	0.0001	0.035641	0.027217	0.02124	0.1191	0.038069	0.0001	0.0001	0.01201	9	0	0	0	4	3	2	10	4	0	0	1
CsaV3_1G004220	chr1	2640319	2646163	-	CsaV3_1G004220	CsaV3_1G004220.1	GO:0005515(protein binding)	NA	NA	NA	PREDICTED: 66 kDa stress protein [Cucumis sativus]	NA	8.37734	7.68364	7.98782	13.3431	14.2458	15.8402	12.7779	13.1855	11.7038	20.6229	22.0815	21.2625	1608	1561	1210	2429	2916	3055	2463	2479	2256	4070	4219	3386
CsaV3_1G004230	chr1	2647667	2650211	-	CsaV3_1G004230	CsaV3_1G004230.1	NA	NA	NA	NA	PREDICTED: LOW QUALITY PROTEIN: uncharacterized GPI-anchored protein At4g28100 [Cucumis sativus]	NA	38.1745	32.0414	52.8722	8.18532	13.5142	10.8189	54.3456	53.3743	60.7074	67.2848	73.4067	71.145	5659	5029	6186	1152	2137	1612	8093	7752	9039	10258	10833	8753
CsaV3_1G004240	chr1	2655886	2656958	-	CsaV3_1G004240	CsaV3_1G004240.1	NA	NA	NA	NA	PREDICTED: AT-hook motif nuclear-localized protein 16 [Cucumis sativus]	NA	0.0001	0.0001	0.0001	0.0001	0.0001	0.0001	0.0001	0.0001	0.0001	0.0001	0.0001	0.0001	0	0	0	0	0	0	0	0	0	0	0	0
CsaV3_1G004250	chr1	2658376	2662359	+	CsaV3_1G004250	CsaV3_1G004250.1	GO:0005515(protein binding);GO:0008270(zinc ion binding)	NA	NA	NA	PREDICTED: pentatricopeptide repeat-containing protein At4g02750 [Cucumis sativus]	NA	2.17317	1.85078	1.61545	1.1349	1.25303	1.44697	3.17564	2.95798	1.31325	2.61132	1.24162	1.4314	588	531	346	292	362	394	864	785	357	727	335	322
CsaV3_1G004260	chr1	2662730	2668666	-	CsaV3_1G004260	CsaV3_1G004260.1	GO:0004707(MAP kinase activity);GO:0005524(ATP binding);GO:0006468(protein phosphorylation);GO:0007178(transmembrane receptor protein serine/threonine kinase signaling pathway);GO:0009069(serine family amino acid metabolic process)	04016(MAPK signaling pathway - plant)	K20538	EC:2.7.11.24	PREDICTED: mitogen-activated protein kinase 9-like [Cucumis sativus]	NA	16.5365	16.7022	14.4856	18.1126	15.1859	17.5844	14.4098	12.8568	13.9887	14.8262	18.0545	14.3273	3486	3728	2410	3622	3415	3726	3052	2656	2962	3215	3789	2507
CsaV3_1G004270	chr1	2671328	2677922	-	CsaV3_1G004270	CsaV3_1G004270.1	GO:0007030(Golgi organization)	NA	NA	NA	PREDICTED: golgin candidate 2 [Cucumis sativus]	NA	8.4034	10.3035	12.2997	13.4593	13.6988	12.4255	5.82111	5.81076	7.01136	5.88503	6.49884	6.7687	1753	2276	2026	2664	3049	2606	1220	1188	1470	1263	1350	1172
CsaV3_1G004280	chr1	2678463	2681734	-	CsaV3_1G004280	CsaV3_1G004280.1	GO:0003924(GTPase activity);GO:0005525(GTP binding)	NA	NA	NA	PREDICTED: ras-related protein RABA6a-like [Cucumis sativus]	NA	0.615418	1.7661	0.739415	2.54521	2.6497	3.8402	0.392136	0.133858	0.398222	0.364866	0.489411	0.540191	52	157	49	202	237	323	33	11	34	32	41	38
CsaV3_1G004290	chr1	2686299	2688347	-	CsaV3_1G004290	CsaV3_1G004290.1	GO:0005509(calcium ion binding)	04626(Plant-pathogen interaction)	K13448	NA	PREDICTED: probable calcium-binding protein CML27 [Cucumis sativus]	NA	31.9308	31.9201	18.1428	81.595	50.8061	47.6591	16.8805	23.1472	21.077	22.7023	54.2134	19.8132	5288	5597	2372	12819	8975	7933	2809	3756	3506	3867	8939	2724
CsaV3_1G004300	chr1	2693069	2696228	-	CsaV3_1G004300	CsaV3_1G004300.1	GO:0005515(protein binding)	NA	NA	NA	PREDICTED: pentatricopeptide repeat-containing protein At3g18020 [Cucumis sativus]	NA	2.42771	1.88142	0.903051	0.83612	0.479145	1.11163	2.54679	2.05096	0.764353	1.80661	0.828615	1.12565	598	491	176	196	126	275	630	495	189	458	203	230
CsaV3_1G004310	chr1	2700556	2703593	+	CsaV3_1G004310	CsaV3_1G004310.1	GO:0003677(DNA binding)	03013(RNA transport)	K14292	EC:2.1.1.-	PREDICTED: WUSCHEL-related homeobox 1 [Cucumis sativus]	NA	0.0001	0.0001	0.0001	0.0001	0.0001	0.0001	0.0001	0.0001	0.110718	0.036043	0.037233	0.514835	0	0	0	0	0	0	0	0	12	4	4	44
CsaV3_1G004320	chr1	2703666	2707737	-	CsaV3_1G004320	CsaV3_1G004320.1	GO:0000234(phosphoethanolamine N-methyltransferase activity);GO:0006656(phosphatidylcholine biosynthetic process)	00564(Glycerophospholipid metabolism)	K05929	EC:2.1.1.103	PREDICTED: phosphomethylethanolamine N-methyltransferase [Cucumis sativus]	NA	1.99603	2.24878	1.79106	1.33049	1.63764	1.73357	2.1959	2.80902	3.89708	4.89043	4.98264	4.16504	325	388	231	206	285	284	359	448	637	819	808	563
CsaV3_1G004330	chr1	2708612	2713565	-	CsaV3_1G004330	CsaV3_1G004330.1	GO:0000234(phosphoethanolamine N-methyltransferase activity);GO:0006656(phosphatidylcholine biosynthetic process)	00564(Glycerophospholipid metabolism)	K05929	EC:2.1.1.103	PREDICTED: phosphoethanolamine N-methyltransferase-like [Cucumis sativus]	NA	13.3279	17.9834	4.74554	21.8578	30.3677	20.1419	22.48	13.2915	18.3828	11.678	14.0829	7.98783	2224	3177	625	3460	5404	3378	3768	2173	3081	2004	2339	1106
CsaV3_1G004340	chr1	2720710	2722212	+	CsaV3_1G004340	CsaV3_1G004340.1	NA	NA	NA	NA	PREDICTED: putative F-box protein At1g67623 [Cucumis sativus]	NA	0.0001	0.0001	0.0001	0.0001	0.0001	0.0001	0.0001	0.0001	0.0001	0.0001	0.0001	0.0001	0	0	0	0	0	0	0	0	0	0	0	0
CsaV3_1G004350	chr1	2730713	2734038	-	CsaV3_1G004350	CsaV3_1G004350.1	GO:0016021(integral component of membrane);GO:0055085(transmembrane transport)	NA	NA	NA	hypothetical protein Csa_1G025070 [Cucumis sativus]	NA	0.422055	0.929792	0.203612	0.320996	0.80331	0.34381	0.535954	0.576221	0.921757	1.36035	1.79626	1.40206	84	195	32	61	169	69	107	112	183	276	353	230
CsaV3_1G004360	chr1	2737098	2740038	-	CsaV3_1G004360	CsaV3_1G004360.1	NA	NA	NA	NA	PREDICTED: probable ADP-ribosylation factor GTPase-activating protein AGD11 [Cucumis sativus]	NA	20.1806	15.9297	5.93333	19.2494	18.9068	26.0495	3.27238	3.67525	5.29349	2.69831	5.31388	4.03348	1594	1332	370	1442	1593	2068	260	285	420	220	418	265
CsaV3_1G004370	chr1	2742202	2746554	+	CsaV3_1G004370	CsaV3_1G004370.1	NA	NA	NA	NA	PREDICTED: uncharacterized protein C17orf53 homolog [Cucumis sativus]	NA	0.594993	0.737243	0.519969	0.873113	1.14058	0.915494	0.660178	0.481683	0.406067	0.801555	0.750891	0.937136	100	130	69	138	203	154	111	79	68	138	125	130
CsaV3_1G004380	chr1	2746604	2757241	-	CsaV3_1G004380	CsaV3_1G004380.1	GO:0004040(amidase activity);GO:0005515(protein binding);GO:0006525(arginine metabolic process);GO:0006558(L-phenylalanine metabolic process);GO:0006560(proline metabolic process);GO:0006568(tryptophan metabolic process);GO:0018874(benzoate metabolic process);GO:0042207(styrene catabolic process)	00330(Arginine and proline metabolism);00360(Phenylalanine metabolism);00380(Tryptophan metabolism)	K01426	EC:3.5.1.4	PREDICTED: outer envelope protein 64, chloroplastic [Cucumis sativus]	NA	35.2698	40.04	35.9141	38.194	35.1131	37.9244	60.6224	52.0486	28.8723	60.1204	31.2644	37.7826	6981	8392	5611	7172	7414	7545	12054	10094	5741	12239	6162	6207
CsaV3_1G004390	chr1	2758440	2763313	-	CsaV3_1G004390	CsaV3_1G004390.1	GO:0005515(protein binding);GO:0009055(electron transfer activity);GO:0015035(protein disulfide oxidoreductase activity);GO:0045454(cell redox homeostasis)	00590(Arachidonic acid metabolism)	K05309	EC:5.3.99.3	PREDICTED: prostaglandin E synthase 2-like [Cucumis sativus]	NA	11.4791	12.8889	9.21642	8.36806	7.61698	9.44098	21.7141	19.2757	7.21148	17.3612	5.80553	7.86781	1810	2151	1147	1252	1281	1496	3438	2977	1142	2815	911	1030
CsaV3_1G004400	chr1	2765336	2769473	+	CsaV3_1G004400	CsaV3_1G004400.1	NA	NA	NA	NA	PREDICTED: zinc finger protein VAR3, chloroplastic [Cucumis sativus]	NA	11.1996	11.751	7.8105	6.90842	7.04381	8.51537	26.0364	18.7002	9.06594	17.6585	4.97707	11.9439	1616	1795	890	946	1084	1235	3774	2644	1314	2621	715	1431
CsaV3_1G004410	chr1	2769801	2772344	-	CsaV3_1G004410	CsaV3_1G004410.1	GO:0016853(isomerase activity);GO:0019318(hexose metabolic process);GO:0030246(carbohydrate binding)	00010(Glycolysis / Gluconeogenesis);00052(Galactose metabolism)	K01785	EC:5.1.3.3	PREDICTED: aldose 1-epimerase [Cucumis sativus]	NA	10.7707	8.39876	11.8129	14.7472	17.5051	17.088	6.44156	5.5864	8.68063	12.5799	11.1625	12.6143	1351	1116	1170	1755	2343	2155	812	687	1094	1623	1395	1314
CsaV3_1G004420	chr1	2773948	2781028	-	CsaV3_1G004420	CsaV3_1G004420.1	GO:0003676(nucleic acid binding);GO:0005524(ATP binding)	03040(Spliceosome)	K12811	EC:3.6.4.13	PREDICTED: DEAD-box ATP-dependent RNA helicase 42 [Cucumis sativus]	NA	18.9396	22.0926	17.5826	22.1543	19.6471	23.7382	15.7573	12.9328	15.4075	12.9417	19.92	14.774	7914	9774	5799	8783	8757	9970	6615	5295	6467	5562	8287	5124
CsaV3_1G004430	chr1	2773948	2778133	+	CsaV3_1G004430	CsaV3_1G004430.1	GO:0003735(structural constituent of ribosome);GO:0005840(ribosome);GO:0006412(translation);GO:0042254(ribosome biogenesis)	03040(Spliceosome)	K12811	EC:3.6.4.13	DEAD-box ATP-dependent RNA helicase 42 [Momordica charantia]	NA	11.0341	12.0101	11.0612	22.7866	14.2531	17.5	8.60679	8.94925	8.411	9.15633	12.5409	7.93917	2842	3275	2249	5567	3915	4530	2227	2258	2176	2425	3216	1697
CsaV3_1G004440	chr1	2782345	2798659	-	CsaV3_1G004440	CsaV3_1G004440.1	GO:0005975(carbohydrate metabolic process);GO:0008270(zinc ion binding);GO:0016491(oxidoreductase activity);GO:0016832(aldehyde-lyase activity);GO:0050661(NADP binding);GO:0051287(NAD binding);GO:0055114(oxidation-reduction process)	00280(Valine, leucine and isoleucine degradation)	K00020	EC:1.1.1.31	PREDICTED: uncharacterized protein LOC101221907 isoform X1 [Cucumis sativus]	NA	33.6588	42.982	31.1252	58.9956	56.924	53.7128	18.8857	15.9076	23.9251	17.7977	33.485	14.1125	12002	16228	8761	19958	21652	19251	6766	5558	8570	6528	11888	4177
CsaV3_1G004450	chr1	2800444	2805689	+	CsaV3_1G004450	CsaV3_1G004450.1	GO:0005525(GTP binding)	NA	NA	NA	PREDICTED: uncharacterized protein LOC101223165 [Cucumis sativus]	NA	11.4379	12.8365	11.3126	8.59446	8.63709	8.92195	13.9988	12.3587	8.95154	15.5526	11.2565	12.0059	2240	2662	1749	1597	1805	1757	2754	2372	1761	3133	2195	1952
CsaV3_1G004460	chr1	2806311	2811412	-	CsaV3_1G004460	CsaV3_1G004460.1	NA	NA	NA	NA	PREDICTED: uncharacterized protein LOC101203132 [Cucumis sativus]	NA	20.5829	23.3712	19.9603	96.3587	76.7467	54.2449	19.1251	18.6501	23.7948	19.7569	25.4034	19.6524	1433	1722	1097	6362	5697	3795	1337	1272	1664	1414	1760	1135
CsaV3_1G004470	chr1	2818109	2823103	+	CsaV3_1G004470	CsaV3_1G004470.1	NA	NA	NA	NA	PREDICTED: uncharacterized protein LOC101203378 [Cucumis sativus]	NA	143.117	135.943	122.292	92.1091	98.3557	100.604	122.315	121.072	149.173	89.2851	116.665	88.855	13556	13634	9144	8278	9938	9579	11639	11237	14193	8699	11003	6986
CsaV3_1G004480	chr1	2824786	2834452	+	CsaV3_1G004480	CsaV3_1G004480.1	GO:0005515(protein binding)	NA	NA	NA	PREDICTED: uncharacterized protein LOC101203626 [Cucumis sativus]	NA	23.0816	25.1955	21.4508	27.889	30.7525	23.8482	13.6477	9.55709	12.851	6.72772	8.89659	6.59463	7229	8355	5303	8287	10274	7507	4294	2933	4043	2168	2775	1715
CsaV3_1G004490	chr1	2834685	2834954	-	CsaV3_1G004490	CsaV3_1G004490.1	NA	NA	NA	NA	hypothetical protein Csa_1G025230 [Cucumis sativus]	NA	0.0001	0.767174	0.0001	0.0001	0.293906	0.0001	0.161993	0.0001	0.0001	0.0001	0.0001	0.275641	0	12	0	0	5	0	3	0	0	0	0	4
CsaV3_1G004500	chr1	2837104	2838598	-	CsaV3_1G004500	CsaV3_1G004500.1	NA	NA	NA	NA	hypothetical protein Csa_1G025240 [Cucumis sativus]	NA	1.04023	1.07256	1.04644	1.27369	0.757573	0.817164	0.415119	0.474056	0.432749	0.890647	1.36551	0.63701	126	138	100	147	98	100	51	57	53	111	165	64
CsaV3_1G004510	chr1	2842518	2851728	+	CsaV3_1G004510	CsaV3_1G004510.1	GO:0003777(microtubule motor activity);GO:0005524(ATP binding);GO:0005874(microtubule);GO:0007018(microtubule-based movement);GO:0008017(microtubule binding);GO:0045298(tubulin complex)	NA	NA	NA	PREDICTED: phragmoplast orienting kinesin 2 [Cucumis sativus]	NA	0.500653	0.473321	0.305921	0.25576	0.16215	0.190046	0.407864	0.195549	0.225421	0.452371	0.435713	0.74227	180	181	87	88	63	69	148	69	82	168	156	222
CsaV3_1G004520	chr1	2851729	2853718	-	CsaV3_1G004520	CsaV3_1G004520.1	NA	NA	NA	NA	PREDICTED: uncharacterized protein LOC101204110 isoform X1 [Cucumis sativus]	NA	16.6222	17.7418	16.6784	10.2736	8.525	9.92836	20.2729	19.089	23.0392	16.6116	22.1355	17.6095	1298	1467	1028	761	710	780	1590	1461	1807	1334	1721	1142
CsaV3_1G004530	chr1	2855998	2860487	+	CsaV3_1G004530	CsaV3_1G004530.1	GO:0003676(nucleic acid binding);GO:0008270(zinc ion binding)	NA	NA	NA	PREDICTED: zinc finger CCHC domain-containing protein 7 isoform X2 [Cucumis sativus]	NA	19.6034	20.4173	21.496	17.6991	18.1643	20.0309	20.7038	17.3141	17.0438	16.8246	15.352	17.4731	3757	4143	3252	3218	3713	3859	3986	3251	3281	3316	2929	2779
CsaV3_1G004540	chr1	2862807	2873216	+	CsaV3_1G004540	CsaV3_1G004540.1	GO:0004672(protein kinase activity);GO:0005524(ATP binding);GO:0006468(protein phosphorylation)	NA	NA	NA	PREDICTED: serine/threonine-protein kinase TOUSLED isoform X2 [Cucumis sativus]	NA	13.7259	15.6999	13.0966	12.2193	12.6054	13.5035	18.9452	15.0359	13.4065	17.0232	19.5463	15.3818	3758	4551	2830	3174	3681	3716	5210	4033	3687	4793	5328	3495
CsaV3_1G004550	chr1	2877497	2882454	+	CsaV3_1G004550	CsaV3_1G004550.1	GO:0004553(hydrolase activity, hydrolyzing O-glycosyl compounds);GO:0005975(carbohydrate metabolic process)	00500(Starch and sucrose metabolism);00460(Cyanoamino acid metabolism);00940(Phenylpropanoid biosynthesis)	K05349	EC:3.2.1.21	PREDICTED: lysosomal beta glucosidase-like [Cucumis sativus]	NA	8.02258	8.22095	5.53027	5.70133	5.0054	5.55991	14.436	14.4251	16.2492	19.2718	16.3682	23.0993	1505	1633	819	1015	1002	1048	2720	2651	3061	3717	3056	3595
CsaV3_1G004560	chr1	2882793	2885918	-	CsaV3_1G004560	CsaV3_1G004560.1	GO:0016114(terpenoid biosynthetic process);GO:0016844(strictosidine synthase activity);GO:0042432(indole biosynthetic process)	NA	NA	NA	PREDICTED: protein STRICTOSIDINE SYNTHASE-LIKE 3 [Cucumis sativus]	NA	36.625	38.6859	45.6824	24.0365	31.6515	36.579	26.6501	25.6194	29.2349	28.9641	25.0099	28.8692	5086	5688	5007	3167	4688	5105	3718	3486	4078	4137	3458	3327
CsaV3_1G004570	chr1	2891604	2903110	+	CsaV3_1G004570	CsaV3_1G004570.1	GO:0016866(intramolecular transferase activity)	00100(Steroid biosynthesis)	K01853	EC:5.4.99.8	PREDICTED: probable oxidosqualene cyclase [Cucumis sativus]	NA	0.0001	0.0001	0.0001	0.0001	0.0001	0.0001	0.0001	0.0001	0.0001	0.0001	0.0001	0.0001	0	0	0	0	0	0	0	0	0	0	0	0
CsaV3_1G004580	chr1	2903566	2909429	+	CsaV3_1G004580	CsaV3_1G004580.1	GO:0001522(pseudouridine synthesis);GO:0003723(RNA binding);GO:0009982(pseudouridine synthase activity)	NA	NA	NA	PREDICTED: uncharacterized protein LOC101205562 [Cucumis sativus]	NA	20.8658	20.5566	18.9252	22.6694	21.892	23.8911	29.633	30.2327	20.8995	27.5455	15.3459	24.5158	2882	3007	2064	2971	3226	3317	4112	4092	2900	3914	2111	2811
CsaV3_1G004590	chr1	2909428	2913206	-	CsaV3_1G004590	CsaV3_1G004590.1	GO:0004672(protein kinase activity);GO:0005515(protein binding);GO:0005524(ATP binding);GO:0006468(protein phosphorylation)	NA	NA	NA	PREDICTED: pollen receptor-like kinase 1 [Cucumis sativus]	NA	1.10605	0.821292	2.22954	0.727058	0.548409	0.423874	0.676175	0.701723	0.401088	0.402622	0.401509	0.331632	231	182	368	144	123	89	142	144	85	87	84	58
CsaV3_1G004600	chr1	2915068	2919471	+	CsaV3_1G004600	CsaV3_1G004600.1	GO:0003824(catalytic activity)	NA	NA	NA	hypothetical protein Csa_1G025850 [Cucumis sativus]	NA	10.1431	11.4254	8.81315	10.0277	8.03158	9.66423	13.7346	10.3494	12.7761	9.73741	13.92	10.6209	2935	3501	2013	2753	2479	2811	3993	2934	3714	2898	4010	2551
CsaV3_1G004610	chr1	2919930	2922419	-	CsaV3_1G004610	CsaV3_1G004610.1	NA	NA	NA	NA	PREDICTED: uncharacterized protein LOC101206025 [Cucumis sativus]	NA	45.6886	49.4421	49.3611	60.6852	56.7453	67.8504	64.692	89.2431	75.2144	95.005	54.7295	84.2095	2759	3161	2353	3476	3655	4118	3924	5279	4562	5900	3290	4220
CsaV3_1G004620	chr1	2925703	2928540	+	CsaV3_1G004620	CsaV3_1G004620.1	GO:0004252(serine-type endopeptidase activity);GO:0006508(proteolysis)	NA	NA	NA	PREDICTED: protease Do-like 5, chloroplastic [Cucumis sativus]	NA	65.1348	76.0016	54.8817	38.7016	32.5071	42.6694	57.5381	55.3972	58.2644	50.9625	62.9084	45.7764	7723	9541	5137	4354	4112	5085	6854	6436	6939	6215	7426	4505
CsaV3_1G004630	chr1	2928736	2931065	-	CsaV3_1G004630	CsaV3_1G004630.1	NA	NA	NA	NA	PREDICTED: uncharacterized protein LOC101206200 [Cucumis sativus]	NA	11.0233	8.86215	7.2412	14.6388	12.7079	12.5598	8.92001	5.61371	5.67069	7.39405	7.99445	7.60802	880	749	456	1108	1082	1008	715	439	455	607	635	504
CsaV3_1G004640	chr1	2931466	2939620	+	CsaV3_1G004640	CsaV3_1G004640.1	GO:0004587(ornithine-oxo-acid transaminase activity);GO:0006525(arginine metabolic process);GO:0006560(proline metabolic process);GO:0030170(pyridoxal phosphate binding)	00330(Arginine and proline metabolism)	K00819	EC:2.6.1.13	PREDICTED: ornithine aminotransferase, mitochondrial [Cucumis sativus]	NA	52.2693	50.8175	43.3974	28.5965	32.8299	37.9921	33.6459	31.5729	33.559	33.6013	33.5529	29.8732	8888	9150	5825	4614	5955	6494	5748	5261	5732	5877	5681	4217
CsaV3_1G004650	chr1	2946803	2950673	+	CsaV3_1G004650	CsaV3_1G004650.1	GO:0005515(protein binding)	NA	NA	NA	PREDICTED: F-box protein At5g46170-like [Cucumis sativus]	NA	14.0374	16.454	13.3206	11.8985	12.8492	13.9405	9.64004	8.5948	10.2929	9.8707	11.8196	8.23026	3813	4733	2857	3067	3724	3807	2631	2288	2809	2758	3197	1856
CsaV3_1G004660	chr1	2961631	2963469	-	CsaV3_1G004660	CsaV3_1G004660.1	NA	NA	NA	NA	PREDICTED: transcription factor TCP2 [Cucumis sativus]	NA	25.4681	25.9564	26.8445	25.044	27.8062	25.1414	24.7572	23.5989	24.907	26.0178	31.4268	34.5939	3786	4085	3150	3532	4409	3756	3697	3437	3719	3978	4651	4268
CsaV3_1G004670	chr1	2964181	2964477	+	CsaV3_1G004670	CsaV3_1G004670.1	NA	NA	NA	NA	hypothetical protein Csa_1G025925 [Cucumis sativus]	NA	2.76473	2.92427	2.42507	2.96737	0.910252	2.68475	1.73735	1.39864	2.48469	1.66021	1.65478	1.50453	67	75	46	68	24	65	42	33	60	41	40	30
CsaV3_1G004680	chr1	2964351	2964719	-	CsaV3_1G004680	CsaV3_1G004680.1	NA	NA	NA	NA	hypothetical protein Csa_1G025930 [Cucumis sativus]	NA	1.72956	0.861572	0.665281	0.778516	0.62819	0.36932	0.495676	0.546685	0.50073	0.821679	1.66664	0.508244	34	18	11	15	14	8	10	11	10	17	33	9
CsaV3_1G004690	chr1	2978497	2983163	-	CsaV3_1G004690	CsaV3_1G004690.1	GO:0016021(integral component of membrane);GO:0022857(transmembrane transporter activity);GO:0055085(transmembrane transport)	NA	NA	NA	PREDICTED: probable inositol transporter 2 [Cucumis sativus]	NA	15.3754	14.3961	17.1095	36.782	28.2201	28.7571	16.4967	12.1632	19.9456	13.5812	21.5884	16.381	3259	3231	2862	7395	6380	6126	3512	2526	4246	2961	4555	2882
CsaV3_1G004700	chr1	2988002	2988199	-	CsaV3_1G004700	CsaV3_1G004700.1	NA	NA	NA	NA		NA	0.0001	0.0001	0.0001	0.0001	0.0001	0.0001	0.0001	0.0001	0.0001	0.0001	0.0001	0.0001	0	0	0	0	0	0	0	0	0	0	0	0
CsaV3_1G004710	chr1	2988113	2991904	+	CsaV3_1G004710	CsaV3_1G004710.1	GO:0003676(nucleic acid binding)	03040(Spliceosome)	K11094	NA	PREDICTED: U2 small nuclear ribonucleoprotein B'' 2-like [Cucumis sativus]	NA	25.015	27.4469	23.6265	24.4332	24.67	26.6891	36.6746	33.5613	21.7536	34.1556	22.8889	26.66	3613	4198	2694	3348	3801	3875	5321	4750	3156	5074	3292	3196
CsaV3_1G004720	chr1	2993098	2996444	+	CsaV3_1G004720	CsaV3_1G004720.1	GO:0003700(DNA-binding transcription factor activity);GO:0005667(transcription factor complex);GO:0006355(regulation of transcription, DNA-templated);GO:0043565(sequence-specific DNA binding)	04016(MAPK signaling pathway - plant);04626(Plant-pathogen interaction)	K13424	NA	uncharacterized protein LOC101207158 [Cucumis sativus]	NA	49.7358	60.7293	39.6612	494.432	416.268	288.224	33.4905	20.1891	14.0567	19.7297	52.3573	21.5341	10274	13283	6467	96899	91727	59845	6950	4087	2917	4192	10769	3693
CsaV3_1G004730	chr1	2997502	3000334	+	CsaV3_1G004730	CsaV3_1G004730.1	GO:0006812(cation transport);GO:0006885(regulation of pH);GO:0015299(solute:proton antiporter activity);GO:0016021(integral component of membrane);GO:0055085(transmembrane transport)	NA	NA	NA	PREDICTED: cation/H(+) antiporter 15-like [Cucumis sativus]	NA	0.106472	0.236827	0.203165	8.36142	7.28964	3.008	0.25161	0.501401	0.032013	0.110029	0.035793	0.038587	23	53	34	1674	1641	639	54	104	7	24	8	7
CsaV3_1G004740	chr1	3003867	3008300	-	CsaV3_1G004740	CsaV3_1G004740.1	GO:0004784(superoxide dismutase activity);GO:0006801(superoxide metabolic process);GO:0046872(metal ion binding);GO:0055114(oxidation-reduction process)	04146(Peroxisome)	K04564	EC:1.15.1.1	PREDICTED: superoxide dismutase [Mn], mitochondrial-like isoform X1 [Cucumis sativus]	NA	39.0965	41.4931	37.7281	48.3844	46.7898	51.8153	50.8258	56.2049	51.6883	58.0307	41.3168	50.1519	7208	8100	5490	8463	9202	9602	9413	10152	9572	11003	7584	7674
CsaV3_1G004750	chr1	3009008	3017921	-	CsaV3_1G004750	CsaV3_1G004750.1	NA	NA	NA	NA	PREDICTED: uncharacterized membrane protein At1g06890-like [Cucumis sativus]	NA	25.4671	31.21	27.851	45.4825	41.988	42.7955	29.0176	27.9464	27.4539	30.1503	26.2947	35.4765	2186	2837	1887	3704	3845	3692	2503	2351	2367	2662	2248	2528
CsaV3_1G004760	chr1	3017986	3018444	-	CsaV3_1G004760	CsaV3_1G004760.1	NA	NA	NA	NA	hypothetical protein Csa_1G025990 [Cucumis sativus]	NA	0.226448	1.23361	0.359277	0.376965	0.646645	1.00099	0.455105	0.248536	0.366268	0.132797	0.368634	0.153304	9	49	11	14	26	38	17	10	14	6	14	5
CsaV3_1G004770	chr1	3025634	3026811	-	CsaV3_1G004770	CsaV3_1G004770.1	NA	NA	NA	NA	PREDICTED: extra-large guanine nucleotide-binding protein 3-like [Cucumis melo]	NA	4.83555	4.9385	3.59208	5.54278	7.35883	5.96079	2.8238	2.85368	2.97257	2.00618	2.60098	2.0571	390	421	229	424	632	483	229	226	241	167	209	138
CsaV3_1G004780	chr1	3027039	3056821	-	CsaV3_1G004780	CsaV3_1G004780.1	GO:0003677(DNA binding);GO:0008270(zinc ion binding)	NA	NA	NA	PREDICTED: B3 domain-containing transcription repressor VAL1-like isoform X1 [Cucumis sativus]	NA	5.73612	6.26947	5.99031	5.84736	6.44965	6.60589	5.87161	5.80044	5.71819	7.22136	7.52359	6.42172	1805	2089	1488	1746	2165	2090	1856	1789	1808	2337	2357	1677
CsaV3_1G004790	chr1	3067531	3115802	-	CsaV3_1G004790	CsaV3_1G004790.1	GO:0004672(protein kinase activity);GO:0005515(protein binding);GO:0005524(ATP binding);GO:0006468(protein phosphorylation)	NA	NA	NA	PREDICTED: probable LRR receptor-like serine/threonine-protein kinase At1g06840 [Cucumis sativus]	NA	8.68924	10.0202	8.43938	11.6735	10.8929	12.3981	4.76541	4.74289	5.78743	5.14312	7.94254	5.90038	2491	3041	1910	3174	3331	3572	1372	1332	1666	1516	2267	1404
CsaV3_1G004800	chr1	3122227	3127687	+	CsaV3_1G004800	CsaV3_1G004800.1	NA	03013(RNA transport)	K03238	NA	hypothetical protein Csa_1G028050 [Cucumis sativus]	NA	1.24398	1.25598	1.23658	0.547038	1.99109	0.832974	2.3784	1.08735	1.93748	2.01269	1.85133	1.6931	52	55	41	22	88	35	99	44	81	86	76	58
CsaV3_1G004810	chr1	3128511	3132401	+	CsaV3_1G004810	CsaV3_1G004810.1	GO:0003779(actin binding)	NA	NA	NA	PREDICTED: protein NETWORKED 4A [Cucumis sativus]	NA	11.6234	14.5741	9.07064	12.8234	10.0686	12.2777	6.90649	6.7543	7.18146	5.41871	7.9533	5.98384	1751	2324	1079	1832	1618	1859	1045	997	1087	840	1193	748
CsaV3_1G004820	chr1	3134713	3134895	-	CsaV3_1G004820	CsaV3_1G004820.1	NA	NA	NA	NA		NA	11.4226	7.23812	5.39312	3.06932	3.36701	4.38233	5.624	3.33633	2.53547	1.42699	2.89298	1.97689	169	114	63	44	54	66	84	49	38	22	43	25
CsaV3_1G004830	chr1	3144705	3146035	+	CsaV3_1G004830	CsaV3_1G004830.1	GO:0003677(DNA binding)	NA	NA	NA	PREDICTED: transcriptional activator Myb-like [Cucumis sativus]	NA	0.037202	0.0001	0.0001	0.0001	0.0001	0.153676	0.0001	0.0001	0.0001	0.0001	0.0001	0.0001	4	0	0	0	0	16	0	0	0	0	0	0
CsaV3_1G004840	chr1	3147068	3156901	-	CsaV3_1G004840	CsaV3_1G004840.1	GO:0004672(protein kinase activity);GO:0005524(ATP binding);GO:0006468(protein phosphorylation)	NA	NA	NA	PREDICTED: uncharacterized protein LOC101208935 isoform X1 [Cucumis sativus]	NA	10.7526	11.8459	11.0577	11.2689	11.0716	12.1144	8.3491	7.78949	7.517	7.95526	9.54395	8.82098	4788	5585	3887	4760	5259	5422	3735	3399	3362	3643	4231	3260
CsaV3_1G004850	chr1	3156240	3156845	+	CsaV3_1G004850	CsaV3_1G004850.1	NA	NA	NA	NA	hypothetical protein Csa_1G029590 [Cucumis sativus]	NA	0.0001	0.06788	0.094502	0.0001	0.07197	0.0001	0.0001	0.156711	0.0001	0.071997	0.162768	0.180078	0	4	4	0	4	0	0	8	0	4	8	8
CsaV3_1G004860	chr1	3161698	3165285	+	CsaV3_1G004860	CsaV3_1G004860.1	GO:0016021(integral component of membrane)	NA	NA	NA	PREDICTED: transmembrane 9 superfamily member 3 [Cucumis sativus]	NA	35.8741	39.8297	32.5926	45.6864	55.0175	50.8283	34.0336	30.0997	36.6921	46.4303	41.6965	51.3218	5149	6054	3693	6222	8424	7334	4908	4234	5291	6855	5959	6114
CsaV3_1G004870	chr1	3166162	3166993	+	CsaV3_1G004870	CsaV3_1G004870.1	NA	NA	NA	NA	PREDICTED: CASP-like protein 4D2 [Cucumis sativus]	NA	1.15078	3.49733	1.14857	4.85976	4.67821	3.02526	4.73385	3.9378	2.20067	0.983165	1.02017	1.55955	60	193	48	240	259	158	247	201	115	53	53	68
CsaV3_1G004880	chr1	3175342	3178799	+	CsaV3_1G004880	CsaV3_1G004880.1	GO:0003676(nucleic acid binding)	00052(Galactose metabolism);00600(Sphingolipid metabolism);00531(Glycosaminoglycan degradation);00604(Glycosphingolipid biosynthesis - ganglio series);00511(Other glycan degradation)	K12309	EC:3.2.1.23	PREDICTED: protein SHOOT GRAVITROPISM 5 [Cucumis sativus]	NA	2.54743	2.49671	2.48278	1.7873	2.40795	2.20264	1.60297	1.26153	2.53317	2.10347	2.31557	2.37853	563	584	433	375	567	489	356	273	562	478	509	436
CsaV3_1G004890	chr1	3182830	3217402	-	CsaV3_1G004890	CsaV3_1G004890.1	GO:0004371(glycerone kinase activity);GO:0005524(ATP binding);GO:0006071(glycerol metabolic process);GO:0046486(glycerolipid metabolic process)	00051(Fructose and mannose metabolism);00561(Glycerolipid metabolism)	K00863	EC:2.7.1.28;EC:2.7.1.29	PREDICTED: putative 3,4-dihydroxy-2-butanone kinase [Cucumis sativus]	NA	10.3767	11.5896	11.5981	10.0309	12.6629	11.3662	8.67695	10.4517	11.1249	10.8962	10.4048	11.8665	1942	2296	1713	1781	2528	2138	1631	1916	2091	2097	1939	1843
CsaV3_1G004900	chr1	3218350	3226987	+	CsaV3_1G004900	CsaV3_1G004900.1	NA	NA	NA	NA	PREDICTED: N-alpha-acetyltransferase 40 [Cucumis sativus]	NA	12.3492	12.3073	16.6714	14.5953	11.3682	11.9114	8.96372	10.3035	10.0867	11.7464	13.5064	9.97576	1589	1677	1694	1782	1561	1541	1159	1299	1304	1555	1731	1066
CsaV3_1G004910	chr1	3228130	3235437	+	CsaV3_1G004910	CsaV3_1G004910.1	GO:0004721(phosphoprotein phosphatase activity);GO:0005634(nucleus);GO:0006397(mRNA processing);GO:0006470(protein dephosphorylation)	03015(mRNA surveillance pathway)	K15544	EC:3.1.3.16	PREDICTED: RNA polymerase II subunit A C-terminal domain phosphatase SSU72 [Cucumis sativus]	NA	9.21127	8.69191	8.90779	9.66617	9.49089	11.5731	12.8286	14.762	8.57768	13.5325	7.47549	9.79081	1316	1315	1005	1310	1446	1662	1841	2066	1231	1988	1063	1161
CsaV3_1G004920	chr1	3237671	3252836	-	CsaV3_1G004920	CsaV3_1G004920.1	GO:0003924(GTPase activity);GO:0007186(G protein-coupled receptor signaling pathway);GO:0019001(guanyl nucleotide binding);GO:0031683(G-protein beta/gamma-subunit complex binding)	NA	NA	NA	PREDICTED: extra-large guanine nucleotide-binding protein 3-like isoform X1 [Cucumis sativus]	NA	6.85412	6.14183	5.6461	7.84129	6.63173	7.53497	4.86186	3.89039	5.69872	3.47984	6.48339	5.03985	1461	1386	950	1586	1508	1615	1041	813	1220	763	1376	892
CsaV3_1G004930	chr1	3246329	3246697	-	CsaV3_1G004930	CsaV3_1G004930.1	GO:0005094(Rho GDP-dissociation inhibitor activity);GO:0005737(cytoplasm)	NA	NA	NA	hypothetical protein Csa_1G030680 [Cucumis sativus]	NA	0.336227	0.051094	0.543763	0.053724	0.208727	0.46038	0.502018	0.397908	0.005786	0.087809	0.496654	0.0001	11	2	13	2	7	14	16	12	1	3	15	0
CsaV3_1G004940	chr1	3256458	3287594	+	CsaV3_1G004940	CsaV3_1G004940.1	GO:0004674(protein serine/threonine kinase activity);GO:0005524(ATP binding);GO:0006468(protein phosphorylation);GO:0009069(serine family amino acid metabolic process)	NA	NA	NA	PREDICTED: probable serine/threonine protein kinase IREH1 [Cucumis sativus]	NA	11.6835	13.6978	11.6944	14.79	15.0014	14.2686	8.60527	8.66881	11.3627	9.87507	14.0837	10.3631	4499	5585	3555	5403	6162	5522	3329	3271	4395	3911	5399	3312
CsaV3_1G004950	chr1	3287829	3291146	-	CsaV3_1G004950	CsaV3_1G004950.1	GO:0004672(protein kinase activity);GO:0005524(ATP binding);GO:0006468(protein phosphorylation)	NA	NA	NA	PREDICTED: probable inactive receptor kinase RLK902 [Cucumis sativus]	NA	8.22125	8.64733	6.73497	3.52929	3.08687	4.81825	7.06262	5.98874	6.53146	4.23082	5.58041	4.02048	1888	2103	1221	769	757	1112	1630	1348	1507	1000	1276	767
CsaV3_1G004960	chr1	3292319	3312628	-	CsaV3_1G004960	CsaV3_1G004960.1	GO:0006457(protein folding);GO:0051082(unfolded protein binding)	NA	NA	NA	PREDICTED: chaperone protein dnaJ 1, mitochondrial isoform X1 [Cucumis sativus]	NA	17.1393	21.5956	15.3862	18.378	21.0539	18.3738	19.4301	21.5551	17.6258	19.8481	25.4445	17.5977	1185	1581	840	1205	1552	1277	1349	1460	1224	1411	1751	1010
CsaV3_1G004970	chr1	3310642	3311046	-	CsaV3_1G004970	CsaV3_1G004970.1	NA	NA	NA	NA	PREDICTED: uncharacterized protein LOC103496243 [Cucumis melo]	NA	0.102657	0.216216	0.578	0.0001	0.0001	0.0001	1.43585	0.565011	0.114363	0.946585	0.543336	1.14749	4	8	15	0	0	0	48	19	4	32	18	32
CsaV3_1G004980	chr1	3312789	3325963	-	CsaV3_1G004980	CsaV3_1G004980.1	NA	NA	NA	NA	PREDICTED: chaperone protein dnaJ 1, mitochondrial isoform X1 [Cucumis sativus]	NA	5.38622	6.35069	3.05694	4.81028	4.4253	6.15473	12.5113	10.0098	8.40086	12.2532	12.5962	12.8229	310	387	139	263	272	356	723	564	485	725	721	612
CsaV3_1G004990	chr1	3326862	3328732	-	CsaV3_1G004990	CsaV3_1G004990.1	GO:0005507(copper ion binding);GO:0016491(oxidoreductase activity);GO:0055114(oxidation-reduction process)	00053(Ascorbate and aldarate metabolism)	K00423	EC:1.10.3.3	PREDICTED: L-ascorbate oxidase homolog [Cucumis sativus]	NA	0.0001	0.0001	0.0001	0.0001	0.0001	0.0001	0.0001	0.0001	0.026426	0.0001	0.0001	0.0001	0	0	0	0	0	0	0	0	4	0	0	0
CsaV3_1G005000	chr1	3331676	3334752	-	CsaV3_1G005000	CsaV3_1G005000.1	GO:0004351(glutamate decarboxylase activity);GO:0006522(alanine metabolic process);GO:0006531(aspartate metabolic process);GO:0006536(glutamate metabolic process);GO:0019482(beta-alanine metabolic process);GO:0019530(taurine metabolic process);GO:0030170(pyridoxal phosphate binding)	00650(Butanoate metabolism);00250(Alanine, aspartate and glutamate metabolism);00410(beta-Alanine metabolism);00430(Taurine and hypotaurine metabolism)	K01580	EC:4.1.1.15	PREDICTED: glutamate decarboxylase [Cucumis sativus]	NA	7.50044	6.59499	5.7203	9.24921	9.56505	10.286	6.84817	5.7004	4.5935	7.0902	6.36552	5.89463	1298	1209	782	1519	1766	1789	1191	967	799	1262	1097	847
CsaV3_1G005010	chr1	3335072	3339292	-	CsaV3_1G005010	CsaV3_1G005010.1	GO:0016491(oxidoreductase activity);GO:0055114(oxidation-reduction process)	03008(Ribosome biogenesis in eukaryotes)	K14521	EC:2.3.1.-	hypothetical protein Csa_1G031740 [Cucumis sativus]	NA	37.8252	38.2136	34.612	20.8883	24.1007	22.7492	58.7312	71.0727	79.2195	66.735	48.4241	68.3223	5604	5994	4048	2936	3809	3388	8741	10317	11789	10169	7143	8401
CsaV3_1G005020	chr1	3341774	3345984	-	CsaV3_1G005020	CsaV3_1G005020.1	GO:0006355(regulation of transcription, DNA-templated);GO:0008289(lipid binding);GO:0043565(sequence-specific DNA binding)	NA	NA	NA	PREDICTED: homeobox-leucine zipper protein HDG11-like isoform X4 [Cucumis sativus]	NA	1.40023	1.66922	1.28175	0.691516	0.895181	1.12157	1.06653	0.72067	0.758664	0.792209	0.702809	0.857241	368	464	266	173	251	296	281	186	200	214	184	187
CsaV3_1G005030	chr1	3345802	3346176	+	CsaV3_1G005030	CsaV3_1G005030.1	NA	NA	NA	NA	hypothetical protein Csa_1G031760 [Cucumis sativus]	NA	0.0001	0.473412	0.524087	0.263138	0.292426	0.0001	0.0001	0.0001	0.204368	0.127676	0.0001	0.131623	0	12	10	6	8	0	0	0	5	4	0	3
CsaV3_1G005040	chr1	3351942	3372168	-	CsaV3_1G005040	CsaV3_1G005040.1	GO:0005216(ion channel activity);GO:0006811(ion transport);GO:0016020(membrane);GO:0055085(transmembrane transport)	04626(Plant-pathogen interaction)	K05391	NA	PREDICTED: probable cyclic nucleotide-gated ion channel 20, chloroplastic [Cucumis sativus]	NA	7.83492	5.99181	6.34272	27.7752	19.8223	16.0566	6.23831	4.39978	3.34051	4.39222	3.60451	5.27326	1974	1598	1261	6636	5325	4065	1579	1086	846	1138	904	1103
CsaV3_1G005050	chr1	3377106	3382078	+	CsaV3_1G005050	CsaV3_1G005050.1	GO:0003824(catalytic activity)	00270(Cysteine and methionine metabolism)	K05396	EC:4.4.1.15	PREDICTED: bifunctional D-cysteine desulfhydrase/1-aminocyclopropane-1-carboxylate deaminase, mitochondrial [Cucumis sativus]	NA	132.021	129.573	113.382	101.653	109.393	116.838	120.839	106.012	135.06	96.182	100.311	80.7806	14564	15135	9874	10639	12874	12956	13392	11459	14967	10914	11018	7397
CsaV3_1G005060	chr1	3382876	3383465	+	CsaV3_1G005060	CsaV3_1G005060.1	NA	04141(Protein processing in endoplasmic reticulum)	K13993	NA	PREDICTED: 18.1 kDa class I heat shock protein [Cucumis sativus]	NA	3.59434	2.44478	6.16804	5.49918	4.17474	4.67203	3.99045	2.61405	2.86116	1.45029	1.25551	2.48665	148	107	200	214	183	193	165	105	118	62	52	85
CsaV3_1G005070	chr1	3389967	3392047	+	CsaV3_1G005070	CsaV3_1G005070.1	NA	NA	NA	NA	PREDICTED: uncharacterized protein LOC101216148 [Cucumis sativus]	NA	0.808428	1.08651	0.404057	0.60634	0.292894	0.816024	0.217887	0.159561	0.503389	0.15208	0.443436	0.323236	136	194	54	97	53	138	37	27	86	27	75	46
CsaV3_1G005080	chr1	3392877	3394527	-	CsaV3_1G005080	CsaV3_1G005080.1	GO:0009055(electron transfer activity)	NA	NA	NA	PREDICTED: chemocyanin-like [Cucumis sativus]	NA	0.0001	0.0001	0.269555	0.0001	0.0001	0.0001	0.0001	0.0001	0.090463	0.0001	0.0001	0.0001	0	0	18	0	0	0	0	0	8	0	0	0
CsaV3_1G005090	chr1	3395426	3397463	-	CsaV3_1G005090	CsaV3_1G005090.1	GO:0003743(translation initiation factor activity);GO:0005840(ribosome);GO:0005852(eukaryotic translation initiation factor 3 complex);GO:0006446(regulation of translational initiation)	03013(RNA transport)	K03248	NA	PREDICTED: eukaryotic translation initiation factor 3 subunit G-like [Cucumis sativus]	NA	41.6516	39.1377	34.9318	34.9795	31.6719	39.1482	47.3729	46.8001	36.1026	57.7052	40.8642	42.0947	5157	5131	3414	4109	4184	4872	5893	5678	4490	7349	5038	4326
CsaV3_1G005100	chr1	3398644	3404301	+	CsaV3_1G005100	CsaV3_1G005100.1	NA	NA	NA	NA	PREDICTED: retinol dehydrogenase 11-like [Cucumis sativus]	NA	27.7641	27.0577	25.2477	46.6309	43.6701	44.1374	30.9128	30.5509	30.0704	39.4549	43.7111	39.43	4255	4390	3054	6779	7139	6799	4759	4587	4629	6219	6669	5015
CsaV3_1G005110	chr1	3405378	3409861	+	CsaV3_1G005110	CsaV3_1G005110.1	GO:0003779(actin binding)	NA	NA	NA	PREDICTED: kinase-interacting family protein [Cucumis sativus]	NA	3.60655	2.03598	3.31861	1.89933	0.505802	2.3507	3.02719	4.51636	3.27526	2.1257	2.4058	3.62246	551	330	401	276	83	361	465	676	503	334	366	460
CsaV3_1G005120	chr1	3405378	3414808	-	CsaV3_1G005120	CsaV3_1G005120.1	GO:0005515(protein binding)	NA	NA	NA	PREDICTED: kinase-interacting family protein [Cucumis sativus]	NA	4.33151	5.05077	5.39634	2.72671	2.55128	3.50714	6.10978	5.54659	4.61559	5.70784	4.33965	5.63093	1929	2382	1897	1152	1212	1570	2733	2420	2065	2614	1924	2081
CsaV3_1G005130	chr1	3415666	3416784	+	CsaV3_1G005130	CsaV3_1G005130.1	GO:0004553(hydrolase activity, hydrolyzing O-glycosyl compounds);GO:0005618(cell wall);GO:0010411(xyloglucan metabolic process);GO:0016762(xyloglucan:xyloglucosyl transferase activity);GO:0042546(cell wall biogenesis);GO:0048046(apoplast)	NA	NA	NA	PREDICTED: xyloglucan endotransglucosylase/hydrolase protein 9 [Cucumis sativus]	NA	0.0001	0.0001	0.0001	0.143504	0.0001	0.0001	0.0001	0.0001	0.0001	0.0001	0.0001	0.0001	0	0	0	10	0	0	0	0	0	0	0	0
CsaV3_1G005140	chr1	3417418	3420676	-	CsaV3_1G005140	CsaV3_1G005140.1	NA	NA	NA	NA	PREDICTED: transcription factor BTF3 homolog 4-like isoform X1 [Cucumis sativus]	NA	148.241	150.421	140.102	158.512	153.506	164.853	237.1	229.211	145.655	222.359	108.287	192.752	17731	19051	13228	17988	19587	19820	28491	26863	17500	27356	12896	19136
CsaV3_1G005150	chr1	3421396	3424761	-	CsaV3_1G005150	CsaV3_1G005150.1	NA	NA	NA	NA	PREDICTED: uncharacterized protein LOC101213981 [Cucumis sativus]	NA	23.2531	23.058	20.7947	29.9863	32.3529	32.5489	18.0979	18.3943	22.3845	16.5326	19.9967	24.5275	2207	2317	1558	2700	3275	3105	1726	1711	2134	1614	1890	1932
CsaV3_1G005160	chr1	3426172	3429898	-	CsaV3_1G005160	CsaV3_1G005160.1	NA	00514(Other types of O-glycan biosynthesis)	K20783	EC:2.4.2.-	PREDICTED: uncharacterized protein At4g15970-like [Cucumis sativus]	NA	29.3113	21.7755	20.5021	116.967	150.836	72.9659	10.6349	7.01035	11.4544	7.34281	19.3563	6.0498	4660	3666	2573	17641	25579	11659	1699	1092	1830	1201	3064	799
CsaV3_1G005170	chr1	3431491	3436573	-	CsaV3_1G005170	CsaV3_1G005170.1	GO:0005982(starch metabolic process);GO:0005985(sucrose metabolic process);GO:0016157(sucrose synthase activity)	00500(Starch and sucrose metabolism)	K00695	EC:2.4.1.13	PREDICTED: sucrose synthase 6 [Cucumis sativus]	NA	0.80136	0.846066	0.617988	0.881064	0.730193	0.409194	0.460127	0.400643	0.356719	0.211919	0.275136	0.406645	233	260	142	243	226	120	134	114	104	64	80	98
CsaV3_1G005180	chr1	3437238	3444869	-	CsaV3_1G005180	CsaV3_1G005180.1	GO:0003676(nucleic acid binding);GO:0005515(protein binding)	NA	NA	NA	PREDICTED: protein argonaute 1 [Cucumis sativus]	NA	29.3162	33.9155	30.1596	29.4087	33.9451	33.5054	23.6649	22.2615	26.0483	29.7598	35.7004	30.4769	9027	11058	7331	8592	11150	10370	7321	6717	8057	9425	10945	7789
CsaV3_1G005190	chr1	3450230	3451850	+	CsaV3_1G005190	CsaV3_1G005190.1	NA	00040(Pentose and glucuronate interconversions)	K01728	EC:4.2.2.2	hypothetical protein Csa_1G031910 [Cucumis sativus]	NA	0.0001	0.030727	0.0001	0.136685	0.0001	0.095038	0.0001	0.0001	0.075349	0.0001	0.0001	0.0001	0	4	0	15	0	12	0	0	9	0	0	0
CsaV3_1G005200	chr1	3452533	3455302	+	CsaV3_1G005200	CsaV3_1G005200.1	GO:0003677(DNA binding);GO:0006355(regulation of transcription, DNA-templated)	03013(RNA transport);03015(mRNA surveillance pathway);03018(RNA degradation)	K13126	NA	PREDICTED: NAC domain-containing protein 86 [Cucumis sativus]	NA	0.832385	1.63272	1.89367	0.569645	1.07397	0.692201	0.604342	0.549797	2.27172	0.507067	1.56573	4.4717	51	105	91	33	70	43	37	33	138	32	95	225
CsaV3_1G005210	chr1	3455062	3459182	-	CsaV3_1G005210	CsaV3_1G005210.1	NA	NA	NA	NA	PREDICTED: uncharacterized protein LOC101214462 [Cucumis sativus]	NA	24.4401	26.3762	13.4486	22.3631	20.8735	21.0538	10.232	12.879	13.6465	9.53197	9.62176	11.7092	3287	3756	1428	2854	2995	2846	1383	1697	1844	1319	1289	1307
CsaV3_1G005220	chr1	3459467	3462888	+	CsaV3_1G005220	CsaV3_1G005220.1	GO:0003676(nucleic acid binding)	NA	NA	NA	PREDICTED: glycine-rich RNA-binding protein 4, mitochondrial-like isoform X1 [Cucumis sativus]	NA	33.5753	34.6946	33.9835	20.3879	21.9913	22.3236	42.7163	41.6358	41.9862	42.1287	38.7037	36.6596	3699	4047	2955	2131	2585	2472	4728	4494	4646	4774	4245	3352
CsaV3_1G005230	chr1	3462979	3466952	-	CsaV3_1G005230	CsaV3_1G005230.1	GO:0003677(DNA binding)	04712(Circadian rhythm - plant)	K12133	NA	hypothetical protein Csa_1G032440 [Cucumis sativus]	NA	10.8983	16.0025	18.7456	6.92845	10.2873	6.6602	28.6632	26.438	18.5172	28.381	13.3058	22.3538	2378	3696	3228	1434	2394	1461	6282	5651	4058	6368	2890	4047
CsaV3_1G005240	chr1	3471708	3474344	-	CsaV3_1G005240	CsaV3_1G005240.1	GO:0000123(histone acetyltransferase complex);GO:0003712(transcription coregulator activity);GO:0004402(histone acetyltransferase activity);GO:0005515(protein binding);GO:0005667(transcription factor complex);GO:0006355(regulation of transcription, DNA-templated);GO:0008270(zinc ion binding);GO:0042967(obsolete acyl-carrier-protein biosynthetic process)	NA	NA	NA	PREDICTED: BTB/POZ and TAZ domain-containing protein 1-like [Cucumis sativus]	NA	4.59807	7.11467	8.50144	22.6193	19.3978	7.99503	129.299	120.024	27.9579	54.8239	26.6475	90.8957	664	1088	969	3098	2987	1160	18750	16975	4054	8140	3830	10890
CsaV3_1G005250	chr1	3481150	3485757	-	CsaV3_1G005250	CsaV3_1G005250.1	NA	NA	NA	NA	PREDICTED: UPF0426 protein At1g28150, chloroplastic [Cucumis sativus]	NA	88.1575	84.5078	84.8549	63.0494	66.5957	55.6207	74.4409	87.8951	102.223	62.528	71.1876	59.9965	5472	5554	4158	3713	4410	3471	4642	5346	6374	3992	4400	3091
CsaV3_1G005260	chr1	3486475	3486801	-	CsaV3_1G005260	CsaV3_1G005260.1	NA	NA	NA	NA	PREDICTED: uncharacterized protein LOC101214943 [Cucumis sativus]	NA	69.8502	61.7212	69.6691	51.0107	43.2198	53.8573	67.2919	75.2165	52.1939	65.6027	55.2593	46.3902	1846	1728	1454	1279	1219	1431	1787	1948	1386	1784	1455	1018
CsaV3_1G005270	chr1	3487058	3489289	-	CsaV3_1G005270	CsaV3_1G005270.1	NA	NA	NA	NA	hypothetical protein Ahy_B05g074303 isoform A [Arachis hypogaea]	NA	18.4026	17.5771	17.4574	15.8543	15.3856	12.8338	22.872	20.855	16.7127	20.2217	16.9409	20.8201	456	461	341	372	406	320	569	506	416	515	418	428
CsaV3_1G005280	chr1	3496752	3499541	+	CsaV3_1G005280	CsaV3_1G005280.1	GO:0005515(protein binding)	NA	NA	NA	PREDICTED: F-box/kelch-repeat protein At1g74510 [Cucumis sativus]	NA	8.205	9.56669	8.57163	4.90081	5.72704	6.11149	8.9187	11.7415	9.36506	9.47277	7.70661	11.0378	1350	1666	1113	765	1005	1011	1474	1893	1548	1603	1262	1507
CsaV3_1G005290	chr1	3503806	3504411	+	CsaV3_1G005290	CsaV3_1G005290.1	GO:0046983(protein dimerization activity)	NA	NA	NA	PREDICTED: transcription factor PRE5-like [Cucumis sativus]	NA	0.176275	0.349249	0.21934	0.113713	0.206703	0.174121	0.0001	0.0001	0.0001	0.0001	0.0001	0.053284	8	16	8	5	10	8	0	0	0	0	0	2
CsaV3_1G005300	chr1	3505327	3507262	-	CsaV3_1G005300	CsaV3_1G005300.1	GO:0004857(enzyme inhibitor activity)	00040(Pentose and glucuronate interconversions)	K01051	EC:3.1.1.11	PREDICTED: pectinesterase 3 [Cucumis sativus]	NA	9.71879	10.2799	9.73166	25.4532	26.8778	18.0225	3.69903	2.3121	5.40141	2.81354	5.38144	3.42774	1521	1704	1202	3779	4487	2835	582	355	849	453	839	446
CsaV3_1G005310	chr1	3508662	3511721	+	CsaV3_1G005310	CsaV3_1G005310.1	GO:0008017(microtubule binding);GO:0045298(tubulin complex)	NA	NA	NA	PREDICTED: microtubule-associated protein RP/EB family member 1B isoform X1 [Cucumis sativus]	NA	14.4988	11.3531	22.6756	4.48912	5.52334	4.84715	6.58098	8.5339	14.8791	10.6268	10.3066	11.4752	1748	1449	2157	514	710	588	797	1008	1801	1318	1237	1148
CsaV3_1G005320	chr1	3511387	3513865	-	CsaV3_1G005320	CsaV3_1G005320.1	NA	NA	NA	NA	PREDICTED: HVA22-like protein a [Cucumis sativus]	NA	1.15802	1.26866	0.999059	0.976789	0.490638	0.491228	2.30648	3.17806	4.26899	2.91098	3.37885	2.20127	180	208	122	144	81	77	359	482	663	463	521	283
CsaV3_1G005330	chr1	3515792	3517790	-	CsaV3_1G005330	CsaV3_1G005330.1	NA	04712(Circadian rhythm - plant)	K16221	NA	PREDICTED: transcription factor TCP15-like [Cucumis sativus]	NA	0.730164	1.76638	1.00399	0.297128	1.11808	0.959668	0.302672	0.052545	1.01078	0.353372	1.49754	1.40301	63	161	69	25	103	83	27	5	88	32	129	101
CsaV3_1G005340	chr1	3518843	3520337	-	CsaV3_1G005340	CsaV3_1G005340.1	GO:0016491(oxidoreductase activity);GO:0055114(oxidation-reduction process)	00270(Cysteine and methionine metabolism)	K05933	EC:1.14.17.4	gibberellin 2-beta-dioxygenase 2-like [Cucumis sativus]	NA	0.0001	0.0001	0.0001	0.0001	0.0001	0.0001	0.0001	0.0001	0.0001	0.0001	0.0001	0.0001	0	0	0	0	0	0	0	0	0	0	0	0
CsaV3_1G005350	chr1	3521665	3522989	-	CsaV3_1G005350	CsaV3_1G005350.1	GO:0016491(oxidoreductase activity);GO:0055114(oxidation-reduction process)	00941(Flavonoid biosynthesis)	K05278	EC:1.14.20.6	PREDICTED: flavonol synthase/flavanone 3-hydroxylase-like [Cucumis sativus]	NA	0.171839	0.334217	0.0001	0.090561	0.0001	0.042436	0.063991	0.0001	0.0001	0.0001	0.0001	0.0001	16	31	0	8	0	4	6	0	0	0	0	0
CsaV3_1G005360	chr1	3523892	3528780	-	CsaV3_1G005360	CsaV3_1G005360.1	GO:0005634(nucleus);GO:0006334(nucleosome assembly)	NA	NA	NA	PREDICTED: NAP1-related protein 2 [Cucumis sativus]	NA	31.8223	32.4931	28.5112	33.1023	37.3601	42.9021	70.0987	53.2358	22.4533	72.9142	16.6341	45.2071	4491	4855	3176	4432	5624	6085	9938	7361	3183	10583	2337	5295
CsaV3_1G005370	chr1	3531002	3531292	+	CsaV3_1G005370	CsaV3_1G005370.1	NA	NA	NA	NA	hypothetical protein Csa_1G033070 [Cucumis sativus]	NA	0.0001	0.0001	0.0001	0.0001	0.0001	0.0001	0.0001	0.0001	0.0001	0.0001	0.119098	0.0001	0	0	0	0	0	0	0	0	0	0	2	0
CsaV3_1G005380	chr1	3532296	3533588	-	CsaV3_1G005380	CsaV3_1G005380.1	NA	NA	NA	NA	PREDICTED: protein PHYTOCHROME KINASE SUBSTRATE 1-like [Cucumis sativus]	NA	6.48171	7.38099	4.78474	3.19658	3.65764	4.5195	3.35421	1.78213	3.01484	2.26315	2.80487	2.15224	678	817	395	317	408	475	353	183	317	244	292	187
CsaV3_1G005390	chr1	3534654	3539494	-	CsaV3_1G005390	CsaV3_1G005390.1	GO:0005515(protein binding);GO:0005634(nucleus);GO:0006355(regulation of transcription, DNA-templated);GO:0008270(zinc ion binding)	00500(Starch and sucrose metabolism)	K01176	EC:3.2.1.1	PREDICTED: pentatricopeptide repeat-containing protein At1g74600, chloroplastic isoform X1 [Cucumis sativus]	NA	4.64909	4.53529	4.42477	4.38989	3.86702	4.70668	4.23382	3.41186	3.27658	3.19517	3.18373	2.76704	1114	1151	837	998	989	1134	1019	801	789	788	760	551
CsaV3_1G005400	chr1	3536478	3545098	+	CsaV3_1G005400	CsaV3_1G005400.1	GO:0005515(protein binding)	00500(Starch and sucrose metabolism)	K01176	EC:3.2.1.1	PREDICTED: pentatricopeptide repeat-containing protein At1g74600, chloroplastic isoform X1 [Cucumis sativus]	NA	2.18478	2.42234	2.05719	1.81252	1.63941	1.84685	2.80682	2.64528	1.58821	2.28233	1.71115	1.85414	1319	1548	980	1038	1056	1121	1702	1565	963	1417	1029	929
CsaV3_1G005410	chr1	3539645	3539857	-	CsaV3_1G005410	CsaV3_1G005410.1	NA	NA	NA	NA	PREDICTED: uncharacterized protein C1A6.01c isoform X2 [Cucumis sativus]	NA	0.0001	0.0001	0.0001	0.230229	0.0001	0.0001	0.0001	0.0001	0.0001	0.0001	0.0001	0.0001	0	0	0	4	0	0	0	0	0	0	0	0
CsaV3_1G005420	chr1	3547658	3548658	+	CsaV3_1G005420	CsaV3_1G005420.1	GO:0005515(protein binding)	00480(Glutathione metabolism)	K00799	EC:2.5.1.18	PREDICTED: glutathione S-transferase U9-like [Cucumis sativus]	NA	3.11773	2.61611	1.50183	27.704	11.8001	16.132	3.25054	4.06823	1.15797	1.86356	0.250403	2.90156	226	201	86	1902	911	1173	237	289	85	139	19	175
CsaV3_1G005430	chr1	3550675	3550947	+	CsaV3_1G005430	CsaV3_1G005430.1	NA	NA	NA	NA	hypothetical protein Csa_1G033150 [Cucumis sativus]	NA	0.062851	0.0001	0.0001	0.528059	0.27816	0.147301	0.0001	0.0001	0.0001	0.0001	0.0001	0.0001	2	0	0	12	7	4	0	0	0	0	0	0
CsaV3_1G005440	chr1	3551371	3552181	+	CsaV3_1G005440	CsaV3_1G005440.1	GO:0005515(protein binding)	00480(Glutathione metabolism)	K00799	EC:2.5.1.18	PREDICTED: glutathione S-transferase U9-like [Cucumis sativus]	NA	7.77202	4.32158	3.53107	151.474	49.8587	114.506	10.7272	1.5405	2.57748	5.33954	2.55979	11.3964	443	261	159	8188	3031	6558	615	86	148	313	146	539
CsaV3_1G005450	chr1	3552639	3552872	+	CsaV3_1G005450	CsaV3_1G005450.1	GO:0005515(protein binding)	00480(Glutathione metabolism)	K00799	EC:2.5.1.18	hypothetical protein Csa_1G033170 [Cucumis sativus]	NA	0.497066	0.155814	0.250096	2.30896	0.703899	1.61751	0.303885	0.146074	0.0001	0.0001	0.0001	0.0001	10	4	4	42	15	31	6	3	0	0	0	0
CsaV3_1G005460	chr1	3553228	3555156	+	CsaV3_1G005460	CsaV3_1G005460.1	GO:0005515(protein binding);GO:0008270(zinc ion binding)	03440(Homologous recombination)	K10683	NA	PREDICTED: pentatricopeptide repeat-containing protein At1g74630 [Cucumis sativus]	NA	2.56294	2.36395	1.4065	9.33263	7.7272	5.51688	3.96292	2.31918	1.83364	2.81835	1.68862	1.90923	400	391	174	1381	1286	865	621	355	288	452	263	248
CsaV3_1G005470	chr1	3555807	3560028	+	CsaV3_1G005470	CsaV3_1G005470.1	NA	NA	NA	NA	PREDICTED: uncharacterized protein LOC101217261 [Cucumis sativus]	NA	44.7829	46.2191	40.872	96.9712	90.4009	81.8009	46.0177	38.5388	33.1386	37.3563	30.6826	33.0072	6215	6791	4477	12767	13382	11410	6416	5240	4620	5332	4240	3802
CsaV3_1G005480	chr1	3568762	3570548	+	CsaV3_1G005480	CsaV3_1G005480.1	GO:0003677(DNA binding)	NA	NA	NA	PREDICTED: myb-related protein 306 [Cucumis sativus]	NA	11.0402	21.6469	10.4452	26.7787	17.8322	26.0742	3.59135	4.60521	4.35804	3.39163	3.61743	4.02465	1321	2742	987	3039	2276	3135	432	540	524	418	431	400
CsaV3_1G005490	chr1	3579914	3581299	+	CsaV3_1G005490	CsaV3_1G005490.1	NA	NA	NA	NA	PREDICTED: mini zinc finger protein 1 [Cucumis sativus]	NA	0.033568	0.031702	0.042375	0.0001	0.062935	0.032211	0.031755	0.034259	0.060081	0.0001	0.0001	0.0001	4	4	4	0	8	4	4	4	7	0	0	0
CsaV3_1G005500	chr1	3585806	3589071	+	CsaV3_1G005500	CsaV3_1G005500.1	GO:0006486(protein glycosylation);GO:0016757(transferase activity, transferring glycosyl groups)	00510(N-Glycan biosynthesis);04141(Protein processing in endoplasmic reticulum)	K01228	EC:3.2.1.106	PREDICTED: probable arabinosyltransferase ARAD1 [Cucumis sativus]	NA	2.30128	1.80513	2.22743	2.23099	2.06195	1.19865	5.27199	6.39961	4.21077	5.85351	7.74245	6.96917	304	253	233	280	291	160	699	828	559	795	1018	764
CsaV3_1G005510	chr1	3589463	3590462	-	CsaV3_1G005510	CsaV3_1G005510.1	NA	NA	NA	NA	hypothetical protein Csa_1G033220 [Cucumis sativus]	NA	0.227018	0.117484	0.117045	0.147116	0.215441	0.046286	0.0001	0.094967	0.467605	0.132494	0.270259	0.370516	19	11	8	12	19	4	0	8	38	12	22	25
CsaV3_1G005520	chr1	3591143	3595300	-	CsaV3_1G005520	CsaV3_1G005520.1	GO:0008270(zinc ion binding)	04141(Protein processing in endoplasmic reticulum)	K10661	EC:2.3.2.27	PREDICTED: uncharacterized protein LOC101217964 [Cucumis sativus]	NA	20.3951	15.9507	16.3481	22.2874	22.2219	27.4276	13.2728	12.2153	13.2392	16.1947	16.4891	16.3704	2870	2377	1816	2976	3336	3880	1877	1685	1872	2344	2310	1912
CsaV3_1G005530	chr1	3601028	3603270	-	CsaV3_1G005530	CsaV3_1G005530.1	NA	NA	NA	NA	PREDICTED: uncharacterized protein LOC101218201 [Cucumis sativus]	NA	5.47363	4.28646	4.34745	1.32597	1.05225	1.94332	1.32218	1.31316	0.936346	0.748751	1.07062	0.357065	724	600	454	167	149	259	176	171	125	102	141	40
CsaV3_1G005540	chr1	3605166	3608682	+	CsaV3_1G005540	CsaV3_1G005540.1	GO:0003677(DNA binding);GO:0006355(regulation of transcription, DNA-templated)	04712(Circadian rhythm - plant)	K16222	NA	PREDICTED: cyclic dof factor 3-like [Cucumis sativus]	NA	51.6616	47.995	68.8311	27.8896	33.2582	44.7425	27.5025	21.7561	21.7364	18.5916	21.9705	9.8062	12442	12239	13086	6373	8545	10832	6655	5134	5259	4606	5269	1961
CsaV3_1G005550	chr1	3614812	3616314	+	CsaV3_1G005550	CsaV3_1G005550.1	GO:0005509(calcium ion binding)	04016(MAPK signaling pathway - plant);04070(Phosphatidylinositol signaling system);04626(Plant-pathogen interaction)	K02183	NA	PREDICTED: probable calcium-binding protein CML47 [Cucumis sativus]	NA	3.33612	2.19716	1.60991	10.1945	9.32289	6.38359	2.57153	1.24487	0.71741	0.878329	0.242984	0.55321	406	283	155	1175	1209	780	314	149	88	110	30	56
CsaV3_1G005560	chr1	3616888	3617726	+	CsaV3_1G005560	CsaV3_1G005560.1	NA	NA	NA	NA	hypothetical protein Csa_1G033270 [Cucumis sativus]	NA	4.68794	5.98815	5.02318	10.5628	10.6117	11.0471	2.34211	1.39713	3.55898	2.1182	1.94036	1.67108	90	122	76	192	217	213	46	27	69	42	38	27
CsaV3_1G005570	chr1	3617749	3620792	+	CsaV3_1G005570	CsaV3_1G005570.1	GO:0006464(cellular protein modification process)	NA	NA	NA	PREDICTED: putative lipoate-protein ligase A [Cucumis sativus]	NA	25.0847	25.5364	26.6274	61.7334	54.0251	50.5792	8.6123	10.2903	13.4546	9.96081	14.8584	7.08562	1655	1784	1387	3863	3801	3353	571	665	892	676	976	388
CsaV3_1G005580	chr1	3621937	3626203	+	CsaV3_1G005580	CsaV3_1G005580.1	GO:0003677(DNA binding);GO:0046983(protein dimerization activity)	NA	NA	NA	PREDICTED: MADS-box transcription factor 55 isoform X3 [Cucumis sativus]	NA	11.0228	11.622	10.6283	7.70731	8.73404	9.51638	10.5837	8.0471	9.74803	7.49096	8.81212	6.85102	1716	1916	1306	1139	1451	1489	1655	1228	1525	1200	1366	886
CsaV3_1G005590	chr1	3622149	3622498	-	CsaV3_1G005590	CsaV3_1G005590.1	NA	NA	NA	NA		NA	0.0001	0.078594	0.0001	0.0001	0.0001	0.0001	0.0001	0.0001	0.0001	0.0001	0.0001	0.0001	0	3	0	0	0	0	0	0	0	0	0	0
CsaV3_1G005600	chr1	3626647	3627932	-	CsaV3_1G005600	CsaV3_1G005600.1	GO:0009765(photosynthesis, light harvesting);GO:0016020(membrane)	00196(Photosynthesis - antenna proteins)	K08910	NA	PREDICTED: chlorophyll a-b binding protein P4, chloroplastic-like [Cucumis sativus]	NA	10.5973	5.79266	3.61836	1.33127	2.03309	2.88606	43.8283	20.3311	29.8472	42.0587	40.8516	29.212	950	550	256	114	195	261	3947	1786	2688	3878	3646	2174
CsaV3_1G005610	chr1	3628264	3629601	-	CsaV3_1G005610	CsaV3_1G005610.1	GO:0005576(extracellular region);GO:0009664(plant-type cell wall organization)	NA	NA	NA	PREDICTED: expansin-A15-like [Cucumis sativus]	NA	0.0001	0.0001	0.0001	0.0001	0.0001	0.0001	0.0001	0.0001	0.0001	0.0001	0.0001	0.0001	0	0	0	0	0	0	0	0	0	0	0	0
CsaV3_1G005620	chr1	3635301	3637281	+	CsaV3_1G005620	CsaV3_1G005620.1	GO:0045454(cell redox homeostasis)	NA	NA	NA	PREDICTED: thioredoxin-like 1-2, chloroplastic [Cucumis sativus]	NA	52.1475	51.0569	57.479	88.1495	89.1317	105.799	53.8648	45.2486	23.0121	27.4398	19.0018	28.1427	7009	7266	6098	11240	12779	14293	7273	5959	3107	3794	2543	3140
CsaV3_1G005630	chr1	3639759	3642489	+	CsaV3_1G005630	CsaV3_1G005630.1	NA	NA	NA	NA	PREDICTED: uncharacterized endoplasmic reticulum membrane protein YGL010W [Cucumis sativus]	NA	43.7321	42.7559	37.453	165.886	162.73	93.7456	27.6485	29.198	28.5806	24.4089	27.6907	26.4917	2121	2196	1434	7632	8418	4570	1347	1388	1393	1218	1337	1067
CsaV3_1G005640	chr1	3644029	3645213	+	CsaV3_1G005640	CsaV3_1G005640.1	GO:0003677(DNA binding);GO:0006355(regulation of transcription, DNA-templated)	03013(RNA transport);03015(mRNA surveillance pathway);03018(RNA degradation)	K13126	NA	PREDICTED: NAC domain-containing protein 100-like [Cucumis sativus]	NA	30.762	34.6496	23.3686	42.9617	45.3741	68.773	15.5984	11.4066	13.9134	15.8532	22.2239	14.2805	2484	2963	1490	3291	3908	5582	1266	903	1129	1317	1787	957
CsaV3_1G005650	chr1	3648040	3651515	-	CsaV3_1G005650	CsaV3_1G005650.1	GO:0001575(globoside metabolic process);GO:0005975(carbohydrate metabolic process);GO:0008107(galactoside 2-alpha-L-fucosyltransferase activity);GO:0009247(glycolipid biosynthetic process);GO:0016020(membrane);GO:0042546(cell wall biogenesis)	NA	NA	NA	PREDICTED: galactoside 2-alpha-L-fucosyltransferase-like isoform X1 [Cucumis sativus]	NA	6.23595	6.12813	6.54241	4.43329	4.21976	4.96703	5.88457	5.46812	7.72067	7.04522	7.47474	9.64787	1029	1071	852	694	743	824	976	884	1280	1196	1228	1321
CsaV3_1G005660	chr1	3651767	3655586	+	CsaV3_1G005660	CsaV3_1G005660.1	GO:0005975(carbohydrate metabolic process);GO:0016857(racemase and epimerase activity, acting on carbohydrates and derivatives)	00030(Pentose phosphate pathway);00040(Pentose and glucuronate interconversions);00710(Carbon fixation in photosynthetic organisms)	K01783	EC:5.1.3.1	PREDICTED: ribulose-phosphate 3-epimerase, chloroplastic [Cucumis sativus]	NA	809.32	771.323	799.531	579.565	562.528	619.374	966.861	1020.79	985.062	970.343	1069.77	850.393	107136	108114	83546	72789	79437	82415	128582	132404	130986	132118	141000	93436
CsaV3_1G005670	chr1	3655789	3657341	+	CsaV3_1G005670	CsaV3_1G005670.1	GO:0005515(protein binding)	NA	NA	NA	PREDICTED: pentatricopeptide repeat-containing protein At1g05750, chloroplastic-like [Cucumis sativus]	NA	0.67777	1.0023	0.502797	0.436271	0.432547	0.458056	1.07098	1.03155	0.746551	0.833441	0.723433	0.866353	52	82	31	32	36	36	83	78	58	66	56	56
CsaV3_1G005680	chr1	3658056	3662728	+	CsaV3_1G005680	CsaV3_1G005680.1	GO:0000160(phosphorelay signal transduction system);GO:0005515(protein binding)	04712(Circadian rhythm - plant)	K12127	NA	PREDICTED: two-component response regulator-like APRR1 [Cucumis sativus]	NA	75.1325	82.4244	66.8989	63.4254	52.2466	67.2002	87.1749	75.9208	61.1125	61.0043	64.4266	59.0278	10693	12421	7516	8564	7932	9614	12464	10587	8737	8930	9130	6973
CsaV3_1G005690	chr1	3662811	3665321	-	CsaV3_1G005690	CsaV3_1G005690.1	NA	NA	NA	NA	PREDICTED: uncharacterized protein LOC103487835 [Cucumis melo]	NA	42.3251	41.0105	38.6965	34.0416	28.095	33.4864	40.0337	36.7068	32.8043	26.2442	37.6479	22.1907	5083	5215	3669	3879	3600	4043	4830	4320	3958	3242	4502	2212
CsaV3_1G005700	chr1	3668355	3670412	+	CsaV3_1G005700	CsaV3_1G005700.1	NA	NA	NA	NA	PREDICTED: uncharacterized protein LOC101220892 [Cucumis sativus]	NA	1.96169	1.91906	1.22795	1.78299	1.5611	1.51486	1.31419	1.33592	2.26974	0.966324	1.40918	0.691269	327	338	162	282	277	254	220	218	380	166	234	96
CsaV3_1G005710	chr1	3670613	3679554	-	CsaV3_1G005710	CsaV3_1G005710.1	NA	NA	NA	NA	PREDICTED: formin-like protein 20 isoform X1 [Cucumis sativus]	NA	0.967461	1.61095	0.946025	0.627335	0.885008	0.839609	0.25283	0.447299	1.06591	0.946147	1.96239	1.13763	430	757	332	264	419	375	113	195	475	432	867	419
CsaV3_1G005720	chr1	3682563	3687074	-	CsaV3_1G005720	CsaV3_1G005720.1	GO:0004672(protein kinase activity);GO:0005524(ATP binding);GO:0006468(protein phosphorylation)	NA	NA	NA	PREDICTED: probable serine/threonine-protein kinase At1g54610 [Cucumis sativus]	NA	2.99847	4.24776	4.59206	3.53299	2.90308	5.46288	3.82546	3.71997	3.7088	4.27922	4.00539	3.33745	508	762	614	568	525	930	651	617	631	745	675	469
CsaV3_1G005730	chr1	3687358	3687574	-	CsaV3_1G005730	CsaV3_1G005730.1	NA	NA	NA	NA	hypothetical protein Csa_1G038920 [Cucumis sativus]	NA	0.0001	1.49618	0.612839	0.110309	0.578478	1.41387	0.599937	0.165427	0.251003	0.504001	0.296278	1.02589	0	22	7	2	9	20	9	3	4	8	5	12
CsaV3_1G005740	chr1	3693768	3694904	-	CsaV3_1G005740	CsaV3_1G005740.1	NA	NA	NA	NA	PREDICTED: uncharacterized protein At5g01610-like [Cucumis sativus]	NA	0.0001	0.0001	0.0001	0.0001	0.0001	0.0001	0.0001	0.0001	0.0001	0.0001	0.0001	0.045059	0	0	0	0	0	0	0	0	0	0	0	3
CsaV3_1G005750	chr1	3696677	3703694	-	CsaV3_1G005750	CsaV3_1G005750.1	GO:0004499(N,N-dimethylaniline monooxygenase activity);GO:0050660(flavin adenine dinucleotide binding);GO:0050661(NADP binding);GO:0055114(oxidation-reduction process)	NA	NA	NA	PREDICTED: uncharacterized protein LOC101221366 isoform X1 [Cucumis sativus]	NA	8.81593	9.00761	6.99075	2.97286	2.99855	6.66752	6.93507	5.36274	5.22573	5.38346	5.24919	3.44027	4077	4410	2552	1305	1479	3099	3222	2430	2427	2561	2417	1321
CsaV3_1G005760	chr1	3696754	3700424	+	CsaV3_1G005760	CsaV3_1G005760.1	NA	NA	NA	NA	PREDICTED: uncharacterized protein LOC101221366 isoform X1 [Cucumis sativus]	NA	9.30996	7.2256	12.1554	8.51435	6.076	3.56162	6.75515	7.90987	8.63398	4.91313	6.33245	5.48129	2157	1773	2223	1872	1502	830	1572	1796	2009	1171	1461	1054
CsaV3_1G005770	chr1	3708517	3711912	+	CsaV3_1G005770	CsaV3_1G005770.1	GO:0005516(calmodulin binding)	NA	NA	NA	PREDICTED: uncharacterized protein LOC105434693 [Cucumis sativus]	NA	0.11729	0.099682	0.088478	0.0001	0.038174	0.104707	0.146192	0.086177	0.021015	0.118411	0.063604	0.30195	21	19	13	0	8	19	27	16	4	22	12	45
CsaV3_1G005780	chr1	3712939	3715083	+	CsaV3_1G005780	CsaV3_1G005780.1	NA	NA	NA	NA	hypothetical protein Csa_1G038970 [Cucumis sativus]	NA	0.081108	0.086714	0.0001	0.099166	0.166252	0.166594	0.0001	0.0001	0.0001	0.100982	0.0001	0.08077	9	10	0	11	19	18	0	0	0	12	0	8
CsaV3_1G005790	chr1	3715813	3720928	-	CsaV3_1G005790	CsaV3_1G005790.1	GO:0016020(membrane);GO:0016798(hydrolase activity, acting on glycosyl bonds)	00531(Glycosaminoglycan degradation)	K07964	EC:3.2.1.166	PREDICTED: heparanase-like protein 1 [Cucumis sativus]	NA	27.5028	28.4925	26.7071	14.0564	11.1827	15.5088	21.4584	23.2451	25.9931	21.6064	22.5463	15.8212	5526	6062	4236	2680	2397	3132	4332	4576	5246	4465	4511	2639
CsaV3_1G005800	chr1	3722835	3724386	+	CsaV3_1G005800	CsaV3_1G005800.1	NA	NA	NA	NA	PREDICTED: remorin [Cucumis sativus]	NA	4.15661	3.97089	3.65563	2.14543	2.5241	2.24605	1.47883	2.25039	2.01085	2.2862	2.09602	2.78187	277	280	192	136	179	150	99	147	135	157	139	154
CsaV3_1G005810	chr1	3727778	3731264	+	CsaV3_1G005810	CsaV3_1G005810.1	GO:0046983(protein dimerization activity)	04075(Plant hormone signal transduction);04712(Circadian rhythm - plant)	K12126	NA	PREDICTED: transcription factor PIF7 isoform X1 [Cucumis sativus]	NA	22.2493	32.3048	23.1053	23.7967	26.9898	30.1859	18.6525	15.7785	16.0207	16.8738	17.4818	15.0303	2390	3674	1959	2425	3093	3259	2013	1661	1729	1865	1870	1340
CsaV3_1G005820	chr1	3733026	3736927	-	CsaV3_1G005820	CsaV3_1G005820.1	NA	NA	NA	NA	PREDICTED: SNAP25 homologous protein SNAP33 [Cucumis sativus]	NA	14.362	15.6907	10.7362	64.5903	79.0929	35.8251	13.0196	11.7655	10.6706	15.3153	18.6601	12.6816	3307	3826	1952	14110	19427	8292	3012	2655	2468	3627	4278	2424
CsaV3_1G005830	chr1	3733286	3733552	+	CsaV3_1G005830	CsaV3_1G005830.1	NA	NA	NA	NA	hypothetical protein Csa_1G039010 [Cucumis sativus]	NA	0.094565	0.0001	0.0001	0.012075	0.0001	0.0001	0.0001	0.0001	0.0001	0.0001	0.0001	0.0001	3	0	0	1	0	0	0	0	0	0	0	0
CsaV3_1G005840	chr1	3737469	3739610	-	CsaV3_1G005840	CsaV3_1G005840.1	GO:0005516(calmodulin binding);GO:0006950(response to stress)	NA	NA	NA	hypothetical protein Csa_1G039030 [Cucumis sativus]	NA	3.12857	3.42154	2.07393	6.25047	5.60856	2.79636	1.67005	2.11238	3.52209	1.91521	3.11274	1.55454	131	152	69	248	250	118	70	87	148	83	130	54
CsaV3_1G005850	chr1	3739690	3739902	-	CsaV3_1G005850	CsaV3_1G005850.1	NA	NA	NA	NA	hypothetical protein Csa_1G039030 [Cucumis sativus]	NA	1.15101	1.91586	1.37475	1.97654	0.188786	0.399165	0.174247	0.318579	0.880599	0.59794	1.65001	0.388217	20	35	19	33	4	7	4	6	16	11	29	6
CsaV3_1G005860	chr1	3741258	3746955	-	CsaV3_1G005860	CsaV3_1G005860.1	NA	00561(Glycerolipid metabolism);00564(Glycerophospholipid metabolism);04070(Phosphatidylinositol signaling system)	K00901	EC:2.7.1.107	hypothetical protein Csa_1G039040 [Cucumis sativus]	NA	4.9477	4.91782	4.35972	5.41512	6.43447	6.79788	3.92708	3.51509	4.07257	3.87344	4.34784	4.15934	690	726	480	716	957	953	550	480	570	556	604	481
CsaV3_1G005870	chr1	3749068	3752185	-	CsaV3_1G005870	CsaV3_1G005870.1	GO:0003676(nucleic acid binding)	NA	NA	NA	PREDICTED: zinc finger protein ZAT4-like [Cucumis sativus]	NA	1.07081	0.675228	1.00583	0.697427	0.781779	0.552997	0.349095	0.690047	1.0943	0.845853	0.752617	0.872811	270	181	201	167	211	141	89	171	277	220	189	183
CsaV3_1G005880	chr1	3757349	3775118	-	CsaV3_1G005880	CsaV3_1G005880.1	GO:0003951(NAD+ kinase activity);GO:0004143(diacylglycerol kinase activity);GO:0006769(nicotinamide metabolic process);GO:0007205(protein kinase C-activating G protein-coupled receptor signaling pathway);GO:0009395(phospholipid catabolic process);GO:0035556(intracellular signal transduction);GO:0046486(glycerolipid metabolic process);GO:0046497(nicotinate nucleotide metabolic process)	00561(Glycerolipid metabolism);00564(Glycerophospholipid metabolism);04070(Phosphatidylinositol signaling system)	K00901	EC:2.7.1.107	PREDICTED: uncharacterized protein LOC101222546 [Cucumis sativus]	NA	9.36365	12.0378	9.54425	11.9797	11.9869	14.2922	8.15124	6.12773	7.03538	6.92635	9.58476	8.01901	6271	8536	5045	7611	8563	9621	5484	4021	4733	4771	6391	4458
CsaV3_1G005890	chr1	3775301	3777710	-	CsaV3_1G005890	CsaV3_1G005890.1	NA	NA	NA	NA	hypothetical protein Csa_1G039080 [Cucumis sativus]	NA	0.308672	0.116784	0.243721	0.264447	0.316882	0.418832	0.270934	0.177801	0.162698	0.145165	0.301162	0.279949	57	23	36	47	63	78	50	32	30	28	56	43
CsaV3_1G005900	chr1	3780760	3791714	+	CsaV3_1G005900	CsaV3_1G005900.1	GO:0005524(ATP binding);GO:0006368(transcription elongation from RNA polymerase II promoter);GO:0016570(histone modification);GO:0016593(Cdc73/Paf1 complex)	NA	NA	NA	hypothetical protein Csa_1G039100 [Cucumis sativus]	NA	10.2886	13.0623	9.24532	11.4029	11.7811	15.4763	7.1629	5.42234	7.7611	6.2942	7.84985	7.28532	3874	5208	2748	4074	4732	5858	2710	2001	2936	2438	2943	2277
CsaV3_1G005910	chr1	3792689	3798547	+	CsaV3_1G005910	CsaV3_1G005910.1	NA	03008(Ribosome biogenesis in eukaryotes)	K11131	EC:5.4.99.-	PREDICTED: H/ACA ribonucleoprotein complex subunit 4 [Cucumis sativus]	NA	16.1331	11.7706	15.7259	10.8522	11.3375	12.6818	23.9219	18.7447	8.75737	20.433	6.6038	11.4371	5071	3918	3902	3236	3802	4007	7554	5773	2765	6606	2067	2984
CsaV3_1G005920	chr1	3796870	3798573	-	CsaV3_1G005920	CsaV3_1G005920.1	GO:0001522(pseudouridine synthesis);GO:0003723(RNA binding);GO:0006396(RNA processing);GO:0009982(pseudouridine synthase activity)	03008(Ribosome biogenesis in eukaryotes)	K11131	EC:5.4.99.-	PREDICTED: H/ACA ribonucleoprotein complex subunit 4 [Cucumis sativus]	NA	3.73661	11.8356	4.65653	2.12044	1.95483	4.50359	12.0431	6.37908	1.05373	4.07805	1.26367	4.88309	515	1726	507	278	288	624	1667	861	146	578	174	559
CsaV3_1G005930	chr1	3799682	3823564	-	CsaV3_1G005930	CsaV3_1G005930.1	GO:0003676(nucleic acid binding);GO:0005524(ATP binding)	NA	NA	NA	PREDICTED: activating signal cointegrator 1 complex subunit 3 [Cucumis sativus]	NA	10.7575	12.8295	10.3868	14.4828	16.5515	14.2828	15.231	14.083	15.5173	14.7486	20.9574	14.0631	6025	7609	4592	7696	9889	8041	8570	7729	8730	8496	11687	6538
CsaV3_1G005940	chr1	3825546	3829446	+	CsaV3_1G005940	CsaV3_1G005940.1	NA	00500(Starch and sucrose metabolism)	K19891	EC:3.2.1.39	PLASMODESMATA CALLOSE-BINDING PROTEIN 3-like precursor [Cucumis sativus]	NA	1.93082	2.0239	3.01677	1.43642	1.56801	0.819309	0.914943	1.73829	2.72134	2.15777	1.69944	3.14956	188	208	231	133	163	80	90	166	265	216	164	254
CsaV3_1G005950	chr1	3831493	3838894	+	CsaV3_1G005950	CsaV3_1G005950.1	NA	NA	NA	NA	hypothetical protein Csa_1G039150 [Cucumis sativus]	NA	0.24547	0.0001	0.235734	0.0001	0.008283	0.0001	0.0001	0.0001	0.0001	0.0001	0.0001	0.0001	53	0	40	0	2	0	0	0	0	0	0	0
CsaV3_1G005960	chr1	3840589	3843647	+	CsaV3_1G005960	CsaV3_1G005960.1	GO:0015986(ATP synthesis coupled proton transport);GO:0045261(proton-transporting ATP synthase complex, catalytic core F(1));GO:0046933(proton-transporting ATP synthase activity, rotational mechanism)	00190(Oxidative phosphorylation)	K02136	NA	PREDICTED: ATP synthase subunit gamma, mitochondrial [Cucumis sativus]	NA	25.8198	29.2142	26.9295	30.0146	29.7601	38.1967	63.1713	76.0889	65.2408	97.3539	44.629	98.7387	2022	2423	1665	2230	2487	3007	4970	5839	5133	7842	3480	6418
CsaV3_1G005970	chr1	3844881	3846677	+	CsaV3_1G005970	CsaV3_1G005970.1	NA	NA	NA	NA	hypothetical protein Csa_1G039170 [Cucumis sativus]	NA	7.87039	9.41755	10.8887	3.11402	2.68889	3.96752	3.09885	2.00112	2.86117	0.774623	0.536722	0.681003	920	1166	1005	346	336	467	364	230	336	94	63	67
CsaV3_1G005980	chr1	3847507	3849434	-	CsaV3_1G005980	CsaV3_1G005980.1	GO:0003676(nucleic acid binding)	03040(Spliceosome)	K12741	NA	PREDICTED: glycine-rich RNA-binding protein 3, mitochondrial [Cucumis sativus]	NA	16.7139	16.0033	15.2374	19.0069	19.9559	16.7227	18.1027	20.1226	12.4569	15.1421	12.7637	15.0896	1240	1258	893	1338	1580	1248	1350	1463	929	1156	943	930
CsaV3_1G005990	chr1	3854395	3858045	+	CsaV3_1G005990	CsaV3_1G005990.1	GO:0000145(exocyst);GO:0006887(exocytosis)	NA	NA	NA	PREDICTED: exocyst complex component EXO70A1 [Cucumis sativus]	NA	0.644357	0.323577	0.37893	1.19783	0.688667	1.30122	0.201767	0.147721	0.101409	0.063041	0.156539	0.213424	131	70	61	231	149	265	42	30	21	14	32	36
CsaV3_1G006000	chr1	3858723	3860036	-	CsaV3_1G006000	CsaV3_1G006000.1	GO:0004190(aspartic-type endopeptidase activity);GO:0016021(integral component of membrane);GO:0016485(protein processing)	NA	NA	NA	PREDICTED: presenilin-like protein At2g29900 isoform X1 [Cucumis sativus]	NA	3.13833	3.11581	3.11382	2.6193	2.60402	2.64928	5.48501	3.68144	4.54573	4.92371	4.8728	6.16883	334	351	262	264	295	283	586	384	485	538	516	544
CsaV3_1G006010	chr1	3860780	3865989	-	CsaV3_1G006010	CsaV3_1G006010.1	GO:0006629(lipid metabolic process);GO:0008081(phosphoric diester hydrolase activity)	00564(Glycerophospholipid metabolism)	K01126	EC:3.1.4.46	PREDICTED: glycerophosphodiester phosphodiesterase GDPD6 [Cucumis sativus]	NA	19.5485	18.739	20.0626	15.4671	18.5125	17.9579	17.6349	19.4939	19.3635	21.3391	20.364	24.7375	2591	2630	2099	1945	2618	2393	2349	2532	2578	2909	2688	2722
CsaV3_1G006020	chr1	3867108	3869849	-	CsaV3_1G006020	CsaV3_1G006020.1	GO:0007165(signal transduction)	04144(Endocytosis)	K05747	NA	PREDICTED: ninja-family protein 6-like [Cucumis sativus]	NA	155.018	111.841	109.945	133.402	107.659	130.315	115.127	85.0336	72.7103	57.3732	78.4649	83.7378	23879	18242	13369	19496	17691	20177	17816	12834	11251	9090	12035	10706
CsaV3_1G006030	chr1	3869418	3869741	+	CsaV3_1G006030	CsaV3_1G006030.1	NA	NA	NA	NA	hypothetical protein Csa_1G039235 [Cucumis sativus]	NA	0.0001	0.0001	0.0001	0.0001	0.0001	0.0001	0.0001	0.0001	0.0001	0.0001	0.0001	0.0001	0	0	0	0	0	0	0	0	0	0	0	0
CsaV3_1G006040	chr1	3876063	3878401	-	CsaV3_1G006040	CsaV3_1G006040.1	GO:0005742(mitochondrial outer membrane translocase complex)	NA	NA	NA	PREDICTED: mitochondrial import receptor subunit TOM5 homolog [Cucumis sativus]	NA	35.5989	30.7589	27.7028	31.9565	25.1598	35.9839	78.4646	96.328	37.6945	105.061	29.4227	64.7241	1448	1324	889	1233	1092	1471	3205	3837	1540	4393	1191	2184
CsaV3_1G006050	chr1	3878971	3880032	+	CsaV3_1G006050	CsaV3_1G006050.1	NA	NA	NA	NA	PREDICTED: uncharacterized protein LOC101204037 [Cucumis sativus]	NA	173.809	162.397	171.109	57.1179	50.4041	84.2915	241.438	279.577	270.88	284.987	269.289	249.956	13864	13717	10774	4323	4289	6759	19348	21851	21705	23382	21387	16549
CsaV3_1G006060	chr1	3880374	3882848	+	CsaV3_1G006060	CsaV3_1G006060.1	NA	NA	NA	NA	PREDICTED: uncharacterized protein LOC101204278 [Cucumis sativus]	NA	18.5439	22.7518	20.9049	25.1857	27.6253	30.7616	33.902	39.3658	29.8672	44.2724	28.9767	42.7887	1640	2130	1459	2113	2606	2734	3012	3411	2653	4026	2551	3140
CsaV3_1G006070	chr1	3883775	3884753	+	CsaV3_1G006070	CsaV3_1G006070.1	NA	NA	NA	NA	PREDICTED: transcription factor TCP5 [Cucumis sativus]	NA	1.93885	0.939978	1.43275	0.863976	0.799522	0.77826	1.42501	0.793229	1.6916	0.519439	0.525031	0.902507	154	79	90	65	68	62	114	62	135	43	42	60
CsaV3_1G006080	chr1	3885741	3891545	-	CsaV3_1G006080	CsaV3_1G006080.1	GO:0051513(regulation of monopolar cell growth)	NA	NA	NA	PREDICTED: protein LONGIFOLIA 1-like [Cucumis sativus]	NA	14.7184	13.5364	16.3696	11.7873	10.4507	11.3572	14.7944	13.2095	13.8068	12.7645	14.6267	14.8643	5477	5333	4808	4161	4149	4248	5531	4816	5161	4885	5419	4591
CsaV3_1G006090	chr1	3896966	3900580	-	CsaV3_1G006090	CsaV3_1G006090.1	NA	NA	NA	NA	PREDICTED: uncharacterized protein LOC101203219 isoform X2 [Cucumis sativus]	NA	19.5265	19.3115	20.8365	18.0503	17.591	16.7756	16.7141	15.4349	16.022	16.6001	19.2028	16.2352	2562	2683	2158	2247	2462	2212	2203	1984	2111	2240	2508	1768
CsaV3_1G006100	chr1	3900641	3901570	-	CsaV3_1G006100	CsaV3_1G006100.1	NA	NA	NA	NA	hypothetical protein Csa_1G039300 [Cucumis sativus]	NA	5.0001	3.08263	5.0128	2.68492	3.29239	3.91246	1.63929	2.02712	1.34177	3.72293	3.47501	1.75379	91	60	72	47	64	72	30	37	25	70	63	27
CsaV3_1G006110	chr1	3902842	3904472	-	CsaV3_1G006110	CsaV3_1G006110.1	NA	NA	NA	NA	hypothetical protein Csa_1G039310 [Cucumis sativus]	NA	0.697053	1.05708	0.575343	0.674532	0.365083	0.806221	0.257278	1.15057	1.01332	0.992217	1.02913	0.778477	40	65	26	37	23	47	15	65	59	59	59	37
CsaV3_1G006120	chr1	3905202	3909604	-	CsaV3_1G006120	CsaV3_1G006120.1	GO:0004252(serine-type endopeptidase activity);GO:0016021(integral component of membrane)	NA	NA	NA	PREDICTED: uncharacterized protein C13E7.11 [Cucumis sativus]	NA	5.71397	5.69562	6.35999	7.08899	7.91142	8.50412	4.99194	4.94957	5.35396	4.81745	4.67651	5.9018	467	493	411	550	690	699	410	397	440	405	381	401
CsaV3_1G006130	chr1	3910631	3914888	-	CsaV3_1G006130	CsaV3_1G006130.1	GO:0005524(ATP binding);GO:0016021(integral component of membrane);GO:0042626(ATPase activity, coupled to transmembrane movement of substances);GO:0055085(transmembrane transport)	02010(ABC transporters)	K05657	NA	PREDICTED: ABC transporter B family member 25 [Cucumis sativus]	NA	21.8304	25.1978	25.9692	17.745	19.0842	23.228	16.286	15.6991	19.0261	10.7829	13.8758	11.8239	3335	4076	3132	2572	3110	3567	2500	2350	2920	1695	2111	1500
CsaV3_1G006140	chr1	3922185	3924566	+	CsaV3_1G006140	CsaV3_1G006140.1	GO:0005506(iron ion binding);GO:0016705(oxidoreductase activity, acting on paired donors, with incorporation or reduction of molecular oxygen);GO:0020037(heme binding);GO:0055114(oxidation-reduction process)	NA	NA	NA	PREDICTED: cytochrome P450 78A5 [Cucumis sativus]	NA	0.0001	0.0001	0.0001	0.0001	0.0001	0.0001	0.0001	0.0001	0.0001	0.0001	0.0001	0.0001	0	0	0	0	0	0	0	0	0	0	0	0
CsaV3_1G006150	chr1	3933069	3940185	+	CsaV3_1G006150	CsaV3_1G006150.1	GO:0003677(DNA binding);GO:0003887(DNA-directed DNA polymerase activity);GO:0006260(DNA replication);GO:0042575(DNA polymerase complex)	00230(Purine metabolism);00240(Pyrimidine metabolism);03030(DNA replication)	K02321	NA	hypothetical protein Csa_1G039840 [Cucumis sativus]	NA	0.377566	0.47317	0.374294	0.488064	0.447307	0.508529	1.5449	2.39339	0.795787	2.95723	0.50632	2.66774	60	79	47	73	76	81	245	370	126	479	80	349
CsaV3_1G006160	chr1	3940621	3945617	-	CsaV3_1G006160	CsaV3_1G006160.1	GO:0005515(protein binding)	03015(mRNA surveillance pathway)	K14406	NA	PREDICTED: cleavage stimulation factor subunit 50 isoform X1 [Cucumis sativus]	NA	9.23325	8.72474	8.89869	5.50639	5.4569	7.14623	6.58301	6.76243	7.26655	6.25094	5.89657	7.08648	1287	1288	979	728	812	1001	922	924	1017	896	818	820
CsaV3_1G006170	chr1	3945618	3957660	+	CsaV3_1G006170	CsaV3_1G006170.1	GO:0016866(intramolecular transferase activity);GO:0071669(plant-type cell wall organization or biogenesis)	00520(Amino sugar and nucleotide sugar metabolism)	K13379	EC:2.4.1.-;EC:5.4.99.30	PREDICTED: alpha-1,4-glucan-protein synthase [UDP-forming] 2 [Cucumis sativus]	NA	12.1259	10.5637	9.9745	7.51478	5.25804	12.4685	7.72113	5.99812	6.89472	8.94351	6.32276	6.53733	7011	6467	4553	4123	3243	7247	4485	3398	4005	5319	3640	3138
CsaV3_1G006180	chr1	3946497	3948404	-	CsaV3_1G006180	CsaV3_1G006180.1	GO:0010215(cellulose microfibril organization);GO:0016049(cell growth);GO:0031225(anchored component of membrane)	NA	NA	NA	hypothetical protein Csa_1G039860 [Cucumis sativus]	NA	1.24974	1.4298	0.774121	2.18326	1.67755	1.78529	2.71258	2.67555	1.745	2.2223	2.04332	1.56225	134	162	66	222	192	192	292	281	188	245	218	139
CsaV3_1G006190	chr1	3949855	3950174	-	CsaV3_1G006190	CsaV3_1G006190.1	NA	NA	NA	NA	hypothetical protein Csa_1G039870 [Cucumis sativus]	NA	0.0001	0.0001	0.0001	0.0001	0.0001	0.0001	0.0001	0.0001	0.0001	0.0001	0.0001	0.0001	0	0	0	0	0	0	0	0	0	0	0	0
CsaV3_1G006200	chr1	3954235	3961284	-	CsaV3_1G006200	CsaV3_1G006200.1	GO:0003677(DNA binding);GO:0005634(nucleus)	NA	NA	NA	PREDICTED: squamosa promoter-binding-like protein 6 isoform X1 [Cucumis sativus]	NA	11.4407	11.0772	7.61336	3.2111	4.05412	5.44452	3.79345	2.81776	3.26622	0.976986	1.96872	1.31235	3295	3378	1731	878	1246	1576	1098	795	945	290	565	314
CsaV3_1G006210	chr1	3970082	3974493	+	CsaV3_1G006210	CsaV3_1G006210.1	GO:0003677(DNA binding);GO:0003700(DNA-binding transcription factor activity);GO:0005634(nucleus);GO:0005667(transcription factor complex);GO:0006355(regulation of transcription, DNA-templated);GO:0046983(protein dimerization activity)	NA	NA	NA	PREDICTED: MADS-box protein CMB1-like isoform X4 [Cucumis sativus]	NA	0.0001	0.0001	0.0001	0.0001	0.0001	0.0001	0.0001	0.0001	0.0001	0.0001	0.0001	0.0001	0	0	0	0	0	0	0	0	0	0	0	0
CsaV3_1G006220	chr1	3977607	3984044	+	CsaV3_1G006220	CsaV3_1G006220.1	GO:0003677(DNA binding);GO:0003700(DNA-binding transcription factor activity);GO:0005634(nucleus);GO:0005667(transcription factor complex);GO:0006355(regulation of transcription, DNA-templated);GO:0046983(protein dimerization activity)	NA	NA	NA	PREDICTED: truncated transcription factor CAULIFLOWER A isoform X1 [Cucumis sativus]	NA	0.270078	0.20936	0.31962	0.396247	0.38602	0.463187	0.44453	0.462753	0.833629	1.12857	1.55563	0.483167	57	47	53	79	86	98	94	95	175	243	324	84
CsaV3_1G006230	chr1	3985747	3989827	+	CsaV3_1G006230	CsaV3_1G006230.1	GO:0006950(response to stress)	NA	NA	NA	PREDICTED: uncharacterized protein LOC101207475 [Cucumis sativus]	NA	7.64237	9.31671	5.89113	2.57809	2.65189	3.69234	4.18059	3.88364	4.08619	4.39027	4.88192	2.6713	2342	3023	1425	750	867	1138	1287	1166	1258	1384	1490	680
CsaV3_1G006240	chr1	3987222	3989827	-	CsaV3_1G006240	CsaV3_1G006240.1	GO:0005743(mitochondrial inner membrane);GO:0022857(transmembrane transporter activity);GO:0055085(transmembrane transport)	NA	NA	NA	PREDICTED: ADP,ATP carrier protein ER-ANT1 [Cucumis sativus]	NA	22.628	21.6279	19.1194	15.562	18.8928	15.8546	15.5665	15.5648	19.8808	8.87733	14.0659	7.13031	2923	2958	1950	1907	2603	2059	2020	1970	2580	1180	1809	765
CsaV3_1G006250	chr1	3990591	3995578	+	CsaV3_1G006250	CsaV3_1G006250.1	NA	04712(Circadian rhythm - plant)	K16222	NA	PREDICTED: protein BREAKING OF ASYMMETRY IN THE STOMATAL LINEAGE [Cucumis sativus]	NA	1.63989	1.69758	1.65065	4.75	3.78261	3.2559	0.949566	1.2477	1.08843	0.727842	1.71322	1.2696	629	689	500	1728	1547	1255	366	469	420	287	654	404
CsaV3_1G006260	chr1	3991872	3995578	-	CsaV3_1G006260	CsaV3_1G006260.1	NA	04712(Circadian rhythm - plant)	K16222	NA	PREDICTED: uncharacterized protein LOC101207962 isoform X2 [Cucumis sativus]	NA	7.51266	8.12766	9.48911	14.6048	14.477	14.4432	5.80455	5.57052	8.14926	5.23542	6.1261	6.37961	1638	1876	1633	3021	3367	3165	1272	1190	1785	1174	1330	1155
CsaV3_1G006270	chr1	3998795	4002500	+	CsaV3_1G006270	CsaV3_1G006270.1	NA	NA	NA	NA	PREDICTED: uncharacterized protein At1g04910-like [Cucumis sativus]	NA	2.31925	2.03124	1.85114	1.81154	1.61182	1.9787	5.05884	4.78241	3.31491	3.90383	2.91117	2.96585	494	458	311	366	366	424	1082	997	709	855	617	524
CsaV3_1G006280	chr1	4002735	4008902	-	CsaV3_1G006280	CsaV3_1G006280.1	GO:0046983(protein dimerization activity)	NA	NA	NA	PREDICTED: transcription factor BIM1 isoform X2 [Cucumis sativus]	NA	7.75105	8.69691	7.46277	7.97377	11.3389	8.94217	13.0443	15.7166	11.8905	20.4106	18.6317	13.3725	1855	2203	1410	1810	2894	2151	3135	3684	2858	5022	4438	2656
CsaV3_1G006290	chr1	4011421	4014889	-	CsaV3_1G006290	CsaV3_1G006290.1	NA	NA	NA	NA	hypothetical protein Csa_1G039990 [Cucumis sativus]	NA	4.64438	4.80326	5.77708	4.65278	5.24277	6.08527	3.41383	3.9721	3.80612	3.92242	5.31264	4.73215	941	1030	924	894	1133	1239	695	788	774	817	1071	796
CsaV3_1G006300	chr1	4016668	4017290	+	CsaV3_1G006300	CsaV3_1G006300.1	NA	NA	NA	NA	hypothetical protein Csa_1G040000 [Cucumis sativus]	NA	0.0001	0.0001	0.0001	0.0001	0.0001	0.0001	0.0001	0.0001	0.0001	0.0001	0.0001	0.0001	0	0	0	0	0	0	0	0	0	0	0	0
CsaV3_1G006310	chr1	4018029	4019331	-	CsaV3_1G006310	CsaV3_1G006310.1	GO:0003700(DNA-binding transcription factor activity);GO:0005667(transcription factor complex);GO:0006355(regulation of transcription, DNA-templated)	NA	NA	NA	PREDICTED: basic leucine zipper 43-like [Cucumis sativus]	NA	0.0001	0.0001	0.0001	0.0001	0.0001	0.0001	0.0001	0.0001	0.0001	0.0001	0.0001	0.0001	0	0	0	0	0	0	0	0	0	0	0	0
CsaV3_1G006320	chr1	4028648	4028948	+	CsaV3_1G006320	CsaV3_1G006320.1	NA	NA	NA	NA	hypothetical protein Csa_1G040520 [Cucumis sativus]	NA	0.0001	0.0001	0.0001	0.0001	0.0001	0.0001	0.0001	0.0001	0.0001	0.0001	0.0001	0.0001	0	0	0	0	0	0	0	0	0	0	0	0
CsaV3_1G006330	chr1	4038987	4039150	+	CsaV3_1G006330	CsaV3_1G006330.1	NA	NA	NA	NA	hypothetical protein Csa_1G041520 [Cucumis sativus]	NA	0.0001	0.0001	0.0001	0.0001	0.0001	0.0001	0.0001	0.0001	0.0001	0.0001	0.0001	0.0001	0	0	0	0	0	0	0	0	0	0	0	0
CsaV3_1G006340	chr1	4041091	4042702	+	CsaV3_1G006340	CsaV3_1G006340.1	GO:0003723(RNA binding);GO:0005730(nucleolus)	03008(Ribosome biogenesis in eukaryotes)	K11129	NA	PREDICTED: H/ACA ribonucleoprotein complex subunit 2-like protein [Cucumis sativus]	NA	33.2071	26.8363	25.0189	24.1649	23.926	34.0009	138.51	117.743	23.547	145.901	14.199	85.4403	2166	1854	1288	1496	1665	2229	9076	7525	1543	9788	923	4626
CsaV3_1G006350	chr1	4043691	4046864	+	CsaV3_1G006350	CsaV3_1G006350.1	GO:0004672(protein kinase activity);GO:0005524(ATP binding);GO:0006468(protein phosphorylation)	NA	NA	NA	serine/threonine-protein kinase 16-like [Cucumis sativus]	NA	16.7927	16.5834	13.1023	22.9032	18.8557	23.2145	14.6241	13.2171	12.9124	14.8325	10.6497	14.1247	1542	1613	950	1995	1847	2143	1349	1189	1191	1401	974	1077
CsaV3_1G006360	chr1	4048451	4051242	+	CsaV3_1G006360	CsaV3_1G006360.1	GO:0016021(integral component of membrane)	NA	NA	NA	PREDICTED: tetraspanin-8-like [Cucumis sativus]	NA	4.77322	7.0816	5.03157	1.74046	2.36468	1.57151	7.00164	7.67924	7.95502	15.7251	8.5898	10.529	1025	1611	853	355	542	340	1511	1616	1716	3474	1837	1877
CsaV3_1G006370	chr1	4048458	4052312	-	CsaV3_1G006370	CsaV3_1G006370.1	NA	NA	NA	NA	PREDICTED: calcium sensing receptor, chloroplastic [Cucumis sativus]	NA	71.6526	69.7549	83.0725	30.1541	42.1868	34.4807	73.6324	94.0589	119.07	100.76	101.048	115.234	17807	18355	16296	7110	11184	8614	18383	22903	29724	25755	25003	23769
CsaV3_1G006380	chr1	4052892	4058649	-	CsaV3_1G006380	CsaV3_1G006380.1	GO:0000287(magnesium ion binding);GO:0004012(phospholipid-translocating ATPase activity);GO:0005524(ATP binding);GO:0006812(cation transport);GO:0015917(aminophospholipid transport);GO:0016021(integral component of membrane)	NA	NA	NA	PREDICTED: putative phospholipid-transporting ATPase 9 [Cucumis sativus]	NA	5.99576	6.26401	5.18212	11.6995	10.7598	7.84098	3.76115	2.35216	2.39009	2.72137	2.32336	2.09168	1968	2177	1343	3643	3768	2587	1241	757	788	919	760	570
CsaV3_1G006390	chr1	4067249	4075078	-	CsaV3_1G006390	CsaV3_1G006390.1	GO:0000287(magnesium ion binding);GO:0004012(phospholipid-translocating ATPase activity);GO:0005524(ATP binding);GO:0006812(cation transport);GO:0015917(aminophospholipid transport);GO:0016021(integral component of membrane)	NA	NA	NA	PREDICTED: putative phospholipid-transporting ATPase 9 [Cucumis sativus]	NA	38.8628	40.3965	33.8381	56.6306	48.754	50.4831	21.2949	14.0318	12.0249	11.6889	10.7707	8.29091	14150	15573	9725	19562	18936	18475	7789	5006	4398	4378	3905	2506
CsaV3_1G006400	chr1	4084242	4086065	+	CsaV3_1G006400	CsaV3_1G006400.1	NA	NA	NA	NA	PREDICTED: protein MIZU-KUSSEI 1-like [Cucumis sativus]	NA	6.81662	6.07163	4.79839	2.18057	3.18748	4.06532	1.24357	1.21245	4.97975	2.46631	10.209	4.17111	1005	948	559	305	502	603	185	176	738	374	1499	511
CsaV3_1G006410	chr1	4089424	4094042	+	CsaV3_1G006410	CsaV3_1G006410.1	GO:0003676(nucleic acid binding);GO:0005524(ATP binding)	NA	NA	NA	PREDICTED: DEAD-box ATP-dependent RNA helicase 51 [Cucumis sativus]	NA	13.3108	14.0258	11.6575	7.88574	8.81682	11.5494	28.9944	22.6021	8.82557	29.9498	7.57418	18.9353	1966	2193	1359	1105	1389	1715	4301	3270	1309	4549	1114	2321
CsaV3_1G006420	chr1	4094426	4095658	-	CsaV3_1G006420	CsaV3_1G006420.1	GO:0009055(electron transfer activity)	NA	NA	NA	PREDICTED: mavicyanin [Cucumis sativus]	NA	0.0001	0.0001	0.0001	0.12939	0.0001	0.0001	0.081462	0.0001	0.162656	0.0001	0.0001	0.0001	0	0	0	12	0	0	8	0	16	0	0	0
CsaV3_1G006430	chr1	4095884	4101614	+	CsaV3_1G006430	CsaV3_1G006430.1	GO:0005634(nucleus);GO:0008270(zinc ion binding)	NA	NA	NA	PREDICTED: uncharacterized protein LOC101206120 [Cucumis sativus]	NA	1.4916	2.22533	2.14967	1.8313	1.60705	2.19578	1.75463	1.43289	1.26795	2.1046	1.6531	1.85843	369	583	420	430	424	546	436	347	315	535	407	382
CsaV3_1G006440	chr1	4098779	4103129	-	CsaV3_1G006440	CsaV3_1G006440.1	GO:0000413(protein peptidyl-prolyl isomerization);GO:0003755(peptidyl-prolyl cis-trans isomerase activity)	NA	NA	NA	PREDICTED: uncharacterized protein LOC101206120 [Cucumis sativus]	NA	10.3015	8.43573	12.7139	3.10232	4.07071	4.16442	21.283	23.7022	24.8877	36.0042	25.9223	28.9504	3474	3012	3384	993	1465	1412	7210	7831	8429	12486	8703	8102
CsaV3_1G006450	chr1	4103685	4106324	-	CsaV3_1G006450	CsaV3_1G006450.1	GO:0003697(single-stranded DNA binding)	03030(DNA replication);03430(Mismatch repair);03440(Homologous recombination)	K03111	NA	PREDICTED: single-stranded DNA-binding protein, mitochondrial [Cucumis sativus]	NA	7.58346	8.00578	5.69916	5.971	6.04749	7.43143	15.2292	14.3701	5.82615	13.4772	5.51753	10.483	743	830	441	555	632	732	1498	1379	573	1357	538	852
CsaV3_1G006460	chr1	4108157	4111498	+	CsaV3_1G006460	CsaV3_1G006460.1	GO:0006950(response to stress)	NA	NA	NA	PREDICTED: uncharacterized protein LOC101206357 [Cucumis sativus]	NA	4.02084	4.34598	6.00499	6.83153	8.15306	5.2305	1.35911	1.95705	2.78559	3.62209	6.23424	4.78156	536	614	632	864	1160	701	182	256	373	497	828	529
CsaV3_1G006470	chr1	4112063	4113440	-	CsaV3_1G006470	CsaV3_1G006470.1	NA	NA	NA	NA	PREDICTED: uncharacterized protein LOC105434785 [Cucumis sativus]	NA	2.71505	1.76314	4.00545	9.24112	8.85218	7.63921	2.03814	1.89361	1.62743	2.56519	2.30623	4.41603	303	208	353	977	1052	856	229	207	183	294	256	409
CsaV3_1G006480	chr1	4118084	4135335	+	CsaV3_1G006480	CsaV3_1G006480.1	GO:0005669(transcription factor TFIID complex);GO:0008237(metallopeptidase activity);GO:0008270(zinc ion binding)	03022(Basal transcription factors)	K03128	NA	PREDICTED: transcription initiation factor TFIID subunit 2 [Cucumis sativus]	NA	30.4144	34.5276	34.6639	24.8649	21.2629	25.2279	47.8694	45.4243	36.9049	44.8687	43.5832	33.4304	12519	15048	11263	9710	9336	10438	19795	18320	15259	18996	17861	11421
CsaV3_1G006490	chr1	4146372	4163900	-	CsaV3_1G006490	CsaV3_1G006490.1	NA	NA	NA	NA	PREDICTED: transcription factor TCP18-like [Cucumis sativus]	NA	0.128363	0.66215	0.173393	0.0001	0.075719	0.139753	0.798912	0.655505	1.0601	0.316032	0.618102	0.167716	6	33	7	0	4	7	38	30	50	16	29	7
CsaV3_1G006500	chr1	4164529	4169255	-	CsaV3_1G006500	CsaV3_1G006500.1	GO:0006629(lipid metabolic process)	00100(Steroid biosynthesis)	K01052	EC:3.1.1.13	PREDICTED: uncharacterized protein LOC101210904 isoform X1 [Cucumis sativus]	NA	7.73748	5.86362	7.25805	8.91007	8.17233	11.7642	10.4616	12.6409	6.24746	13.3239	10.7483	13.7833	1302	1045	964	1423	1467	1990	1769	2085	1056	2306	1801	1925
CsaV3_1G006510	chr1	4173436	4176355	+	CsaV3_1G006510	CsaV3_1G006510.1	GO:0030163(protein catabolic process)	NA	NA	NA	PREDICTED: uncharacterized protein LOC101211403 [Cucumis sativus]	NA	153.939	155.699	168.945	65.3592	66.1504	88.5821	91.6238	92.3368	121.961	68.4544	73.7258	64.9884	10923	11698	9463	4400	5008	6318	6532	6420	8693	4996	5209	3828
CsaV3_1G006520	chr1	4177916	4181028	+	CsaV3_1G006520	CsaV3_1G006520.1	GO:0004190(aspartic-type endopeptidase activity);GO:0006508(proteolysis);GO:0009414(response to water deprivation);GO:0009737(response to abscisic acid)	NA	NA	NA	PREDICTED: protein ASPARTIC PROTEASE IN GUARD CELL 1 [Cucumis sativus]	NA	19.6587	19.3856	28.686	4.93922	9.8297	8.54373	19.854	18.282	26.6696	23.6442	21.503	21.7631	3402	3552	3918	811	1815	1486	3452	3100	4636	4208	3705	3126
CsaV3_1G006530	chr1	4188353	4192903	-	CsaV3_1G006530	CsaV3_1G006530.1	GO:0004045(aminoacyl-tRNA hydrolase activity)	NA	NA	NA	PREDICTED: peptidyl-tRNA hydrolase, chloroplastic isoform X1 [Cucumis sativus]	NA	9.37079	9.53295	9.1141	10.1085	7.76473	6.99261	29.459	33.5549	15.2958	30.1292	10.8734	28.88	1369	1475	1051	1401	1210	1027	4322	4802	2244	4526	1582	3501
CsaV3_1G006540	chr1	4193518	4206303	-	CsaV3_1G006540	CsaV3_1G006540.1	GO:0005515(protein binding)	NA	NA	NA	PREDICTED: DENN domain and WD repeat-containing protein SCD1 [Cucumis sativus]	NA	10.7705	11.9098	10.7494	11.9724	11.0721	12.1841	7.14324	8.0159	8.8804	9.64224	10.9077	9.84596	4034	4723	3178	4254	4424	4587	2688	2942	3341	3715	4068	3061
CsaV3_1G006550	chr1	4207136	4213492	+	CsaV3_1G006550	CsaV3_1G006550.1	GO:0004190(aspartic-type endopeptidase activity);GO:0006508(proteolysis)	NA	NA	NA	PREDICTED: aspartic proteinase Asp1 [Cucumis sativus]	NA	7.82185	6.77499	4.71188	22.7526	19.2511	19.8327	4.17028	2.74322	3.05676	2.22618	3.46061	3.47657	1749	1604	832	4826	4591	4457	937	601	687	512	771	646
CsaV3_1G006560	chr1	4213244	4213892	-	CsaV3_1G006560	CsaV3_1G006560.1	GO:0030001(metal ion transport);GO:0046872(metal ion binding)	NA	NA	NA	PREDICTED: uncharacterized protein LOC101212620 [Cucumis sativus]	NA	0.703047	0.503431	0.160691	2.13045	1.96898	1.94502	0.699604	0.342713	0.130839	0.016312	0.104963	0.38785	21	16	4	58	61	56	21	10	4	1	3	10
CsaV3_1G006570	chr1	4226840	4228567	-	CsaV3_1G006570	CsaV3_1G006570.1	NA	NA	NA	NA	PREDICTED: uncharacterized protein LOC105436376 [Cucumis sativus]	NA	0.0001	0.0001	0.0001	0.056758	0.122349	0.320007	0.0001	0.027479	0.020721	0.104709	0.027041	0.129756	0	0	0	8	19	45	0	4	3	16	4	16
CsaV3_1G006580	chr1	4237755	4239701	-	CsaV3_1G006580	CsaV3_1G006580.1	NA	NA	NA	NA	hypothetical protein Csa_1G042280 [Cucumis sativus]	NA	5.47277	1.14176	1.08884	2.44062	1.97149	3.95898	1.53014	1.37161	2.87424	2.25374	2.52909	3.45064	862	191	136	365	331	627	242	212	455	365	397	451
CsaV3_1G006590	chr1	4246126	4246223	+	CsaV3_1G006590	CsaV3_1G006590.1	NA	NA	NA	NA		NA	26.394	26.7905	22.3768	33.2426	28.1417	36.1098	23.7471	20.1971	15.7943	19.5432	19.6609	10.6426	210	225	140	250	238	288	189	157	126	160	156	70
CsaV3_1G006600	chr1	4246654	4247664	+	CsaV3_1G006600	CsaV3_1G006600.1	GO:0003677(DNA binding);GO:0003700(DNA-binding transcription factor activity);GO:0005667(transcription factor complex);GO:0006355(regulation of transcription, DNA-templated)	04626(Plant-pathogen interaction)	K13434	NA	PREDICTED: ethylene-responsive transcription factor CRF3-like [Cucumis sativus]	NA	96.6944	93.1965	79.6081	123.381	90.7892	116.043	122.092	94.0592	56.3624	75.0095	79.3353	56.2741	7901	8063	5135	9565	7914	9531	10022	7531	4626	6304	6455	3817
CsaV3_1G006610	chr1	4248137	4248416	+	CsaV3_1G006610	CsaV3_1G006610.1	NA	NA	NA	NA	hypothetical protein Csa_1G042300 [Cucumis sativus]	NA	1.33825	2.26425	1.99507	1.81347	0.246157	2.29652	0.336905	0.0001	0.270275	0.072671	0.448284	0.0001	20	35	23	25	4	34	5	0	4	2	7	0
CsaV3_1G006620	chr1	4253789	4259228	-	CsaV3_1G006620	CsaV3_1G006620.1	NA	00190(Oxidative phosphorylation)	K03966	NA	PREDICTED: NADH dehydrogenase [ubiquinone] 1 beta subcomplex subunit 10-B [Cucumis sativus]	NA	55.3853	52.6642	54.2011	76.2722	82.8341	80.9116	68.9224	96.7753	81.3836	119.473	65.1113	113.553	4266	4295	3296	5574	6806	6264	5333	7304	6297	9465	4994	7259
CsaV3_1G006630	chr1	4259515	4263442	+	CsaV3_1G006630	CsaV3_1G006630.1	GO:0031124(mRNA 3'-end processing)	03015(mRNA surveillance pathway)	K14407	NA	PREDICTED: leucine-rich repeat extensin-like protein 5 [Cucumis sativus]	NA	10.0352	12.2108	11.1019	7.41982	9.52059	10.617	10.0287	10.1644	6.80723	10.8631	8.82116	10.029	1434	1847	1252	1006	1451	1524	1439	1423	977	1596	1255	1189
CsaV3_1G006640	chr1	4263073	4271287	-	CsaV3_1G006640	CsaV3_1G006640.1	GO:0008289(lipid binding)	NA	NA	NA	PREDICTED: synaptotagmin-5 [Cucumis sativus]	NA	3.16452	3.17534	3.03481	9.07156	6.81595	5.65678	2.05918	1.44572	2.20579	2.11385	2.48093	2.18273	959	1019	726	2608	2203	1723	627	430	672	659	749	549
CsaV3_1G006650	chr1	4277323	4279125	-	CsaV3_1G006650	CsaV3_1G006650.1	GO:0046983(protein dimerization activity)	NA	NA	NA	PREDICTED: transcription factor BEE 3-like [Cucumis sativus]	NA	9.7157	10.4092	7.99013	9.14992	15.1804	14.2181	4.04188	3.31577	10.7508	4.75965	11.1587	10.854	936	1062	608	837	1560	1377	392	313	1041	472	1071	868
CsaV3_1G006660	chr1	4287009	4288668	+	CsaV3_1G006660	CsaV3_1G006660.1	GO:0003677(DNA binding)	NA	NA	NA	PREDICTED: transcription factor MYB108-like [Cucumis sativus]	NA	2.81536	2.25386	0.414721	14.4079	2.28367	25.8536	6.18808	1.12381	0.876986	1.25969	0.271623	3.92164	332	282	39	1611	288	3063	733	130	104	153	32	384
CsaV3_1G006670	chr1	4292568	4295169	+	CsaV3_1G006670	CsaV3_1G006670.1	GO:0003735(structural constituent of ribosome);GO:0005840(ribosome);GO:0006412(translation);GO:0042254(ribosome biogenesis)	03010(Ribosome)	K02993	NA	PREDICTED: 40S ribosomal protein S7 [Cucumis sativus]	NA	103.1	104.016	110.306	117.293	96.2145	130.296	344.189	330.168	140.974	343.353	126.081	239.158	9799	10468	8276	10577	9755	12448	32863	30746	13459	33564	11931	18866
CsaV3_1G006680	chr1	4295378	4299708	-	CsaV3_1G006680	CsaV3_1G006680.1	GO:0004672(protein kinase activity);GO:0005524(ATP binding);GO:0006468(protein phosphorylation)	NA	NA	NA	PREDICTED: cysteine-rich receptor-like protein kinase 10 isoform X2 [Cucumis sativus]	NA	2.54886	2.22709	1.74605	3.30105	3.17911	3.08593	1.17751	1.0704	0.720309	0.797368	1.27632	0.831927	297	275	161	364	395	361	138	122	85	96	148	81
CsaV3_1G006690	chr1	4298591	4307353	+	CsaV3_1G006690	CsaV3_1G006690.1	GO:0005515(protein binding)	04144(Endocytosis)	K11866	EC:3.4.19.12	PREDICTED: AMSH-like ubiquitin thioesterase 1 [Cucumis sativus]	NA	14.6858	14.5198	12.8476	20.2965	15.9879	17.9218	7.91028	7.5576	8.31341	7.43821	9.50781	8.52429	4843	5070	3344	6350	5624	5940	2621	2442	2754	2523	3122	2333
CsaV3_1G006700	chr1	4310545	4313593	+	CsaV3_1G006700	CsaV3_1G006700.1	NA	NA	NA	NA	hypothetical protein Csa_1G042410 [Cucumis sativus]	NA	1.8766	1.70147	1.171	1.38021	1.67536	1.90827	0.570682	0.452778	0.610099	0.662135	0.490695	1.19913	268	258	132	187	256	274	82	64	88	98	70	143
CsaV3_1G006710	chr1	4314343	4318053	+	CsaV3_1G006710	CsaV3_1G006710.1	GO:0005488(binding);GO:0006886(intracellular protein transport);GO:0016192(vesicle-mediated transport);GO:0030123(AP-3 adaptor complex)	NA	NA	NA	PREDICTED: AP-3 complex subunit delta [Cucumis sativus]	NA	5.06066	4.81781	3.96734	4.54994	3.84302	4.59681	3.42804	2.82422	2.96907	3.19197	3.96232	3.37992	1518	1530	940	1295	1230	1386	1033	830	895	985	1184	842
CsaV3_1G006720	chr1	4318571	4320365	+	CsaV3_1G006720	CsaV3_1G006720.1	GO:0008375(acetylglucosaminyltransferase activity);GO:0016020(membrane)	NA	NA	NA	PREDICTED: uncharacterized protein LOC101207079 [Cucumis sativus]	NA	0.0001	0.0001	0.0001	0.0001	0.0001	0.0001	0.0001	0.0001	0.0001	0.0001	0.0001	0.0001	0	0	0	0	0	0	0	0	0	0	0	0
CsaV3_1G006730	chr1	4322051	4324880	+	CsaV3_1G006730	CsaV3_1G006730.1	GO:0008375(acetylglucosaminyltransferase activity);GO:0016020(membrane)	NA	NA	NA	PREDICTED: uncharacterized protein LOC101207320 [Cucumis sativus]	NA	0.0001	0.0001	0.0001	0.0001	0.0001	0.0001	0.0001	0.0001	0.0001	0.0001	0.0001	0.0001	0	0	0	0	0	0	0	0	0	0	0	0
CsaV3_1G006740	chr1	4327835	4328173	+	CsaV3_1G006740	CsaV3_1G006740.1	NA	NA	NA	NA	hypothetical protein Csa_1G042450 [Cucumis sativus]	NA	0.0001	0.0001	0.0001	0.0001	0.0001	0.0001	0.0001	0.0001	0.0001	0.0001	0.0001	0.0001	0	0	0	0	0	0	0	0	0	0	0	0
CsaV3_1G006750	chr1	4328215	4328427	-	CsaV3_1G006750	CsaV3_1G006750.1	NA	NA	NA	NA		NA	0.0001	0.0001	0.0001	0.0001	0.0001	0.0001	0.0001	0.0001	0.0001	0.0001	0.0001	0.0001	0	0	0	0	0	0	0	0	0	0	0	0
CsaV3_1G006760	chr1	4339659	4342085	+	CsaV3_1G006760	CsaV3_1G006760.1	GO:0005516(calmodulin binding);GO:0006950(response to stress)	NA	NA	NA	PREDICTED: uncharacterized protein LOC101215184 [Cucumis sativus]	NA	31.7835	37.4458	35.0087	190.128	158.926	132.009	36.1451	32.0962	24.3266	49.1538	47.029	30.2035	4909	6124	4268	27859	26183	20493	5609	4857	3774	7809	7232	3872
CsaV3_1G006770	chr1	4341933	4345962	-	CsaV3_1G006770	CsaV3_1G006770.1	GO:0004672(protein kinase activity);GO:0005524(ATP binding);GO:0006468(protein phosphorylation)	NA	NA	NA	PREDICTED: LOW QUALITY PROTEIN: probable receptor-like protein kinase At5g39030 [Cucumis sativus]	NA	0.0001	0.0001	0.0001	0.646375	0.0001	0.167805	0.0001	0.0001	0.0001	0.0001	0.0001	0.0001	0	0	0	30	0	9	0	0	0	0	0	0
CsaV3_1G006780	chr1	4345978	4348074	-	CsaV3_1G006780	CsaV3_1G006780.1	GO:0004672(protein kinase activity);GO:0005524(ATP binding);GO:0006468(protein phosphorylation)	NA	NA	NA	PREDICTED: LOW QUALITY PROTEIN: probable receptor-like protein kinase At5g39030 [Cucumis sativus]	NA	0.380874	0.329021	0.350423	1.83173	1.07988	1.08125	0.0001	0.0001	0.0001	0.0001	0.0001	0.0001	33	30	24	149	99	93	0	0	0	0	0	0
CsaV3_1G006790	chr1	4352428	4352779	-	CsaV3_1G006790	CsaV3_1G006790.1	NA	NA	NA	NA	hypothetical protein Csa_1G042470 [Cucumis sativus]	NA	0.098897	0.143697	0.0001	0.530497	0.149175	0.37219	0.0001	0.0001	0.0001	0.0001	0.265498	0.0001	3	5	0	15	5	11	0	0	0	0	8	0
CsaV3_1G006800	chr1	4352931	4355752	-	CsaV3_1G006800	CsaV3_1G006800.1	GO:0004672(protein kinase activity);GO:0005524(ATP binding);GO:0006468(protein phosphorylation);GO:0030247(polysaccharide binding)	NA	NA	NA	hypothetical protein Csa_1G042480 [Cucumis sativus]	NA	4.48375	4.8823	3.21537	5.8247	4.0826	4.85534	3.65587	2.57578	1.99894	1.54952	3.26169	1.65451	874	1008	495	1077	849	951	716	492	392	311	633	268
CsaV3_1G006810	chr1	4358227	4358403	-	CsaV3_1G006810	CsaV3_1G006810.1	NA	NA	NA	NA	PREDICTED: uncharacterized protein LOC107990466 [Cucumis melo]	NA	0.664596	0.124123	0.0001	0.399864	0.111844	0.518371	0.34886	0.2188	0.302507	0.0001	0.308934	0.0001	10	2	0	6	2	8	6	4	5	0	5	0
CsaV3_1G006820	chr1	4360196	4362429	-	CsaV3_1G006820	CsaV3_1G006820.1	GO:0004672(protein kinase activity);GO:0005524(ATP binding);GO:0006468(protein phosphorylation);GO:0030247(polysaccharide binding)	NA	NA	NA	PREDICTED: probable receptor-like protein kinase At1g67000 [Cucumis sativus]	NA	3.46091	2.41998	1.56157	6.16574	5.03384	4.93053	1.19052	1.43069	1.49811	1.5978	4.25063	1.62791	561	416	200	948	871	804	194	228	244	267	686	219
CsaV3_1G006830	chr1	4362771	4363241	-	CsaV3_1G006830	CsaV3_1G006830.1	NA	NA	NA	NA	hypothetical protein Csa_1G042490 [Cucumis sativus]	NA	0.760649	0.853347	0.337077	2.88376	1.72581	1.32543	0.686805	0.607145	0.564792	0.537164	0.0001	0.226631	20	24	7	71	48	35	18	16	15	15	0	5
CsaV3_1G006840	chr1	4364019	4366630	-	CsaV3_1G006840	CsaV3_1G006840.1	GO:0004672(protein kinase activity);GO:0005524(ATP binding);GO:0006468(protein phosphorylation);GO:0030247(polysaccharide binding)	NA	NA	NA	PREDICTED: probable receptor-like protein kinase At1g67000 [Cucumis sativus]	NA	1.62763	1.58988	1.17533	1.79535	1.33963	2.67185	0.152588	0.132465	0.557309	0.365556	0.560084	0.565006	220	228	126	231	193	363	21	18	76	51	76	64
CsaV3_1G006850	chr1	4367399	4370158	-	CsaV3_1G006850	CsaV3_1G006850.1	GO:0004672(protein kinase activity);GO:0005524(ATP binding);GO:0006468(protein phosphorylation);GO:0030247(polysaccharide binding)	NA	NA	NA	hypothetical protein Csa_1G042510 [Cucumis sativus]	NA	0.166044	0.152668	0.081657	0.199562	0.133543	0.187733	0.04492	0.046552	0.045409	0.044347	0.31408	0.0001	28	27	11	32	24	32	8	8	8	8	52	0
CsaV3_1G006860	chr1	4370648	4370872	+	CsaV3_1G006860	CsaV3_1G006860.1	NA	NA	NA	NA		NA	0.0001	0.0001	0.196933	0.0001	0.179405	0.094104	0.0001	0.0001	0.0001	0.0001	0.205292	0.129866	0	0	3	0	4	2	0	0	0	0	4	2
CsaV3_1G006870	chr1	4371182	4372168	-	CsaV3_1G006870	CsaV3_1G006870.1	GO:0004672(protein kinase activity);GO:0005524(ATP binding);GO:0006468(protein phosphorylation)	NA	NA	NA	PREDICTED: probable serine/threonine-protein kinase At1g18390 [Cucumis sativus]	NA	3.28578	3.95282	2.55364	73.5454	48.3101	28.4931	4.21725	3.17407	1.71933	4.08065	4.39435	5.57315	263	334	161	5566	4111	2285	338	249	138	335	349	369
CsaV3_1G006880	chr1	4372170	4376767	-	CsaV3_1G006880	CsaV3_1G006880.1	GO:0030247(polysaccharide binding)	NA	NA	NA	PREDICTED: LEAF RUST 10 DISEASE-RESISTANCE LOCUS RECEPTOR-LIKE PROTEIN KINASE-like 1.2 isoform X2 [Cucumis melo]	NA	1.0599	0.903935	0.820065	10.7577	9.82477	5.31459	1.24617	0.676667	0.453736	0.610147	1.17617	0.945386	143	129	87	1369	1406	717	168	89	62	85	158	106
CsaV3_1G006890	chr1	4380893	4384939	+	CsaV3_1G006890	CsaV3_1G006890.1	GO:0003777(microtubule motor activity);GO:0005524(ATP binding);GO:0005874(microtubule);GO:0007018(microtubule-based movement);GO:0008017(microtubule binding);GO:0045298(tubulin complex)	NA	NA	NA	PREDICTED: kinesin-like protein NACK1 [Cucumis sativus]	NA	0.226106	0.364117	0.235882	0.032271	0.101336	0.114519	0.329579	0.383123	0.536374	0.773693	0.434013	1.03813	53	90	44	8	26	27	78	88	126	186	101	201
CsaV3_1G006900	chr1	4385665	4386101	+	CsaV3_1G006900	CsaV3_1G006900.1	NA	NA	NA	NA	PREDICTED: non-specific lipid-transfer protein 2-like [Cucumis sativus]	NA	27.7826	23.3112	30.8534	7.92584	9.73613	10.0937	17.4541	20.319	48.6354	22.1863	25.4389	26.7911	593	527	520	161	222	217	375	425	1043	487	541	475
CsaV3_1G006910	chr1	4388895	4390997	+	CsaV3_1G006910	CsaV3_1G006910.1	NA	NA	NA	NA	PREDICTED: reticulon-like protein B9 [Cucumis sativus]	NA	0.821244	0.944335	1.64181	1.9831	1.91404	1.49868	0.188614	0.117533	1.09375	0.074644	0.568538	2.48034	81	98	127	185	200	148	19	12	108	8	56	202
CsaV3_1G006920	chr1	4392495	4393177	+	CsaV3_1G006920	CsaV3_1G006920.1	NA	NA	NA	NA	hypothetical protein Csa_1G042580 [Cucumis sativus]	NA	0.127784	0.386	0.0001	0.213106	0.176851	0.203307	0.100747	0.438825	0.271256	1.16088	1.02162	0.718267	8	23	0	12	11	12	6	24	16	66	57	33
CsaV3_1G006930	chr1	4393715	4395418	-	CsaV3_1G006930	CsaV3_1G006930.1	NA	NA	NA	NA	PREDICTED: histone chaperone RTT106 [Cucumis sativus]	NA	13.6626	12.3995	7.94885	10.1752	9.2204	13.9197	44.0929	33.5294	7.56956	37.5663	7.14834	18.2962	710	683	327	502	512	728	2302	1708	396	2008	370	790
CsaV3_1G006940	chr1	4402194	4409190	+	CsaV3_1G006940	CsaV3_1G006940.1	NA	NA	NA	NA	PREDICTED: E3 ubiquitin-protein ligase MBR2 isoform X1 [Cucumis sativus]	NA	18.4106	19.4609	19.2584	15.5124	16.3977	16.3976	9.63934	10.2774	10.6133	9.07105	10.2719	8.90743	8371	9370	6912	6692	7954	7495	4404	4579	4848	4243	4651	3362
CsaV3_1G006950	chr1	4405839	4408921	-	CsaV3_1G006950	CsaV3_1G006950.1	GO:0004252(serine-type endopeptidase activity);GO:0006508(proteolysis)	NA	NA	NA	PREDICTED: uncharacterized protein LOC101216390 [Cucumis sativus]	NA	5.43067	6.07191	1.91126	9.91236	17.0712	14.449	5.40913	4.60816	4.74053	2.78099	4.83414	2.89166	749	887	209	1297	2511	2003	750	623	657	395	664	331
CsaV3_1G006960	chr1	4409657	4413266	-	CsaV3_1G006960	CsaV3_1G006960.1	GO:0009252(peptidoglycan biosynthetic process);GO:0030259(lipid glycosylation);GO:0050511(undecaprenyldiphospho-muramoylpentapeptide beta-N-acetylglucosaminyltransferase activity)	01502(Vancomycin resistance)	K02563	EC:2.4.1.227	PREDICTED: uncharacterized protein LOC101216864 [Cucumis sativus]	NA	7.3299	6.33756	4.82002	8.4194	5.20287	9.49029	2.34631	4.78402	2.02925	2.94259	2.82459	2.07012	1025	938	532	1117	776	1333	330	655	285	423	393	241
CsaV3_1G006970	chr1	4415106	4416799	-	CsaV3_1G006970	CsaV3_1G006970.1	NA	NA	NA	NA	PREDICTED: uncharacterized protein LOC101217102 [Cucumis sativus]	NA	22.6208	19.6142	14.2309	11.1738	9.51082	17.6715	1.63248	3.19464	1.24441	2.29914	1.15855	0.488835	1339	1229	665	628	601	1051	98	186	74	140	69	25
CsaV3_1G006980	chr1	4417551	4422352	-	CsaV3_1G006980	CsaV3_1G006980.1	GO:0003723(RNA binding);GO:0004652(polynucleotide adenylyltransferase activity);GO:0005634(nucleus);GO:0031123(RNA 3'-end processing);GO:0043631(RNA polyadenylation)	03015(mRNA surveillance pathway)	K14376	EC:2.7.7.19	PREDICTED: nuclear poly(A) polymerase 1 isoform X1 [Cucumis sativus]	NA	45.4142	50.8153	44.4887	58.257	52.3056	59.7182	24.0909	22.0084	23.9274	20.136	27.7773	20.5478	8247	9771	6378	10037	10133	10901	4395	3916	4365	3761	5023	3098
CsaV3_1G006990	chr1	4425616	4428136	-	CsaV3_1G006990	CsaV3_1G006990.1	GO:0005524(ATP binding);GO:0006457(protein folding);GO:0051082(unfolded protein binding)	NA	NA	NA	PREDICTED: T-complex protein 1 subunit delta [Cucumis sativus]	NA	13.5162	14.0239	13.6584	18.283	13.8294	21.2011	21.7801	18.7429	11.0238	24.9963	11.611	18.629	2754	3026	2197	3535	3006	4342	4458	3742	2257	5239	2356	3151
CsaV3_1G007000	chr1	4428900	4440320	-	CsaV3_1G007000	CsaV3_1G007000.1	GO:0003924(GTPase activity);GO:0005525(GTP binding)	03015(mRNA surveillance pathway)	K03267	NA	PREDICTED: eukaryotic peptide chain release factor GTP-binding subunit [Cucumis sativus]	NA	35.9761	39.9754	31.8474	44.3948	45.4694	53.0703	56.8288	52.8959	36.1118	69.2247	35.0953	53.2703	6673	7851	4663	7812	8997	9894	10589	9613	6728	13206	6482	8201
CsaV3_1G007010	chr1	4449527	4451328	-	CsaV3_1G007010	CsaV3_1G007010.1	NA	NA	NA	NA	PREDICTED: NAD(P)H-quinone oxidoreductase subunit T, chloroplastic isoform X1 [Cucumis sativus]	NA	174.461	162.336	159.502	74.5653	89.7059	104.715	96.9916	84.1462	143.65	83.741	129.434	73.4444	16581	16337	11966	6724	9095	10004	9261	7836	13714	8186	12249	5794
CsaV3_1G007020	chr1	4451569	4457422	-	CsaV3_1G007020	CsaV3_1G007020.1	GO:0006397(mRNA processing)	03040(Spliceosome)	K12861	NA	PREDICTED: pre-mRNA-splicing factor SPF27 homolog [Cucumis sativus]	NA	8.33137	8.86815	11.0229	10.9844	10.5225	12.5546	10.9335	9.72401	7.48085	12.4641	8.62849	9.75138	1810	2040	1891	2264	2439	2742	2387	2070	1633	2785	1867	1759
CsaV3_1G007030	chr1	4456446	4462653	+	CsaV3_1G007030	CsaV3_1G007030.1	GO:0003677(DNA binding);GO:0004518(nuclease activity);GO:0006281(DNA repair)	03430(Mismatch repair)	K10746	EC:3.1.-.-	PREDICTED: exonuclease 1 [Cucumis sativus]	NA	9.13959	7.39825	12.2566	6.04211	6.67246	4.39088	10.8693	15.1193	11.5057	16.0287	12.5339	13.5462	2369	2031	2508	1486	1845	1144	2831	3840	2996	4273	3235	2915
CsaV3_1G007040	chr1	4461984	4465405	-	CsaV3_1G007040	CsaV3_1G007040.1	GO:0004553(hydrolase activity, hydrolyzing O-glycosyl compounds);GO:0005975(carbohydrate metabolic process)	00500(Starch and sucrose metabolism);00460(Cyanoamino acid metabolism);00940(Phenylpropanoid biosynthesis)	K05350	EC:3.2.1.21	PREDICTED: beta-glucosidase 44-like [Cucumis sativus]	NA	19.4138	19.2461	34.4449	25.6728	33.635	18.6438	37.6444	42.2832	73.244	62.9809	44.1195	97.4082	2762	2899	3868	3465	5104	2666	5380	5893	10465	9214	6249	11500
CsaV3_1G007050	chr1	4468088	4470523	-	CsaV3_1G007050	CsaV3_1G007050.1	GO:0005507(copper ion binding);GO:0016491(oxidoreductase activity);GO:0055114(oxidation-reduction process)	NA	NA	NA	PREDICTED: laccase-1 [Cucumis sativus]	NA	1.66324	2.20869	1.9137	2.29225	2.44851	2.65944	1.38514	1.65938	2.22334	1.2437	1.90643	2.58306	246	346	224	322	386	395	206	241	330	189	281	317
CsaV3_1G007060	chr1	4473313	4477513	-	CsaV3_1G007060	CsaV3_1G007060.1	GO:0004707(MAP kinase activity);GO:0005524(ATP binding);GO:0006468(protein phosphorylation);GO:0007178(transmembrane receptor protein serine/threonine kinase signaling pathway);GO:0009069(serine family amino acid metabolic process)	04016(MAPK signaling pathway - plant)	K20538	EC:2.7.11.24	PREDICTED: mitogen-activated protein kinase 9-like isoform X4 [Cucumis sativus]	NA	9.90027	8.88383	9.19135	8.55715	8.92623	7.03491	9.32286	8.56978	10.3002	6.59268	10.9457	7.9999	1600	1520	1173	1312	1539	1143	1514	1357	1672	1096	1761	1073
CsaV3_1G007070	chr1	4485111	4496170	+	CsaV3_1G007070	CsaV3_1G007070.1	GO:0004672(protein kinase activity);GO:0005524(ATP binding);GO:0006468(protein phosphorylation)	NA	NA	NA	PREDICTED: serine/threonine-protein kinase EDR1 isoform X1 [Cucumis sativus]	NA	24.4211	27.2694	25.0096	28.0104	28.8336	28.4047	23.5399	20.8252	18.4797	20.7382	23.857	19.0015	5992	7085	4844	6521	7547	7006	5803	5007	4555	5234	5829	3870
CsaV3_1G007080	chr1	4496946	4498042	+	CsaV3_1G007080	CsaV3_1G007080.1	NA	00561(Glycerolipid metabolism)	K21362	EC:2.4.1.184	PREDICTED: peptidyl-prolyl cis-trans isomerase FKBP17-2, chloroplastic [Cucumis sativus]	NA	254.89	234.233	217.046	80.045	105.686	112.712	374.05	414.197	538.183	370.655	464.666	362.235	15635	15214	10510	4659	6916	6950	23051	24895	33161	23385	28379	18443
CsaV3_1G007090	chr1	4498999	4503384	+	CsaV3_1G007090	CsaV3_1G007090.1	GO:0005737(cytoplasm);GO:0006629(lipid metabolic process);GO:0016021(integral component of membrane);GO:0016627(oxidoreductase activity, acting on the CH-CH group of donors)	NA	NA	NA	PREDICTED: uncharacterized protein LOC101219154 isoform X3 [Cucumis sativus]	NA	83.1423	94.0887	97.545	48.7139	47.6308	49.7109	72.8856	69.0134	72.4295	37.7197	36.1444	41.502	10745	12875	9951	5973	6566	6458	9463	8739	9402	5014	4651	4452
CsaV3_1G007100	chr1	4504091	4506311	-	CsaV3_1G007100	CsaV3_1G007100.1	NA	03440(Homologous recombination)	K12173	NA	PREDICTED: thaumatin-like protein [Cucumis sativus]	NA	4.74621	3.95906	4.75898	0.632312	0.513849	0.569308	2.68966	5.55544	11.4732	6.60041	6.63713	17.7965	579	512	459	74	67	70	330	664	1406	828	806	1802
CsaV3_1G007110	chr1	4509606	4510595	+	CsaV3_1G007110	CsaV3_1G007110.1	NA	04144(Endocytosis)	K12483	NA	PREDICTED: EH domain-containing protein 1 [Cucumis sativus]	NA	0.0001	0.0001	1.49292	0.133439	0.0001	1.09207	0.370486	0.492231	0.123822	0.0001	0.0001	0.574238	0	0	18	2	0	17	6	8	2	0	0	8
CsaV3_1G007120	chr1	4514227	4517339	-	CsaV3_1G007120	CsaV3_1G007120.1	GO:0003677(DNA binding)	03013(RNA transport)	K14292	EC:2.1.1.-	hypothetical protein Csa_1G042780 [Cucumis sativus]	NA	2.68255	1.72156	5.44436	0.531468	0.947446	0.422905	1.65225	1.97648	3.50834	1.39137	1.38842	3.09165	320	218	513	61	121	51	198	232	421	171	165	307
CsaV3_1G007130	chr1	4525912	4529061	+	CsaV3_1G007130	CsaV3_1G007130.1	GO:0003924(GTPase activity);GO:0005200(structural constituent of cytoskeleton);GO:0005525(GTP binding);GO:0005874(microtubule);GO:0007017(microtubule-based process)	04145(Phagosome)	K07375	NA	PREDICTED: tubulin beta chain [Cucumis sativus]	NA	1.54229	1.45094	2.47596	1.05229	1.45756	1.75484	0.648236	0.700022	2.50169	0.561573	1.32634	1.09501	256	255	324	166	258	292	108	114	416	96	219	151
CsaV3_1G007140	chr1	4529190	4534612	-	CsaV3_1G007140	CsaV3_1G007140.1	GO:0000234(phosphoethanolamine N-methyltransferase activity);GO:0006656(phosphatidylcholine biosynthetic process)	00564(Glycerophospholipid metabolism)	K05929	EC:2.1.1.103	PREDICTED: phosphoethanolamine N-methyltransferase 1-like [Cucumis sativus]	NA	50.9265	36.9614	62.0323	14.4298	17.9731	19.7899	66.2046	66.0776	72.5754	54.8943	51.873	66.9395	10804	8303	10388	2905	4068	4220	14110	13736	15466	11978	10957	11787
CsaV3_1G007150	chr1	4534185	4534424	+	CsaV3_1G007150	CsaV3_1G007150.1	NA	NA	NA	NA	hypothetical protein Csa_1G042810 [Cucumis sativus]	NA	0.0001	0.0001	0.0001	0.0001	0.0001	0.0001	0.0001	0.0001	0.0001	0.0001	0.0001	0.0001	0	0	0	0	0	0	0	0	0	0	0	0
CsaV3_1G007160	chr1	4542181	4546111	-	CsaV3_1G007160	CsaV3_1G007160.1	GO:0016021(integral component of membrane);GO:0055085(transmembrane transport)	NA	NA	NA	PREDICTED: auxin efflux carrier component 1-like isoform X1 [Cucumis sativus]	NA	3.58211	3.98374	3.96246	2.05032	2.7469	2.49309	0.600804	1.32461	2.62974	2.25341	2.78626	2.49553	834	982	728	453	682	583	141	302	615	540	646	482
CsaV3_1G007170	chr1	4552877	4555223	+	CsaV3_1G007170	CsaV3_1G007170.1	NA	NA	NA	NA	PREDICTED: probable ADP-ribosylation factor GTPase-activating protein AGD11 isoform X1 [Cucumis sativus]	NA	0.0001	0.197299	0.210394	0.286048	0.159077	0.120829	0.211855	0.08694	0.395663	0.268524	0.304123	0.430874	0	22	17	28	18	13	22	9	41	29	31	37
CsaV3_1G007180	chr1	4555656	4563847	+	CsaV3_1G007180	CsaV3_1G007180.1	GO:0000723(telomere maintenance);GO:0000784(nuclear chromosome, telomeric region);GO:0043047(single-stranded telomeric DNA binding)	04141(Protein processing in endoplasmic reticulum)	K14026	NA	PREDICTED: protection of telomeres protein 1a-like isoform X1 [Cucumis sativus]	NA	3.02198	3.81467	3.06669	3.18608	3.06799	2.90638	3.15588	3.48837	2.78303	2.97276	2.35475	2.29595	1255	1678	1006	1256	1359	1214	1317	1420	1161	1270	974	792
CsaV3_1G007190	chr1	4559146	4564845	-	CsaV3_1G007190	CsaV3_1G007190.1	GO:0005515(protein binding)	04141(Protein processing in endoplasmic reticulum)	K14026	NA	PREDICTED: ERAD-associated E3 ubiquitin-protein ligase component HRD3A [Cucumis sativus]	NA	4.64625	4.93034	3.84099	5.79462	4.72907	6.29436	5.87457	5.58682	3.74968	6.50839	4.95577	6.22553	1658	1862	1082	1961	1800	2257	2105	1953	1344	2388	1760	1843
CsaV3_1G007200	chr1	4565305	4568963	+	CsaV3_1G007200	CsaV3_1G007200.1	NA	NA	NA	NA	PREDICTED: Down syndrome critical region protein 3 homolog isoform X1 [Cucumis sativus]	NA	11.1094	11.7744	10.8084	7.88874	7.35435	10.2927	7.61875	7.77041	7.99898	9.24432	9.82558	8.78558	1515	1700	1164	1021	1070	1411	1044	1039	1096	1297	1334	995
CsaV3_1G007210	chr1	4570339	4574027	+	CsaV3_1G007210	CsaV3_1G007210.1	NA	NA	NA	NA	PREDICTED: putative nuclease HARBI1 [Cucumis sativus]	NA	10.9151	12.167	10.4587	4.06127	4.60165	6.01484	14.819	11.9013	8.44857	11.4013	7.72324	8.46222	2007	2369	1518	709	903	1112	2738	2144	1561	2157	1414	1292
CsaV3_1G007220	chr1	4574249	4580172	-	CsaV3_1G007220	CsaV3_1G007220.1	GO:0016020(membrane)	NA	NA	NA	PREDICTED: surfeit locus protein 1 [Cucumis sativus]	NA	6.05718	5.03888	4.84469	4.80175	3.75499	5.21021	6.9226	6.16866	3.2043	7.33841	3.81636	6.00855	1814	1598	1146	1365	1200	1569	2083	1810	964	2261	1138	1494
CsaV3_1G007230	chr1	4582859	4585765	-	CsaV3_1G007230	CsaV3_1G007230.1	GO:0004672(protein kinase activity);GO:0005524(ATP binding);GO:0006468(protein phosphorylation)	NA	NA	NA	PREDICTED: probable serine/threonine-protein kinase At1g54610 [Cucumis sativus]	NA	5.57148	4.86101	2.26509	0.710541	0.224727	0.980352	8.84528	4.94484	4.18239	3.10529	3.88717	2.27234	1309	1210	421	159	57	232	2088	1139	987	751	910	444
CsaV3_1G007240	chr1	4586776	4588093	-	CsaV3_1G007240	CsaV3_1G007240.1	NA	NA	NA	NA	PREDICTED: non-specific lipid-transfer protein-like protein At5g64080 [Cucumis sativus]	NA	0.123738	0.239962	0.0001	0.173897	0.0001	0.24533	0.082112	0.0001	0.0001	0.0001	0.0001	0.0001	12	24	0	16	0	23	8	0	0	0	0	0
CsaV3_1G007250	chr1	4589186	4592435	+	CsaV3_1G007250	CsaV3_1G007250.1	GO:0005524(ATP binding);GO:0016020(membrane);GO:0016887(ATPase activity)	02010(ABC transporters)	K05681	NA	PREDICTED: ABC transporter G family member 17-like [Cucumis sativus]	NA	0.114038	0.135852	0.348629	0.188316	0.053514	0.26578	0.101836	0.057504	0.155754	0.0001	0.03923	0.066171	23	29	55	36	12	53	21	12	31	0	8	11
CsaV3_1G007260	chr1	4593051	4597149	-	CsaV3_1G007260	CsaV3_1G007260.1	NA	04075(Plant hormone signal transduction)	K13464	NA	PREDICTED: protein TIFY 6B isoform X2 [Cucumis sativus]	NA	22.7656	16.3769	26.5344	7.31889	9.78582	15.1366	9.86516	10.9845	8.63069	20.0822	16.3671	14.4002	3507	2672	3227	1070	1608	2344	1527	1658	1336	3182	2511	1842
CsaV3_1G007270	chr1	4605115	4609504	-	CsaV3_1G007270	CsaV3_1G007270.1	GO:0004672(protein kinase activity);GO:0005515(protein binding);GO:0005524(ATP binding);GO:0006468(protein phosphorylation)	NA	NA	NA	PREDICTED: probable inactive receptor kinase At1g48480 [Cucumis sativus]	NA	17.8462	18.9001	19.7823	8.35282	10.9611	9.38873	22.7445	21.9455	25.9798	26.2651	23.4363	25.8998	5508	6177	4820	2446	3609	2913	7053	6637	8055	8338	7202	6635
CsaV3_1G007280	chr1	4605690	4605923	+	CsaV3_1G007280	CsaV3_1G007280.1	NA	NA	NA	NA	hypothetical protein Csa_1G042935 [Cucumis sativus]	NA	0.0001	0.0001	0.0001	0.0001	0.0001	0.0001	0.0001	0.0001	0.0001	0.0001	0.0001	0.0001	0	0	0	0	0	0	0	0	0	0	0	0
CsaV3_1G007290	chr1	4614455	4616853	-	CsaV3_1G007290	CsaV3_1G007290.1	NA	NA	NA	NA	PREDICTED: cell division cycle-associated protein 7 [Cucumis sativus]	NA	0.586689	0.538918	0.252662	0.053624	0.236513	0.196801	0.331815	0.563693	0.805105	1.34454	0.817815	1.40729	87	85	30	8	38	30	50	82	120	205	121	173
CsaV3_1G007300	chr1	4617836	4622950	+	CsaV3_1G007300	CsaV3_1G007300.1	GO:0003676(nucleic acid binding);GO:0005524(ATP binding)	NA	NA	NA	PREDICTED: DEAD-box ATP-dependent RNA helicase 51 [Cucumis sativus]	NA	4.33821	4.94278	4.45048	3.79991	3.31898	4.9376	10.3905	8.96606	4.62346	9.9073	4.31727	6.25649	915	1103	741	760	746	1046	2200	1851	979	2147	906	1095
CsaV3_1G007310	chr1	4626268	4626485	+	CsaV3_1G007310	CsaV3_1G007310.1	NA	NA	NA	NA	hypothetical protein Csa_1G042955 [Cucumis sativus]	NA	5.98482	3.99828	4.26359	203.764	312.863	67.4484	3.78996	3.63563	1.58519	4.52812	1.47079	2.6169	106	75	60	3406	5880	1195	68	63	29	83	26	39
CsaV3_1G007320	chr1	4628055	4632636	+	CsaV3_1G007320	CsaV3_1G007320.1	GO:0003676(nucleic acid binding);GO:0003700(DNA-binding transcription factor activity);GO:0005634(nucleus);GO:0005667(transcription factor complex);GO:0006355(regulation of transcription, DNA-templated);GO:0008270(zinc ion binding)	NA	NA	NA	PREDICTED: NF-X1-type zinc finger protein NFXL1 [Cucumis sativus]	NA	19.4991	19.1295	19.788	38.34	18.8015	31.9979	12.1655	8.01312	6.3148	6.66298	7.05621	6.88118	6167	6406	4940	11503	6343	10172	3865	2483	2006	2168	2222	1807
CsaV3_1G007330	chr1	4633563	4637552	-	CsaV3_1G007330	CsaV3_1G007330.1	GO:0005737(cytoplasm);GO:0016627(oxidoreductase activity, acting on the CH-CH group of donors);GO:0055114(oxidation-reduction process)	00240(Pyrimidine metabolism);00410(beta-Alanine metabolism);00770(Pantothenate and CoA biosynthesis)	K00207	EC:1.3.1.2	PREDICTED: dihydropyrimidine dehydrogenase [NADP(+)] [Cucumis sativus]	NA	18.6628	20.7528	19.1971	28.9433	33.481	32.6245	16.1273	15.3188	21.9833	13.7621	21.0861	21.2854	4073	4795	3307	5992	7794	7156	3536	3276	4819	3089	4582	3855
CsaV3_1G007340	chr1	4638650	4641399	-	CsaV3_1G007340	CsaV3_1G007340.1	GO:0004672(protein kinase activity);GO:0005524(ATP binding);GO:0006468(protein phosphorylation)	04016(MAPK signaling pathway - plant)	K20604	EC:2.7.12.2	PREDICTED: mitogen-activated protein kinase kinase 9 [Cucumis sativus]	NA	41.446	29.1318	33.8581	80.0814	85.7444	57.2021	12.0236	8.70289	19.2215	17.2556	28.6102	14.7741	9212	6856	5940	16886	20329	12779	2685	1896	4292	3945	6331	2726
CsaV3_1G007350	chr1	4645684	4648788	+	CsaV3_1G007350	CsaV3_1G007350.1	GO:0005783(endoplasmic reticulum);GO:0006886(intracellular protein transport);GO:0016021(integral component of membrane)	00330(Arginine and proline metabolism)	K00472	EC:1.14.11.2	PREDICTED: uncharacterized protein LOC101203379 [Cucumis sativus]	NA	65.9015	61.47	64.5175	97.5497	106.675	94.16	61.357	77.3068	76.1382	82.7474	72.8562	78.7169	5971	5897	4614	8385	10310	8575	5585	6863	6929	7711	6572	5920
CsaV3_1G007360	chr1	4648971	4652705	+	CsaV3_1G007360	CsaV3_1G007360.1	NA	NA	NA	NA	hypothetical protein Csa_1G042990 [Cucumis sativus]	NA	132.384	158.21	93.7328	108.208	103.273	103.762	108.231	95.2231	78.5499	35.4753	33.413	31.3728	23827	30150	13317	18477	19828	18772	19570	16793	14201	6568	5988	4687
CsaV3_1G007370	chr1	4660574	4665918	+	CsaV3_1G007370	CsaV3_1G007370.1	GO:0003677(DNA binding)	04075(Plant hormone signal transduction)	K14491	NA	PREDICTED: transcription repressor KAN1-like isoform X1 [Cucumis sativus]	NA	0.12829	0.505257	0.350959	0.562736	0.420686	0.474291	0.06073	0.055306	0.285964	0.260124	0.485285	0.277545	16	66	34	65	55	58	8	7	35	33	59	29
CsaV3_1G007380	chr1	4669532	4673717	+	CsaV3_1G007380	CsaV3_1G007380.1	NA	00561(Glycerolipid metabolism)	K01054	EC:3.1.1.23	PREDICTED: monoglyceride lipase [Cucumis sativus]	NA	0.058828	0.16045	0.075147	0.124307	0.054423	0.267376	0.298539	0.158076	0.0001	0.0001	0.0001	0.091067	12	33	12	23	12	52	58	30	0	0	0	15
CsaV3_1G007390	chr1	4678750	4681650	-	CsaV3_1G007390	CsaV3_1G007390.1	GO:0003676(nucleic acid binding)	00052(Galactose metabolism);00600(Sphingolipid metabolism);00531(Glycosaminoglycan degradation);00604(Glycosphingolipid biosynthesis - ganglio series);00511(Other glycan degradation)	K12309	EC:3.2.1.23	PREDICTED: protein SHOOT GRAVITROPISM 5-like [Cucumis sativus]	NA	2.06011	1.6065	1.94544	0.565093	1.50983	0.779444	0.426752	0.373057	1.78344	1.95016	1.968	2.66859	309	255	230	81	241	118	65	55	268	301	294	332
CsaV3_1G007400	chr1	4693148	4698961	-	CsaV3_1G007400	CsaV3_1G007400.1	NA	NA	NA	NA	PREDICTED: uncharacterized protein LOC101204111 [Cucumis sativus]	NA	21.2984	18.4158	22.9672	11.7899	14.1581	15.0223	20.8923	22.8686	26.6853	20.759	19.8374	18.5725	2586	2367	2201	1358	1834	1833	2548	2720	3254	2592	2398	1872
CsaV3_1G007410	chr1	4706303	4707523	+	CsaV3_1G007410	CsaV3_1G007410.1	GO:0003677(DNA binding)	NA	NA	NA	PREDICTED: zinc-finger homeodomain protein 9-like [Cucumis sativus]	NA	9.00209	6.10534	9.94907	2.63907	4.47208	3.37358	2.29524	3.90764	12.1703	9.81712	8.71702	15.4421	889	638	775	248	471	335	228	378	1207	997	857	1265
CsaV3_1G007420	chr1	4714073	4722348	+	CsaV3_1G007420	CsaV3_1G007420.1	GO:0005515(protein binding);GO:0006396(RNA processing)	NA	NA	NA	PREDICTED: protein NRDE2 homolog isoform X1 [Cucumis sativus]	NA	8.29054	9.04037	7.31029	7.10942	7.25381	8.70165	5.74487	5.32687	4.65343	4.55601	5.42289	4.32277	2719	3140	1893	2213	2538	2869	1893	1712	1533	1537	1771	1177
CsaV3_1G007430	chr1	4728771	4734337	-	CsaV3_1G007430	CsaV3_1G007430.1	GO:0005096(GTPase activator activity)	04144(Endocytosis)	K12486	NA	PREDICTED: probable ADP-ribosylation factor GTPase-activating protein AGD15 isoform X2 [Cucumis melo]	NA	1.12226	0.957896	0.759228	0.922354	1.50667	0.958997	0.776751	0.991936	1.18685	1.15111	1.16431	1.02298	159	144	85	124	227	137	111	138	169	168	164	120
CsaV3_1G007440	chr1	4735630	4737778	-	CsaV3_1G007440	CsaV3_1G007440.1	NA	NA	NA	NA	hypothetical protein Csa_1G043070 [Cucumis sativus]	NA	20.3839	19.1339	20.4997	20.8563	22.1822	27.2228	25.1407	29.6757	20.6544	27.1061	18.3956	23.2901	1391	1382	1104	1350	1615	1867	1723	1984	1416	1902	1250	1319
CsaV3_1G007450	chr1	4739011	4740582	+	CsaV3_1G007450	CsaV3_1G007450.1	NA	NA	NA	NA	hypothetical protein Csa_1G043080 [Cucumis sativus]	NA	0.0001	0.0001	0.0001	0.0001	0.0001	0.0001	0.0001	0.0001	0.0001	0.0001	0.0001	0.0001	0	0	0	0	0	0	0	0	0	0	0	0
CsaV3_1G007460	chr1	4741195	4743844	+	CsaV3_1G007460	CsaV3_1G007460.1	GO:0005515(protein binding)	00500(Starch and sucrose metabolism)	K01176	EC:3.2.1.1	PREDICTED: putative pentatricopeptide repeat-containing protein At3g15130 [Cucumis sativus]	NA	1.64112	1.64293	1.29223	1.28664	0.983167	1.01615	2.42655	2.50398	1.31315	1.61385	1.04848	1.74727	352	373	219	262	225	219	523	526	283	356	224	311
CsaV3_1G007470	chr1	4746270	4750299	+	CsaV3_1G007470	CsaV3_1G007470.1	NA	NA	NA	NA	PREDICTED: E3 ubiquitin-protein ligase RING1-like [Cucumis sativus]	NA	17.0875	19.1541	17.5757	17.7194	19.8168	22.2963	13.6599	12.7327	15.1507	10.7437	13.8381	13.6189	2258	2680	1834	2222	2794	2962	1814	1649	2011	1461	1821	1494
CsaV3_1G007480	chr1	4752862	4761422	+	CsaV3_1G007480	CsaV3_1G007480.1	NA	00510(N-Glycan biosynthesis);04141(Protein processing in endoplasmic reticulum)	K07151	EC:2.4.99.18	PREDICTED: dolichyl-diphosphooligosaccharide--protein glycosyltransferase subunit STT3B [Cucumis sativus]	NA	7.37482	7.66932	7.89036	6.97444	6.44815	6.91419	3.78096	3.80207	5.25851	3.84666	5.51105	3.77794	4644	5114	3922	4167	4332	4376	2392	2346	3326	2492	3455	1975
CsaV3_1G007490	chr1	4756263	4761422	-	CsaV3_1G007490	CsaV3_1G007490.1	GO:0004576(oligosaccharyl transferase activity);GO:0006486(protein glycosylation);GO:0008250(oligosaccharyltransferase complex)	00510(N-Glycan biosynthesis);04141(Protein processing in endoplasmic reticulum)	K07151	EC:2.4.99.18	PREDICTED: dolichyl-diphosphooligosaccharide--protein glycosyltransferase subunit STT3B [Cucumis sativus]	NA	7.20102	6.73571	6.75673	10.4966	8.79535	12.2694	16.6003	13.6561	8.32685	19.5556	9.91917	14.1389	1663	1647	1232	2299	2166	2847	3850	3089	1931	4643	2280	2709
CsaV3_1G007500	chr1	4762129	4767431	-	CsaV3_1G007500	CsaV3_1G007500.1	GO:0003824(catalytic activity);GO:0008152(metabolic process);GO:0048037(cofactor binding)	00020(Citrate cycle (TCA cycle));00640(Propanoate metabolism)	K01899	EC:6.2.1.4;EC:6.2.1.5	PREDICTED: probable succinyl-CoA ligase [ADP-forming] subunit alpha, mitochondrial [Cucumis sativus]	NA	17.3418	17.561	15.2843	22.6463	18.3458	24.7931	50.3246	54.9593	23.8767	64.3522	21.6613	51.3987	2962	3176	2061	3669	3342	4256	8634	9196	4096	11303	3683	7285
CsaV3_1G007510	chr1	4768058	4776745	+	CsaV3_1G007510	CsaV3_1G007510.1	GO:0003677(DNA binding);GO:0042023(DNA endoreduplication)	NA	NA	NA	PREDICTED: DNA-binding protein RHL1 [Cucumis sativus]	NA	11.9811	12.0455	14.3799	14.4883	14.0344	13.9974	18.6124	16.6346	15.8201	17.9499	19.5743	17.5704	1872	1993	1774	2148	2339	2198	2922	2547	2483	2885	3045	2279
CsaV3_1G007520	chr1	4780600	4785213	+	CsaV3_1G007520	CsaV3_1G007520.1	GO:0016491(oxidoreductase activity);GO:0055114(oxidation-reduction process)	00010(Glycolysis / Gluconeogenesis);00040(Pentose and glucuronate interconversions);00561(Glycerolipid metabolism)	K00002	EC:1.1.1.2	PREDICTED: aldo-keto reductase family 4 member C9-like [Cucumis sativus]	NA	66.3908	70.7061	47.627	1.29567	3.0672	1.76137	13.9314	44.4166	137.399	137.617	107.724	40.4719	7904	8913	4476	147	390	211	1667	5181	16430	16850	12769	3999
CsaV3_1G007530	chr1	4785934	4790360	-	CsaV3_1G007530	CsaV3_1G007530.1	GO:0055085(transmembrane transport)	NA	NA	NA	PREDICTED: probable metal-nicotianamine transporter YSL5 [Cucumis sativus]	NA	13.967	15.9582	10.6893	54.008	46.3046	32.1459	11.0825	11.2827	7.89329	12.2556	12.5844	11.1332	3208	3881	1938	11769	11346	7422	2558	2540	1822	2896	2878	2123
CsaV3_1G007540	chr1	4792892	4801697	-	CsaV3_1G007540	CsaV3_1G007540.1	NA	NA	NA	NA	PREDICTED: uncharacterized protein LOC101212209 [Cucumis sativus]	NA	20.9659	21.7726	19.1566	22.0708	18.7195	20.8864	18.9381	16.0307	12.7459	14.1445	15.4398	14.2116	6915	7604	4988	6907	6587	6925	6275	5181	4223	4799	5071	3891
CsaV3_1G007550	chr1	4803915	4805926	-	CsaV3_1G007550	CsaV3_1G007550.1	GO:0003677(DNA binding);GO:0003899(DNA-directed 5'-3' RNA polymerase activity);GO:0005730(nucleolus);GO:0006144(purine nucleobase metabolic process);GO:0006206(pyrimidine nucleobase metabolic process);GO:0006351(transcription, DNA-templated)	00230(Purine metabolism);00240(Pyrimidine metabolism);03020(RNA polymerase)	K03009	NA	DNA-directed RNA polymerases II, IV and V subunit 12 [Ricinus communis]	NA	48.7363	44.8001	42.954	147.202	144.11	129.643	40.9615	40.1717	23.91	43.1393	20.7243	38.9509	2222	2163	1546	6366	7008	5940	1876	1795	1095	2023	941	1474
CsaV3_1G007560	chr1	4807125	4809674	+	CsaV3_1G007560	CsaV3_1G007560.1	NA	04141(Protein processing in endoplasmic reticulum);04120(Ubiquitin mediated proteolysis);03420(Nucleotide excision repair)	K03868	EC:2.3.2.32	PREDICTED: putative GEM-like protein 8 isoform X1 [Cucumis sativus]	NA	24.2121	25.8047	17.3166	198.981	155.252	93.9633	3.7801	4.22641	5.59862	4.53092	11.0206	7.7188	2945	3324	1663	22962	20144	11488	462	504	685	567	1335	780
CsaV3_1G007570	chr1	4810928	4814629	-	CsaV3_1G007570	CsaV3_1G007570.1	GO:0004866(endopeptidase inhibitor activity)	NA	NA	NA	PREDICTED: miraculin-like [Cucumis sativus]	NA	13.0613	14.5523	16.6085	36.5798	47.9408	42.8323	9.72613	6.85859	12.235	8.86564	10.1746	11.9027	789	931	792	2096	3088	2600	590	406	742	551	612	597
CsaV3_1G007580	chr1	4817590	4820897	-	CsaV3_1G007580	CsaV3_1G007580.1	NA	NA	NA	NA	PREDICTED: CDT1-like protein a, chloroplastic [Cucumis sativus]	NA	5.32372	5.17226	5.54073	4.42174	5.04364	4.96229	9.30346	8.58951	6.76415	8.21467	7.44399	6.65427	812	836	667	640	821	761	1426	1284	1037	1289	1131	843
CsaV3_1G007590	chr1	4831046	4831204	+	CsaV3_1G007590	CsaV3_1G007590.1	NA	NA	NA	NA	hypothetical protein Csa_1G043240 [Cucumis sativus]	NA	0.0001	0.0001	0.0001	0.0001	0.0001	0.0001	0.0001	0.0001	0.0001	0.0001	0.0001	0.0001	0	0	0	0	0	0	0	0	0	0	0	0
CsaV3_1G007600	chr1	4838569	4846282	+	CsaV3_1G007600	CsaV3_1G007600.1	NA	NA	NA	NA	PREDICTED: uncharacterized protein LOC101207897 [Cucumis sativus]	NA	30.3712	39.5096	33.3539	59.2561	58.6536	64.2494	14.8167	14.4039	18.3797	14.3517	15.6701	12.7813	5670	7810	4916	10496	11681	12057	2779	2635	3447	2756	2913	1981
CsaV3_1G007610	chr1	4845086	4850378	-	CsaV3_1G007610	CsaV3_1G007610.1	NA	03040(Spliceosome)	K12871	NA	hypothetical protein Csa_1G043260 [Cucumis sativus]	NA	17.2131	17.5363	17.7012	18.7803	21.5421	23.3223	20.4872	22.3052	15.9835	23.1619	10.9837	19.2153	2414	2604	1960	2499	3223	3288	2886	3065	2252	3341	1534	2237
CsaV3_1G007620	chr1	4851297	4853110	-	CsaV3_1G007620	CsaV3_1G007620.1	NA	03040(Spliceosome);03018(RNA degradation)	K12627	NA	PREDICTED: sm-like protein LSM8 [Cucumis sativus]	NA	22.4775	26.33	23.9745	30.2033	33.3611	34.8851	26.2294	26.897	18.1784	22.3799	17.3526	20.18	540	670	455	688	855	842	633	633	439	553	415	403
CsaV3_1G007630	chr1	4853144	4859764	-	CsaV3_1G007630	CsaV3_1G007630.1	GO:0004674(protein serine/threonine kinase activity);GO:0005524(ATP binding);GO:0009069(serine family amino acid metabolic process);GO:0016310(phosphorylation)	03008(Ribosome biogenesis in eukaryotes)	K07178	EC:2.7.11.1	PREDICTED: serine/threonine-protein kinase RIO1-like [Cucumis sativus]	NA	16.0456	17.3967	14.395	14.0469	13.5235	16.9031	16.3584	12.8806	7.5956	15.8334	6.83121	11.204	2328	2673	1649	1934	2093	2465	2385	1831	1107	2363	987	1350
CsaV3_1G007640	chr1	4859899	4860195	+	CsaV3_1G007640	CsaV3_1G007640.1	NA	NA	NA	NA	hypothetical protein Csa_1G043285 [Cucumis sativus]	NA	0.468287	1.11116	0.307532	0.823813	0.403573	0.419457	1.08819	0.77954	0.686289	0.596251	0.368783	1.18328	12	29	6	19	11	11	27	19	17	15	9	24
CsaV3_1G007650	chr1	4860621	4863522	+	CsaV3_1G007650	CsaV3_1G007650.1	GO:0015267(channel activity);GO:0016020(membrane);GO:0055085(transmembrane transport)	NA	NA	NA	PREDICTED: probable aquaporin TIP3-2 [Cucumis sativus]	NA	0.623065	0.592894	0.319329	0.376443	0.257526	0.563708	0.675321	0.665951	0.413444	0.385392	0.481544	0.475529	106	106	43	61	47	96	115	111	71	67	81	67
CsaV3_1G007660	chr1	4860621	4867086	-	CsaV3_1G007660	CsaV3_1G007660.1	GO:0016787(hydrolase activity)	NA	NA	NA	PREDICTED: uncharacterized protein LOC101212697 isoform X2 [Cucumis sativus]	NA	1.42032	1.73499	1.45785	0.246552	0.543978	0.770593	3.2831	2.92033	1.86482	2.79892	1.24922	2.74123	249	322	202	41	102	136	578	501	328	504	218	399
CsaV3_1G007670	chr1	4868591	4868776	-	CsaV3_1G007670	CsaV3_1G007670.1	NA	NA	NA	NA	PREDICTED: pentatricopeptide repeat-containing protein At3g12770 [Cucumis sativus]	NA	1.07772	0.853628	0.834913	2.11574	0.394132	0.497701	0.743423	0.512384	0.314361	0.729582	0.361692	1.92576	17	14	10	31	7	8	12	8	5	12	6	25
CsaV3_1G007680	chr1	4871127	4876207	-	CsaV3_1G007680	CsaV3_1G007680.1	GO:0008289(lipid binding)	NA	NA	NA	PREDICTED: uncharacterized protein LOC101209104 [Cucumis sativus]	NA	18.1534	18.6039	17.7398	15.7247	14.2992	15.1856	16.3383	14.8299	17.1224	15.154	21.4985	14.7517	3491	3788	2693	2869	2933	2935	3156	2794	3307	2997	4116	2355
CsaV3_1G007690	chr1	4880415	4885229	-	CsaV3_1G007690	CsaV3_1G007690.1	NA	NA	NA	NA	PREDICTED: uncharacterized protein LOC101213420 [Cucumis sativus]	NA	0.077619	0.249863	0.398602	2.0415	0.73066	1.74482	1.48848	2.94208	0.914948	8.57217	4.46535	8.40811	15	50	60	366	148	332	283	545	174	1665	840	1318
CsaV3_1G007700	chr1	4896632	4901353	+	CsaV3_1G007700	CsaV3_1G007700.1	GO:0005524(ATP binding);GO:0016020(membrane);GO:0016887(ATPase activity)	02010(ABC transporters)	K05681	NA	PREDICTED: ABC transporter G family member 11 [Cucumis sativus]	NA	15.4912	17.6428	14.2091	18.9207	11.3706	30.2866	14.3506	14.5003	13.1668	18.2446	19.7808	15.1321	4207	5073	3046	4875	3294	8267	3915	3859	3592	5096	5349	3411
CsaV3_1G007710	chr1	4901583	4903861	-	CsaV3_1G007710	CsaV3_1G007710.1	GO:0016491(oxidoreductase activity);GO:0055114(oxidation-reduction process)	03010(Ribosome)	K02950	NA	PREDICTED: probable 2-oxoglutarate-dependent dioxygenase AOP1 [Cucumis sativus]	NA	0.0001	0.0001	0.0001	0.217565	0.082485	0.235141	0.0001	0.0001	0.0001	0.0001	0.0001	0.080926	0	0	0	35	15	40	0	0	0	0	0	12
CsaV3_1G007720	chr1	4901709	4902150	+	CsaV3_1G007720	CsaV3_1G007720.1	GO:0003735(structural constituent of ribosome);GO:0005840(ribosome);GO:0006412(translation);GO:0042254(ribosome biogenesis)	03010(Ribosome)	K02950	NA	30S ribosomal protein S12-B [Cucumis sativus]	NA	0.0001	0.0001	0.0001	0.0001	0.0001	0.0001	0.0001	0.0001	0.0001	0.0001	0.0001	0.0001	0	0	0	0	0	0	0	0	0	0	0	0
CsaV3_1G007730	chr1	4909492	4911051	+	CsaV3_1G007730	CsaV3_1G007730.1	GO:0016491(oxidoreductase activity);GO:0055114(oxidation-reduction process)	00904(Diterpenoid biosynthesis)	K05282	EC:1.14.11.12	PREDICTED: probable 2-oxoglutarate-dependent dioxygenase AOP1 [Cucumis sativus]	NA	0.0001	0.09248	0.031268	0.097443	0.0001	0.159563	0.0001	0.0001	0.034182	0.033383	0.0001	0.0001	0	11	3	11	0	18	0	0	4	4	0	0
CsaV3_1G007740	chr1	4917738	4921513	+	CsaV3_1G007740	CsaV3_1G007740.1	GO:0008270(zinc ion binding);GO:0016491(oxidoreductase activity);GO:0055114(oxidation-reduction process)	00010(Glycolysis / Gluconeogenesis);00071(Fatty acid degradation);00350(Tyrosine metabolism)	K00001	EC:1.1.1.1	PREDICTED: alcohol dehydrogenase-like 6 [Cucumis sativus]	NA	11.9484	12.2668	13.8154	7.11552	4.90796	6.42108	13.8619	11.8706	11.9163	10.7914	9.75646	7.51167	1746	1898	1594	987	766	944	2035	1700	1749	1622	1420	911
CsaV3_1G007750	chr1	4921986	4926427	-	CsaV3_1G007750	CsaV3_1G007750.1	GO:0006855(drug transmembrane transport);GO:0015238(xenobiotic transmembrane transporter activity);GO:0015297(antiporter activity);GO:0016020(membrane)	NA	NA	NA	PREDICTED: protein TRANSPARENT TESTA 12 [Cucumis sativus]	NA	6.08703	7.13478	2.09271	0.155847	0.160994	0.268419	0.552576	2.15239	6.71767	13.9824	12.3448	4.84128	1663	2064	452	41	47	74	152	576	1843	3928	3357	1098
CsaV3_1G007760	chr1	4921987	4926429	+	CsaV3_1G007760	CsaV3_1G007760.1	GO:0016491(oxidoreductase activity)	NA	NA	NA	PREDICTED: zerumbone synthase-like [Cucumis sativus]	NA	3.77543	5.41108	1.3855	0.321959	0.174571	0.337214	0.232107	0.776708	5.86968	9.65912	6.60724	2.65777	1295	1965	375	105	64	117	80	261	2022	3406	2256	757
CsaV3_1G007770	chr1	4929995	4932732	+	CsaV3_1G007770	CsaV3_1G007770.1	GO:0004497(monooxygenase activity);GO:0005506(iron ion binding);GO:0016705(oxidoreductase activity, acting on paired donors, with incorporation or reduction of molecular oxygen);GO:0020037(heme binding);GO:0055114(oxidation-reduction process)	NA	NA	NA	uncharacterized protein LOC101213710 [Cucumis sativus]	NA	40.9425	61.2042	24.1892	1.1505	3.18351	2.42875	2.86478	6.06198	59.5983	43.2808	62.1638	10.9521	6006	9506	2801	161	499	359	423	872	8782	6530	9079	1334
CsaV3_1G007780	chr1	4933750	4935559	-	CsaV3_1G007780	CsaV3_1G007780.1	GO:0016747(transferase activity, transferring acyl groups other than amino-acyl groups)	00940(Phenylpropanoid biosynthesis);00945(Stilbenoid, diarylheptanoid and gingerol biosynthesis);00941(Flavonoid biosynthesis)	K13065	EC:2.3.1.133	PREDICTED: BAHD acyltransferase At5g47980-like [Cucumis sativus]	NA	3.68814	4.7722	1.72623	0.05592	0.190529	0.120088	1.06722	3.18531	11.9248	14.76	11.619	4.01723	516	707	191	8	29	17	150	437	1674	2122	1617	466
CsaV3_1G007790	chr1	4936022	4938444	+	CsaV3_1G007790	CsaV3_1G007790.1	NA	NA	NA	NA	PREDICTED: uncharacterized protein LOC101216926 [Cucumis sativus]	NA	6.93462	6.51814	4.78952	6.04109	5.57528	5.97442	4.73377	4.49549	4.50404	3.59191	5.09186	4.25045	646	643	352	534	554	560	443	411	422	344	473	329
CsaV3_1G007800	chr1	4938910	4940404	+	CsaV3_1G007800	CsaV3_1G007800.1	NA	NA	NA	NA	hypothetical protein Csa_1G044920 [Cucumis sativus]	NA	0.0001	0.0001	0.0001	0.0001	0.0001	0.17275	0.0001	0.0001	0.0001	0.0001	0.0001	0.0001	0	0	0	0	0	10	0	0	0	0	0	0
CsaV3_1G007810	chr1	4940831	4942286	-	CsaV3_1G007810	CsaV3_1G007810.1	GO:0045492(xylan biosynthetic process)	NA	NA	NA	PREDICTED: glucuronoxylan 4-O-methyltransferase 1-like [Cucumis sativus]	NA	0.0001	0.0001	0.0001	0.0001	0.0001	0.06358	0.0001	0.0001	0.031473	0.0001	0.0001	0.038499	0	0	0	0	0	8	0	0	4	0	0	4
CsaV3_1G007820	chr1	4948692	4949362	+	CsaV3_1G007820	CsaV3_1G007820.1	NA	NA	NA	NA	PREDICTED: transcription factor PRE3 [Cucumis sativus]	NA	0.0001	0.0001	0.0001	0.0001	0.0001	0.0001	0.0001	0.0001	0.0001	0.0001	0.0001	0.0001	0	0	0	0	0	0	0	0	0	0	0	0
CsaV3_1G007830	chr1	4953242	4957046	+	CsaV3_1G007830	CsaV3_1G007830.1	GO:0004672(protein kinase activity);GO:0005524(ATP binding);GO:0006468(protein phosphorylation)	NA	NA	NA	PREDICTED: protein kinase 2B, chloroplastic [Cucumis sativus]	NA	18.8102	21.0173	19.8106	13.2757	12.627	20.3208	18.9499	13.8085	16.9341	13.2122	17.1247	10.7591	1857	2196	1544	1243	1330	2016	1879	1336	1679	1341	1683	882
CsaV3_1G007840	chr1	4958013	4958684	+	CsaV3_1G007840	CsaV3_1G007840.1	NA	NA	NA	NA	PREDICTED: LON peptidase N-terminal domain and RING finger protein 2-like [Cucumis sativus]	NA	5.15378	5.79504	3.70867	5.77274	5.30077	6.24545	1.78178	2.1699	2.54677	1.29374	3.50586	3.03753	280	334	159	298	308	341	98	116	139	73	190	137
CsaV3_1G007850	chr1	4959845	4967744	-	CsaV3_1G007850	CsaV3_1G007850.1	GO:0005524(ATP binding);GO:0016021(integral component of membrane);GO:0042626(ATPase activity, coupled to transmembrane movement of substances);GO:0055085(transmembrane transport)	02010(ABC transporters)	K05643	NA	PREDICTED: ABC transporter A family member 7-like [Cucumis sativus]	NA	0.320165	0.080626	0.11621	0.241189	0.163314	0.159646	0.2444	0.277106	0.291414	0.241288	0.044017	0.308567	83	22	24	59	45	42	64	70	76	64	12	66
CsaV3_1G007860	chr1	4969091	4974403	-	CsaV3_1G007860	CsaV3_1G007860.1	GO:0005515(protein binding)	NA	NA	NA	PREDICTED: protein IQ-DOMAIN 31 [Cucumis sativus]	NA	53.9464	59.1836	61.3825	54.8253	59.1748	51.6819	37.2227	37.0789	48.0724	51.3677	55.0778	57.82	10773	12515	9676	10388	12606	10375	7468	7256	9644	10551	10952	9584
CsaV3_1G007870	chr1	4979523	4983223	-	CsaV3_1G007870	CsaV3_1G007870.1	GO:0003700(DNA-binding transcription factor activity);GO:0005667(transcription factor complex);GO:0006355(regulation of transcription, DNA-templated);GO:0043565(sequence-specific DNA binding)	04626(Plant-pathogen interaction)	K18835	NA	PREDICTED: probable WRKY transcription factor 61 [Cucumis sativus]	NA	0.750408	0.295252	0.684657	1.81521	2.1517	0.827029	1.36918	1.39691	1.5479	1.37571	1.01119	1.77844	138	58	100	317	422	153	253	252	286	261	186	272
CsaV3_1G007880	chr1	4990343	4996180	+	CsaV3_1G007880	CsaV3_1G007880.1	GO:0016620(oxidoreductase activity, acting on the aldehyde or oxo group of donors, NAD or NADP as acceptor);GO:0055114(oxidation-reduction process)	00250(Alanine, aspartate and glutamate metabolism);00330(Arginine and proline metabolism)	K00294	EC:1.2.1.88	PREDICTED: probable aldehyde dehydrogenase [Cucumis sativus]	NA	88.3282	75.047	91.4635	141.217	106.396	141.69	54.7661	52.6882	48.2109	43.1146	88.3027	42.4988	18332	16492	14984	27806	23555	29558	11419	10715	10051	9204	18247	7321
CsaV3_1G007890	chr1	4997015	5004043	+	CsaV3_1G007890	CsaV3_1G007890.1	GO:0005634(nucleus)	NA	NA	NA	PREDICTED: uncharacterized protein LOC101218580 [Cucumis sativus]	NA	18.3739	18.4081	18.07	20.1215	18.9365	19.3174	13.0676	12.518	17.2937	12.3623	17.1876	16.861	4400	4668	3416	4572	4838	4650	3144	2938	4160	3045	4098	3352
CsaV3_1G007900	chr1	5004584	5006591	-	CsaV3_1G007900	CsaV3_1G007900.1	GO:0030570(pectate lyase activity)	00040(Pentose and glucuronate interconversions)	K01728	EC:4.2.2.2	PREDICTED: pectate lyase-like isoform X1 [Cucumis sativus]	NA	2.59826	2.81106	4.7766	2.13647	1.62862	1.70053	1.76086	3.17527	5.16987	4.34919	2.96622	4.2294	332	381	482	259	222	219	227	398	664	572	378	449
CsaV3_1G007910	chr1	5010170	5016708	+	CsaV3_1G007910	CsaV3_1G007910.1	NA	00270(Cysteine and methionine metabolism);00450(Selenocompound metabolism)	K00549	EC:2.1.1.14	PREDICTED: uncharacterized protein LOC101219043 [Cucumis sativus]	NA	13.8377	13.7655	14.8884	11.3876	10.0543	13.6737	12.1242	13.1605	14.2824	14.2589	16.2847	15.5113	6479	6824	5503	5059	5022	6435	5703	6038	6717	6867	7591	6028
CsaV3_1G007920	chr1	5015476	5016513	-	CsaV3_1G007920	CsaV3_1G007920.1	NA	NA	NA	NA	PREDICTED: uncharacterized protein LOC101214681 [Cucumis sativus]	NA	231.886	208.458	281.139	67.904	93.9715	105.44	168.956	173.943	287.692	144.775	197.408	192.838	17710	16858	16949	4921	7656	8095	12964	13017	22071	11373	15012	12224
CsaV3_1G007930	chr1	5021575	5024813	+	CsaV3_1G007930	CsaV3_1G007930.1	GO:0003700(DNA-binding transcription factor activity);GO:0005667(transcription factor complex);GO:0006355(regulation of transcription, DNA-templated);GO:0043565(sequence-specific DNA binding)	NA	NA	NA	PREDICTED: homeobox-leucine zipper protein HAT5-like isoform X2 [Cucumis sativus]	NA	50.6755	52.2082	46.3437	34.15	40.3694	48.3597	19.7361	23.2843	39.7739	45.1509	89.2884	51.0816	10751	11728	7761	6874	9136	10313	4207	4840	8476	9852	18860	8995
CsaV3_1G007940	chr1	5027738	5031315	-	CsaV3_1G007940	CsaV3_1G007940.1	NA	NA	NA	NA	PREDICTED: uncharacterized protein LOC105434855 [Cucumis sativus]	NA	16.9579	18.0363	20.0094	4.87285	3.72452	4.98779	69.0601	86.7982	68.8226	80.4372	97.369	85.785	2447	2755	2279	667	574	724	10009	12269	9973	11935	13986	10272
CsaV3_1G007950	chr1	5031577	5036265	-	CsaV3_1G007950	CsaV3_1G007950.1	GO:0004672(protein kinase activity);GO:0005515(protein binding);GO:0005524(ATP binding);GO:0006468(protein phosphorylation)	NA	NA	NA	PREDICTED: LRR receptor-like serine/threonine-protein kinase FEI 2 [Cucumis sativus]	NA	1.19545	1.37293	0.906255	0.860391	0.644414	0.633845	0.959452	0.988481	0.836168	1.1328	1.46681	1.42702	221	269	133	151	128	118	179	179	156	216	270	219
CsaV3_1G007960	chr1	5037201	5039771	+	CsaV3_1G007960	CsaV3_1G007960.1	GO:0016020(membrane);GO:0022857(transmembrane transporter activity);GO:0055085(transmembrane transport)	NA	NA	NA	PREDICTED: protein NRT1/ PTR FAMILY 2.8-like [Cucumis sativus]	NA	0.0001	0.072989	0.024477	0.0001	0.0001	0.079137	0.0001	0.0001	0.038469	0.0001	0.03881	0.091133	0	16	4	0	0	16	0	0	8	0	8	15
CsaV3_1G007970	chr1	5039800	5040579	+	CsaV3_1G007970	CsaV3_1G007970.1	GO:0016020(membrane);GO:0022857(transmembrane transporter activity);GO:0055085(transmembrane transport)	NA	NA	NA	hypothetical protein Csa_1G045590 [Cucumis sativus]	NA	0.0001	0.0001	0.226694	0.0001	0.0001	0.048399	0.0001	0.0001	0.0001	0.0001	0.0001	0.0001	0	0	12	0	0	4	0	0	0	0	0	0
CsaV3_1G007980	chr1	5041399	5047590	-	CsaV3_1G007980	CsaV3_1G007980.1	GO:0000166(nucleotide binding);GO:0006119(oxidative phosphorylation);GO:0008553(proton-exporting ATPase activity, phosphorylative mechanism);GO:0015992(proton transmembrane transport);GO:0016021(integral component of membrane)	00190(Oxidative phosphorylation)	K01535	EC:3.6.3.6	PREDICTED: ATPase 11, plasma membrane-type [Cucumis sativus]	NA	92.8487	87.4582	104.356	38.9488	47.4801	44.234	87.6379	81.4186	88.2474	108.082	129.432	113.685	29625	29547	26283	11791	16161	14187	28092	25454	28284	35470	41119	30107
CsaV3_1G007990	chr1	5055503	5058934	-	CsaV3_1G007990	CsaV3_1G007990.1	GO:0006457(protein folding);GO:0051082(unfolded protein binding)	NA	NA	NA	PREDICTED: dnaJ homolog subfamily B member 13 [Cucumis sativus]	NA	4.31459	3.72388	4.21492	4.05818	4.15583	4.93578	3.42917	2.54673	3.91684	3.92228	6.93536	3.95949	646	590	498	576	663	742	516	374	589	604	1033	492
CsaV3_1G008000	chr1	5060547	5065981	-	CsaV3_1G008000	CsaV3_1G008000.1	GO:0004672(protein kinase activity);GO:0005509(calcium ion binding);GO:0005524(ATP binding);GO:0006468(protein phosphorylation)	04626(Plant-pathogen interaction)	K13412	EC:2.7.11.1	PREDICTED: calcium-dependent protein kinase 10 [Cucumis sativus]	NA	24.6665	24.9185	26.7456	26.1597	26.5491	27.6981	19.8883	17.9076	17.2095	16.8177	19.4108	13.7759	5058	5410	4329	5089	5807	5709	4097	3598	3545	3547	3963	2345
CsaV3_1G008010	chr1	5071782	5077190	+	CsaV3_1G008010	CsaV3_1G008010.1	GO:0006396(RNA processing)	03040(Spliceosome)	K12866	NA	PREDICTED: WW domain-binding protein 11 isoform X1 [Cucumis sativus]	NA	21.3299	23.877	21.3999	19.6643	18.6563	20.771	21.919	20.476	17.3482	19.4601	17.9013	16.5394	4184	4959	3314	3660	3904	4096	4320	3936	3418	3926	3496	2693
CsaV3_1G008020	chr1	5077801	5082496	+	CsaV3_1G008020	CsaV3_1G008020.1	GO:0003824(catalytic activity)	NA	NA	NA	PREDICTED: HIPL1 protein isoform X1 [Cucumis sativus]	NA	30.143	35.8864	33.6981	63.9607	49.4143	62.821	31.7507	33.0903	22.2995	27.1492	41.7367	31.64	7345	9259	6482	14786	12845	15387	7773	7901	5458	6805	10126	6399
CsaV3_1G008030	chr1	5082799	5085098	-	CsaV3_1G008030	CsaV3_1G008030.1	GO:0005524(ATP binding)	NA	NA	NA	PREDICTED: probable mitochondrial chaperone BCS1-B [Cucumis sativus]	NA	2.03246	1.22843	1.12665	7.75238	6.63684	5.08113	0.698166	0.379296	0.689757	0.470404	1.28411	1.12766	378	242	166	1368	1316	950	131	70	129	90	238	174
CsaV3_1G008040	chr1	5085494	5087833	-	CsaV3_1G008040	CsaV3_1G008040.1	GO:0005524(ATP binding)	NA	NA	NA	PREDICTED: probable mitochondrial chaperone BCS1-B [Cucumis sativus]	NA	2.34087	0.054402	0.167922	0.846371	0.786847	0.741766	0.20149	0.121752	0.214431	0.3047	0.23878	1.13123	443	11	26	152	159	142	39	23	41	60	45	178
CsaV3_1G008050	chr1	5089000	5092159	-	CsaV3_1G008050	CsaV3_1G008050.1	GO:0005524(ATP binding)	NA	NA	NA	PREDICTED: putative cell division cycle ATPase [Cucumis sativus]	NA	24.8659	22.2688	16.4834	48.0082	58.304	39.7961	12.5466	9.84792	8.96584	10.3428	12.2946	7.40512	6351	6022	3323	11632	15884	10216	3219	2465	2300	2717	3127	1570
CsaV3_1G008060	chr1	5094370	5098326	-	CsaV3_1G008060	CsaV3_1G008060.1	GO:0006486(protein glycosylation);GO:0008378(galactosyltransferase activity);GO:0016020(membrane);GO:0030246(carbohydrate binding)	NA	NA	NA	PREDICTED: probable beta-1,3-galactosyltransferase 19 [Cucumis sativus]	NA	2.7667	2.76554	2.08501	22.4287	21.8705	10.5481	0.617734	0.690535	0.805557	0.633666	0.488525	0.916784	713	755	424	5481	6009	2731	160	175	209	168	126	196
CsaV3_1G008070	chr1	5103571	5105514	+	CsaV3_1G008070	CsaV3_1G008070.1	GO:0007017(microtubule-based process);GO:0030286(dynein complex)	NA	NA	NA	PREDICTED: uncharacterized protein LOC101220241 [Cucumis sativus]	NA	6.49875	8.96978	4.67476	45.6627	31.7524	26.2963	3.50949	2.54273	4.09974	1.77103	4.82451	2.31227	967	1413	549	6443	5037	3931	525	371	613	271	715	286
CsaV3_1G008080	chr1	5105949	5109028	-	CsaV3_1G008080	CsaV3_1G008080.1	GO:0016459(myosin complex);GO:0017022(myosin binding)	NA	NA	NA	PREDICTED: probable myosin-binding protein 5 isoform X1 [Cucumis sativus]	NA	0.565843	0.671206	0.627202	2.91312	2.18653	1.12982	0.646092	0.559397	0.637936	0.264249	0.426866	0.514813	126	158	110	612	517	252	144	122	142	61	95	95
CsaV3_1G008090	chr1	5109548	5113575	-	CsaV3_1G008090	CsaV3_1G008090.1	NA	NA	NA	NA	PREDICTED: polynucleotide 5'-hydroxyl-kinase NOL9 [Cucumis sativus]	NA	5.82772	4.54503	4.07794	4.51609	4.36876	6.52582	7.03507	5.74745	3.86605	6.08224	3.76498	4.37039	848	700	468	623	678	954	1028	819	565	910	546	528
CsaV3_1G008100	chr1	5115181	5116358	+	CsaV3_1G008100	CsaV3_1G008100.1	NA	NA	NA	NA	hypothetical protein Csa_1G045720 [Cucumis sativus]	NA	1.14256	1.08303	0.229058	1.63548	1.27771	1.47457	0.880509	0.784871	0.900279	0.759675	1.73761	1.27702	109	110	18	148	130	142	85	74	87	75	165	101
CsaV3_1G008110	chr1	5119221	5121677	-	CsaV3_1G008110	CsaV3_1G008110.1	GO:0003677(DNA binding)	NA	NA	NA	PREDICTED: transcription factor MYB1R1 [Cucumis sativus]	NA	55.5186	51.6495	34.7255	24.7874	24.9579	41.365	78.2188	72.9451	80.6829	35.7293	40.2068	61.8169	7857	7739	3879	3328	3768	5884	11120	10115	11469	5201	5665	7261
CsaV3_1G008120	chr1	5125557	5132285	-	CsaV3_1G008120	CsaV3_1G008120.1	GO:0005515(protein binding)	NA	NA	NA	PREDICTED: pentatricopeptide repeat-containing protein At1g74850, chloroplastic isoform X1 [Cucumis sativus]	NA	31.1354	31.2216	27.6112	16.6931	13.0383	16.6561	52.248	48.498	29.1897	42.5674	25.7851	36.131	8186	8692	5730	4164	3657	4402	13800	12493	7709	11511	6750	7884
CsaV3_1G008130	chr1	5134556	5139421	+	CsaV3_1G008130	CsaV3_1G008130.1	NA	NA	NA	NA	hypothetical protein Csa_1G045750 [Cucumis sativus]	NA	10.4057	9.92843	11.0748	14.8455	15.1341	15.1238	5.98691	6.60161	7.30217	5.54321	5.67754	6.80268	2004	2025	1684	2713	3110	2928	1159	1246	1413	1099	1089	1088
CsaV3_1G008140	chr1	5140747	5142904	+	CsaV3_1G008140	CsaV3_1G008140.1	NA	NA	NA	NA	hypothetical protein Csa_1G045760 [Cucumis sativus]	NA	11.6334	12.0953	12.0551	20.358	13.9199	20.9376	31.8056	32.2654	18.2422	39.3123	19.8203	26.5876	814	896	666	1351	1039	1472	2234	2211	1281	2827	1380	1543
CsaV3_1G008150	chr1	5143599	5149177	+	CsaV3_1G008150	CsaV3_1G008150.1	GO:0000380(alternative mRNA splicing, via spliceosome)	NA	NA	NA	PREDICTED: RNA-binding protein 25 [Cucumis sativus]	NA	17.2552	18.7101	16.7664	21.5542	16.0729	18.4014	14.7635	10.9333	11.5614	12.7205	12.8967	11.365	2483	2850	1904	2942	2467	2661	2134	1542	1671	1883	1848	1357
CsaV3_1G008160	chr1	5149456	5151053	+	CsaV3_1G008160	CsaV3_1G008160.1	NA	NA	NA	NA	PREDICTED: uncharacterized protein LOC101218501 [Cucumis sativus]	NA	249.627	256.335	209.068	309.463	359.937	334.329	190.038	205.882	310.84	153.115	196.929	199.875	13719	14916	9070	16135	21101	18468	10492	11087	17160	8655	10776	9117
CsaV3_1G008170	chr1	5151757	5156589	-	CsaV3_1G008170	CsaV3_1G008170.1	GO:0005515(protein binding);GO:0005680(anaphase-promoting complex);GO:0030071(regulation of mitotic metaphase/anaphase transition)	04120(Ubiquitin mediated proteolysis)	K03355	NA	PREDICTED: anaphase-promoting complex subunit 8 [Cucumis sativus]	NA	1.32714	1.11709	1.02554	1.17733	1.59008	1.47861	1.28585	1.10924	1.12051	0.966492	0.856334	1.12245	267	238	163	225	341	299	260	219	227	200	172	188
CsaV3_1G008180	chr1	5158228	5159736	+	CsaV3_1G008180	CsaV3_1G008180.1	GO:0005515(protein binding)	NA	NA	NA	PREDICTED: pentatricopeptide repeat-containing protein At1g74900, mitochondrial [Cucumis sativus]	NA	2.27118	2.22487	1.57733	1.62004	1.5631	2.36327	4.44918	3.28504	2.67439	5.44344	3.86878	5.46637	277	288	152	188	204	290	546	393	328	683	470	554
CsaV3_1G008190	chr1	5159894	5161626	+	CsaV3_1G008190	CsaV3_1G008190.1	NA	NA	NA	NA	hypothetical protein Csa_1G045810 [Cucumis sativus]	NA	0.693415	0.732396	0.685979	0.636263	0.424079	0.691417	1.3389	1.12104	0.578605	1.31562	0.934003	1.23847	16	18	12	14	10	16	30	25	13	30	21	23
CsaV3_1G008200	chr1	5162868	5166891	+	CsaV3_1G008200	CsaV3_1G008200.1	GO:0003700(DNA-binding transcription factor activity);GO:0005667(transcription factor complex);GO:0006355(regulation of transcription, DNA-templated)	NA	NA	NA	PREDICTED: E2F transcription factor-like E2FE isoform X2 [Cucumis sativus]	NA	5.72433	5.6753	6.55598	5.7108	8.94721	6.85061	5.39064	5.31904	4.56859	6.45772	5.40149	8.0303	1134	1190	1025	1073	1890	1364	1073	1032	909	1316	1065	1320
CsaV3_1G008210	chr1	5171314	5175418	+	CsaV3_1G008210	CsaV3_1G008210.1	GO:0005515(protein binding)	00565(Ether lipid metabolism)	K16794	NA	PREDICTED: vegetative incompatibility protein HET-E-1-like [Cucumis sativus]	NA	0.361799	0.443833	0.199641	0.377997	0.491407	0.211277	0.182587	0.378682	0.349775	0.310962	0.223222	0.433915	121	156	53	119	174	71	61	124	117	107	74	120
CsaV3_1G008220	chr1	5179304	5184814	-	CsaV3_1G008220	CsaV3_1G008220.1	GO:0000154(rRNA modification);GO:0005737(cytoplasm);GO:0008649(rRNA methyltransferase activity)	NA	NA	NA	hypothetical protein Csa_1G045840 [Cucumis sativus]	NA	3.39455	3.48581	2.25964	2.87815	3.32306	2.97274	6.10948	6.34053	4.04498	5.0616	3.33179	4.3672	803	873	422	646	838	707	1451	1469	961	1231	784	857
CsaV3_1G008230	chr1	5192309	5192740	+	CsaV3_1G008230	CsaV3_1G008230.1	NA	NA	NA	NA	hypothetical protein Csa_1G045850 [Cucumis sativus]	NA	3.67955	2.16967	2.50108	2.66052	2.41074	2.23603	1.35811	1.11424	2.12016	2.32141	2.26735	1.5486	97	61	52	67	68	59	36	29	56	63	60	34
CsaV3_1G008240	chr1	5199945	5202460	+	CsaV3_1G008240	CsaV3_1G008240.1	GO:0004842(ubiquitin-protein transferase activity);GO:0005515(protein binding);GO:0016567(protein ubiquitination)	NA	NA	NA	PREDICTED: U-box domain-containing protein 38-like [Cucumis sativus]	NA	4.71771	3.54905	4.04768	4.41757	4.85524	3.68763	2.1934	2.22181	3.13188	2.75735	6.00996	4.01168	960	765	650	853	1054	754	449	443	640	577	1217	678
CsaV3_1G008250	chr1	5204864	5207318	+	CsaV3_1G008250	CsaV3_1G008250.1	GO:0003824(catalytic activity);GO:0006284(base-excision repair)	03410(Base excision repair)	K10773	EC:4.2.99.18	PREDICTED: putative DNA glycosylase At3g47830 [Cucumis sativus]	NA	2.24415	1.61098	2.56778	1.08726	1.69206	1.79485	1.9475	1.97535	1.87145	2.45923	2.78227	2.40616	236	179	213	109	190	189	205	203	197	265	291	210
CsaV3_1G008260	chr1	5207608	5209653	-	CsaV3_1G008260	CsaV3_1G008260.1	GO:0004601(peroxidase activity);GO:0006979(response to oxidative stress);GO:0020037(heme binding);GO:0055114(oxidation-reduction process)	00940(Phenylpropanoid biosynthesis)	K00430	EC:1.11.1.7	PREDICTED: peroxidase 41-like [Cucumis sativus]	NA	0.775238	0.379761	0.599132	0.122789	0.047568	0.202492	0.058107	0.029789	0.092786	0.0001	0.05863	0.0001	100	52	61	16	7	27	8	4	13	0	8	0
CsaV3_1G008270	chr1	5210806	5212803	+	CsaV3_1G008270	CsaV3_1G008270.1	NA	NA	NA	NA	hypothetical protein Csa_1G045890 [Cucumis sativus]	NA	33.0111	16.781	31.0478	8.63158	8.26634	7.07319	3.31021	4.4835	10.6805	43.5853	23.255	46.3912	2623	1412	1947	651	701	565	265	349	853	3562	1840	3059
CsaV3_1G008280	chr1	5216447	5217547	-	CsaV3_1G008280	CsaV3_1G008280.1	NA	NA	NA	NA	PREDICTED: uncharacterized protein LOC101220404 [Cucumis sativus]	NA	9.72326	12.5726	7.34662	7.78083	5.08624	17.1021	6.04776	3.69795	3.74238	3.61696	4.13603	4.00516	722	988	431	548	403	1276	451	269	279	277	306	247
CsaV3_1G008290	chr1	5225014	5230219	+	CsaV3_1G008290	CsaV3_1G008290.1	GO:0004252(serine-type endopeptidase activity);GO:0005515(protein binding);GO:0006508(proteolysis)	03018(RNA degradation)	K12614	EC:3.6.4.13	PREDICTED: protease Do-like 9 [Cucumis sativus]	NA	13.8086	14.0998	15.1154	13.4827	14.1967	17.038	12.2477	9.603	7.07591	11.7868	7.90421	10.9222	1966	2125	1699	1821	2156	2438	1752	1340	1012	1726	1121	1291
CsaV3_1G008300	chr1	5231334	5232025	+	CsaV3_1G008300	CsaV3_1G008300.1	NA	04120(Ubiquitin mediated proteolysis)	K10576	EC:2.3.2.23	PREDICTED: RING-H2 finger protein ATL48 [Cucumis sativus]	NA	59.4505	68.8984	69.6932	52.7706	61.1026	51.4789	49.7559	58.126	65.8397	63.9666	43.8326	59.278	1197	1469	1108	1008	1312	1042	1006	1147	1331	1324	879	991
CsaV3_1G008310	chr1	5232750	5233886	+	CsaV3_1G008310	CsaV3_1G008310.1	NA	NA	NA	NA		NA	6.46561	15.8999	8.7852	11.371	11.7703	5.16719	7.00887	7.10512	7.01504	4.07131	3.44542	1.66855	131	339	140	218	253	105	142	141	142	85	70	28
CsaV3_1G008320	chr1	5236841	5240042	+	CsaV3_1G008320	CsaV3_1G008320.1	NA	04120(Ubiquitin mediated proteolysis)	K10576	EC:2.3.2.23	hypothetical protein Csa_1G045930 [Cucumis sativus]	NA	16.1382	10.3898	15.4816	3.49519	3.54591	4.14846	4.4363	5.70115	10.9526	6.04337	8.01732	4.83119	1380	941	1045	284	324	357	382	478	941	532	683	343
CsaV3_1G008330	chr1	5242398	5244998	+	CsaV3_1G008330	CsaV3_1G008330.1	NA	NA	NA	NA	PREDICTED: RING-H2 finger protein ATL46-like [Cucumis sativus]	NA	3.15531	2.7741	4.85502	1.86813	1.78331	1.7964	2.07682	3.49468	4.06893	6.1127	7.80339	5.92694	664	618	806	373	400	380	439	720	860	1322	1634	1035
CsaV3_1G008340	chr1	5245867	5247302	-	CsaV3_1G008340	CsaV3_1G008340.1	NA	NA	NA	NA	PREDICTED: uncharacterized protein LOC105436380 [Cucumis sativus]	NA	90.2704	72.5361	85.0778	30.1823	26.8457	38.859	91.1471	80.364	61.0253	68.1472	79.5707	32.9209	10477	8914	7794	3324	3324	4533	10627	9139	7114	8135	9195	3172
CsaV3_1G008350	chr1	5248390	5251112	+	CsaV3_1G008350	CsaV3_1G008350.1	NA	00270(Cysteine and methionine metabolism);00330(Arginine and proline metabolism);00410(beta-Alanine metabolism);00480(Glutathione metabolism)	K00797	EC:2.5.1.16	PREDICTED: uncharacterized protein LOC101221499 isoform X1 [Cucumis sativus]	NA	21.4162	17.7087	18.4802	15.8052	17.9173	21.2427	9.86113	10.0127	15.9738	9.46931	19.3514	11.5708	2754	2411	1876	1929	2458	2746	1274	1262	2064	1253	2478	1235
CsaV3_1G008360	chr1	5250476	5250738	-	CsaV3_1G008360	CsaV3_1G008360.1	NA	00270(Cysteine and methionine metabolism);00330(Arginine and proline metabolism);00410(beta-Alanine metabolism);00480(Glutathione metabolism)	K00797	EC:2.5.1.16	PREDICTED: spermidine synthase 2-like [Cucumis sativus]	NA	0.104396	0.11798	0.0001	0.0001	0.0001	0.031065	0.0001	0.0001	0.0001	0.0001	0.0001	0.0001	2	2	0	0	0	1	0	0	0	0	0	0
CsaV3_1G008370	chr1	5250854	5252331	-	CsaV3_1G008370	CsaV3_1G008370.1	GO:0003824(catalytic activity)	00270(Cysteine and methionine metabolism);00330(Arginine and proline metabolism);00410(beta-Alanine metabolism);00480(Glutathione metabolism)	K00797	EC:2.5.1.16	PREDICTED: spermidine synthase 2-like [Cucumis sativus]	NA	0.0001	7e-06	0.030343	0.018091	0.0001	0.0001	0.0001	0.0001	0.0001	0.0001	0.0001	0.0001	0	1	2	1	0	0	0	0	0	0	0	0
CsaV3_1G008380	chr1	5256821	5259334	+	CsaV3_1G008380	CsaV3_1G008380.1	GO:0004842(ubiquitin-protein transferase activity);GO:0005515(protein binding);GO:0016567(protein ubiquitination)	NA	NA	NA	PREDICTED: U-box domain-containing protein 19-like [Cucumis sativus]	NA	1.80524	1.13235	0.499743	0.87308	0.435495	0.940417	0.3178	0.27896	0.622353	0.178015	0.204062	0.173157	367	244	81	169	95	193	65	56	128	38	42	30
CsaV3_1G008390	chr1	5259631	5262239	+	CsaV3_1G008390	CsaV3_1G008390.1	GO:0006406(mRNA export from nucleus);GO:0008541(proteasome regulatory particle, lid subcomplex);GO:0043248(proteasome assembly)	03050(Proteasome);03440(Homologous recombination)	K10881	NA	PREDICTED: probable 26S proteasome complex subunit sem1-1 [Cucumis sativus]	NA	42.3617	46.4639	49.3337	44.6588	54.6047	52.5871	55.4738	68.2412	69.1166	76.2584	54.5993	72.9106	2647	3074	2433	2647	3639	3303	3482	4178	4338	4900	3397	3781
CsaV3_1G008400	chr1	5264997	5266701	+	CsaV3_1G008400	CsaV3_1G008400.1	GO:0016021(integral component of membrane)	NA	NA	NA	PREDICTED: bidirectional sugar transporter SWEET5 [Cucumis sativus]	NA	0.0001	0.0001	0.0001	0.0001	0.07109	0.0001	0.0001	0.0001	0.0001	0.0001	0.0001	0.0001	0	0	0	0	8	0	0	0	0	0	0	0
CsaV3_1G008410	chr1	5269733	5277552	-	CsaV3_1G008410	CsaV3_1G008410.1	GO:0003677(DNA binding);GO:0004055(argininosuccinate synthase activity);GO:0005524(ATP binding);GO:0006357(regulation of transcription by RNA polymerase II);GO:0006522(alanine metabolic process);GO:0006526(arginine biosynthetic process);GO:0006531(aspartate metabolic process);GO:0006560(proline metabolic process)	NA	NA	NA	PREDICTED: uncharacterized protein LOC103483440 [Cucumis melo]	NA	0.0001	0.0001	0.0001	0.0001	0.054645	0.0001	0.0001	0.0001	0.0001	0.0001	0.0001	0.0001	0	0	0	0	2	0	0	0	0	0	0	0
CsaV3_1G008420	chr1	5278262	5281460	+	CsaV3_1G008420	CsaV3_1G008420.1	NA	NA	NA	NA	PREDICTED: uncharacterized protein LOC101222124 [Cucumis sativus]	NA	28.1062	29.028	31.2313	14.2034	16.4456	14.8337	29.7858	34.394	37.3687	28.2674	35.4726	25.605	3517	3846	3085	1686	2195	1866	3744	4216	4696	3638	4419	2659
CsaV3_1G008430	chr1	5282234	5286307	+	CsaV3_1G008430	CsaV3_1G008430.1	NA	NA	NA	NA	PREDICTED: E3 ubiquitin-protein ligase SIS3-like isoform X1 [Cucumis sativus]	NA	27.3374	22.3791	30.9193	8.49597	8.69823	9.50308	8.87422	10.3816	14.3097	13.1972	22.3362	12.7153	5016	4348	4478	1479	1703	1753	1636	1867	2637	2491	4080	1937
CsaV3_1G008440	chr1	5290383	5293511	+	CsaV3_1G008440	CsaV3_1G008440.1	GO:0004672(protein kinase activity);GO:0005524(ATP binding);GO:0006468(protein phosphorylation)	NA	NA	NA	PREDICTED: serine/threonine-protein kinase HT1-like [Cucumis sativus]	NA	25.4369	19.8695	35.9825	5.30537	11.3741	4.55528	8.94589	12.8956	22.8141	25.1643	42.4553	23.3098	4336	3586	4842	858	2069	781	1532	2154	3906	4412	7205	3298
CsaV3_1G008450	chr1	5294283	5297122	+	CsaV3_1G008450	CsaV3_1G008450.1	NA	NA	NA	NA		NA	0.0001	0.162288	0.0001	0.0001	0.0936	0.034528	0.0001	0.0001	0.0001	0.0001	0.0001	0.0001	0	16	0	0	9	4	0	0	0	0	0	0
CsaV3_1G008460	chr1	5300371	5301532	-	CsaV3_1G008460	CsaV3_1G008460.1	NA	NA	NA	NA	PREDICTED: uncharacterized protein LOC101222998 [Cucumis sativus]	NA	11.8524	13.4943	12.7796	17.9031	24.2262	15.5824	7.37793	6.23617	7.89379	8.7876	12.831	5.19021	1114	1342	948	1596	2427	1471	697	574	745	849	1200	405
CsaV3_1G008470	chr1	5306606	5309761	-	CsaV3_1G008470	CsaV3_1G008470.1	GO:0003950(NAD+ ADP-ribosyltransferase activity)	NA	NA	NA	PREDICTED: probable inactive poly [ADP-ribose] polymerase SRO5 isoform X2 [Cucumis sativus]	NA	2.37777	2.80486	1.19681	3.8422	2.8627	6.39054	1.75572	1.41441	0.999474	0.926412	1.36918	1.29174	447	558	178	685	574	1206	331	261	189	179	256	202
CsaV3_1G008480	chr1	5309437	5309649	+	CsaV3_1G008480	CsaV3_1G008480.1	NA	NA	NA	NA		NA	0.0001	0.0001	0.0001	0.0001	0.0001	0.0001	0.0001	0.0001	0.0001	0.0001	0.0001	0.0001	0	0	0	0	0	0	0	0	0	0	0	0
CsaV3_1G008490	chr1	5317986	5319596	+	CsaV3_1G008490	CsaV3_1G008490.1	GO:0003677(DNA binding);GO:0006355(regulation of transcription, DNA-templated)	NA	NA	NA	PREDICTED: dof zinc finger protein DOF5.6 [Cucumis sativus]	NA	0.284559	0.5195	0.565449	0.241183	0.525937	0.070649	0.140243	0.476765	1.17847	0.705449	0.759317	6.34271	31	59	48	25	60	8	15	50	126	77	80	557
CsaV3_1G008500	chr1	5321745	5326440	-	CsaV3_1G008500	CsaV3_1G008500.1	NA	03440(Homologous recombination)	K04728	EC:2.7.11.1	PREDICTED: uncharacterized protein LOC101223078 isoform X2 [Cucumis sativus]	NA	8.56525	8.7767	8.54254	8.17301	7.26926	9.08716	7.28127	6.06201	4.96622	6.89657	6.14917	6.49123	2825	3065	2224	2558	2558	3013	2413	1959	1646	2340	2020	1777
CsaV3_1G008510	chr1	5322385	5322618	+	CsaV3_1G008510	CsaV3_1G008510.1	NA	NA	NA	NA	hypothetical protein Csa_1G046085 [Cucumis sativus]	NA	0.0001	0.0001	0.0001	0.0001	0.0001	0.0001	0.0001	0.0001	0.0001	0.0001	0.0001	0.0001	0	0	0	0	0	0	0	0	0	0	0	0
CsaV3_1G008520	chr1	5327853	5340570	-	CsaV3_1G008520	CsaV3_1G008520.1	GO:0004594(pantothenate kinase activity);GO:0005524(ATP binding);GO:0015937(coenzyme A biosynthetic process);GO:0015940(pantothenate biosynthetic process)	00770(Pantothenate and CoA biosynthesis)	K09680	EC:2.7.1.33	PREDICTED: pantothenate kinase 2 [Cucumis sativus]	NA	31.7084	38.9893	33.0954	38.4902	39.313	38.7922	30.4651	27.2392	30.4708	27.6067	36.8745	25.3998	9118	11871	7512	10501	12059	11213	8801	7675	8802	8165	10558	6062
CsaV3_1G008530	chr1	5342753	5345783	-	CsaV3_1G008530	CsaV3_1G008530.1	GO:0005506(iron ion binding);GO:0016226(iron-sulfur cluster assembly);GO:0051536(iron-sulfur cluster binding)	NA	NA	NA	PREDICTED: iron-sulfur cluster assembly protein 1-like [Cucumis sativus]	NA	138.458	128.319	119.181	163.847	179.865	196.097	129.118	145.893	127.566	139.285	139.696	131.416	13406	13155	9109	15051	18577	19084	12559	13841	12407	13871	13467	10561
CsaV3_1G008540	chr1	5345927	5346080	+	CsaV3_1G008540	CsaV3_1G008540.1	NA	NA	NA	NA		NA	0.0001	0.0001	0.0001	0.0001	0.0001	0.0001	0.0001	0.0001	0.0001	0.0001	0.0001	0.0001	0	0	0	0	0	0	0	0	0	0	0	0
CsaV3_1G008550	chr1	5356685	5362947	+	CsaV3_1G008550	CsaV3_1G008550.1	GO:0005452(inorganic anion exchanger activity);GO:0006821(chloride transport);GO:0015701(bicarbonate transport);GO:0016021(integral component of membrane)	NA	NA	NA	PREDICTED: boron transporter 1-like [Cucumis sativus]	NA	11.9687	9.5064	12.4365	16.3144	23.1624	7.74063	6.72545	10.0032	14.473	11.7531	19.1069	13.7173	3839	3228	3149	4964	7924	2496	2167	3144	4663	3877	6101	3652
CsaV3_1G008560	chr1	5365097	5368975	-	CsaV3_1G008560	CsaV3_1G008560.1	GO:0016021(integral component of membrane);GO:0022857(transmembrane transporter activity);GO:0055085(transmembrane transport)	NA	NA	NA	PREDICTED: triose phosphate/phosphate translocator, non-green plastid, chloroplastic [Cucumis sativus]	NA	14.6764	16.4433	15.418	25.7922	27.7607	26.7838	25.3392	23.2595	16.4095	27.2665	21.0973	27.239	2364	2805	1961	3942	4770	4337	4101	3671	2655	4518	3384	3642
CsaV3_1G008570	chr1	5371307	5375970	+	CsaV3_1G008570	CsaV3_1G008570.1	GO:0005515(protein binding)	NA	NA	NA	PREDICTED: uncharacterized protein LOC101202808 [Cucumis sativus]	NA	50.7501	55.468	53.7919	43.7812	41.1573	36.4684	40.0754	44.9494	50.67	27.4497	35.9539	29.3575	8478	9812	7094	6939	7335	6124	6726	7358	8503	4717	5980	4071
CsaV3_1G008580	chr1	5376360	5384021	+	CsaV3_1G008580	CsaV3_1G008580.1	NA	03060(Protein export)	K09648	EC:3.4.21.-	PREDICTED: uncharacterized protein LOC101203045 isoform X1 [Cucumis sativus]	NA	2.33813	2.60943	2.64993	3.57038	2.684	3.116	1.14751	0.938111	1.96452	1.77828	2.96817	3.86761	463	546	414	670	566	619	228	182	390	362	584	635
CsaV3_1G008590	chr1	5384516	5387094	-	CsaV3_1G008590	CsaV3_1G008590.1	NA	NA	NA	NA	PREDICTED: uncharacterized protein LOC101204093 [Cucumis sativus]	NA	15.9774	15.8268	14.757	19.4159	15.6217	18.0496	17.5532	15.252	7.92037	18.4335	12.3909	16.4355	1720	1804	1254	1983	1794	1954	1899	1609	857	2041	1329	1469
CsaV3_1G008600	chr1	5388084	5391760	+	CsaV3_1G008600	CsaV3_1G008600.1	GO:0030247(polysaccharide binding)	NA	NA	NA	PREDICTED: uncharacterized protein LOC101203279 [Cucumis sativus]	NA	2.54107	2.63008	2.06443	1.12315	1.39767	1.84971	3.07329	1.97287	2.01904	2.61136	3.2064	2.84406	300	329	193	126	176	220	364	228	239	317	377	279
CsaV3_1G008610	chr1	5392808	5396825	+	CsaV3_1G008610	CsaV3_1G008610.1	GO:0000162(tryptophan biosynthetic process);GO:0004048(anthranilate phosphoribosyltransferase activity);GO:0006571(tyrosine biosynthetic process);GO:0009094(L-phenylalanine biosynthetic process)	00400(Phenylalanine, tyrosine and tryptophan biosynthesis)	K00766	EC:2.4.2.18	PREDICTED: anthranilate phosphoribosyltransferase, chloroplastic [Cucumis sativus]	NA	25.8474	23.9943	29.0234	16.9411	16.8815	19.389	36.6494	48.6492	38.4609	47.8214	28.8617	34.2631	4402	4327	3902	2737	3067	3319	6270	8117	6579	8376	4894	4843
CsaV3_1G008620	chr1	5396802	5399161	-	CsaV3_1G008620	CsaV3_1G008620.1	GO:0009055(electron transfer activity);GO:0015035(protein disulfide oxidoreductase activity);GO:0045454(cell redox homeostasis)	NA	NA	NA	glutaredoxin [Cucumis sativus]	NA	38.212	36.2401	38.0215	38.9132	46.757	41.7797	18.3904	20.0305	22.1821	22.9703	24.8566	25.3168	3258	3272	2559	3148	4253	3581	1576	1674	1900	2015	2111	1792
CsaV3_1G008630	chr1	5400262	5406638	-	CsaV3_1G008630	CsaV3_1G008630.1	NA	NA	NA	NA	PREDICTED: uncharacterized protein LOC101203522 isoform X2 [Cucumis sativus]	NA	113.981	109.298	128.369	50.4058	45.9371	58.7069	129.435	136.517	136.478	119.594	164.304	106.091	36064	36617	32061	15131	15505	18671	41143	42322	43376	38920	51760	27861
CsaV3_1G008640	chr1	5408357	5412882	-	CsaV3_1G008640	CsaV3_1G008640.1	GO:0005515(protein binding)	NA	NA	NA	PREDICTED: LRR receptor-like serine/threonine-protein kinase GSO1 [Cucumis sativus]	NA	9.68619	7.67307	7.22073	5.49406	7.09552	7.33548	6.30649	5.61948	8.36796	4.8135	7.20652	4.38827	3429	2876	2018	1846	2680	2610	2243	1950	2976	1753	2540	1290
CsaV3_1G008650	chr1	5408323	5408941	+	CsaV3_1G008650	CsaV3_1G008650.1	NA	NA	NA	NA	hypothetical protein Csa_1G046200 [Cucumis sativus]	NA	13.9809	11.89	11.5665	8.00305	6.83422	6.55475	15.9821	12.9405	15.7416	9.23189	22.1626	9.81669	258	232	169	140	135	122	296	234	292	175	407	151
CsaV3_1G008660	chr1	5416877	5422526	-	CsaV3_1G008660	CsaV3_1G008660.1	NA	NA	NA	NA	PREDICTED: uncharacterized protein LOC101204576 [Cucumis sativus]	NA	42.8361	46.8091	41.9507	31.3014	25.938	30.327	98.4137	101.731	65.424	100.812	65.9504	83.4378	6699	7751	5179	4644	4327	4768	15462	15588	10277	16215	10269	10830
CsaV3_1G008670	chr1	5422614	5426735	+	CsaV3_1G008670	CsaV3_1G008670.1	GO:0016787(hydrolase activity)	00230(Purine metabolism);00240(Pyrimidine metabolism)	K01510	EC:3.6.1.5	PREDICTED: probable apyrase 7 [Cucumis sativus]	NA	2.9483	3.0295	2.37464	3.25533	2.3058	2.51622	1.5343	1.35162	1.2679	1.39482	2.05999	1.10789	922	1003	586	965	769	791	482	414	398	449	641	288
CsaV3_1G008680	chr1	5424140	5426519	-	CsaV3_1G008680	CsaV3_1G008680.1	NA	00230(Purine metabolism);00240(Pyrimidine metabolism)	K01510	EC:3.6.1.5	PREDICTED: heme-binding protein 2-like [Cucumis melo]	NA	4.20414	3.11495	2.72485	3.26082	3.94895	4.17462	1.50236	1.06383	3.35451	1.57553	2.30018	2.08246	751	590	385	553	753	750	270	187	602	290	410	309
CsaV3_1G008690	chr1	5427337	5431043	-	CsaV3_1G008690	CsaV3_1G008690.1	GO:0005515(protein binding)	NA	NA	NA	PREDICTED: FAS-associated factor 2-like isoform X1 [Cucumis sativus]	NA	1.89063	2.0226	1.71996	4.21563	3.28222	3.62073	1.30738	1.0025	1.59936	0.997574	2.64274	1.72752	511	579	367	1081	946	984	355	266	435	278	711	388
CsaV3_1G008700	chr1	5437919	5441343	+	CsaV3_1G008700	CsaV3_1G008700.1	NA	NA	NA	NA	PREDICTED: uncharacterized protein LOC101205708 [Cucumis sativus]	NA	7.39686	8.36713	9.49032	8.47567	7.4617	7.22954	3.53815	4.10871	7.37637	5.74946	8.74666	7.34484	1573	1884	1593	1710	1692	1545	756	856	1575	1257	1852	1296
CsaV3_1G008710	chr1	5443326	5446650	-	CsaV3_1G008710	CsaV3_1G008710.1	GO:0004672(protein kinase activity);GO:0005515(protein binding);GO:0005524(ATP binding);GO:0006468(protein phosphorylation)	NA	NA	NA	PREDICTED: probable LRR receptor-like serine/threonine-protein kinase At4g26540 [Cucumis sativus]	NA	0.079325	0.178864	0.043632	0.227821	0.048839	0.172841	0.069989	0.065828	0.177072	0.318262	0.381814	0.466173	21	50	10	57	14	46	19	17	47	86	100	102
CsaV3_1G008720	chr1	5454854	5458114	+	CsaV3_1G008720	CsaV3_1G008720.1	NA	00052(Galactose metabolism)	K06617	EC:2.4.1.82	PREDICTED: galactinol--sucrose galactosyltransferase-like [Cucumis sativus]	NA	0.0001	0.0001	0.0001	0.053615	0.0001	0.0001	0.0001	0.0001	0.0001	0.0001	0.0001	0.0001	0	0	0	12	0	0	0	0	0	0	0	0
CsaV3_1G008730	chr1	5458575	5461046	+	CsaV3_1G008730	CsaV3_1G008730.1	GO:0016846(carbon-sulfur lyase activity)	00380(Tryptophan metabolism)	K16903	EC:2.6.1.99	PREDICTED: tryptophan aminotransferase-related protein 2-like [Cucumis sativus]	NA	0.0001	0.0001	0.0001	0.0001	0.0001	0.0001	0.0001	0.0001	0.0001	0.0001	0.0001	0.0001	0	0	0	0	0	0	0	0	0	0	0	0
CsaV3_1G008740	chr1	5461125	5462350	-	CsaV3_1G008740	CsaV3_1G008740.1	GO:0012511(monolayer-surrounded lipid storage body);GO:0016021(integral component of membrane)	NA	NA	NA	PREDICTED: oleosin 16.4 kDa [Cucumis sativus]	NA	0.075629	0.215039	0.191961	0.668495	0.452877	0.310465	1.44681	0.574087	0.321389	0.313613	0.225846	0.130679	8	23	16	63	48	31	145	56	32	32	23	11
CsaV3_1G008750	chr1	5466501	5468281	-	CsaV3_1G008750	CsaV3_1G008750.1	NA	NA	NA	NA	hypothetical protein Csa_1G046305 [Cucumis sativus]	NA	0.0001	0.0001	0.0001	0.0001	0.0001	0.0001	0.048493	0.0001	0.0001	0.0001	0.0001	0.0001	0	0	0	0	0	0	4	0	0	0	0	0
CsaV3_1G008760	chr1	5470014	5471359	-	CsaV3_1G008760	CsaV3_1G008760.1	NA	NA	NA	NA	PREDICTED: uncharacterized protein LOC101205232 [Cucumis sativus]	NA	10.0557	9.95174	6.56158	4.90114	4.96059	5.35111	14.0959	13.8484	12.7026	11.6619	7.57166	13.2147	1094	1147	564	506	576	586	1541	1477	1388	1305	821	1194
CsaV3_1G008770	chr1	5476606	5476883	-	CsaV3_1G008770	CsaV3_1G008770.1	NA	NA	NA	NA	hypothetical protein Csa_1G046320 [Cucumis sativus]	NA	0.0001	0.0001	0.0001	0.0001	0.0001	0.0001	0.0001	0.0001	0.0001	0.0001	0.0001	0.0001	0	0	0	0	0	0	0	0	0	0	0	0
CsaV3_1G008780	chr1	5484067	5485795	+	CsaV3_1G008780	CsaV3_1G008780.1	GO:0003677(DNA binding)	NA	NA	NA	PREDICTED: transcription factor MYB86-like [Cucumis sativus]	NA	1.99655	1.19458	0.450797	0.705021	0.256652	0.876787	0.65453	0.116885	0.50781	0.888223	0.673202	0.220253	247	157	44	83	34	109	82	15	63	113	83	23
CsaV3_1G008790	chr1	5490262	5494538	-	CsaV3_1G008790	CsaV3_1G008790.1	GO:0005515(protein binding)	00260(Glycine, serine and threonine metabolism);00350(Tyrosine metabolism);00360(Phenylalanine metabolism);00410(beta-Alanine metabolism);00950(Isoquinoline alkaloid biosynthesis);00960(Tropane, piperidine and pyridine alkaloid biosynthesis)	K00276	EC:1.4.3.21	PREDICTED: uncharacterized protein LOC101205472 [Cucumis sativus]	NA	13.4184	14.6531	9.48296	50.595	47.1136	34.8883	4.63932	4.94867	6.10244	4.39393	10.0375	5.18557	4639	5363	2588	16592	17372	12122	1611	1676	2119	1563	3455	1488
CsaV3_1G008800	chr1	5495370	5497696	-	CsaV3_1G008800	CsaV3_1G008800.1	GO:0003735(structural constituent of ribosome);GO:0006412(translation);GO:0015934(large ribosomal subunit);GO:0042254(ribosome biogenesis)	03010(Ribosome)	K02900	NA	PREDICTED: 60S ribosomal protein L27a-3 [Cucumis sativus]	NA	71.1855	67.2572	68.9047	71.4507	55.9831	72.2614	205.288	186.719	75.9996	224.728	75.3793	169.023	13388	13393	10229	12749	11231	13660	38785	34406	14357	43469	14115	26383
CsaV3_1G008810	chr1	5498721	5501792	-	CsaV3_1G008810	CsaV3_1G008810.1	GO:0005680(anaphase-promoting complex);GO:0090266(regulation of mitotic cell cycle spindle assembly checkpoint)	NA	NA	NA	PREDICTED: C2 and GRAM domain-containing protein At5g50170 isoform X2 [Cucumis sativus]	NA	3.10025	2.28973	1.73229	3.45194	4.6571	3.87745	3.28012	3.28814	4.36423	3.89265	2.87117	4.61681	451	353	199	477	723	567	480	469	638	583	416	558
CsaV3_1G008820	chr1	5498721	5506226	+	CsaV3_1G008820	CsaV3_1G008820.1	NA	NA	NA	NA	PREDICTED: C2 and GRAM domain-containing protein At5g50170 isoform X2 [Cucumis sativus]	NA	4.55366	5.82578	4.1958	4.50101	3.92404	4.44494	5.28838	4.71585	4.23244	4.14287	4.89895	3.35184	2184	2959	1589	2048	2008	2143	2548	2216	2039	2044	2340	1335
CsaV3_1G008830	chr1	5507175	5511714	+	CsaV3_1G008830	CsaV3_1G008830.1	GO:0008270(zinc ion binding);GO:0016236(macroautophagy);GO:0043130(ubiquitin binding)	NA	NA	NA	PREDICTED: uncharacterized protein LOC101205935 [Cucumis sativus]	NA	36.1606	38.32	26.3401	42.7656	43.5956	55.5338	23.5507	21.8783	23.583	19.9353	24.3578	23.8907	8510	9549	4894	9549	10945	13137	5568	5045	5575	4826	5708	4667
CsaV3_1G008840	chr1	5512412	5513088	-	CsaV3_1G008840	CsaV3_1G008840.1	NA	NA	NA	NA	PREDICTED: uncharacterized protein LOC105434938 [Cucumis sativus]	NA	14.6741	10.5463	11.2311	11.6504	6.88518	9.86095	23.5161	28.6533	21.5706	25.7362	28.9865	24.1432	754	574	455	568	377	509	1213	1441	1112	1359	1482	1029
CsaV3_1G008850	chr1	5513946	5519350	+	CsaV3_1G008850	CsaV3_1G008850.1	GO:0005524(ATP binding)	00010(Glycolysis / Gluconeogenesis);00030(Pentose phosphate pathway);00500(Starch and sucrose metabolism);00520(Amino sugar and nucleotide sugar metabolism)	K01810	EC:5.3.1.9	PREDICTED: pachytene checkpoint protein 2 homolog [Cucumis sativus]	NA	0.214548	0.334306	0.756444	0.540911	0.582582	0.403262	2.47227	5.39735	2.45949	3.85403	0.99024	5.76443	42	69	116	100	121	79	481	1025	479	768	191	927
CsaV3_1G008860	chr1	5523550	5526665	+	CsaV3_1G008860	CsaV3_1G008860.1	NA	NA	NA	NA	PREDICTED: protein DEHYDRATION-INDUCED 19 homolog 5-like isoform X2 [Cucumis sativus]	NA	16.1603	17.3588	18.4777	9.20454	9.65568	10.968	15.8669	14.8598	13.4343	10.8433	11.7721	12.5606	2397	2726	2164	1296	1528	1635	2364	2160	2002	1654	1739	1547
CsaV3_1G008870	chr1	5525442	5530552	-	CsaV3_1G008870	CsaV3_1G008870.1	GO:0004674(protein serine/threonine kinase activity);GO:0005524(ATP binding);GO:0006468(protein phosphorylation);GO:0009069(serine family amino acid metabolic process)	NA	NA	NA	PREDICTED: probable serine/threonine-protein kinase WNK3 isoform X1 [Cucumis sativus]	NA	5.59971	5.18535	6.05993	7.91555	9.00689	8.47754	3.21196	3.15761	5.0173	5.20768	9.78549	5.15658	1306	1280	1115	1751	2240	1987	753	722	1175	1249	2271	998
CsaV3_1G008880	chr1	5533651	5533947	-	CsaV3_1G008880	CsaV3_1G008880.1	NA	NA	NA	NA	hypothetical protein Csa_1G046920 [Cucumis sativus]	NA	0.0001	0.0001	0.0001	0.0001	0.43013	0.0001	0.0001	0.108852	0.0001	0.0001	0.0001	0.0001	0	0	0	0	12	0	0	3	0	0	0	0
CsaV3_1G008890	chr1	5535188	5535688	+	CsaV3_1G008890	CsaV3_1G008890.1	NA	NA	NA	NA	hypothetical protein Csa_1G047420 [Cucumis sativus]	NA	0.0001	0.0001	0.0001	0.0001	0.0001	0.0001	0.0001	0.0001	0.0001	0.0001	0.0001	0.0001	0	0	0	0	0	0	0	0	0	0	0	0
CsaV3_1G008900	chr1	5535796	5536181	-	CsaV3_1G008900	CsaV3_1G008900.1	NA	NA	NA	NA	hypothetical protein Csa_1G047425 [Cucumis sativus]	NA	0.0001	0.0001	0.0001	0.0001	0.0001	0.0001	0.0001	0.0001	0.0001	0.0001	0.0001	0.0001	0	0	0	0	0	0	0	0	0	0	0	0
CsaV3_1G008910	chr1	5541607	5542854	+	CsaV3_1G008910	CsaV3_1G008910.1	GO:0010167(response to nitrate);GO:0015706(nitrate transport)	NA	NA	NA	high-affinity nitrate transporter 3.1-like precursor [Cucumis sativus]	NA	45.1679	37.1321	41.3173	50.2546	48.7028	43.3632	66.3625	29.2704	28.3507	16.202	31.7806	37.1712	3538	3079	2555	3734	4069	3414	5221	2246	2231	1306	2478	2417
CsaV3_1G008920	chr1	5543366	5546924	-	CsaV3_1G008920	CsaV3_1G008920.1	GO:0016787(hydrolase activity)	00564(Glycerophospholipid metabolism);00230(Purine metabolism)	K01517	EC:3.6.1.13;EC:3.6.1.16	PREDICTED: manganese-dependent ADP-ribose/CDP-alcohol diphosphatase isoform X1 [Cucumis sativus]	NA	6.40217	6.41853	7.55062	6.44153	4.30379	6.92859	6.14668	6.89316	5.31447	4.7773	4.61786	3.24789	918	974	855	876	658	998	885	968	765	705	659	387
CsaV3_1G008930	chr1	5547302	5553208	-	CsaV3_1G008930	CsaV3_1G008930.1	GO:0008987(quinolinate synthetase A activity);GO:0009435(NAD biosynthetic process);GO:0051539(4 iron, 4 sulfur cluster binding)	00760(Nicotinate and nicotinamide metabolism)	K03517	EC:2.5.1.72	PREDICTED: quinolinate synthase, chloroplastic [Cucumis sativus]	NA	20.5573	23.5438	22.1491	20.9518	24.5739	27.5893	17.2162	15.5798	19.5712	18.1404	21.0417	14.0236	6003	7280	5106	5805	7655	8098	5051	4458	5741	5448	6118	3399
CsaV3_1G008940	chr1	5553408	5555604	-	CsaV3_1G008940	CsaV3_1G008940.1	GO:0005506(iron ion binding);GO:0016705(oxidoreductase activity, acting on paired donors, with incorporation or reduction of molecular oxygen);GO:0020037(heme binding);GO:0055114(oxidation-reduction process)	00460(Cyanoamino acid metabolism)	K00495	EC:1.14.14.44	PREDICTED: cytochrome P450 71A1-like [Cucumis sativus]	NA	0.071939	0.241137	0.093586	0.07277	0.050858	0.113712	0.0001	0.050731	0.0001	0.079544	0.134814	0.063925	10	36	11	10	8	16	0	7	0	12	19	8
CsaV3_1G008950	chr1	5561946	5564076	-	CsaV3_1G008950	CsaV3_1G008950.1	GO:0005506(iron ion binding);GO:0016705(oxidoreductase activity, acting on paired donors, with incorporation or reduction of molecular oxygen);GO:0020037(heme binding);GO:0055114(oxidation-reduction process)	00460(Cyanoamino acid metabolism)	K00495	EC:1.14.14.44	PREDICTED: cytochrome P450 71A1-like [Cucumis sativus]	NA	3.70223	1.16514	0.322891	0.0001	0.131346	0.527162	2.31811	0.840273	0.496976	0.087606	0.030166	0.0001	464	155	32	0	18	67	292	104	63	12	4	0
CsaV3_1G008960	chr1	5573334	5573895	-	CsaV3_1G008960	CsaV3_1G008960.1	GO:0005506(iron ion binding);GO:0016705(oxidoreductase activity, acting on paired donors, with incorporation or reduction of molecular oxygen);GO:0020037(heme binding);GO:0055114(oxidation-reduction process)	00460(Cyanoamino acid metabolism)	K00495	EC:1.14.14.44	PREDICTED: cytochrome P450 71A1-like [Cucumis sativus]	NA	0.216505	0.0001	0.041281	0.637724	0.576395	0.16472	0.071884	0.073929	0.041207	0.0001	0.031179	0.0001	10	0	2	28	28	8	4	4	2	0	2	0
CsaV3_1G008970	chr1	5582160	5584920	+	CsaV3_1G008970	CsaV3_1G008970.1	GO:0005506(iron ion binding);GO:0016705(oxidoreductase activity, acting on paired donors, with incorporation or reduction of molecular oxygen);GO:0020037(heme binding);GO:0055114(oxidation-reduction process)	NA	NA	NA	PREDICTED: cytochrome P450 71A1-like [Cucumis sativus]	NA	11.636	8.31035	2.09712	3.33905	2.63796	7.45468	30.128	10.288	9.44276	4.26781	9.03318	2.5581	1929	1459	275	526	467	1243	5017	1671	1573	728	1491	352
CsaV3_1G008980	chr1	5587227	5590470	+	CsaV3_1G008980	CsaV3_1G008980.1	GO:0005506(iron ion binding);GO:0016705(oxidoreductase activity, acting on paired donors, with incorporation or reduction of molecular oxygen);GO:0020037(heme binding);GO:0055114(oxidation-reduction process)	00460(Cyanoamino acid metabolism)	K00495	EC:1.14.14.44	PREDICTED: cytochrome P450 71A1-like [Cucumis sativus]	NA	0.104744	0.087312	0.0001	0.383125	0.881705	0.489145	1.16356	0.273483	0.310621	0.165823	0.210357	0.027846	18	16	0	60	154	80	191	44	51	28	35	4
CsaV3_1G008990	chr1	5594026	5598212	-	CsaV3_1G008990	CsaV3_1G008990.1	GO:0005506(iron ion binding);GO:0016705(oxidoreductase activity, acting on paired donors, with incorporation or reduction of molecular oxygen);GO:0020037(heme binding);GO:0055114(oxidation-reduction process)	00460(Cyanoamino acid metabolism)	K00495	EC:1.14.14.44	PREDICTED: cytochrome P450 71A1-like [Cucumis sativus]	NA	0.216638	0.140888	0.0001	0.662086	0.691613	0.384261	0.0001	0.0001	0.0001	0.0001	0.0001	0.0001	12	8	0	33	39	21	0	0	0	0	0	0
CsaV3_1G009000	chr1	5600170	5602200	-	CsaV3_1G009000	CsaV3_1G009000.1	GO:0005506(iron ion binding);GO:0016705(oxidoreductase activity, acting on paired donors, with incorporation or reduction of molecular oxygen);GO:0020037(heme binding);GO:0055114(oxidation-reduction process)	00460(Cyanoamino acid metabolism)	K00495	EC:1.14.14.44	PREDICTED: cytochrome P450 71A1-like [Cucumis sativus]	NA	0.14006	0.080764	0.64532	2.06219	0.71967	0.175156	1.45357	1.36598	0.249072	0.149168	0.08735	1.5649	21	13	76	289	114	26	216	198	37	23	13	192
CsaV3_1G009010	chr1	5607244	5622422	-	CsaV3_1G009010	CsaV3_1G009010.1	GO:0005506(iron ion binding);GO:0016705(oxidoreductase activity, acting on paired donors, with incorporation or reduction of molecular oxygen);GO:0020037(heme binding);GO:0055114(oxidation-reduction process)	NA	NA	NA	cytochrome P450 71A1-like [Ziziphus jujuba]	NA	0.334842	0.647367	0.375437	1.19736	0.657926	0.275068	0.256224	0.230783	0.025376	0.0001	0.0001	0.0001	58	118	51	196	121	48	45	39	5	0	0	0
CsaV3_1G009020	chr1	5625220	5626966	-	CsaV3_1G009020	CsaV3_1G009020.1	GO:0005506(iron ion binding);GO:0016705(oxidoreductase activity, acting on paired donors, with incorporation or reduction of molecular oxygen);GO:0020037(heme binding);GO:0055114(oxidation-reduction process)	00460(Cyanoamino acid metabolism)	K00495	EC:1.14.14.44	PREDICTED: cytochrome P450 71A1-like [Cucumis sativus]	NA	0.064594	0.254815	0.068554	0.244787	0.339384	0.082866	0.072696	0.162908	0.11169	0.210445	0.215807	0.279802	10	39	8	33	52	12	11	23	16	31	31	33
CsaV3_1G009030	chr1	5627169	5629973	-	CsaV3_1G009030	CsaV3_1G009030.1	GO:0005506(iron ion binding);GO:0016705(oxidoreductase activity, acting on paired donors, with incorporation or reduction of molecular oxygen);GO:0020037(heme binding);GO:0055114(oxidation-reduction process)	00460(Cyanoamino acid metabolism)	K00495	EC:1.14.14.44	PREDICTED: cytochrome P450 71A1-like [Cucumis sativus]	NA	0.0001	0.0001	0.0001	0.0001	0.0001	0.0001	0.0001	0.0001	0.0001	0.020077	0.0001	0.0001	0	0	0	0	0	0	0	0	0	4	0	0
CsaV3_1G009040	chr1	5630767	5634746	-	CsaV3_1G009040	CsaV3_1G009040.1	GO:0004672(protein kinase activity);GO:0005524(ATP binding);GO:0006468(protein phosphorylation)	NA	NA	NA	PREDICTED: serine/threonine-protein kinase AFC2 isoform X1 [Cucumis sativus]	NA	153.998	152.235	168.932	187.306	155.554	167.953	100.637	102.974	107.9	129.181	141.95	106.016	25875	27084	22405	29858	27881	28365	16987	16953	18211	22325	23747	14785
CsaV3_1G009050	chr1	5635608	5637524	+	CsaV3_1G009050	CsaV3_1G009050.1	GO:0005506(iron ion binding);GO:0016705(oxidoreductase activity, acting on paired donors, with incorporation or reduction of molecular oxygen);GO:0020037(heme binding);GO:0055114(oxidation-reduction process)	NA	NA	NA	PREDICTED: cytochrome P450 71A1-like [Cucumis sativus]	NA	7.99906	6.87643	6.85568	3.16259	2.42895	5.57578	7.53402	3.59581	3.41295	2.13116	2.24328	2.55628	1189	1082	804	446	385	833	1125	524	510	326	332	316
CsaV3_1G009060	chr1	5639661	5641504	+	CsaV3_1G009060	CsaV3_1G009060.1	GO:0005506(iron ion binding);GO:0016705(oxidoreductase activity, acting on paired donors, with incorporation or reduction of molecular oxygen);GO:0020037(heme binding);GO:0055114(oxidation-reduction process)	NA	NA	NA	PREDICTED: cytochrome P450 71A1-like [Cucumis melo]	NA	12.2442	11.546	10.3525	2.63336	2.66827	4.14763	9.99925	4.42342	5.5089	2.81625	4.67172	2.48615	1748	1745	1167	357	407	596	1434	619	790	414	664	295
CsaV3_1G009070	chr1	5649021	5650270	+	CsaV3_1G009070	CsaV3_1G009070.1	GO:0005618(cell wall);GO:0005982(starch metabolic process);GO:0005985(sucrose metabolic process);GO:0030599(pectinesterase activity);GO:0042545(cell wall modification)	00040(Pentose and glucuronate interconversions)	K01051	EC:3.1.1.11	PREDICTED: pectinesterase 2-like [Cucumis sativus]	NA	0.0001	0.0001	0.0001	0.0001	0.0001	0.0001	0.0001	0.0001	0.0001	0.0001	0.0001	0.0001	0	0	0	0	0	0	0	0	0	0	0	0
CsaV3_1G009080	chr1	5657105	5658974	+	CsaV3_1G009080	CsaV3_1G009080.1	GO:0005506(iron ion binding);GO:0016705(oxidoreductase activity, acting on paired donors, with incorporation or reduction of molecular oxygen);GO:0020037(heme binding);GO:0055114(oxidation-reduction process)	NA	NA	NA	PREDICTED: cytochrome P450 71A1-like [Cucumis melo]	NA	0.0001	0.0001	0.0001	0.079468	0.108953	0.102974	0.0001	0.0001	0.0001	0.0001	0.0001	0.0001	0	0	0	11	17	15	0	0	0	0	0	0
CsaV3_1G009090	chr1	5662884	5663953	+	CsaV3_1G009090	CsaV3_1G009090.1	GO:0005506(iron ion binding);GO:0016705(oxidoreductase activity, acting on paired donors, with incorporation or reduction of molecular oxygen);GO:0020037(heme binding);GO:0055114(oxidation-reduction process)	NA	NA	NA	PREDICTED: cytochrome P450 71A1-like [Cucumis sativus]	NA	1.49662	1.46991	1.53403	0.504537	0.493302	0.665179	0.304723	0.130343	1.05935	0.385092	1.26422	0.745736	121	126	98	39	43	54	25	11	86	32	102	50
CsaV3_1G009100	chr1	5665224	5666843	+	CsaV3_1G009100	CsaV3_1G009100.1	GO:0005506(iron ion binding);GO:0016705(oxidoreductase activity, acting on paired donors, with incorporation or reduction of molecular oxygen);GO:0020037(heme binding);GO:0055114(oxidation-reduction process)	NA	NA	NA	PREDICTED: cytochrome P450 71A1-like [Cucumis melo]	NA	39.4326	23.6939	35.8069	17.6113	14.0596	31.2859	20.7647	11.8446	27.1946	7.22725	11.0142	9.19495	4915	3127	3523	2083	1870	3919	2600	1447	3405	927	1367	952
CsaV3_1G009110	chr1	5668559	5670589	-	CsaV3_1G009110	CsaV3_1G009110.1	NA	NA	NA	NA	hypothetical protein [Cucumis melo subsp. melo]	NA	0.118211	0.0001	0.0001	0.0001	0.0001	0.0001	0.0001	0.0001	0.574536	0.0001	0.155227	0.0001	4	0	0	0	0	0	0	0	19	0	6	0
CsaV3_1G009120	chr1	5680088	5682761	-	CsaV3_1G009120	CsaV3_1G009120.1	GO:0000123(histone acetyltransferase complex);GO:0003712(transcription coregulator activity);GO:0004402(histone acetyltransferase activity);GO:0005515(protein binding);GO:0005667(transcription factor complex);GO:0006355(regulation of transcription, DNA-templated);GO:0008270(zinc ion binding);GO:0042967(obsolete acyl-carrier-protein biosynthetic process)	NA	NA	NA	PREDICTED: BTB/POZ and TAZ domain-containing protein 1 [Cucumis sativus]	NA	148.67	104.207	162.237	79.7558	100.492	87.8424	76.4224	43.3364	72.9926	7.26488	32.0415	28.5037	23225	17237	20006	11821	16747	13794	11994	6634	11455	1168	4984	3696
CsaV3_1G009130	chr1	5694974	5697739	-	CsaV3_1G009130	CsaV3_1G009130.1	NA	00040(Pentose and glucuronate interconversions)	K01728	EC:4.2.2.2	PREDICTED: probable pectate lyase 5 [Cucumis sativus]	NA	20.4727	22.6293	34.6454	25.1839	25.0874	20.2418	21.9836	18.1199	26.8133	25.8193	40.871	69.3533	3462	4052	4624	4040	4525	3440	3734	3002	4554	4490	6881	9733
CsaV3_1G009140	chr1	5709490	5715777	+	CsaV3_1G009140	CsaV3_1G009140.1	NA	NA	NA	NA	PREDICTED: probable Ufm1-specific protease [Cucumis sativus]	NA	6.44958	6.43496	5.96145	5.35381	5.53726	7.01412	4.83603	4.9702	5.00819	5.00202	4.85754	4.35552	1372	1449	1001	1081	1256	1500	1034	1036	1070	1094	1029	769
CsaV3_1G009150	chr1	5716330	5720773	+	CsaV3_1G009150	CsaV3_1G009150.1	GO:0005515(protein binding)	NA	NA	NA	PREDICTED: pentatricopeptide repeat-containing protein At5g50280, chloroplastic [Cucumis sativus]	NA	17.9166	18.7857	15.7061	9.75902	9.33284	10.5524	14.1936	11.5442	10.3638	9.29957	8.97463	7.82204	4984	5534	3449	2576	2770	2951	3967	3147	2896	2661	2486	1806
CsaV3_1G009160	chr1	5716800	5717074	-	CsaV3_1G009160	CsaV3_1G009160.1	NA	NA	NA	NA	hypothetical protein Csa_1G049990 [Cucumis sativus]	NA	0.0001	0.0001	0.0001	0.0001	0.0001	0.143337	0.0001	0.0001	0.0001	0.0001	0.124721	0.0001	0	0	0	0	0	3	0	0	0	0	2	0
CsaV3_1G009170	chr1	5721792	5722260	-	CsaV3_1G009170	CsaV3_1G009170.1	NA	NA	NA	NA	hypothetical protein Csa_1G050010 [Cucumis sativus]	NA	0.380974	0.0001	0.0001	0.0001	0.739966	0.057674	0.0001	0.0001	0.0001	0.0001	0.0001	0.0001	10	0	0	0	21	2	0	0	0	0	0	0
CsaV3_1G009180	chr1	5721955	5726721	+	CsaV3_1G009180	CsaV3_1G009180.1	GO:0005488(binding)	03013(RNA transport)	K03262	NA	PREDICTED: programmed cell death protein 4 [Cucumis sativus]	NA	26.4242	29.9837	28.59	31.4838	32.5421	37.9457	27.7531	21.2959	21.9974	19.227	22.3271	22.6011	6898	8288	5892	7798	9062	9957	7279	5447	5768	5163	5803	4897
CsaV3_1G009190	chr1	5726954	5735122	+	CsaV3_1G009190	CsaV3_1G009190.1	GO:0005515(protein binding)	NA	NA	NA	PREDICTED: probable UDP-N-acetylglucosamine--peptide N-acetylglucosaminyltransferase SPINDLY isoform X1 [Cucumis melo]	NA	16.0867	16.4558	14.3619	14.1743	14.2006	15.0455	10.2728	9.39544	10.9678	8.20911	9.49449	8.50189	3465	3753	2442	2897	3263	3258	2223	1983	2373	1819	2037	1520
CsaV3_1G009200	chr1	5746354	5754071	+	CsaV3_1G009200	CsaV3_1G009200.1	GO:0003676(nucleic acid binding)	NA	NA	NA	PREDICTED: lysine-specific demethylase JMJ705 [Cucumis sativus]	NA	8.13787	9.16029	8.56558	5.50994	5.8638	6.52484	7.84424	5.89038	4.74637	4.87421	6.30276	5.00086	3591	4280	2984	2307	2761	2894	3478	2547	2104	2213	2770	1832
CsaV3_1G009210	chr1	5755151	5759299	+	CsaV3_1G009210	CsaV3_1G009210.1	GO:0046872(metal ion binding)	04141(Protein processing in endoplasmic reticulum)	K08852	EC:2.7.11.1;EC:3.1.26.-	PREDICTED: zinc finger CCCH domain-containing protein 43 isoform X2 [Cucumis sativus]	NA	36.1396	38.7389	32.8183	58.1907	50.5072	63.0716	33.8875	23.1715	24.0316	30.5765	27.3294	31.7543	4154	4714	2978	6345	6192	7286	3913	2610	2775	3615	3128	3029
CsaV3_1G009220	chr1	5759957	5761016	-	CsaV3_1G009220	CsaV3_1G009220.1	NA	04626(Plant-pathogen interaction)	K13456	NA	PREDICTED: RPM1-interacting protein 4 [Cucumis sativus]	NA	11.8508	12.5647	5.55123	26.7113	28.3693	24.6718	11.811	10.3007	8.08646	15.6244	20.2858	5.50203	291	326	108	621	742	608	291	248	199	394	495	112
CsaV3_1G009230	chr1	5762789	5763197	+	CsaV3_1G009230	CsaV3_1G009230.1	NA	NA	NA	NA	hypothetical protein Csa_1G050080 [Cucumis sativus]	NA	3.1778	3.423	2.15976	0.219329	2.92111	1.3848	2.1719	1.87418	1.49004	0.955202	0.65758	1.43977	58	66	31	4	56	25	40	33	27	18	12	22
CsaV3_1G009240	chr1	5763243	5764703	+	CsaV3_1G009240	CsaV3_1G009240.1	GO:0003824(catalytic activity)	00770(Pantothenate and CoA biosynthesis)	K01598	EC:4.1.1.36	PREDICTED: probable phosphopantothenoylcysteine decarboxylase [Cucumis sativus]	NA	18.9305	18.5453	20.1447	9.95428	13.9862	12.809	11.1562	12.349	13.6752	9.81279	10.7357	12.1517	978	1015	822	488	771	665	579	625	710	522	553	521
CsaV3_1G009250	chr1	5765689	5767748	+	CsaV3_1G009250	CsaV3_1G009250.1	GO:0016788(hydrolase activity, acting on ester bonds)	00901(Indole alkaloid biosynthesis)	K21026	EC:3.1.1.80	PREDICTED: GDSL esterase/lipase At3g48460 [Cucumis sativus]	NA	4.17442	3.30659	4.22853	5.10476	0.968248	10.4143	1.25163	3.49095	2.86901	3.23142	1.13271	2.70796	578	485	462	671	143	1449	174	474	399	460	157	311
CsaV3_1G009260	chr1	5768389	5771097	-	CsaV3_1G009260	CsaV3_1G009260.1	NA	NA	NA	NA	PREDICTED: RING-H2 finger protein ATL47-like [Cucumis sativus]	NA	0.698038	0.716498	0.457663	3.9607	0.598999	2.44399	1.10173	1.1812	0.41411	0.767714	0.919469	0.596132	72	78	37	383	66	251	113	118	43	81	94	51
CsaV3_1G009270	chr1	5773771	5774406	+	CsaV3_1G009270	CsaV3_1G009270.1	NA	NA	NA	NA	hypothetical protein Csa_1G050120 [Cucumis sativus]	NA	1.09489	3.2803	2.06809	1.2256	2.54337	1.29816	2.30149	1.20767	1.69039	2.63785	1.3597	1.8099	19	59	28	20	46	23	40	20	29	46	23	26
CsaV3_1G009280	chr1	5775346	5778670	+	CsaV3_1G009280	CsaV3_1G009280.1	GO:0003677(DNA binding)	NA	NA	NA	PREDICTED: B3 domain-containing protein Os01g0905400 [Cucumis sativus]	NA	13.4799	13.7533	12.9838	10.6958	11.3291	12.9957	14.0505	13.4906	12.7596	13.8268	12.347	13.0101	1854	2002	1409	1395	1662	1796	1941	1818	1762	1956	1690	1485
CsaV3_1G009290	chr1	5779491	5789171	-	CsaV3_1G009290	CsaV3_1G009290.1	GO:0005488(binding)	NA	NA	NA	hypothetical protein Csa_1G050140 [Cucumis sativus]	NA	16.4564	17.5122	15.0056	11.8757	12.2346	16.0199	16.5432	13.3416	11.4234	12.3954	11.7832	9.73066	4518	5091	3252	3094	3583	4421	4563	3589	3151	3501	3221	2218
CsaV3_1G009300	chr1	5789324	5791050	+	CsaV3_1G009300	CsaV3_1G009300.1	GO:0003735(structural constituent of ribosome);GO:0005840(ribosome);GO:0006412(translation);GO:0042254(ribosome biogenesis)	NA	NA	NA	PREDICTED: uncharacterized protein LOC101211863 [Cucumis sativus]	NA	0.702802	1.58111	0.551501	1.25676	1.19371	0.778927	1.90113	2.85209	1.5987	1.97826	0.298479	2.36056	53	124	33	89	95	58	142	207	119	151	22	146
CsaV3_1G009310	chr1	5791730	5794868	-	CsaV3_1G009310	CsaV3_1G009310.1	GO:0006508(proteolysis);GO:0008234(cysteine-type peptidase activity)	NA	NA	NA	PREDICTED: probable ubiquitin-like-specific protease 2A [Cucumis sativus]	NA	7.68217	7.91481	7.09944	7.03629	7.81356	8.66155	6.86456	5.17494	6.40009	6.53683	6.26652	7.19061	870	949	635	756	944	986	781	574	728	761	706	676
CsaV3_1G009320	chr1	5796145	5800014	+	CsaV3_1G009320	CsaV3_1G009320.1	GO:0030234(enzyme regulator activity)	03050(Proteasome)	K03037	NA	PREDICTED: 26S proteasome non-ATPase regulatory subunit 6 homolog [Cucumis sativus]	NA	35.7232	40.113	38.5463	43.2376	46.937	51.9659	51.2311	54.7214	43.0331	55.1847	38.4728	57.2892	5370	6385	4574	6167	7527	7852	7737	8060	6498	8533	5759	7148
CsaV3_1G009330	chr1	5800683	5807878	+	CsaV3_1G009330	CsaV3_1G009330.1	GO:0004672(protein kinase activity);GO:0005524(ATP binding);GO:0006468(protein phosphorylation)	NA	NA	NA	PREDICTED: uncharacterized aarF domain-containing protein kinase 1-like [Cucumis sativus]	NA	19.8629	20.2695	21.424	12.5698	11.2184	11.9564	34.4085	38.6239	31.4676	41.7594	37.8951	38.3054	4200	4538	3576	2522	2531	2541	7309	8001	6683	9081	7977	6722
CsaV3_1G009340	chr1	5809059	5810753	+	CsaV3_1G009340	CsaV3_1G009340.1	NA	NA	NA	NA	PREDICTED: uncharacterized protein LOC101211051 [Cucumis sativus]	NA	0.027758	0.0001	0.0001	0.108488	0.024986	0.158054	0.103507	0.211676	0.039838	0.755992	0.0001	0.733179	3	0	0	8	2	12	8	16	3	57	0	45
CsaV3_1G009350	chr1	5809379	5813401	-	CsaV3_1G009350	CsaV3_1G009350.1	GO:0004550(nucleoside diphosphate kinase activity);GO:0006144(purine nucleobase metabolic process);GO:0006165(nucleoside diphosphate phosphorylation);GO:0006183(GTP biosynthetic process);GO:0006206(pyrimidine nucleobase metabolic process);GO:0006228(UTP biosynthetic process);GO:0006241(CTP biosynthetic process)	00230(Purine metabolism);00240(Pyrimidine metabolism);04016(MAPK signaling pathway - plant)	K00940	EC:2.7.4.6	PREDICTED: nucleoside diphosphate kinase [Cucumis sativus]	NA	32.6286	34.8773	40.2567	20.126	15.7163	16.7505	126.339	186.777	96.2962	155.006	62.6653	130.983	6271	7098	6107	3670	3222	3236	24393	35171	18590	30640	11991	20894
CsaV3_1G009360	chr1	5816290	5818006	+	CsaV3_1G009360	CsaV3_1G009360.1	GO:0016747(transferase activity, transferring acyl groups other than amino-acyl groups)	00940(Phenylpropanoid biosynthesis);00945(Stilbenoid, diarylheptanoid and gingerol biosynthesis);00941(Flavonoid biosynthesis)	K13065	EC:2.3.1.133	hypothetical protein Csa_1G050210 [Cucumis sativus]	NA	0.537598	0.560374	0.276815	0.302709	0.960536	0.808519	0.346949	0.143569	0.570631	0.338763	0.552796	0.322308	57	63	23	31	108	86	37	15	61	37	58	29
CsaV3_1G009370	chr1	5825217	5825431	+	CsaV3_1G009370	CsaV3_1G009370.1	GO:0016747(transferase activity, transferring acyl groups other than amino-acyl groups)	00940(Phenylpropanoid biosynthesis);00945(Stilbenoid, diarylheptanoid and gingerol biosynthesis);00941(Flavonoid biosynthesis)	K13065	EC:2.3.1.133	PREDICTED: LOW QUALITY PROTEIN: vinorine synthase-like [Cucumis sativus]	NA	0.10385	1.79802	0.663968	1.75757	2.69827	2.95597	1.50857	0.223985	3.04579	0.826643	7.12669	0.864418	2	34	10	29	51	52	27	4	54	15	124	13
CsaV3_1G009380	chr1	5825550	5826503	+	CsaV3_1G009380	CsaV3_1G009380.1	GO:0016747(transferase activity, transferring acyl groups other than amino-acyl groups)	00940(Phenylpropanoid biosynthesis);00945(Stilbenoid, diarylheptanoid and gingerol biosynthesis);00941(Flavonoid biosynthesis)	K13065	EC:2.3.1.133	PREDICTED: LOW QUALITY PROTEIN: vinorine synthase-like [Cucumis sativus]	NA	3.59898	6.50957	5.62973	4.21515	9.71199	6.83367	3.87685	2.31889	14.4267	2.51462	19.2043	7.89317	144	276	178	160	415	275	156	91	580	104	765	263
CsaV3_1G009390	chr1	5826535	5826684	+	CsaV3_1G009390	CsaV3_1G009390.1	GO:0016747(transferase activity, transferring acyl groups other than amino-acyl groups)	00940(Phenylpropanoid biosynthesis);00945(Stilbenoid, diarylheptanoid and gingerol biosynthesis);00941(Flavonoid biosynthesis)	K13065	EC:2.3.1.133	hypothetical protein Csa_1G050220 [Cucumis sativus]	NA	5.37517	11.4534	12.9809	7.65493	12.5573	11.3822	7.33315	3.01738	23.2647	3.28188	33.7798	17.6366	66	148	125	89	163	139	90	36	284	41	408	178
CsaV3_1G009400	chr1	5828037	5828758	-	CsaV3_1G009400	CsaV3_1G009400.1	NA	NA	NA	NA	hypothetical protein Csa_1G050230 [Cucumis sativus]	NA	11.763	13.2203	12.6749	0.811196	5.45807	7.13376	9.32506	5.16639	18.9102	15.9025	52.3951	30.6347	687	817	584	45	340	419	547	296	1109	955	3044	1484
CsaV3_1G009410	chr1	5841093	5844148	+	CsaV3_1G009410	CsaV3_1G009410.1	GO:0006006(glucose metabolic process);GO:0016620(oxidoreductase activity, acting on the aldehyde or oxo group of donors, NAD or NADP as acceptor);GO:0050661(NADP binding);GO:0051287(NAD binding);GO:0055114(oxidation-reduction process)	00010(Glycolysis / Gluconeogenesis);00710(Carbon fixation in photosynthetic organisms)	K00134	EC:1.2.1.12	glyceraldehyde-3-phosphate dehydrogenase, cytosolic-like [Cucumis sativus]	NA	153.757	147.333	139.809	207.821	178.523	287.487	286.184	268.297	186.339	326.799	128.625	227.174	19708	19996	14146	25272	24410	37039	36852	33696	23992	43084	16416	24168
CsaV3_1G009420	chr1	5844238	5848327	+	CsaV3_1G009420	CsaV3_1G009420.1	GO:0006006(glucose metabolic process);GO:0016620(oxidoreductase activity, acting on the aldehyde or oxo group of donors, NAD or NADP as acceptor);GO:0050661(NADP binding);GO:0051287(NAD binding);GO:0055114(oxidation-reduction process)	00010(Glycolysis / Gluconeogenesis);00710(Carbon fixation in photosynthetic organisms)	K00134	EC:1.2.1.12	PREDICTED: glyceraldehyde-3-phosphate dehydrogenase, cytosolic-like [Cucumis sativus]	NA	177.045	196.602	199.145	158.844	155.919	181.704	220.717	165.226	113.758	175.686	80.9162	145.636	27286	32083	24227	23226	25634	28149	34174	24951	17611	27850	12417	18630
CsaV3_1G009430	chr1	5849808	5854005	+	CsaV3_1G009430	CsaV3_1G009430.1	NA	NA	NA	NA	PREDICTED: uncharacterized protein LOC101211551 [Cucumis sativus]	NA	1.69523	1.88973	1.72426	1.97299	1.76627	2.22932	1.56298	1.42503	1.13544	1.06427	0.934877	1.73097	313	369	251	345	348	413	290	258	211	202	172	265
CsaV3_1G009440	chr1	5856082	5857507	-	CsaV3_1G009440	CsaV3_1G009440.1	GO:0003677(DNA binding);GO:0006355(regulation of transcription, DNA-templated)	NA	NA	NA	PREDICTED: uncharacterized protein LOC105436381 [Cucumis sativus]	NA	0.0001	0.0001	0.0001	0.0001	0.0001	0.0001	0.0001	0.0001	0.0001	0.0001	0.0001	0.0001	0	0	0	0	0	0	0	0	0	0	0	0
CsaV3_1G009450	chr1	5862387	5863347	-	CsaV3_1G009450	CsaV3_1G009450.1	NA	NA	NA	NA	PREDICTED: uncharacterized protein LOC101213560 [Cucumis sativus]	NA	0.774273	1.22949	0.345811	4.14637	2.47471	3.68015	0.133122	0.063252	0.048197	0.195456	1.10904	0.079634	61	102	22	306	206	288	11	5	4	16	86	6
CsaV3_1G009460	chr1	5872757	5878503	-	CsaV3_1G009460	CsaV3_1G009460.1	GO:0003824(catalytic activity);GO:0008152(metabolic process)	00592(alpha-Linolenic acid metabolism)	K10526	EC:6.2.1.-	PREDICTED: 4-coumarate--CoA ligase-like 9 [Cucumis sativus]	NA	3.53454	4.00495	4.53275	4.80425	8.55591	6.45514	1.84715	2.10167	3.5536	4.12415	4.66239	3.97241	753	904	763	971	1945	1383	396	439	761	904	989	703
CsaV3_1G009470	chr1	5879598	5888810	-	CsaV3_1G009470	CsaV3_1G009470.1	GO:0003824(catalytic activity);GO:0008152(metabolic process)	00592(alpha-Linolenic acid metabolism)	K10526	EC:6.2.1.-	PREDICTED: 4-coumarate--CoA ligase-like 9 [Cucumis sativus]	NA	4.38586	5.79676	5.46999	4.15914	3.21265	2.67004	3.49097	2.96452	3.7115	2.26662	3.20436	2.75347	770	1078	758	693	602	472	616	510	655	410	561	402
CsaV3_1G009480	chr1	5889568	5893804	+	CsaV3_1G009480	CsaV3_1G009480.1	GO:0005515(protein binding);GO:0005730(nucleolus);GO:0042273(ribosomal large subunit biogenesis)	NA	NA	NA	hypothetical protein Csa_1G050310 [Cucumis sativus]	NA	16.4096	16.1249	12.9769	9.45637	8.86628	12.3456	27.6464	21.0408	6.38188	22.8549	3.95172	11.5007	2495	2596	1558	1364	1438	1887	4223	3134	975	3574	599	1452
CsaV3_1G009490	chr1	5894881	5897558	-	CsaV3_1G009490	CsaV3_1G009490.1	NA	NA	NA	NA	PREDICTED: uncharacterized protein At1g04910 [Cucumis sativus]	NA	1.86881	2.09424	2.37962	2.83539	1.14709	2.09319	0.902606	1.04462	0.680427	0.487541	0.534886	0.468916	337	400	339	486	221	380	164	185	124	91	97	71
CsaV3_1G009500	chr1	5897638	5901075	-	CsaV3_1G009500	CsaV3_1G009500.1	GO:0004017(adenylate kinase activity);GO:0005524(ATP binding);GO:0006144(purine nucleobase metabolic process);GO:0016776(phosphotransferase activity, phosphate group as acceptor);GO:0046034(ATP metabolic process)	00230(Purine metabolism);00730(Thiamine metabolism)	K00939	EC:2.7.4.3	PREDICTED: adenylate kinase 4 [Cucumis sativus]	NA	30.059	29.0891	30.8612	33.0085	24.4121	32.8555	84.8887	102.095	54.1209	102.304	40.3888	76.3813	4456	4566	3611	4642	3860	4895	12641	14827	8058	15597	5961	9397
CsaV3_1G009510	chr1	5903667	5903945	+	CsaV3_1G009510	CsaV3_1G009510.1	NA	NA	NA	NA	hypothetical protein Csa_1G050350 [Cucumis sativus]	NA	0.267286	0.50151	0.198521	0.0001	0.489478	0.326506	0.148331	0.0001	0.266088	0.0001	0.09265	0.0001	7	12	4	0	12	8	4	0	7	0	3	0
CsaV3_1G009520	chr1	5906030	5908822	+	CsaV3_1G009520	CsaV3_1G009520.1	GO:0004474(malate synthase activity);GO:0006090(pyruvate metabolic process);GO:0006097(glyoxylate cycle);GO:0006099(tricarboxylic acid cycle)	00620(Pyruvate metabolism);00630(Glyoxylate and dicarboxylate metabolism)	K01638	EC:2.3.3.9	PREDICTED: malate synthase, glyoxysomal [Cucumis sativus]	NA	56.9801	79.5249	39.5641	260.379	229.724	240.405	26.8298	21.3455	17.7293	14.4529	14.9374	15.6516	7861	11617	4309	34079	33807	33336	3719	2886	2457	2051	2052	1793
CsaV3_1G009530	chr1	5912729	5917563	+	CsaV3_1G009530	CsaV3_1G009530.1	GO:0004672(protein kinase activity);GO:0005515(protein binding);GO:0005524(ATP binding);GO:0006468(protein phosphorylation)	04626(Plant-pathogen interaction)	K13435	NA	PREDICTED: probable inactive leucine-rich repeat receptor-like protein kinase At3g03770 [Cucumis sativus]	NA	21.8573	15.1948	19.9209	7.30584	9.93824	9.027	6.90981	6.5416	14.1866	19.133	31.8723	13.426	5761	4241	4145	1827	2794	2392	1830	1690	3756	5187	8364	2937
CsaV3_1G009540	chr1	5917890	5920245	-	CsaV3_1G009540	CsaV3_1G009540.1	GO:0004055(argininosuccinate synthase activity);GO:0005524(ATP binding);GO:0006522(alanine metabolic process);GO:0006526(arginine biosynthetic process);GO:0006531(aspartate metabolic process);GO:0006560(proline metabolic process)	00250(Alanine, aspartate and glutamate metabolism);00220(Arginine biosynthesis)	K01940	EC:6.3.4.5	PREDICTED: argininosuccinate synthase, chloroplastic-like [Cucumis sativus]	NA	1.33836	0.785662	0.723259	0.646898	0.69574	0.845454	0.820466	0.919285	1.29912	2.2979	4.1993	1.03255	139	87	60	64	78	89	86	94	136	246	434	89
CsaV3_1G009550	chr1	5921925	5924721	-	CsaV3_1G009550	CsaV3_1G009550.1	GO:0005515(protein binding)	NA	NA	NA	hypothetical protein Csa_1G050390 [Cucumis sativus]	NA	0.547911	0.175724	0.0001	0.397125	0.31093	0.375622	0.268567	0.288351	0.31786	0.43256	0.126811	0.226796	64	22	0	44	39	44	32	33	37	52	15	22
CsaV3_1G009560	chr1	5926612	5930061	-	CsaV3_1G009560	CsaV3_1G009560.1	GO:0004055(argininosuccinate synthase activity);GO:0005524(ATP binding);GO:0006522(alanine metabolic process);GO:0006526(arginine biosynthetic process);GO:0006531(aspartate metabolic process);GO:0006560(proline metabolic process)	00250(Alanine, aspartate and glutamate metabolism);00220(Arginine biosynthesis)	K01940	EC:6.3.4.5	PREDICTED: argininosuccinate synthase, chloroplastic [Cucumis sativus]	NA	93.1136	85.4804	102.918	42.3621	54.0332	54.9992	74.7234	56.0252	83.7267	52.1063	69.173	61.1098	11175	10863	9750	4824	6918	6635	9010	6589	10094	6432	8266	6088
CsaV3_1G009570	chr1	5932912	5937386	+	CsaV3_1G009570	CsaV3_1G009570.1	GO:0047793(cycloeucalenol cycloisomerase activity)	00100(Steroid biosynthesis)	K08246	EC:5.5.1.9	PREDICTED: cycloeucalenol cycloisomerase [Cucumis sativus]	NA	54.8931	44.7567	60.1925	35.5799	35.2104	35.7955	23.5785	26.9841	36.0507	28.4919	35.9346	33.1013	5945	5133	5146	3656	4068	3897	2566	2864	3922	3174	3875	2976
CsaV3_1G009580	chr1	5938320	5940974	-	CsaV3_1G009580	CsaV3_1G009580.1	GO:0003746(translation elongation factor activity);GO:0005840(ribosome);GO:0005853(eukaryotic translation elongation factor 1 complex);GO:0006448(regulation of translational elongation)	NA	NA	NA	PREDICTED: elongation factor 1-delta isoform X1 [Cucumis sativus]	NA	172.873	161.97	173.343	198.505	206.035	218.517	435.15	433.23	265.534	493.773	182.654	352.856	21069	20901	16676	22952	26786	26769	53278	51733	32507	61895	22164	35693
CsaV3_1G009590	chr1	5941976	5955452	-	CsaV3_1G009590	CsaV3_1G009590.1	GO:0005515(protein binding);GO:0005524(ATP binding)	03013(RNA transport)	K03231	NA	PREDICTED: uncharacterized protein LOC101214766 isoform X5 [Cucumis sativus]	NA	42.0713	46.5054	44.5338	37.9212	35.8505	41.1785	31.2119	30.5613	32.6549	30.8115	40.2263	27.6265	14668	17168	12256	12544	13334	14431	10933	10440	11437	11049	13964	7995
CsaV3_1G009600	chr1	5958843	5959255	+	CsaV3_1G009600	CsaV3_1G009600.1	NA	NA	NA	NA	hypothetical protein Csa_1G050440 [Cucumis sativus]	NA	0.0001	0.0001	0.209832	0.0001	0.782375	1.51106	0.0001	0.0001	0.0001	1.44724	0.850372	1.80079	0	0	5	0	22	40	0	0	0	39	22	39
CsaV3_1G009610	chr1	5959457	5962379	+	CsaV3_1G009610	CsaV3_1G009610.1	NA	NA	NA	NA	PREDICTED: UPF0235 protein At5g63440 isoform X1 [Cucumis sativus]	NA	33.5389	26.2447	26.6343	39.3547	40.3038	41.5928	26.4348	24.6696	26.308	30.0223	27.0192	28.661	1895	1570	1188	2110	2429	2362	1501	1366	1493	1745	1520	1344
CsaV3_1G009620	chr1	5963526	5966271	-	CsaV3_1G009620	CsaV3_1G009620.1	NA	03008(Ribosome biogenesis in eukaryotes)	K07178	EC:2.7.11.1	PREDICTED: uncharacterized protein LOC101216205 [Cucumis sativus]	NA	8.30355	10.0508	7.9944	7.86936	6.82016	9.00753	10.1068	7.29869	6.43597	9.50924	8.56231	8.54937	1073	1375	815	965	940	1170	1312	924	835	1264	1101	917
CsaV3_1G009630	chr1	5967014	5970486	-	CsaV3_1G009630	CsaV3_1G009630.1	GO:0000145(exocyst);GO:0006887(exocytosis)	NA	NA	NA	PREDICTED: exocyst complex component EXO70B1 [Cucumis sativus]	NA	11.5127	11.8358	9.56346	31.6691	34.3653	23.9801	7.53288	5.32169	7.12118	5.79439	7.86768	5.38399	2439	2655	1600	6365	7766	5106	1603	1105	1516	1263	1660	947
CsaV3_1G009640	chr1	5978466	5980093	-	CsaV3_1G009640	CsaV3_1G009640.1	GO:0005515(protein binding)	NA	NA	NA	PREDICTED: F-box protein At1g67340 [Cucumis sativus]	NA	31.2914	25.1829	29.0161	11.1744	17.4441	16.9798	14.7497	11.67	17.3561	8.44151	10.5777	15.2815	3682	3138	2696	1248	2190	2009	1744	1346	2052	1022	1240	1493
CsaV3_1G009650	chr1	5990619	5997699	+	CsaV3_1G009650	CsaV3_1G009650.1	GO:0008641(ubiquitin-like modifier activating enzyme activity)	NA	NA	NA	PREDICTED: ubiquitin-like modifier-activating enzyme 5 [Cucumis sativus]	NA	14.1447	14.897	14.3661	22.7569	20.084	20.2352	14.3991	17.4008	14.4286	18.6753	16.602	18.4804	2367	2639	1898	3612	3585	3403	2420	2853	2425	3214	2766	2567
CsaV3_1G009660	chr1	5997883	6001994	-	CsaV3_1G009660	CsaV3_1G009660.1	GO:0008270(zinc ion binding);GO:0016787(hydrolase activity)	00240(Pyrimidine metabolism)	K01493	EC:3.5.4.12	PREDICTED: deoxycytidylate deaminase [Cucumis sativus]	NA	2.59541	2.79993	1.85558	2.69246	3.32122	3.09972	3.84321	5.64049	3.73912	4.73477	3.31316	6.70232	401	458	226	395	547	481	596	853	580	752	509	859
CsaV3_1G009670	chr1	6001489	6005643	+	CsaV3_1G009670	CsaV3_1G009670.1	NA	NA	NA	NA	PREDICTED: TITAN-like protein isoform X1 [Cucumis sativus]	NA	12.2895	12.8903	10.7111	10.3663	10.6686	11.5573	11.1786	7.63618	7.30742	7.42509	10.9257	7.81308	1317	1463	907	1054	1220	1245	1204	802	787	819	1166	695
CsaV3_1G009680	chr1	6006431	6007381	-	CsaV3_1G009680	CsaV3_1G009680.1	GO:0045492(xylan biosynthetic process)	NA	NA	NA	PREDICTED: glucuronoxylan 4-O-methyltransferase 1 [Cucumis sativus]	NA	10.9922	14.1408	11.6935	14.1916	11.9619	12.1676	10.9834	7.81075	7.04396	7.56878	9.82045	6.02762	845	1151	710	1035	981	940	849	589	544	599	752	385
CsaV3_1G009690	chr1	6007671	6008200	+	CsaV3_1G009690	CsaV3_1G009690.1	NA	NA	NA	NA	hypothetical protein Csa_1G050530 [Cucumis sativus]	NA	31.2247	35.7537	28.3798	37.1786	21.7582	26.1842	22.9462	17.2103	18.3892	8.30444	20.6378	12.5739	629	762	451	710	468	530	464	340	372	172	414	211
CsaV3_1G009700	chr1	6009071	6011547	+	CsaV3_1G009700	CsaV3_1G009700.1	GO:0003824(catalytic activity)	NA	NA	NA	PREDICTED: uncharacterized protein LOC101219770 [Cucumis sativus]	NA	1.20142	0.998566	0.58402	4.40177	2.80387	5.00427	0.228243	0.058989	0.162351	0.080238	0.075264	0.099343	219	193	85	762	546	917	42	11	30	16	14	16
CsaV3_1G009710	chr1	6010427	6012340	-	CsaV3_1G009710	CsaV3_1G009710.1	NA	NA	NA	NA	PREDICTED: uncharacterized protein LOC101219770 [Cucumis sativus]	NA	0.0001	0.107095	0.0001	0.18533	0.0001	0.60774	0.0001	0.0001	0.0001	0.0001	0.0001	0.0001	0	9	0	14	0	46	0	0	0	0	0	0
CsaV3_1G009720	chr1	6012907	6016113	-	CsaV3_1G009720	CsaV3_1G009720.1	GO:0006605(protein targeting);GO:0009941(chloroplast envelope);GO:0015450(P-P-bond-hydrolysis-driven protein transmembrane transporter activity);GO:0016020(membrane)	03060(Protein export);04141(Protein processing in endoplasmic reticulum);04145(Phagosome)	K07342	NA	uncharacterized protein LOC111008832 isoform X2 [Momordica charantia]	NA	30.2607	30.1456	31.8069	101.595	90.217	71.5429	44.2424	48.5975	40.8557	58.2516	41.5055	50.6754	3676	3878	3050	11708	11690	8735	5399	5784	4985	7278	5020	5109
CsaV3_1G009730	chr1	6016414	6018992	-	CsaV3_1G009730	CsaV3_1G009730.1	NA	NA	NA	NA	PREDICTED: thylakoid lumenal 17.9 kDa protein, chloroplastic [Cucumis sativus]	NA	46.319	47.5083	53.9627	17.3737	17.1763	16.6087	69.4822	77.8183	94.3449	76.1994	70.8824	85.0061	4680	5082	4304	1666	1851	1687	7052	7703	9574	7918	7130	7128
CsaV3_1G009740	chr1	6022185	6022594	-	CsaV3_1G009740	CsaV3_1G009740.1	NA	NA	NA	NA	hypothetical protein Csa_1G050580 [Cucumis sativus]	NA	0.0001	0.457755	0.0001	0.0001	0.0001	0.0001	0.149813	0.455549	0.0001	0.0001	0.0001	0.0001	0	11	0	0	0	0	4	11	0	0	0	0
CsaV3_1G009750	chr1	6027236	6030529	+	CsaV3_1G009750	CsaV3_1G009750.1	GO:0003677(DNA binding);GO:0003700(DNA-binding transcription factor activity);GO:0005634(nucleus);GO:0005667(transcription factor complex);GO:0006355(regulation of transcription, DNA-templated);GO:0046983(protein dimerization activity)	NA	NA	NA	putative transcription factor, partial [Cucumis sativus]	NA	0.0001	0.0001	0.0001	0.0001	0.0001	0.0001	0.0001	0.0001	0.0001	0.0001	0.0001	0.0001	0	0	0	0	0	0	0	0	0	0	0	0
CsaV3_1G009760	chr1	6034554	6037302	-	CsaV3_1G009760	CsaV3_1G009760.1	GO:0003677(DNA binding);GO:0005634(nucleus)	NA	NA	NA	PREDICTED: squamosa promoter-binding-like protein 13A [Cucumis sativus]	NA	74.4369	40.8305	69.0939	2.69628	1.58442	10.3403	4.33439	3.50737	9.44986	0.643904	4.07365	6.30453	7598	4413	5567	262	173	1061	445	351	969	68	415	535
CsaV3_1G009770	chr1	6044645	6048298	+	CsaV3_1G009770	CsaV3_1G009770.1	GO:0008641(ubiquitin-like modifier activating enzyme activity)	04120(Ubiquitin mediated proteolysis)	K10684	EC:6.2.1.45	PREDICTED: SUMO-activating enzyme subunit 1B-1 isoform X1 [Cucumis sativus]	NA	34.8012	34.5395	34.0019	54.95	44.4098	41.1547	26.8791	27.1232	22.4023	24.6478	23.8361	25.1931	4396	4620	3391	6586	5985	5226	3411	3357	2843	3203	2998	2642
CsaV3_1G009780	chr1	6067074	6069903	+	CsaV3_1G009780	CsaV3_1G009780.1	GO:0030001(metal ion transport);GO:0046872(metal ion binding)	NA	NA	NA	hypothetical protein Csa_1G051620 [Cucumis sativus]	NA	8.2331	7.61202	15.2629	23.2137	22.9229	12.5601	16.9174	21.2293	19.7042	33.1819	26.8777	33.1385	1593	1560	2331	4262	4732	2443	3289	4025	3830	6604	5178	5322
CsaV3_1G009790	chr1	6077196	6079670	-	CsaV3_1G009790	CsaV3_1G009790.1	GO:0006633(fatty acid biosynthetic process);GO:0016790(thiolester hydrolase activity)	00061(Fatty acid biosynthesis)	K10781	EC:3.1.2.14;EC:3.1.2.21	PREDICTED: palmitoyl-acyl carrier protein thioesterase, chloroplastic-like [Cucumis sativus]	NA	0.112683	0.030749	0.0001	0.102951	0.0001	0.46306	0.285988	0.033228	0.0001	0.0001	0.0001	0.0001	14	4	0	12	0	54	34	4	0	0	0	0
CsaV3_1G009800	chr1	6082302	6084932	+	CsaV3_1G009800	CsaV3_1G009800.1	NA	NA	NA	NA	PREDICTED: 11-beta-hydroxysteroid dehydrogenase 1B-like [Cucumis sativus]	NA	0.163329	0.139887	0.0001	0.235462	0.256255	0.092218	0.057114	0.033462	0.232242	0.0852	0.067273	0.105702	19	17	0	26	32	11	7	4	27	11	8	11
CsaV3_1G009810	chr1	6086469	6087947	+	CsaV3_1G009810	CsaV3_1G009810.1	GO:0016491(oxidoreductase activity)	NA	NA	NA	PREDICTED: 11-beta-hydroxysteroid dehydrogenase 1B-like [Cucumis sativus]	NA	0.0001	0.0001	0.0001	0.0001	0.0001	0.043461	0.0001	0.0001	0.0001	0.0001	0.0001	0.0001	0	0	0	0	0	4	0	0	0	0	0	0
CsaV3_1G009820	chr1	6088971	6093899	+	CsaV3_1G009820	CsaV3_1G009820.1	GO:0016491(oxidoreductase activity)	NA	NA	NA	PREDICTED: 11-beta-hydroxysteroid dehydrogenase 1B-like [Cucumis sativus]	NA	0.0001	0.0001	0.0001	0.0001	0.0001	0.0001	0.0001	0.0001	0.0001	0.0001	0.0001	0.0001	0	0	0	0	0	0	0	0	0	0	0	0
CsaV3_1G009830	chr1	6097228	6097817	-	CsaV3_1G009830	CsaV3_1G009830.1	GO:0009733(response to auxin)	04075(Plant hormone signal transduction)	K14488	NA	PREDICTED: uncharacterized protein LOC101220090 [Cucumis sativus]	NA	0.626557	0.752939	0.932257	1.45014	2.67471	1.3108	0.0001	0.0001	1.28136	0.556919	0.428408	0.697904	25	31	29	54	110	51	0	0	50	23	17	23
CsaV3_1G009840	chr1	6107606	6110444	+	CsaV3_1G009840	CsaV3_1G009840.1	NA	NA	NA	NA	PREDICTED: protein TAPETUM DETERMINANT 1 [Cucumis sativus]	NA	5.68007	6.03903	6.38664	4.98	6.1568	3.79455	2.72742	2.87927	1.66383	2.32798	2.7957	2.03326	524	590	465	436	606	352	253	260	154	221	257	156
CsaV3_1G009850	chr1	6127468	6129304	-	CsaV3_1G009850	CsaV3_1G009850.1	GO:0016021(integral component of membrane)	NA	NA	NA	PREDICTED: bidirectional sugar transporter SWEET12-like [Cucumis sativus]	NA	0.0001	0.097978	0.0001	0.0001	0.0001	0.0001	0.0001	0.0001	0.0001	0.0001	0.0001	0.0001	0	11	0	0	0	0	0	0	0	0	0	0
CsaV3_1G009860	chr1	6137843	6141959	-	CsaV3_1G009860	CsaV3_1G009860.1	GO:0004672(protein kinase activity);GO:0005524(ATP binding);GO:0006468(protein phosphorylation)	NA	NA	NA	PREDICTED: probable serine/threonine-protein kinase At1g54610 [Cucumis sativus]	NA	9.84332	10.7322	10.6501	11.8684	6.70404	8.89945	9.1566	6.12714	7.1843	7.44683	6.87623	6.59145	1811	2091	1547	2072	1316	1646	1693	1105	1328	1409	1260	1007
CsaV3_1G009870	chr1	6147825	6148040	+	CsaV3_1G009870	CsaV3_1G009870.1	NA	NA	NA	NA	hypothetical protein Csa_1G051735 [Cucumis sativus]	NA	0.0001	0.0001	0.0001	0.0001	0.0001	0.0001	0.0001	0.0001	0.0001	0.0001	0.0001	0.0001	0	0	0	0	0	0	0	0	0	0	0	0
CsaV3_1G009880	chr1	6153304	6155828	-	CsaV3_1G009880	CsaV3_1G009880.1	GO:0046983(protein dimerization activity)	NA	NA	NA	PREDICTED: transcription factor bHLH137 [Cucumis sativus]	NA	21.422	17.4401	5.69889	1.87496	2.51356	4.44478	3.12034	3.25868	7.64817	2.07908	4.39178	2.29372	3281	2829	689	273	411	685	481	489	1177	328	670	292
CsaV3_1G009890	chr1	6163231	6171588	+	CsaV3_1G009890	CsaV3_1G009890.1	NA	NA	NA	NA	PREDICTED: coiled-coil domain-containing protein SCD2-like isoform X1 [Cucumis sativus]	NA	22.3864	25.587	23.9976	24.6957	25.6957	26.2053	14.9343	13.7971	16.4869	15.5939	19.3515	16.7161	4149	5021	3511	4342	5080	4882	2781	2506	3069	2973	3571	2572
CsaV3_1G009900	chr1	6174783	6178372	+	CsaV3_1G009900	CsaV3_1G009900.1	GO:0046983(protein dimerization activity)	00040(Pentose and glucuronate interconversions);00053(Ascorbate and aldarate metabolism);00520(Amino sugar and nucleotide sugar metabolism)	K16190	EC:2.7.1.43	PREDICTED: transcription factor ICE1-like isoform X1 [Cucumis sativus]	NA	23.5148	26.463	26.2003	22.7925	25.8517	22.9738	24.8883	26.5004	29.3897	25.9734	30.8965	30.5765	4662	5555	4100	4287	5467	4578	4957	5148	5853	5297	6099	5032
CsaV3_1G009910	chr1	6178355	6181041	-	CsaV3_1G009910	CsaV3_1G009910.1	GO:0046982(protein heterodimerization activity);GO:0071821(FANCM-MHF complex)	NA	NA	NA	PREDICTED: centromere protein S isoform X2 [Cucumis sativus]	NA	19.7883	16.0941	15.7595	16.3589	12.8867	15.4267	11.1213	12.2176	9.21043	14.0409	11.3334	9.72357	1581	1361	994	1240	1098	1239	893	956	739	1154	902	645
CsaV3_1G009920	chr1	6181754	6188199	+	CsaV3_1G009920	CsaV3_1G009920.1	GO:0005515(protein binding);GO:0032008(positive regulation of TOR signaling)	NA	NA	NA	PREDICTED: uncharacterized protein LOC101207060 [Cucumis sativus]	NA	14.4763	17.1271	15.9624	13.6289	10.7991	16.0252	19.064	16.2348	10.8635	16.7876	13.61	12.204	3763	4714	3275	3361	2995	4187	4978	4135	2837	4488	3522	2633
CsaV3_1G009930	chr1	6188087	6190927	-	CsaV3_1G009930	CsaV3_1G009930.1	GO:0016829(lyase activity);GO:0017009(protein-phycocyanobilin linkage)	NA	NA	NA	PREDICTED: chromophore lyase CRL, chloroplastic [Cucumis sativus]	NA	53.4212	55.0977	52.6259	55.0069	54.7251	46.2673	61.8138	51.4126	49.9268	50.8737	53.183	45.5032	3459	3777	2690	3379	3780	3011	4020	3261	3247	3388	3428	2445
CsaV3_1G009940	chr1	6190964	6191321	-	CsaV3_1G009940	CsaV3_1G009940.1	NA	NA	NA	NA	hypothetical protein Csa_1G051800 [Cucumis sativus]	NA	6.70854	8.8513	6.31975	5.84444	7.11732	7.65966	9.98434	5.91773	7.4172	5.93497	5.01426	5.74046	113	157	84	93	128	129	168	98	125	103	84	80
CsaV3_1G009950	chr1	6191924	6195727	-	CsaV3_1G009950	CsaV3_1G009950.1	GO:0005509(calcium ion binding);GO:0005783(endoplasmic reticulum);GO:0006457(protein folding);GO:0051082(unfolded protein binding)	04141(Protein processing in endoplasmic reticulum);04145(Phagosome)	K08054	NA	PREDICTED: calnexin homolog [Cucumis sativus]	NA	87.3376	84.4062	61.6676	118.788	55.128	120.395	112.763	76.0207	51.4322	121.131	49.3115	87.3876	20272	20744	11299	26158	13650	28089	26294	17289	11992	28918	11396	16835
CsaV3_1G009960	chr1	6196854	6201383	-	CsaV3_1G009960	CsaV3_1G009960.1	GO:0004672(protein kinase activity);GO:0005515(protein binding);GO:0005524(ATP binding);GO:0006468(protein phosphorylation)	NA	NA	NA	PREDICTED: LRR receptor-like serine/threonine-protein kinase GSO1 [Cucumis sativus]	NA	0.062745	0.035372	0.138937	0.010866	0.036079	0.029662	0.050914	0.031981	0.079077	0.017897	0.021006	0.102627	23	14	40	4	14	11	19	12	29	7	8	31
CsaV3_1G009970	chr1	6208443	6209907	+	CsaV3_1G009970	CsaV3_1G009970.1	NA	NA	NA	NA	PREDICTED: uncharacterized protein LOC105435014 [Cucumis sativus]	NA	0.0001	0.0001	0.0001	0.0001	0.0001	0.0001	0.0001	0.0001	0.0001	0.0001	0.0001	0.0001	0	0	0	0	0	0	0	0	0	0	0	0
CsaV3_1G009980	chr1	6211462	6213588	+	CsaV3_1G009980	CsaV3_1G009980.1	GO:0004601(peroxidase activity);GO:0006979(response to oxidative stress);GO:0020037(heme binding);GO:0055114(oxidation-reduction process)	00940(Phenylpropanoid biosynthesis)	K00430	EC:1.11.1.7	PREDICTED: peroxidase 7 [Cucumis sativus]	NA	0.0001	0.0001	0.0001	0.0001	0.0001	0.0001	0.0001	0.0001	0.0001	0.0001	0.0001	0.0001	0	0	0	0	0	0	0	0	0	0	0	0
CsaV3_1G009990	chr1	6215201	6218378	+	CsaV3_1G009990	CsaV3_1G009990.1	GO:0005515(protein binding)	04626(Plant-pathogen interaction)	K13465	EC:3.2.1.8	PREDICTED: receptor-like protein 12 [Cucumis sativus]	NA	0.0001	0.0001	0.0001	0.0001	0.0001	0.0001	0.0001	0.0001	0.0001	0.0001	0.0001	0.0001	0	0	0	0	0	0	0	0	0	0	0	0
CsaV3_1G010000	chr1	6220453	6222012	+	CsaV3_1G010000	CsaV3_1G010000.1	GO:0005515(protein binding)	04626(Plant-pathogen interaction)	K13466	NA	PREDICTED: LOW QUALITY PROTEIN: LRR receptor-like serine/threonine-protein kinase FLS2 [Cucumis sativus]	NA	0.205746	0.197881	0.163456	0.139707	0.189802	0.074177	0.029581	0.0001	0.089071	0.057992	0.421884	0.071865	26	27	17	17	26	10	4	0	12	8	53	8
CsaV3_1G010010	chr1	6222195	6223646	+	CsaV3_1G010010	CsaV3_1G010010.1	GO:0005515(protein binding)	NA	NA	NA	hypothetical protein Csa_1G051860 [Cucumis sativus]	NA	0.584033	0.751707	0.512159	0.950323	0.648356	0.341045	0.122263	0.093699	0.414458	0.091912	0.792672	0.275711	69	94	48	106	82	41	15	11	49	12	93	27
CsaV3_1G010020	chr1	6227481	6230958	+	CsaV3_1G010020	CsaV3_1G010020.1	GO:0005515(protein binding)	04626(Plant-pathogen interaction)	K13465	EC:3.2.1.8	PREDICTED: receptor-like protein 12 [Cucumis sativus]	NA	0.116029	0.092243	0.016826	0.091398	0.037309	0.113356	0.059904	0.0001	0.079903	0.045336	0.286475	0.0001	33	28	4	25	12	33	17	0	23	14	81	0
CsaV3_1G010030	chr1	6231501	6237970	+	CsaV3_1G010030	CsaV3_1G010030.1	GO:0005515(protein binding)	04626(Plant-pathogen interaction)	K13465	EC:3.2.1.8	PREDICTED: receptor-like protein 12 [Cucumis sativus]	NA	0.18582	0.041503	0.139922	0.561968	0.576247	0.317418	0.123608	0.074959	0.130962	0.04337	0.164845	0.04705	53	13	32	151	174	90	35	21	38	13	47	11
CsaV3_1G010040	chr1	6244468	6244815	+	CsaV3_1G010040	CsaV3_1G010040.1	NA	NA	NA	NA	hypothetical protein Csa_1G051890 [Cucumis sativus]	NA	0.0001	0.0001	0.0001	0.0001	0.0001	0.0001	0.0001	0.0001	0.0001	0.0001	0.0001	0.0001	0	0	0	0	0	0	0	0	0	0	0	0
CsaV3_1G010050	chr1	6245085	6246693	+	CsaV3_1G010050	CsaV3_1G010050.1	GO:0005515(protein binding)	NA	NA	NA	PREDICTED: putative pentatricopeptide repeat-containing protein At5g59900 [Cucumis sativus]	NA	1.42364	1.67929	1.31641	1.33875	0.907147	1.62223	0.837451	0.679801	0.896762	0.394012	0.970212	0.949647	186	232	136	166	126	213	110	87	118	53	126	103
CsaV3_1G010060	chr1	6247741	6251834	+	CsaV3_1G010060	CsaV3_1G010060.1	GO:0005515(protein binding)	NA	NA	NA	PREDICTED: ribulose-1,5 bisphosphate carboxylase/oxygenase large subunit N-methyltransferase, chloroplastic isoform X2 [Cucumis sativus]	NA	75.43	79.4317	69.7788	39.5902	29.7061	45.4137	95.0159	84.6649	57.5312	68.6221	60.0838	64.0908	8834	9850	6451	4399	3711	5346	11179	9715	6768	8266	7006	6230
CsaV3_1G010070	chr1	6252847	6254892	+	CsaV3_1G010070	CsaV3_1G010070.1	NA	NA	NA	NA	PREDICTED: 28S ribosomal protein S33, mitochondrial [Cucumis sativus]	NA	18.0444	16.5369	16.3392	20.7482	16.2924	18.7577	20.5943	23.1923	16.3957	19.1883	16.752	19.1619	871	845	623	950	839	910	999	1097	795	953	805	768
CsaV3_1G010080	chr1	6255337	6257103	-	CsaV3_1G010080	CsaV3_1G010080.1	GO:0016020(membrane);GO:0022857(transmembrane transporter activity);GO:0055085(transmembrane transport)	NA	NA	NA	hypothetical protein Csa_1G056920 [Cucumis sativus]	NA	3.9583	3.24767	2.72741	3.91056	4.7667	4.95992	1.32234	0.96645	1.40803	0.800752	2.18853	1.29479	566	492	308	530	727	712	190	136	202	118	312	154
CsaV3_1G010090	chr1	6260165	6262048	-	CsaV3_1G010090	CsaV3_1G010090.1	NA	00561(Glycerolipid metabolism)	K00679	EC:2.3.1.158	hypothetical protein Csa_1G056930 [Cucumis sativus]	NA	0.055387	0.052309	0.0001	0.0001	0.090048	0.165308	0.0001	0.056528	0.0001	0.0001	0.0001	0.0001	4	4	0	0	7	12	0	4	0	0	0	0
CsaV3_1G010100	chr1	6265831	6268367	+	CsaV3_1G010100	CsaV3_1G010100.1	NA	NA	NA	NA	PREDICTED: anthocyanidin 3-O-glucosyltransferase 2-like [Cucumis sativus]	NA	13.2248	12.1085	9.28063	4.35443	5.04364	6.95503	18.0847	12.1261	12.9361	10.3365	11.3734	7.71703	2441	2366	1352	763	993	1290	3353	2193	2398	1962	2090	1182
CsaV3_1G010110	chr1	6273670	6275935	+	CsaV3_1G010110	CsaV3_1G010110.1	GO:0005515(protein binding)	NA	NA	NA	PREDICTED: protein UNUSUAL FLORAL ORGANS [Cucumis sativus]	NA	0.0001	0.0001	0.0001	0.0001	0.0001	0.0001	0.0001	0.0001	0.0001	0.0001	0.0001	0.0001	0	0	0	0	0	0	0	0	0	0	0	0
CsaV3_1G010120	chr1	6279057	6283044	+	CsaV3_1G010120	CsaV3_1G010120.1	GO:0004713(protein tyrosine kinase activity);GO:0005524(ATP binding);GO:0006468(protein phosphorylation)	NA	NA	NA	PREDICTED: C-type lectin receptor-like tyrosine-protein kinase At1g52310 [Cucumis sativus]	NA	16.9361	20.9272	18.3772	33.5277	28.8778	20.7367	11.7258	11.2088	13.0124	11.0213	15.5729	10.3298	4001	5235	3427	7515	7278	4924	2783	2595	3088	2678	3663	2026
CsaV3_1G010130	chr1	6282799	6287075	-	CsaV3_1G010130	CsaV3_1G010130.1	GO:0006807(nitrogen compound metabolic process);GO:0016813(hydrolase activity, acting on carbon-nitrogen (but not peptide) bonds, in linear amidines)	00230(Purine metabolism)	K02083	EC:3.5.3.9	PREDICTED: allantoate deiminase isoform X2 [Cucumis sativus]	NA	277.502	292.08	267.3	212.24	212.617	238.043	231.414	191.638	222.568	179.173	312.451	188.782	44943	50088	34173	32612	36734	38752	37653	30411	36209	29847	50385	25377
CsaV3_1G010140	chr1	6304083	6306747	-	CsaV3_1G010140	CsaV3_1G010140.1	NA	NA	NA	NA	PREDICTED: uncharacterized protein LOC101205397 [Cucumis sativus]	NA	0.243383	0.129676	0.208824	0.0001	0.0001	0.0001	0.208686	0.028047	0.553803	0.235538	0.136486	0.600434	34	19	23	0	0	0	29	4	77	34	19	69
CsaV3_1G010150	chr1	6311063	6311316	+	CsaV3_1G010150	CsaV3_1G010150.1	NA	NA	NA	NA	hypothetical protein Csa_1G056990 [Cucumis sativus]	NA	4.91768	3.61685	1.80785	4.4727	4.12161	5.94377	7.17543	7.44322	3.77052	6.52354	3.74091	7.90597	101	79	30	88	91	123	148	150	78	138	77	135
CsaV3_1G010160	chr1	6312114	6312758	+	CsaV3_1G010160	CsaV3_1G010160.1	GO:0003735(structural constituent of ribosome);GO:0005840(ribosome);GO:0006412(translation);GO:0042254(ribosome biogenesis)	03010(Ribosome)	K02935	NA	PREDICTED: 54S ribosomal protein L12, mitochondrial [Cucumis sativus]	NA	32.5105	28.0632	26.0791	31.0291	25.2114	32.2064	57.1938	61.2389	33.8148	60.1994	29.6549	58.9763	1695	1549	1074	1535	1402	1688	2996	3128	1771	3228	1540	2552
CsaV3_1G010170	chr1	6314026	6319212	-	CsaV3_1G010170	CsaV3_1G010170.1	GO:0003937(IMP cyclohydrolase activity);GO:0004643(phosphoribosylaminoimidazolecarboxamide formyltransferase activity);GO:0006144(purine nucleobase metabolic process);GO:0006164(purine nucleotide biosynthetic process);GO:0042720(mitochondrial inner membrane peptidase complex)	00230(Purine metabolism);00670(One carbon pool by folate)	K00602	EC:2.1.2.3;EC:3.5.4.10	PREDICTED: bifunctional purine biosynthesis protein purH [Cucumis sativus]	NA	42.8796	48.0009	43.1573	70.1601	77.8181	65.2126	53.8346	54.2648	45.2408	54.3999	48.8529	47.1107	6290	7456	4997	9764	12177	9615	7934	7800	6666	8208	7135	5736
CsaV3_1G010180	chr1	6320396	6321685	-	CsaV3_1G010180	CsaV3_1G010180.1	NA	NA	NA	NA	hypothetical protein Csa_1G057020 [Cucumis sativus]	NA	0.368487	0.289536	0.303652	0.676664	0.835639	0.520432	0.0001	0.0001	0.0001	0.16221	0.0001	0.0001	11	9	7	19	25	15	0	0	0	5	0	0
CsaV3_1G010190	chr1	6322731	6327319	-	CsaV3_1G010190	CsaV3_1G010190.1	GO:0006355(regulation of transcription, DNA-templated);GO:0008270(zinc ion binding)	NA	NA	NA	PREDICTED: protein FAR1-RELATED SEQUENCE 1 isoform X1 [Cucumis sativus]	NA	3.06249	3.45667	2.82292	2.57286	2.57189	2.32408	2.94411	3.1581	3.20933	1.81637	2.55692	2.18699	770	921	561	614	690	588	744	778	811	470	641	457
CsaV3_1G010200	chr1	6328698	6338447	+	CsaV3_1G010200	CsaV3_1G010200.1	GO:0004672(protein kinase activity);GO:0005515(protein binding);GO:0005524(ATP binding);GO:0006468(protein phosphorylation)	NA	NA	NA	PREDICTED: uncharacterized protein LOC101217445 [Cucumis sativus]	NA	47.6095	53.8284	45.0387	49.4562	45.0767	50.8164	34.8413	30.9581	27.5349	34.326	36.5345	28.0468	18604	22271	13892	18335	18790	19959	13678	11853	10808	13796	14214	9097
CsaV3_1G010210	chr1	6337959	6344019	-	CsaV3_1G010210	CsaV3_1G010210.1	GO:0015079(potassium ion transmembrane transporter activity);GO:0016020(membrane);GO:0071805(potassium ion transmembrane transport)	NA	NA	NA	PREDICTED: potassium transporter 11-like isoform X1 [Cucumis sativus]	NA	5.13576	5.085	4.53067	3.51493	3.47919	4.7369	2.00367	2.6594	4.64624	3.55156	4.47388	2.89721	1449	1520	1009	941	1048	1344	568	736	1317	1031	1257	679
CsaV3_1G010220	chr1	6345216	6352400	-	CsaV3_1G010220	CsaV3_1G010220.1	GO:0015079(potassium ion transmembrane transporter activity);GO:0016020(membrane);GO:0071805(potassium ion transmembrane transport)	NA	NA	NA	PREDICTED: potassium transporter 10-like [Cucumis sativus]	NA	54.0728	62.3414	58.5962	47.1765	50.4943	47.9285	34.9991	40.1249	39.7147	37.4188	45.153	28.1289	13770	16810	11779	11398	13717	12269	8954	10012	10159	9801	11449	5946
CsaV3_1G010230	chr1	6363560	6366698	-	CsaV3_1G010230	CsaV3_1G010230.1	NA	NA	NA	NA	hypothetical protein Csa_1G058060 [Cucumis sativus]	NA	10.322	9.47067	9.56015	8.20759	9.54149	9.45491	6.50409	5.74752	6.687	5.90139	6.416	6.16329	2619	2544	1915	1976	2583	2411	1658	1429	1705	1540	1621	1298
CsaV3_1G010240	chr1	6367899	6372901	-	CsaV3_1G010240	CsaV3_1G010240.1	GO:0005515(protein binding)	NA	NA	NA	PREDICTED: ankyrin repeat-containing protein At3g12360-like isoform X1 [Cucumis sativus]	NA	10.6089	11.0356	11.429	10.6376	10.9502	11.2265	14.3032	16.5078	19.4206	13.0706	22.474	16.8638	2133	2349	1814	2029	2348	2269	2889	3251	3921	2703	4498	2814
CsaV3_1G010250	chr1	6375384	6379798	-	CsaV3_1G010250	CsaV3_1G010250.1	GO:0005515(protein binding)	NA	NA	NA	PREDICTED: uncharacterized protein LOC101218503 isoform X1 [Cucumis sativus]	NA	4.2712	3.04704	4.23543	1.64115	1.90944	1.36521	2.94154	2.91211	3.04832	2.59411	5.25305	5.95585	752	568	588	274	359	242	520	502	539	470	920	870
CsaV3_1G010260	chr1	6384548	6389782	-	CsaV3_1G010260	CsaV3_1G010260.1	GO:0005515(protein binding)	NA	NA	NA	PREDICTED: ankyrin repeat-containing protein At5g02620-like [Cucumis sativus]	NA	3.3727	2.60947	3.4132	2.84258	4.37378	3.42398	2.11858	1.8811	5.00903	3.16223	7.93564	3.85201	732	600	585	586	1013	747	462	400	1092	706	1715	694
CsaV3_1G010270	chr1	6395657	6404522	-	CsaV3_1G010270	CsaV3_1G010270.1	GO:0005515(protein binding)	NA	NA	NA	PREDICTED: uncharacterized protein LOC101215460 [Cucumis sativus]	NA	10.1519	10.6917	10.7008	19.4602	19.8203	18.1752	5.41824	4.81359	8.38551	5.39615	9.73867	4.95918	2114	2357	1759	3844	4402	3804	1134	982	1754	1156	2019	857
CsaV3_1G010280	chr1	6405494	6414026	-	CsaV3_1G010280	CsaV3_1G010280.1	GO:0005515(protein binding)	NA	NA	NA	PREDICTED: ankyrin repeat-containing protein At3g12360-like [Cucumis sativus]	NA	33.3456	30.1601	27.365	37.7851	35.5852	35.5347	23.4222	20.0668	27.3852	27.1404	42.4972	21.3481	10818	10360	7008	11630	12315	11587	7634	6379	8924	9056	13727	5748
CsaV3_1G010290	chr1	6417563	6418422	-	CsaV3_1G010290	CsaV3_1G010290.1	NA	NA	NA	NA	hypothetical protein Csa_1G058130 [Cucumis sativus]	NA	0.0001	0.0001	0.0001	0.0001	0.0001	0.0001	0.0001	0.0001	0.0001	0.0001	0.0001	0.0001	0	0	0	0	0	0	0	0	0	0	0	0
CsaV3_1G010300	chr1	6422313	6425358	-	CsaV3_1G010300	CsaV3_1G010300.1	NA	00561(Glycerolipid metabolism)	K01054	EC:3.1.1.23	PREDICTED: caffeoylshikimate esterase-like [Cucumis sativus]	NA	29.3267	25.3839	17.0762	169.384	133.92	73.6548	27.8499	22.8997	35.4072	22.8589	37.2214	28.5809	4651	4262	2138	25482	22652	11740	4437	3558	5640	3729	5877	3762
CsaV3_1G010310	chr1	6430601	6433604	+	CsaV3_1G010310	CsaV3_1G010310.1	NA	00040(Pentose and glucuronate interconversions)	K01728	EC:4.2.2.2	PREDICTED: stigma-specific STIG1-like protein 1 [Cucumis sativus]	NA	0.0001	0.0001	0.0001	0.0001	0.0001	0.0001	0.0001	0.0001	0.0001	0.0001	0.0001	0.0001	0	0	0	0	0	0	0	0	0	0	0	0
CsaV3_1G010320	chr1	6433661	6434759	+	CsaV3_1G010320	CsaV3_1G010320.1	NA	00040(Pentose and glucuronate interconversions)	K01728	EC:4.2.2.2	PREDICTED: stigma-specific STIG1-like protein 1 [Cucumis sativus]	NA	0.0001	0.0001	0.0001	0.0001	0.0001	0.0001	0.0001	0.0001	0.0001	0.0001	0.0001	0.0001	0	0	0	0	0	0	0	0	0	0	0	0
CsaV3_1G010330	chr1	6438001	6441519	-	CsaV3_1G010330	CsaV3_1G010330.1	GO:0005515(protein binding)	NA	NA	NA	PREDICTED: ankyrin repeat-containing protein At5g02620-like [Cucumis sativus]	NA	0.0001	0.0001	0.0001	0.0001	0.0001	0.0001	0.0001	0.0001	0.0001	0.0001	0.0001	0.0001	0	0	0	0	0	0	0	0	0	0	0	0
CsaV3_1G010340	chr1	6447129	6452031	+	CsaV3_1G010340	CsaV3_1G010340.1	GO:0005515(protein binding)	NA	NA	NA	PREDICTED: ankyrin repeat-containing protein At5g02620-like [Cucumis sativus]	NA	0.0001	0.0001	0.0001	0.0001	0.0001	0.0001	0.0001	0.0001	0.0001	0.0001	0.0001	0.0001	0	0	0	0	0	0	0	0	0	0	0	0
CsaV3_1G010350	chr1	6454530	6456455	-	CsaV3_1G010350	CsaV3_1G010350.1	NA	NA	NA	NA	hypothetical protein Csa_1G058670 [Cucumis sativus]	NA	0.0001	0.0001	0.0001	0.0001	0.0001	0.0001	0.0001	0.0001	0.0001	0.0001	0.0001	0.0001	0	0	0	0	0	0	0	0	0	0	0	0
CsaV3_1G010360	chr1	6459629	6462089	-	CsaV3_1G010360	CsaV3_1G010360.1	NA	NA	NA	NA	PREDICTED: protein ENL-like [Cucumis sativus]	NA	0.059306	0.0001	0.0001	0.0001	0.0001	0.0001	0.0001	0.0001	0.0001	0.0001	0.0001	0.0001	8	0	0	0	0	0	0	0	0	0	0	0
CsaV3_1G010370	chr1	6465753	6466790	+	CsaV3_1G010370	CsaV3_1G010370.1	NA	NA	NA	NA	ankyrin repeat-containing protein At5g02620-like [Cucurbita maxima]	NA	0.0001	0.0001	0.0001	0.0001	0.0001	0.0001	0.0001	0.0001	0.0001	0.0001	0.0001	0.0001	0	0	0	0	0	0	0	0	0	0	0	0
CsaV3_1G010380	chr1	6473869	6479277	+	CsaV3_1G010380	CsaV3_1G010380.1	GO:0005515(protein binding)	NA	NA	NA	PREDICTED: LOW QUALITY PROTEIN: ankyrin repeat-containing protein At5g02620-like [Cucumis sativus]	NA	0.0001	0.0001	0.0001	0.0001	0.0001	0.0001	0.15856	0.778154	1.44876	1.70411	2.04385	2.01328	0	0	0	0	0	0	33	154	294	354	411	338
CsaV3_1G010390	chr1	6480908	6482491	+	CsaV3_1G010390	CsaV3_1G010390.1	NA	NA	NA	NA	PREDICTED: uncharacterized protein LOC103485063 isoform X1 [Cucumis melo]	NA	0.0001	0.0001	0.0001	0.0001	0.0001	0.0001	0.0001	0.0001	0.0001	0.0001	0.0001	0.0001	0	0	0	0	0	0	0	0	0	0	0	0
CsaV3_1G010400	chr1	6484507	6486486	+	CsaV3_1G010400	CsaV3_1G010400.1	GO:0030247(polysaccharide binding)	NA	NA	NA	PREDICTED: uncharacterized protein LOC101213294 [Cucumis sativus]	NA	0.063516	0.415434	0.279915	0.095554	0.254264	0.125706	0.213211	0.372736	0.343401	0.150003	0.15948	0.708935	8	53	27	11	33	15	26	44	41	19	19	70
CsaV3_1G010410	chr1	6486533	6488349	-	CsaV3_1G010410	CsaV3_1G010410.1	NA	00040(Pentose and glucuronate interconversions)	K01728	EC:4.2.2.2	PREDICTED: putative pectate lyase 2 [Cucumis sativus]	NA	0.0001	0.0001	0.0001	0.0001	0.0001	0.0001	0.0001	0.0001	0.0001	0.0001	0.0001	0.0001	0	0	0	0	0	0	0	0	0	0	0	0
CsaV3_1G010420	chr1	6495182	6495962	-	CsaV3_1G010420	CsaV3_1G010420.1	NA	NA	NA	NA	PREDICTED: ankyrin repeat-containing protein At5g02620-like [Cucumis sativus]	NA	0.0001	0.0001	0.0001	0.0001	0.0001	0.0001	0.0001	0.0001	0.0001	0.0001	0.0001	0.0001	0	0	0	0	0	0	0	0	0	0	0	0
CsaV3_1G010430	chr1	6496050	6497292	-	CsaV3_1G010430	CsaV3_1G010430.1	GO:0005515(protein binding)	NA	NA	NA	hypothetical protein Csa_1G059205 [Cucumis sativus]	NA	0.0001	0.0001	0.0001	0.0001	0.0001	0.0001	0.0001	0.0001	0.0001	0.0001	0.0001	0.0001	0	0	0	0	0	0	0	0	0	0	0	0
CsaV3_1G010440	chr1	6499394	6502212	-	CsaV3_1G010440	CsaV3_1G010440.1	NA	NA	NA	NA	PREDICTED: ankyrin repeat-containing protein At3g12360-like [Cucumis sativus]	NA	0.050345	0.0001	0.0001	0.0001	0.0001	0.0001	0.0001	0.0001	0.045935	0.0001	0.0001	0.198512	8	0	0	0	0	0	0	0	7	0	0	25
CsaV3_1G010450	chr1	6512267	6512817	-	CsaV3_1G010450	CsaV3_1G010450.1	NA	NA	NA	NA	PREDICTED: stigma-specific STIG1-like protein 1 [Cucumis sativus]	NA	0.0001	0.0001	0.0001	0.0001	0.0001	0.0001	0.0001	0.0001	0.0001	0.0001	0.0001	0.0001	0	0	0	0	0	0	0	0	0	0	0	0
CsaV3_1G010460	chr1	6515525	6517104	-	CsaV3_1G010460	CsaV3_1G010460.1	NA	NA	NA	NA	PREDICTED: uncharacterized protein LOC105435030 [Cucumis sativus]	NA	0.0001	0.0001	0.0001	0.0001	0.0001	0.0001	0.0001	0.0001	0.0001	0.0001	0.0001	0.0001	0	0	0	0	0	0	0	0	0	0	0	0
CsaV3_1G010470	chr1	6519455	6522052	-	CsaV3_1G010470	CsaV3_1G010470.1	NA	NA	NA	NA	PREDICTED: ankyrin repeat-containing protein At3g12360-like [Cucumis melo]	NA	0.0001	0.0001	0.0001	0.0001	0.0001	0.0001	0.0001	0.0001	0.0001	0.0001	0.0001	0.0001	0	0	0	0	0	0	0	0	0	0	0	0
CsaV3_1G010480	chr1	6528885	6531209	-	CsaV3_1G010480	CsaV3_1G010480.1	NA	NA	NA	NA	PREDICTED: uncharacterized protein LOC101211799 [Cucumis sativus]	NA	2.07551	1.7784	0.9784	5.22623	6.39426	4.76738	4.6951	2.89716	3.87187	4.74883	5.29825	3.09568	213	193	80	508	699	491	483	291	399	501	541	264
CsaV3_1G010490	chr1	6535634	6536002	-	CsaV3_1G010490	CsaV3_1G010490.1	NA	NA	NA	NA	hypothetical protein Csa_1G059740 [Cucumis sativus]	NA	0.0001	0.0001	0.0001	0.0001	0.0001	0.0001	0.0001	0.0001	0.0001	0.0001	0.0001	0.0001	0	0	0	0	0	0	0	0	0	0	0	0
CsaV3_1G010500	chr1	6537904	6539349	-	CsaV3_1G010500	CsaV3_1G010500.1	NA	NA	NA	NA	p55 [Cucumis sativus]	NA	0.025786	0.0001	0.0001	0.0001	0.0001	0.0001	0.0001	0.131351	0.491939	0.250147	0.33908	0.58519	4	0	0	0	0	0	0	16	58	31	40	57
CsaV3_1G010510	chr1	6542634	6551893	+	CsaV3_1G010510	CsaV3_1G010510.1	GO:0005515(protein binding)	NA	NA	NA	PREDICTED: ankyrin repeat-containing protein At5g02620-like [Cucumis sativus]	NA	0.0001	0.0001	0.0001	0.0001	0.0001	0.0001	0.0001	0.0001	0.0001	0.0001	0.0001	0.0001	0	0	0	0	0	0	0	0	0	0	0	0
CsaV3_1G010520	chr1	6555888	6561750	+	CsaV3_1G010520	CsaV3_1G010520.1	GO:0005515(protein binding)	NA	NA	NA	PREDICTED: ankyrin repeat-containing protein At5g02620-like isoform X2 [Cucumis sativus]	NA	0.0001	0.0001	0.0001	0.0001	0.0001	0.0001	0.0001	0.0001	0.0001	0.0001	0.0001	0.0001	0	0	0	0	0	0	0	0	0	0	0	0
CsaV3_1G010530	chr1	6564493	6564933	+	CsaV3_1G010530	CsaV3_1G010530.1	NA	NA	NA	NA	PREDICTED: ankyrin repeat-containing protein At5g02620-like isoform X1 [Cucumis sativus]	NA	0.0001	0.0001	0.0001	0.0001	0.0001	0.0001	0.0001	0.0001	0.0001	0.0001	0.0001	0.0001	0	0	0	0	0	0	0	0	0	0	0	0
CsaV3_1G010540	chr1	6570441	6570899	-	CsaV3_1G010540	CsaV3_1G010540.1	NA	NA	NA	NA	hypothetical protein Csa_1G060760 [Cucumis sativus]	NA	0.689769	2.26762	2.88332	0.0001	1.39025	0.406584	0.883017	1.00331	4.98388	2.86352	2.12379	5.43015	26	90	85	0	56	16	33	37	186	110	79	168
CsaV3_1G010550	chr1	6573368	6574557	-	CsaV3_1G010550	CsaV3_1G010550.1	NA	NA	NA	NA	hypothetical protein Csa_1G060770 [Cucumis sativus]	NA	0.478453	1.06792	0.628081	0.366936	0.073301	0.226755	0.691259	0.530187	1.73989	0.735704	0.583435	0.679342	47	109	48	34	8	22	67	50	169	73	56	55
CsaV3_1G010560	chr1	6576979	6578255	+	CsaV3_1G010560	CsaV3_1G010560.1	NA	NA	NA	NA		NA	0.0001	0.0001	0.0001	0.0001	0.0001	0.0001	0.0001	0.0001	0.0001	0.0001	0.0001	0.0001	0	0	0	0	0	0	0	0	0	0	0	0
CsaV3_1G010570	chr1	6586124	6586911	+	CsaV3_1G010570	CsaV3_1G010570.1	GO:0005515(protein binding)	NA	NA	NA	hypothetical protein Csa_1G060780 [Cucumis sativus]	NA	0.0001	0.0001	0.0001	0.0001	0.0001	0.0001	0.0001	0.0001	0.0001	0.0001	0.0001	0.0001	0	0	0	0	0	0	0	0	0	0	0	0
CsaV3_1G010580	chr1	6587017	6588574	+	CsaV3_1G010580	CsaV3_1G010580.1	NA	NA	NA	NA	PREDICTED: ankyrin repeat-containing protein At5g02620-like [Cucumis melo]	NA	0.0001	0.0001	0.0001	0.0001	0.0001	0.0001	0.0001	0.0001	0.0001	0.0001	0.0001	0.0001	0	0	0	0	0	0	0	0	0	0	0	0
CsaV3_1G010590	chr1	6594351	6600927	-	CsaV3_1G010590	CsaV3_1G010590.1	GO:0005515(protein binding)	NA	NA	NA	PREDICTED: ankyrin repeat-containing protein At5g02620-like [Cucumis sativus]	NA	0.0001	0.0001	0.0001	0.0001	0.0001	0.0001	0.0001	0.0001	0.0001	0.0001	0.0001	0.0001	0	0	0	0	0	0	0	0	0	0	0	0
CsaV3_1G010600	chr1	6601330	6606071	+	CsaV3_1G010600	CsaV3_1G010600.1	GO:0004190(aspartic-type endopeptidase activity);GO:0006508(proteolysis);GO:0006629(lipid metabolic process)	NA	NA	NA	PREDICTED: aspartic proteinase [Cucumis sativus]	NA	31.276	25.3433	18.9877	55.0078	64.3496	64.0052	13.1181	8.30775	17.2892	11.4704	19.3952	22.8132	5490	4711	2631	9161	12050	11294	2314	1429	3049	2071	3390	3324
CsaV3_1G010610	chr1	6606361	6607671	-	CsaV3_1G010610	CsaV3_1G010610.1	NA	NA	NA	NA	hypothetical protein Csa_1G062300 [Cucumis sativus]	NA	0.233192	0.679949	0.342609	1.4502	1.44738	0.758454	0.07065	0.175701	0.613632	0.034503	0.142066	0.341905	25	77	29	146	164	81	8	19	66	4	15	31
CsaV3_1G010620	chr1	6609131	6613326	-	CsaV3_1G010620	CsaV3_1G010620.1	GO:0004047(aminomethyltransferase activity);GO:0005515(protein binding);GO:0006546(glycine catabolic process);GO:0006563(L-serine metabolic process);GO:0006566(threonine metabolic process)	00630(Glyoxylate and dicarboxylate metabolism);00260(Glycine, serine and threonine metabolism);00670(One carbon pool by folate)	K00605	EC:2.1.2.10	PREDICTED: aminomethyltransferase, mitochondrial [Cucumis sativus]	NA	397.44	387.891	438.582	194.535	233.968	221.888	561.952	687.844	752.892	613.062	634.989	584.27	93436	96558	81390	43390	58677	52435	132723	158446	177797	148242	148636	114008
CsaV3_1G010630	chr1	6612797	6613022	+	CsaV3_1G010630	CsaV3_1G010630.1	NA	NA	NA	NA	hypothetical protein Csa_1G062320 [Cucumis sativus]	NA	0.0001	0.0001	0.0001	0.0001	0.0001	0.0001	0.0001	0.0001	0.0001	0.0001	0.0001	0.0001	0	0	0	0	0	0	0	0	0	0	0	0
CsaV3_1G010640	chr1	6614156	6615586	-	CsaV3_1G010640	CsaV3_1G010640.1	NA	NA	NA	NA	hypothetical protein Csa_1G062330 [Cucumis sativus]	NA	0.0001	0.0001	0.0001	0.0001	0.0001	0.0001	0.0001	0.0001	0.0001	0.0001	0.0001	0.0001	0	0	0	0	0	0	0	0	0	0	0	0
CsaV3_1G010650	chr1	6621311	6622381	-	CsaV3_1G010650	CsaV3_1G010650.1	NA	NA	NA	NA	PREDICTED: glycine-rich cell wall structural protein [Cucumis sativus]	NA	0.363242	0.113915	0.372938	0.085081	0.080579	0.095631	0.0001	0.0001	0.232335	0.064401	0.279108	0.19098	32	11	26	7	8	9	0	0	21	6	25	14
CsaV3_1G010660	chr1	6623229	6628033	-	CsaV3_1G010660	CsaV3_1G010660.1	GO:0005507(copper ion binding);GO:0016491(oxidoreductase activity);GO:0055114(oxidation-reduction process)	NA	NA	NA	PREDICTED: L-ascorbate oxidase homolog [Cucumis sativus]	NA	1.58721	1.25046	2.5334	1.48332	1.14451	1.0349	2.43796	4.6199	3.69648	6.50229	3.91442	6.65412	324	271	409	288	250	213	500	924	758	1365	796	1128
CsaV3_1G010670	chr1	6628460	6632221	-	CsaV3_1G010670	CsaV3_1G010670.1	NA	NA	NA	NA	PREDICTED: uncharacterized protein LOC101210372 [Cucumis sativus]	NA	3.60213	4.52858	3.57909	4.41466	3.19922	5.27297	10.6945	9.51618	6.24026	9.43689	7.45388	6.12926	597	794	468	694	565	878	1779	1544	1038	1607	1229	843
CsaV3_1G010680	chr1	6632925	6636868	-	CsaV3_1G010680	CsaV3_1G010680.1	GO:0004553(hydrolase activity, hydrolyzing O-glycosyl compounds);GO:0005975(carbohydrate metabolic process)	00500(Starch and sucrose metabolism)	K19891	EC:3.2.1.39	PREDICTED: glucan endo-1,3-beta-glucosidase 1 [Cucumis sativus]	NA	8.88462	7.39612	9.72152	4.74686	4.02321	4.84155	10.9556	8.62074	8.58348	10.4598	7.36564	9.73125	1992	1756	1721	1010	963	1092	2468	1894	1933	2412	1645	1811
CsaV3_1G010690	chr1	6638465	6641941	-	CsaV3_1G010690	CsaV3_1G010690.1	GO:0016671(oxidoreductase activity, acting on a sulfur group of donors, disulfide as acceptor);GO:0019419(sulfate reduction);GO:0045454(cell redox homeostasis)	00920(Sulfur metabolism)	K05907	EC:1.8.4.9	PREDICTED: 5'-adenylylsulfate reductase 1, chloroplastic [Cucumis sativus]	NA	8.10054	7.45238	14.678	11.7395	5.5757	12.1636	19.2065	22.9103	9.25932	43.8134	7.60028	7.61814	1782	1736	2549	2451	1309	2690	4245	4939	2047	9914	1665	1391
CsaV3_1G010700	chr1	6646583	6652442	+	CsaV3_1G010700	CsaV3_1G010700.1	GO:0004462(lactoylglutathione lyase activity);GO:0005975(carbohydrate metabolic process);GO:0006090(pyruvate metabolic process);GO:0046872(metal ion binding)	00620(Pyruvate metabolism)	K01759	EC:4.4.1.5	PREDICTED: putative lactoylglutathione lyase [Cucumis sativus]	NA	4.227	3.95793	3.91053	7.26318	2.65501	3.95557	2.65921	2.67467	1.49101	2.06738	1.44108	1.58577	1487	1474	1086	2424	997	1399	940	922	527	748	505	463
CsaV3_1G010710	chr1	6649856	6652442	-	CsaV3_1G010710	CsaV3_1G010710.1	NA	04136(Autophagy - other eukaryotes)	K08341	NA	PREDICTED: autophagy-related protein 8C [Cucumis melo]	NA	128.766	116.375	123.978	130.798	145.397	165.376	52.9436	58.3963	59.0241	39.9878	48.2756	56.1478	12571	12030	9554	12115	15143	16229	5193	5586	5789	4016	4693	4550
CsaV3_1G010720	chr1	6653353	6655669	-	CsaV3_1G010720	CsaV3_1G010720.1	GO:0006486(protein glycosylation);GO:0008378(galactosyltransferase activity);GO:0016020(membrane)	NA	NA	NA	hypothetical protein Csa_1G062900 [Cucumis sativus]	NA	0.0001	0.0001	0.0001	0.0001	0.0001	0.0001	0.0001	0.0001	0.069337	0.0001	0.0001	0.0001	0	0	0	0	0	0	0	0	8	0	0	0
CsaV3_1G010730	chr1	6660711	6661946	-	CsaV3_1G010730	CsaV3_1G010730.1	NA	NA	NA	NA	PREDICTED: uncharacterized protein LOC101208118 [Cucumis sativus]	NA	9.78909	10.8263	7.0416	2.32466	1.76856	3.99967	2.06449	0.978684	3.24916	0.975661	3.29675	2.43071	873	1022	496	197	169	359	185	86	291	90	293	180
[truncated: 23,244 more rows]
