# Supplementary material for: Comparative analysis of powdery mildew resistant and susceptible cultivated cucumber (Cucumis sativus L.) varieties to reveal the metabolic responses to Sphaerotheca fuliginea infection
Source: BMC Plant Biol. 2021 Jan 7;21:24. doi: 10.1186/s12870-020-02797-3 (PMC7791650; doi:10.1186/s12870-020-02797-3)
Supplement: Supplementary file 4 — Additional file 4: Table S4 The detailed information of all identified metabolites. [file 12870_2020_2797_MOESM4_ESM.xlsx]

## Sheet: Sheet1
Table S4 The detailed information of all identified metabolites.
ID	name	MZ	RT	BK2_01	BK2_02	BK2_03	BK2_04	BK2_05	BK2_06	BK2_07	BK2_08	BK2_09	BK2_10	BK2_31	BK2_32	BK2_33	BK2_34	BK2_35	BK2_36	BK2_37	BK2_38	BK2_39	BK2_40	H136_01	H136_02	H136_03	H136_04	H136_05	H136_06	H136_07	H136_08	H136_09	H136_10	H136_31	H136_32	H136_33	H136_34	H136_35	H136_36	H136_37	H136_38	H136_39	H136_40	QC1	QC2	QC3	QC4	QC5	QC6
1	M61T524	61.0067	8.73831	3863.66	3412.19	4070.68	2560.64	2820.44	3021.32	2413.85	2477.64	3557.78	3646.29	1901.76	4049.08	3222.04	7107.62	5507.89	3603.42	3622.41	2750.37	6681.23	5558.74	5038.49	5272.88	1984.84	1814.47	3782.69	2933.75	2178.89	2904.35	4276.05	4293.01	3755.5	3603.32	3730.43	11908.7	7007.29	2952.22	2765.21	3835.06	3817.15	2208.27	3544.54	3494.03	650.436	2569.71	2669.87	6368.2
2	M61T488	61.0067	8.13515	19640.6	18713	22028.6	17596.8	20214.3	21594.7	20931.8	18385.1	20745.1	20138.7	19058.3	20327.2	20955	20319.9	18996.3	20358.3	19676.2	21560.8	21216.1	20160.6	19284.8	16446.8	18627.9	17891.2	19291.2	19893.7	20870.8	20175.2	19792.8	20273.7	18824.7	15345.1	19342	18238.8	18863.4	18391.5	19881.3	22407.1	20294.1	18926.8	18354.7	19005.4	19770.2	19808.2	19023.3	20224.7
3	M62T488	61.5083	8.12761	889.905	1053.62	1280.75	1029.75	1115.73	1091.47	968.27	953.013	1327.2	1732.59	832.474	705.178	1223.76	1272.8	1623.17	1393.74	1978.93	1496.78	1524.22	1216.13	1454.21	1275.95	1160.53	1386.86	1280.08	1107.22	1293.45	1255.51	1258.61	1816.77	1312.62	1135.28	843.47	1103.77	1253.17	1194.82	1865.62	956.918	1163.09	1230.79	1183.2	1130.17	1221.92	1086.71	1181.11	1355.93
4	M66T488	65.9643	8.12761	737.134	683.587	854.936	592.923	893.989	955.058	496.339	1118.94	917.558	1160.77	1263.17	814.721	827.305	1142.12	830.797	1234.04	871.948	578.326	1060.24	1356.58	1051.59	1299.6	806.401	955.014	1024.69	469.168	808.813	992.317	1046.67	1276.07	854.528	1025.14	864.346	768.711	817.968	1015.52	944.184	588.645	1266.88	1068.74	738.292	902.332	815.554	856.722	964.229	798.913
5	M68T488	68.4944	8.1336	965.461	1065.41	1261.87	1086.64	1018.81	694.527	1350.58	1001.12	899.703	1301.85	1083.67	1082.78	988.382	782.827	880.285	852.576	997.775	889.899	1023.02	274.781	1402.03	972.762	1006.85	966.706	1043.58	1092	835.481	696.446	856.631	974.91	950.473	1010.03	1097.96	916.29	787.226	1039.46	764.915	1014.33	777.676	1045.67	1488.6	1457.33	1482.31	907.816	1103.01	1212.45
6	M69T507	68.993	8.44337	15773	22450.9	13041.6	21278.4	21977.9	8810.01	21399.7	2720.31	9638.76	21070.8	19398.3	22907.1	22738.2	21493.6	16056.6	21776.2	21962.4	21201.1	21145.5	7789.08	19297.3	4567.88	22402.7	13203.1	14867.8	17592.1	21031	21712.6	20634.9	21439.7	2541.18	16634.5	13132.9	20943.8	15570.9	19603.2	11366	15362.7	11967.7	13274.9	14428.5	14625	7887.25	23004.9	21190.2	21215.4
7	M69T54	69.0328	0.897583	555.76	632.725	505.434	492.588	494.505	539.023	588.155	542.729	656.474	577.874	468.329	407.263	464.462	344.966	438.956	328.483	449.805	496.779	383.188	491.248	810.21	775.1	929.234	691.316	672.335	905.21	698.351	817.277	892.413	616.549	2114.05	1870.45	2463.97	1923.58	2002.88	2269.85	2371.55	1402.33	2775.09	2381.73	449.728	511.963	516.575	1183.13	948.612	786.757
8	M69T258	69.0692	4.3063	940.189	799.047	930.781	875.687	920.142	936.273	755.679	729.219	942.094	1101.92	426.475	459.341	770.795	519.72	565.098	355.515	551.869	495.102	482.636	627.12	836.383	385.866	812.25	924.919	847.508	1055.69	836.262	818.934	856.747	633.976	1454.21	1551.49	1760.16	1033.82	1832.24	1118.98	1856.45	1511.51	1206.28	714.221	722.189	1172.43	813.035	737.964	810.141	681.675
9	M69T104	69.0693	1.7376	380.195	419.995	421.245	392.312	398.588	425.242	364.649	435.114	456.871	484.331	694.661	709.567	638.729	664.763	695.401	615.429	629.069	691.739	694.382	598.416	1037.01	835.002	1008.27	985.723	1106.98	1373.02	951.655	1061.66	1247.67	1090.5	1257.78	1477.89	1591.83	1639.77	1057.03	1388.5	1940.6	762.122	1939.49	1932.22	584.346	797.607	907.166	746.182	795.127	1322.24
10	M70T488_1	69.5143	8.13305	1635.86	907.604	1666.95	1059	975.256	809.402	1042.54	835.411	832.965	1188.44	819.065	951.538	1111.31	1353.42	1070.13	1072.66	1542.14	1519.55	895.901	1284.5	968.601	1126.77	1211.35	1140.15	1155.76	780.518	995.641	1039.79	933.583	942.044	965.244	858.242	1147.92	1192.39	1055.44	875.922	529.104	1095.93	1162.46	1031.45	924.279	1251.85	1127.16	1066.22	1323.61	1012.64
11	M70T487	69.9932	8.11948	6998.1	6766.5	9001.48	6515.69	7051.72	7828.57	8038.12	7092.34	7567.57	7600.77	7928.19	7379.17	7228.38	7190.09	7001.72	7328.78	7509.49	7162.42	7153.08	7551.18	7081.22	6985.57	7527.1	7364.82	7233.26	7415.99	7150.51	6947.69	7667.81	7203.38	6543.06	7385.92	6754.95	7583.21	7801.81	8026.8	7686.94	7394.85	7770.62	7696.5	7304.04	7180.96	7391.78	6778.46	8145.79	7575.27
12	M70T488_2	70.0119	8.13232	1546.74	1426.23	1800.62	1542.78	2176.84	1659.74	2137.63	2908.4	2053.56	1853.35	2656.78	1680.54	1737.85	1700.05	1349.29	1460.2	2111.05	1750.35	1324.04	1963.13	1600.08	1530.66	1864.45	1790.49	1588.42	1809.18	1562.71	1979.85	1955.84	1359.62	1286.6	1893.64	1579.56	7347.93	1433.73	1777.89	1743.36	1326.6	1805.21	2134.08	689.123	1565.93	2003.07	1815.94	1907.59	1660
13	M70T56	70.0643	0.932517	294.884	186.268	400.815	246.595	231.954	189.516	316.288	484.071	501.774	221.937	855.606	979.042	835.957	706.235	763.677	426.281	767.152	916.2	885.649	599.605	488.761	493.925	612.256	575.692	724.68	782.633	891.224	662.996	436.09	777.996	6527.63	7971.38	5989.46	6309.59	5492.65	6813.48	6726.49	6399.71	7330.1	6924.43	2195.34	2183.84	1646.26	1623.45	1791.49	2054.38
14	M70T164	70.0645	2.73732	1102.58	1157.99	1223.92	1249.07	1181.82	1143.33	1159.81	1433.97	712.44	1263.07	362.822	417.861	468.038	421.835	390.397	463.171	412.737	597.519	462.665	422.483	608.85	791.526	724.732	693.462	689.443	534.063	811.741	735.398	557.607	712.591	869.389	985.106	833.742	966.006	514.9	764.988	824.144	683.072	777.237	901.952	655.053	728.156	1004.09	837.83	615.959	530.911
15	M71T487	70.9908	8.1226	2782.21	2947.29	2766.65	2802.38	2431.8	2796.28	3218.32	2481.66	3147.38	3124.28	2834.76	2897.71	2701.23	2672.64	2957.04	2808.35	3000.17	2790.12	3026.61	3418.09	2983.44	2807.82	2870.13	2255.17	2923.87	2763.63	2787.37	3043.99	2989.96	3192.52	3004.86	2850.81	2868.22	3127.44	2760.09	3088.2	2980.86	2964.89	3179.56	2893.23	2884.57	2527.86	3158.17	3030.52	3378.44	2489.95
16	M72T508	71.9284	8.4644	2432.25	4348.06	5265.33	3307.33	2149.97	2366.94	1419.39	3600	1086.17	2030.76	1236.37	5676.52	5970.84	5933.53	5457.17	2776.97	1427.34	1973.82	3589.37	2294.06	2554.55	5058.12	2708.6	4756.05	3153.12	4600.89	4067.52	1179.65	3450.89	1779.49	869.87	2202.05	980.207	3260.15	3316.17	3321.98	1547.85	1938.81	3929.98	1703.19	746.987	2994.56	3065.28	783.212	3571.15	4366.23
17	M72T532	71.951	8.86981	1236.09	417.931	999.166	284.887	1228.17	446.046	1345.74	420.721	1229.58	1289.97	533.428	607.603	450.717	1280.09	475.304	1464.48	479.415	831.422	1240.76	398.216	462.136	1381.05	708.874	709.966	520.085	267.273	696.302	466.799	1281.71	608.617	1286.62	418.6	1326.78	1393.21	437.861	1198.01	1248.92	1171.58	1245.84	352.895	1677.23	525.168	687.714	958.827	741.245	1275.04
18	M72T514	71.951	8.56461	1893.39	686.84	806.894	675.133	1800.27	1975.49	1992.97	710.757	1847.6	2396.9	829.967	1180.18	2623	1998.64	1223.45	577.558	724.926	591.227	1823.09	736.254	933.256	1849.27	595.594	736.619	634.469	2244.91	2690.1	1129.51	1851.27	2327.27	1812.48	747.157	1910.81	1932.11	680.521	1765.58	1757.24	1982.15	1792.88	606.275	576.232	421.661	1998.27	734.784	548.117	1959.75
19	M72T487	71.951	8.12335	4647.15	5087.21	5188	4578.77	5333.82	5683.08	5025.1	4946.99	5867.5	5017.74	4477.17	4450.64	5825.9	4598.27	4476.61	4663.24	4794	4787.43	4560.34	5272.78	4221.99	3515.04	5347.27	5456.51	4416.64	4763.54	5759.54	4795.98	4548.52	4768.13	5490.03	5216.42	4698.19	4535.16	3794.88	4270.93	4461.38	4759.43	4204.33	5436.01	4320.36	4199.12	4457.74	5478.89	4483.04	4993.73
20	M72T62	72.0803	1.03898	2132.93	1983.77	1906.49	1927.13	1867.96	1966.33	2132.23	1859.21	1916.69	1844.45	7304.02	6973.46	7886.72	7553.81	8298.66	8132.72	8613.25	7124.5	7597.55	8170.54	26106.8	22427	23180	22961.8	23850.4	23375.7	24599.8	26295.8	24750.3	24290.9	36539.8	38006.9	35034.6	36016.5	37626.9	40841.1	40533.3	39836.1	40624.5	39694.2	18309.6	17701.8	18066.5	16515.4	18223.4	15518.8
21	M72T44	72.0802	0.73355	833.8	715.109	760.951	983.809	875.551	658.765	817.242	654.841	859.876	737.351	882.142	988.484	807.669	887.672	975.926	926.64	1032.58	955.691	1170.68	842.829	2951.4	2124.8	1998.16	2276.26	2000.73	2073.78	2216.02	2229.28	2114.9	2276.13	10178.4	10892.6	10019.4	9285.42	11461	11534.5	11846.8	11834.3	10813.3	11011.9	4365.42	4527.54	4457.65	4718.67	4496.35	3969.38
22	M73T509	72.9363	8.48722	14933.4	14241.7	8931.59	12993.7	8203.8	5558.59	12996.4	10183.2	13168.7	12862.7	14946.9	8069.25	14074.1	13072.9	13498.9	13504	13617.3	7717.8	4802.53	1506.9	8045.77	14180.1	13759.4	2743.06	4651.34	13035.7	3220.31	9176.26	12949.5	13208.7	15806.1	10788.5	10399.2	13251.8	1765.85	8731.64	13468.5	9643.56	13382.2	13364.3	18169.2	3159.74	16285.9	11243.1	11454.4	13634.2
23	M73T62	73.0832	1.039	1528.21	1846.88	1630.25	1873.84	2267.66	2670.2	2498.32	2306.26	2046.33	1961.76	1547.04	1512.87	1538.3	382.792	2318.82	2457.49	369.313	2372.56	2232.44	2053.63	1293.89	973.824	1170.6	881.573	1199.39	1212.14	909.253	1445.6	1060.41	1045.42	2029.85	2209.85	1579.49	1424.73	1996.61	2075.56	1617.55	2060.23	2082.46	1911.99	896.949	753.284	661.203	889.278	873.619	800.485
24	M74T44	73.5313	0.726917	985.654	1330.14	1408.01	1558.32	1121.13	1158.04	1749.63	1166.31	1456.5	1158.46	505.64	423.934	688.492	1104.68	1192.56	1048.13	1154.38	1339.38	1094.73	808.933	991.611	773.173	673.272	992.221	861.729	868.365	803.118	668.616	681.114	911.934	4363.49	4118	3405.81	3633.05	4383.96	4249.98	3558.05	4374.94	3375.37	4273.32	4481.23	1783.21	1960.89	2089.98	1933.53	1946.25
25	M74T487	73.5311	8.11928	781.265	550.569	888.254	973.578	840.185	936.962	777.631	491.662	735.368	781.985	927.598	866.139	687.434	584.608	967.391	722.868	666.753	622.13	672.478	647.826	625.716	816.173	660.211	803.72	556.981	824.211	656.079	845.072	823.661	857.434	667.919	616.921	776.221	816.673	763.851	724.067	634.249	896.983	826.244	767.485	643.324	589.627	863.069	701.76	735.05	519.922
26	M75T493	74.93	8.21172	1512.09	1731.96	2013.77	1526.21	1639.35	1585.3	1395.44	1645.8	1790.35	1717.53	1751.42	1712.41	1332.19	1534.36	1539.02	1796.49	1627.02	1309.43	1497.45	1497.73	1682.62	1479.74	1317.23	1638.34	1896.52	1769.39	1735.46	1472.19	1851.94	1446.98	1694.63	1496.29	1702.82	1557.2	1453.63	1592.08	1854.55	1701.37	1511.69	1583.88	1396.56	1154.26	1486.02	1560.19	1609.41	1577.84
27	M75T124	75.0254	2.06652	2186.91	2025.74	1795.47	2005	2114.11	2456.49	2070.22	2038.41	2012.97	1820.72	2181.91	1699.4	1860.62	1736.31	1906.89	3204.02	2155.36	2027.92	1730.7	2247.54	2328.09	2465.7	2023.89	2558.81	3154.77	2549.1	2155.83	2468.31	2385.75	2947.41	2323.47	1943.01	2332.3	1907.46	2267.06	2185.07	2772.63	2190.14	2045.05	1652.15	862.823	868.817	915.858	1056.19	1758.07	1713.97
28	M75T269	75.0432	4.49052	965.245	990.228	1192.82	822.789	1049.54	1999.05	1309.23	735.539	662.005	995.232	1328.56	1319.69	1392.93	1267.87	1490.7	1443.94	1818.05	1887.64	1575.86	1834.55	574.667	603.94	493.345	840.316	635.333	867.991	882.345	907.4	954.638	659.52	238.234	131.723	267.267	385.863	296.233	539.604	494.493	452.245	331.892	535.335	569.516	791.24	981.314	1031.27	805.843	593.289
29	M76T488	75.9443	8.12777	838.133	630.596	970.589	790.089	996.231	891.684	856.654	1062.64	995.718	901.92	581.751	844.511	1007.48	993.517	957.197	846.277	375.607	911.496	852.345	1038.03	875.041	640.911	987.72	822.313	841.608	1067.84	801.644	903.324	874.674	387.206	842.888	917.993	1066.41	1096.15	971.325	689.092	932.326	978.166	1000.3	857.514	984.802	837.105	835.06	700.877	968.911	967.765
30	M77T493	76.9269	8.21588	443.155	533.003	543.131	549.493	316.093	550.563	593.438	502.339	539.549	540.64	302.325	535.294	609.728	458.725	525.893	425.752	458.088	538.892	622.138	460.724	466.116	432.734	443.139	501.368	420.356	512.835	539.369	516.971	507.703	537.501	460.698	584.593	552.773	500.614	436.441	505.692	562.604	567.694	547.495	666.608	388.538	403.806	465.585	593.985	498.8	446.582
31	M77T433	77.0377	7.21667	1729.52	1372.64	1892.49	1992.35	1992	1784.91	1700.51	1304.98	2245.77	2129.25	2041.16	1365.59	1311.61	1717.6	1823.09	2395.58	1475.89	1907.27	2090.67	1684.79	714.236	1021.03	634.968	1899.27	1108.58	1659.13	1551.36	1923.7	1074.83	1386.8	1303.68	1148	1428.18	1055.4	1578.58	1328.51	891.286	1611.89	1139.04	1002.63	1278.34	1098.86	1323.15	1543.68	1800.5	1113.15
32	M79T41	78.9963	0.6899	1571.45	2409.4	2017.62	1662.27	1380.14	1254.21	1609.61	1991.33	2016.18	967.424	1479.31	1466.01	1557.71	2349.9	1989.42	1285.01	2861.73	1962.11	1605.25	1313.56	1225.76	1840.82	1205.98	2154.15	1070.27	1427.65	1349.52	1031.62	1630.3	1209.4	1616.19	1323.87	1316.66	1662.41	1927.63	1362.68	1013.75	965.159	1076.21	1079.95	1212.26	1699.1	2083.8	2197.44	1952.06	1486.34
33	M79T487	78.9983	8.12102	3184.94	3197.15	3576.03	3363.54	3612	3385.63	3839.84	3617.02	3455.15	3516.3	3265.26	3497.71	3073.01	3664.19	3402	3408.4	3436.51	3710.21	4136.63	3673.64	3225.85	3236.23	3597.31	3265.74	3486.34	3395.3	3500.07	3232.07	3670.66	3593.62	3265.94	2960.07	3395.23	3426.35	3235.8	3243.37	3585.54	3407.03	3504.31	3374.21	3569.04	2897.06	2944.11	3716.09	4481.99	3266.71
34	M80T487	79.9958	8.12162	1292.11	875.027	1557.1	1304.83	1547.02	1592.32	1611.82	1708.62	1664.41	1452.54	1362.61	1259.98	1259.92	1697.15	1546.3	1539.99	1525.18	1583.9	1588.82	1892.23	1541.76	2587.86	1476.7	1540.65	1532.16	1697.83	1384.45	1165.74	1775.72	1698.4	1251.43	1170.32	1828.39	1680.03	1645.24	1693.19	1605.72	1370.46	1589.6	1464.18	1956.78	1487.67	1314.54	1704.53	1722.69	1722.1
35	M81T136	81.044	2.27057	2250.73	2315.95	1682.45	1774.13	1592.78	1621.75	1552.13	1121.95	2062.3	1777.14	3386.14	3252.37	2976.02	2564.05	2362.45	2109.9	2985.62	3325.07	2818.91	2578.51	1578.01	1251.03	1400.78	1446.99	1300.63	1237.13	1371.45	1443.3	1273.34	1527.49	1206.81	967.603	1136.63	993.003	930.221	1071.21	1070.65	1060.01	981.497	1066.02	1800.39	1928.8	1873.89	1673.14	1577.62	1528.23
36	M82T523	81.52	8.72377	3230.27	4435.83	5369.2	2328.12	3495.98	2457.96	1654.08	7105.79	2923.98	5880.38	4646.72	4951.96	4493.45	2416.21	2752.1	2735.4	2383.89	1925.39	4256.29	9988.61	3727.53	2995.23	2717.04	2049.86	677.854	2523.44	2076.36	2126.7	6435.1	2535.75	1817.19	4870.27	4070.06	2597.98	4214.65	12069.9	4592.61	3138.79	2329.66	12071	3388.58	9777.28	13334.4	2170.53	3124.34	3650.77
37	M82T488_1	81.5199	8.13405	16862.6	16033.5	17322.8	16062.2	18311.2	17844.8	17896.6	16441.5	18650.2	16836.3	16418.4	16292.8	18564.7	15454.8	16680.5	18177.8	19580.3	17958.3	17428.8	17799	16328.6	17295.8	16434.8	14937.3	17894.5	18268.8	17751.1	18062	18369.2	17344.8	15241.8	15389.5	15118.6	15181.8	17130	21719.5	17415.3	20461.7	16415.9	16594.1	14033.3	14812.9	16469.6	18136	16849.8	19183.4
38	M82T504	81.9365	8.40505	5213.41	5525.85	4524.93	4129.09	3992.76	5285.89	5434.44	4386.14	4008.93	5302.58	1425.59	4560.1	5955.81	1915.27	4224.48	5197.67	3932.72	5257.54	5479.16	4571.1	5792.31	4724.94	4014.65	1647.99	4778.11	4980.88	757.877	3944.06	4698	5342.7	5187.65	1485.1	4735.41	2153.46	2992.98	5443.7	4243.33	1892.6	1757.54	4376.52	6428.69	5446.56	3198.86	4517.97	2786.7	3215.71
39	M82T44	82.0131	0.727225	620.722	945.76	1015.74	1127.59	799.019	832.374	1226.65	830.963	993.457	960.718	402.573	687.369	589.198	763.265	765.626	800.951	809.286	1053.08	872.252	648.436	833.299	525.417	494.275	621.988	578.313	572.624	570.345	645.198	551.457	580.955	3237.82	2929.33	2640.26	2458.71	3439.99	3033.87	2957.23	3521.16	3098.46	2770.2	2200.93	1411.29	1354.23	1677.35	1435.44	1527.65
40	M82T488_2	82.0214	8.13174	947.451	1295	1636.61	1234.05	1415.15	1433.69	1291.75	1500.06	1214.62	1568.88	1165.26	1303.61	1410.65	1394.08	1270.32	1311.67	2035.34	1392.77	1346.18	1184.02	547.107	853.364	1777.14	1325.59	1376.61	1797.82	1490.36	1329.9	1658.28	1529.03	1047	1350.25	1594.78	1542.02	1070.35	1342.65	1201.74	1273.07	1588.28	1078	1369.6	967.564	897.197	1011.84	1277.62	1166.08
41	M83T507	82.9958	8.45472	11745.5	10773.5	6000.95	5692.01	10315.8	6738.01	9951.54	9286.98	9558.49	8369.68	11214.1	7537.34	8037.5	1636.89	10459.5	2984.27	6078.16	9680.06	9413.74	1273.48	5634.24	5701.82	6658.18	9825.76	5589.55	9264.84	5499.27	4332.05	7930.38	1885.71	6691.16	257.632	9981.28	6607.44	10085.9	10219	5125.86	8232.91	9760.22	10193.5	15948.1	14973.9	13484.7	10704.7	2546.56	9214.04
42	M83T473	83.0594	7.89023	1342.92	1928.4	2867.21	1870.08	2818.55	1300.06	2084.97	3503.06	4611.66	2490.89	2326.85	2418.57	2767.53	2045.11	2557.29	2226.67	3348.59	2483.94	1315.54	3275.72	2133.48	1725.84	1913.55	2481.06	2078.77	1978.76	2095.26	2356.37	1474.02	2959.57	2836.55	1240.48	2145.93	2893.25	1045.18	3922.19	1974.47	1618.61	1768.06	1961.36	1292.94	1052.74	1619.4	2029.45	772.553	508.414
43	M83T389	83.0844	6.48688	11310.7	14004.6	8247.71	13293.2	13321.1	15447.8	4572.27	8824.21	9229.63	11949.8	1545.13	2051.94	1677.67	1753.61	884.252	3239.25	2773.89	1633.34	549.343	2932.41	7445.39	5046.19	3496.99	8324.97	4317.04	8545.15	7862.29	4277.55	7807.53	3905.95	1197.05	2742.06	6796.62	7220.54	6724.36	2555.01	3045.49	3482.12	5720.58	6845.57	1047.48	4026.15	7626.37	12764.7	8380.19	12985.2
44	M83T262	83.0845	4.3704	2244.17	2592.83	1483.14	1323.78	2031.26	2240.17	1854.1	1289.05	2293.61	1114.33	1046.23	1020.29	688.037	997.76	1048.91	1041.2	1157.22	1309.15	1339.97	1122.13	1386.68	1429.64	699.073	1391.68	1320.11	911.596	1490.21	1459.25	1231.14	2116.43	1817.97	1660.13	1727.39	1498.09	1356.73	1794.97	1952.89	506.555	792.176	1632.41	1081.06	1056.05	895.353	1353.18	584.207	1093.33
45	M84T487_1	83.9959	8.1192	13442.1	12342.5	14190.6	11782.8	13263.9	13045.7	13814.5	13237.3	13716.3	13571.1	11756.8	12495	13010	13843.3	12846.8	12596.2	13675.4	12894.3	12811.6	13998.8	12465.5	11217.1	13198.9	12311.9	13228.8	12111.6	13519.8	13046.7	12989.3	12578.2	12142.3	11937.7	12483.5	13703.4	12921.7	12373	13342.2	12266.3	12778	13316.3	12624.7	11311.2	12464.1	12624.6	13608.1	12876.8
46	M84T54	84.0436	0.894975	521.376	284.382	441.288	506.397	535.664	653.141	598.792	539.147	430.414	473.721	689.69	811.146	693.179	1022.38	1110.42	755.63	906.171	561.927	995.044	596.599	1503.45	1176.35	914.695	1238.22	1512.39	1268.82	1293.99	1348.25	1914.4	1471.8	1565.73	1901	2401.48	1760.44	1275.76	2067.02	1948.33	1426.59	1855	1965.36	1161.49	1046.61	1234.6	832.613	1195.12	1263.46
47	M84T62	84.08	1.03387	2269.62	2106.77	2035.98	2055.65	1924.02	2394.07	2232.8	2010.35	1907.27	1945.51	727.029	733.936	886.797	1146.14	987.648	874.835	757.412	1525.71	592.997	797.748	6725.72	6214.29	7074.7	6937.48	6450.3	6436.08	6696.72	6829.99	6753	6710.92	13379.7	13356.4	13647.7	12925.9	14146.3	14394.2	14617.7	12711.4	14290.8	13508.8	6247.21	6132.9	5536.45	5706.84	5685.62	6295.99
48	M84T45	84.08	0.758025	471.472	378.323	372.456	455.685	408.469	423.361	357.746	483.929	267.273	395.709	464.961	330.86	334.33	392.787	394.562	376.434	547.49	444.044	482.589	295.776	1213.01	1065.85	1006.72	1137.48	1099.75	1220.14	940.478	1014.45	1013.92	1346.93	1010.93	921.971	1020.53	1176.34	975.443	888.32	1143.73	989.889	1054.31	1285.66	947.282	694.939	691.842	623.533	690.162	660.661
49	M84T487_2	84.497	8.12187	992.389	609.329	1007.82	765.326	954.473	487.525	814.547	751.095	1056.74	824.017	922.378	558.759	730.435	659.016	738.981	564.635	1076.41	938.193	966.393	872.088	937.28	776.685	823.472	618.475	956.582	831.888	1031.36	920.131	895.725	1102.3	636.098	1025.07	723.584	782.587	1065.86	766.138	707.629	769.498	843.459	1049.72	1088.46	425.867	822.683	873.217	995.99	960.868
50	M85T516	84.9588	8.60059	5196.95	14324.5	5358.95	5597.74	7108.18	34128.4	4907.49	6267.87	6037.27	7561.05	26923	6508.54	6721.82	10404.3	9718.03	9129.83	5223.87	8421.81	6022.31	35430.8	18610.6	4568.98	7134.4	4868.88	7954.68	6783.27	7522.29	6121.56	17902.5	6687.59	7851.87	4553.37	29235.3	4772.3	3703.46	5526.48	6579.16	5177.41	5013.99	8769.5	5505.38	1046.76	6707.71	9199.86	5091.65	21320.7
51	M85T532	84.9588	8.86023	3731.64	4340.86	5513.05	2597.96	6951.15	6923.11	4326.52	7753.26	7831.49	5452.4	8932.7	4040.13	10256.9	7362.47	3365.3	5827.58	4700.03	3417.35	4295.86	5031.39	4705.15	3832.44	8259.66	7346.05	5797.82	4924.72	4336.2	2804.72	3476.67	3322.95	11078.2	5851.81	3654.07	2904.89	3517.86	2186.69	3456.8	3064.63	3789.32	4098.33	7259.65	5377.93	4274.19	8030.32	10590.2	7677.98
52	M85T43	84.9589	0.715392	3609.73	4053.27	4419.56	3540.27	12302	3646.15	3947.56	5548.02	4054.66	4094.12	3516.95	4137.47	4048.06	4177.49	4213.48	4538.84	4060.16	4552.34	4522.28	4269.06	4466.32	3673.74	3493.53	4511.98	4159.18	3861.43	14595.4	3909.85	7618.97	9391.25	5938.07	4484.72	4395.69	3916.84	3746.01	4201.33	4266.24	4183.63	4933.74	4515.78	5822.72	3800.77	5199.58	4915.17	4268.26	4172.37
53	M85T487_1	84.9588	8.12298	58748.4	57016.3	62293.5	65438.6	61470.7	62729.8	61873.7	53542.5	61506.5	61180.5	56702.7	61301.3	69888.8	57603.8	54782.6	62715.5	61876.7	62383.5	70899.6	71610.6	56257.7	48945	59559.7	62832.2	58790.8	69000.7	58689.2	61657.4	58701.6	55484.8	63887.7	53802.9	55592	64479.5	53868.6	56111.6	63164.7	57128.6	57883.2	68140.7	65722.6	53317	55898.9	62068.7	70042.1	58132.5
54	M85T487_2	84.9938	8.11962	4369.1	4306.29	4868.86	4135.44	4192.96	5121.59	5177.52	4229.73	4759.81	4879.52	4286.33	4458.51	4591.07	4506.89	4731.15	4946.76	4339.41	4679.64	4763.84	4754.35	4479.45	4116.25	4736.39	4630.68	4358.93	4664.94	4880.34	4781.79	4508.01	5265.97	3984.14	4297.87	4748.72	4661.22	4853.23	4279.62	4187.95	4116.1	3976.71	4976.09	3766.08	4635.37	4616.32	4958.79	4929.19	4487.97
55	M85T60	85.0276	1.00012	2050.83	3600.3	1529.43	2691.44	2504.95	2121.5	2897.97	2729.93	2434.85	2003.84	2066.21	1877.78	1889.53	2001.12	2278.77	1721.64	3089.99	1923.02	3778.4	1667.95	2045.01	1060.19	1427.52	814.51	1374.47	1354.29	1926.52	1868.1	1093.85	1330.71	2279.71	5551.95	2290.62	2547.79	2318.52	2396.04	2272.68	1848.32	2731.52	2311.78	1714.06	2324.16	3392.06	2234.68	1829.98	3893.47
56	M85T96	85.0275	1.60788	1328.88	1676.74	1607.16	1435.74	1395.91	1264.96	1382.15	1504.46	1490.35	1759.4	987.077	969.313	1142.88	1106.73	1160.89	1166.84	569.039	1241.53	1118.08	1049.21	3239.42	3044.02	475.927	3144.48	459.698	2823.01	449.486	612.537	2915.61	552.409	1230.5	1287.39	1348.75	1092.14	1316.64	1814.49	1255.35	1574.75	1314.83	1457	3261.19	958.384	1122.4	825.519	937.813	946.65
57	M85T390	85.1	6.49832	8616.34	8127.92	4748.62	4637.33	8849.58	7510.31	6488.17	5473.21	8249.53	4677.87	1993.05	2257.46	1103.03	1025.95	2280.46	2345.39	1601.44	1142.95	1972.89	1726.63	4603.13	1573.8	3848.89	4898.56	2834.78	4321.66	3355.85	1968.47	5679.57	4532.62	770.991	3891.3	5629.46	4847.52	5163.67	985.642	1545.43	4876.59	4914.9	979.454	745.466	2727.17	3501.83	6406.81	5237.95	9172.58
58	M86T487_1	85.9398	8.1192	3590.77	3406.57	3768.72	3411.1	3465.17	3591.48	4377.51	3723.54	3877.78	4099.03	3280.62	3950.24	3498.79	3747.6	3958.86	3564.88	3847.18	3808.63	4121.86	4127.25	3137.7	3372.86	3396.13	3877.26	3677.25	4243.75	3920.82	3604.03	3807.37	3810.48	3358.07	3508.68	3488.51	3801.88	3773.65	3859.37	3870.64	3836.57	3679.58	3939.51	3753.17	3296.23	3482.56	4505.9	4222.39	3682.57
59	M86T488	85.9622	8.12577	601.89	596.58	578.587	586.403	865.94	1178.03	765.621	1042.24	1103.4	1057.97	770.028	890.532	625.725	1136.61	467.281	947.464	612.929	665.452	995.432	1110.09	750.708	448.945	857.737	987.845	655.665	1014.9	558.98	618.109	1065.04	957.382	642.549	858.308	759.308	563.35	717.24	735.178	989.727	996.875	628.153	1062.55	875.764	1229.04	1034.27	1073.33	790.352	535.537
60	M86T487_2	85.9923	8.12102	802.012	741.522	792.946	800.292	927.18	1004.7	842.972	896.256	971.491	1051.36	814.794	523.539	706.775	996.405	870.26	746.739	841.438	853.033	672.239	716.625	763.567	823.317	824.982	825.353	851.061	322.312	737.615	1129.22	884.277	613.693	800.44	888.99	749.891	1060.99	1166.29	896.593	968.281	613.072	874.908	990.231	796.186	1201	969.037	872.185	912.268	823.296
61	M86T114	86.0594	1.9	2012.25	2027.19	1933.27	1096.16	942.815	1958.65	1016.43	2011.2	1206.65	1015.95	794.956	796.92	27856.6	938.553	383.241	971.59	1291.21	909.832	282.37	1030.08	4766.77	3153.76	3648.01	3326.75	3763.34	2860.72	5149.66	3912.44	5334.3	5496.79	2052.32	1800.9	1944.94	2133.06	2158.83	1321.19	2299.24	1643.18	1381.83	2361.51	17224	1267.54	2758.27	1573.99	1645.57	1403.73
62	M86T53	86.0592	0.889617	283.148	340.043	270.979	164.396	173.113	244.235	236.881	267.169	189.188	298.694	245.895	358.074	422.35	270.821	238.976	238.736	287.341	406.537	389.997	122.522	1452.15	1511.69	874.963	1099.41	1578.42	1965.03	1482.6	1619.83	1303.19	1483.63	7829.95	7292.7	7284.3	7824.56	7602.27	8114.81	8395.34	7546.55	6349.03	7798.28	2782.38	2444.96	1867.09	2437.47	2016.9	2831.9
63	M86T110	86.0956	1.83471	4038.81	5365.05	3979.67	4649.46	4085.76	3615.14	8505.51	4374.72	4001.34	4157.56	16102.4	16370.2	31583.2	29580.7	14437.5	16813.3	18209	17151.2	35683.4	15924.9	39255.2	26412.8	24177.8	24847.7	27275.5	24765.4	28882.6	27796.9	27571.6	31239.6	73714.2	76272.5	72265	65969.9	66928.4	73331.4	146590	73637.6	69514.9	76146.2	34793.2	30777	27864.7	29574.8	34023.5	31344.3
64	M86T71	86.0955	1.17933	1318.77	898.584	1171.08	1239.84	1246.91	1204.32	1318.19	1223.46	1385.95	1265.6	4851.88	5412.8	4964.84	4907.13	5274.35	5615.16	3105.82	3980.6	4464.72	5246.58	9314.23	10149.1	9064.99	10517.8	8976.69	9355.09	7518.7	10141.7	6694.61	5493.13	21743.7	23335.9	23363.8	21964.3	21853.2	23501	13862.8	19390.6	21272.6	17935.3	29117.6	10286.7	10648.5	11512.4	11451.1	9398.88
65	M86T44	86.0956	0.737383	382.516	577.131	317.573	662.776	587.149	512.756	731.674	492.551	502.878	572.37	847.506	1238.4	1296.58	1361.61	1415.19	1457.3	1462.24	1274.99	1654.84	1365.38	2947.97	3112.89	2568.97	3382.9	3005.35	2989.44	2944.73	3297.83	2468.59	3187.03	17984.9	20107	17306.8	16675.2	19607.2	16464.7	19889.4	18897.9	16475.6	18597.9	7416.42	6816.33	6492.02	7143.16	6656.32	6315.69
66	M87T44	86.9919	0.72565	666.24	989.23	1007.09	1321.86	867.042	951.345	1196.86	870.81	1190.02	876.397	438.162	842.821	582.845	741.408	765.128	974.852	942.219	1327.54	810.645	851.374	911.669	612.776	596.076	882.486	717.588	659.921	734.526	654.457	596.544	710.013	4057.75	3809.1	3603.78	3294.99	4434.79	3958.3	4085.21	4217.73	3685.9	3378.54	769.203	1741.85	1606.2	1972.79	1847.49	1610.9
67	M87T331	87.0432	5.51024	16773	18054.4	20045.3	22787.9	17656.5	17579.1	17535.9	17135.1	17413.8	16723.1	17979.7	17550.3	17976.6	18875.2	16847.4	21186.8	21622.1	21982	21111.3	19688.3	15779	17201.9	15915.7	15014.3	18382.1	17102.6	17633.7	18001	17771.8	33016.2	16822.4	17715.4	16983.7	17769.8	17401	19284	16083.1	18498.4	16061.7	16683.5	20020.6	15955.4	16453.9	15621.4	17413.6	15902.2
68	M87T106	87.099	1.76587	232.141	286.558	369.592	282.072	321.523	356.6	288.108	274.927	302.58	249.363	1201.02	1281.63	1025.97	1056.97	1111.55	1173.43	1122.75	1383.03	1235.46	1033.07	1998.76	1843.94	2209.09	1756.44	2010	1891.72	3763.95	2183.16	2111.52	2616.54	4303.27	4896.98	3729.03	4102.47	3933.84	9216.15	3443.11	5153.11	4236.86	4112.85	2184.73	1660.52	1497.97	1601.15	2083.22	1745.05
69	M88T507	87.9232	8.45383	7781.87	7397.54	7693.15	5121.91	5929.39	3723.52	2360.31	6800.37	3681.74	3991.9	2754.03	6248.47	7677.95	6221.86	2511.35	3290.76	7586.29	7325.71	7412.25	7302.69	1441.71	1498.75	4574.26	7639.19	6349.89	6323.23	2051.91	7289.27	7425.87	6423.24	4726.23	6967.69	1360.34	2787.64	4525.42	3585.64	3202.55	2310.77	3341.9	7682.13	3603.15	1116.92	4078.53	3008.92	5014.75	5974.52
70	M88T533	87.9231	8.87965	765.553	688.48	740.028	907.44	763.61	1537.4	702.02	259.996	626.621	439.69	728.506	767.107	805.302	737.889	631.38	1071.78	726.106	683.049	666.03	718.901	475.966	1457.68	661.157	784.801	662.425	1327.11	1068.76	739.819	701.683	553.518	739.36	763.107	777.998	290.102	718.65	651.464	422.545	686.126	261.714	669.586	746.765	727.913	817.967	420.899	549.51	664.387
71	M88T487	87.9354	8.12212	1311.23	1611.05	1603.33	1465.87	1746.14	1628.67	1519.58	1764.53	1591.06	1867.42	1302.53	1750.57	1512.41	1705.3	1624.02	1612.51	1850.53	1614.37	1590.86	1685.12	1460.48	1222.72	1381.34	1780.36	1488.23	1625.45	1657.16	1212.95	1475.7	1745.72	1606.52	1627.41	1120.52	1610.59	1872.23	1483.88	1565.87	1462.9	1528.3	2035.69	3027.54	1275.37	2007.11	1391.4	1626.64	1552.88
72	M88T331	88.0464	5.51032	777.111	869.681	861.693	880.589	850.225	937.024	1141.18	537.367	679.975	1059.69	920.215	853.317	1028.43	876.984	1148.51	1145.08	922.643	1142.15	602.884	593.4	1032.27	909.149	615.619	521.895	988.762	1042.71	776.582	916.493	678.997	697.902	963.088	445.997	963.92	751.559	1077.71	502.272	990.297	1201.07	854.207	673.495	892.814	723.973	797.586	754.866	845.519	526.801
73	M88T464	88.0748	7.72708	12299.9	27307.8	53543	65466.2	50549.9	42850.2	22328.6	67130.4	45387.7	93757.6	27971.8	45098.6	47001	69564.4	125509	65222.3	50210.6	37792.4	45242.3	88309.7	16764.9	9613.55	25066.5	62539	35901.5	39557.5	35443.7	66247.6	27161.2	71382.4	10605.7	24798.9	37430.2	45033.5	27936.1	69586.1	29519.6	100447	44380	73330	4819.69	27500.4	28370.7	25351.6	79965	52795
74	M88T426	88.0747	7.10207	28462.4	44520.2	115135	32823.4	75824.7	16563.7	82365.6	121323	40490.3	56863	31991.4	28025.3	115011	106281	69693.8	61250.2	34787	62422.5	65148.5	63079.4	32636.2	28371.1	29594.6	54587.2	69488.7	97723.1	101516	149649	58120	44217.3	11776.8	30344.9	58699.5	81772.3	78471	29981.2	82069.9	117131	67114.8	36827.3	24828.1	31788.9	23698	53319.4	12887.7	105034
75	M89T487	88.9516	8.12398	1556.34	1497.43	1887.46	1274.8	1454.64	2065.59	1675.5	1584.14	1410.65	1925.12	1568.97	1711.65	1401.18	1642.53	1339.03	1489.64	1507.17	1582.74	1542.22	1499.75	1706.28	1366.88	1579.94	1372.12	1613.82	1423.47	1620.56	1448.95	1208.52	1703.24	1665.72	1493.79	1508.13	1306.84	1599.1	1287.05	1552.67	1664.42	1840.84	1565.7	1514.94	1953.98	1787.81	1475.05	1110.02	1602.47
76	M89T262	89.0588	4.36827	11221.8	11730.8	12431.3	12657.7	12430	13009.7	13025	12756.4	15505.4	15803.7	6581.53	6845.82	8043.78	7485.84	9618.27	10282.7	8750.56	14657.1	11967.4	15390.9	9024.59	8269.33	9590.53	8841.59	11006.7	11865.6	10242.9	21753.3	11073.9	12372.4	14721.9	9874.9	8758.4	10234.1	14239.4	11315.3	10377.7	11295.9	11849.5	22277.3	9505.03	8092.98	8496.2	9445.42	10300.6	11476.4
77	M89T44	89.1065	0.732183	1335.06	1408.75	1989.56	1903.37	2639	2763.32	2391.76	2453.93	3465.1	5359.6	1558.55	1476.56	1886.09	2216.63	2277.22	2674.9	2253.39	2691.38	3500.9	5974.04	1670.24	1586.85	376.207	488.128	380.243	441.817	363.98	2344.84	288.778	447.333	1781.75	1545.8	1562.71	1289.55	1663.3	1501.79	1492.83	1603.78	1473.01	1444.99	736.593	677.262	716.991	746.355	826.589	691.081
78	M90T509_1	89.506	8.47897	27064.5	24968.4	14068.7	9137.32	16287.8	23532.6	23909.6	4873.26	15692.1	9038.99	24602.9	25487.7	24814.2	23675.7	9586.91	22844.2	23911.6	3144.81	22666.2	14118	19811.9	26419.9	24792	24645.9	12152.5	17584.7	12856.1	22963.4	17194	21887.1	11426.7	25459.2	24892	9851.81	23088.2	13589.2	8644.85	8867.93	12812.3	12136.6	29798.4	28214.1	24965.4	25092.4	7779.95	18467.4
79	M90T509_2	89.9387	8.47813	10014.5	1474.47	8937.62	7090.16	2181.58	9883.07	7816.92	13122.6	4562.91	8326.37	5575.92	7018.29	2799.12	7476.34	12381.6	12147.4	5113.81	12655.1	12332.2	10565.7	10423.7	11115.2	2814.89	9352.71	11891.9	5403.14	6725.44	2376.84	9688.73	5897.55	9791.21	9888.15	12953.7	7911.56	10252.1	5417.47	9751.93	9727.14	8367.09	6829.79	6654.38	6240.34	911.131	7031.38	7157.41	10572.7
80	M90T534	89.9387	8.9007	1791.01	2661.62	2767.58	1772.48	2490.5	143.863	1262.2	1977.78	3060.72	2579.23	1710.4	2004.63	1793.05	995.223	1813.93	1975.29	798.289	1877.32	1873.44	1964.63	1255.76	1883.63	2642	3485.93	1873.73	2663.23	1461.25	1760.95	2829.57	1000.55	1920.79	2399.32	1941.43	805.603	968.778	1022.03	2362.57	2814.09	1255.25	1162.52	1792.46	2008.94	2082.54	2825.02	1319.16	1187.13
81	M90T53	90.054	0.877883	85.0875	223.898	182.67	201.498	328.629	229.174	322.081	142.188	283.302	361.786	537.739	553.716	753.925	576.293	710.713	500.701	554.577	504.307	514.377	732.689	675.979	545.794	520.201	600.423	1156.79	708.844	618.055	937.496	301.386	613.958	3875.52	3739.95	3663.81	3567.55	3934.1	3386.21	4136.67	4266.58	3619.4	4002.9	1207.24	1121.23	1176.57	936.046	1278.05	1152.98
82	M91T487_1	90.506	8.12157	17342.1	16727.2	19636.2	17094.1	17403.1	18325.9	20531.4	18402.4	18934.8	18634.7	16368.2	17193.8	17278.8	18506.3	17101.4	17160.4	18328.3	18648.8	19198.7	18687	16534.7	16071.1	17672.5	17301.7	16506.7	17422.2	17231.2	17414.1	17756.8	19154	16337.4	15232.4	17992.4	17434.6	17392.6	17661.9	18202	16755.7	17577.1	20463	15153.8	17297.1	17024.7	18548.7	19237	17572.9
83	M91T488	90.525	8.12786	1723.35	1988.44	2030.75	2020.13	1955.09	2106.68	815.44	3468.51	2173.65	1435.97	1850.36	2017.9	1950.44	2024.69	2948.41	2421.9	2059.62	2689.77	2072.49	2324.65	1960.36	1894.41	1896.05	1663.52	2228.86	2341.3	1944.01	2901.34	2425.1	2128.19	1742.04	1868.93	1747.96	1663.6	2355.41	2642.02	2653.33	2041.25	2014.7	2479.41	1756.62	1658.54	1527.51	2044.14	2683.21	1998.74
84	M91T482	90.9757	8.02569	2199.86	3276.88	2484.93	3284.42	2564.9	2911.09	2681.78	2376.12	3053.4	1987.15	1919.62	2604.21	2728.66	3042.37	3558.9	2579.64	2884.89	4376.56	2776.42	2560.48	3903.85	4391.36	4295.01	3447.8	3198.93	3028.78	4397.2	3164.71	3878.28	4432.58	4219.37	3689.87	2179.82	3841.77	2166.08	4070.43	3316.04	4324.73	2737.06	1632.9	3220.34	1643.49	2573.34	4863.27	4631.69	3446.7
85	M91T487_2	91.0073	8.12333	1787.49	1584.4	1714.78	1605.18	1615.7	1957.69	1702.06	1575.41	1608.95	1638.47	1493.72	1436.16	1426.81	1460.44	1459.42	1652.01	1749.91	1339.77	1531.4	957.311	1550.82	290.264	1449.3	1407.53	1798.89	1645.33	1363.45	1620.26	1623.43	1588.58	1088.28	1407.33	1671.32	1341.66	1586.52	1363.96	1676.55	1380.61	1454.02	1960.39	1720.83	1353.13	1719.69	1372.69	1742.85	1300.75
86	M91T433	91.0533	7.21762	9784.55	11599.2	11215.3	9843.07	12343.7	11319.7	9384.99	13628.1	12854.8	11098.8	9232.92	11091.2	11702.7	10582.4	10365.7	13130.4	10762	12384.6	9175.77	10997.3	6243.05	8259.93	8054.56	7085.15	7332.64	10519.5	9407.15	9381.26	8232.83	5927.29	7998.47	9124.71	11646.4	8757.92	9991.6	8685.43	8084.76	10881.7	9246.13	9500.54	8911.22	6693.87	10232.2	9320.39	9462.31	11421.3
87	M91T265	91.0533	4.41832	1430.97	1969.64	2149.47	1745.14	2296.85	2267.15	1860.43	2272.55	2137.49	2092.81	1758.2	1841.67	1925.89	1837.73	1772.42	1814.14	2094.93	2009.37	1935.3	1970.96	3204.12	2360.04	2602.59	3338.02	3308.87	6352.6	3818.83	4425.66	2731.69	3254.8	5021.76	5083.09	5607.48	5431.93	7618.09	6102.34	5969.14	7356.63	6131.98	5531.45	5097.12	2858.24	2846.53	2197.27	2966.57	2964.63
88	M92T487	91.5039	8.12115	6980.23	6800.95	7940.95	7387.04	7284.52	7208.58	7799.59	7657.21	7222.95	7150.79	6700.09	7066.23	6989.69	7135.01	7093.11	7706.66	7153.34	7697.25	7487.49	7189.03	6772.33	6595.69	7373.65	7713.06	7145.6	7289.5	7783.92	7300.19	7495.25	7475.3	6840.73	6449.09	7580.45	7057.35	7105.24	7369.64	7160.24	7208.57	7430.07	7414.75	6456.86	6462.2	6524.17	7774.22	7559.48	7353.07
89	M92T488	92.0049	8.126	818.389	856.589	858.04	572.713	766.274	1090.9	1014.42	975.994	1050.94	916.27	845.651	835.255	804.773	880.425	794.983	739.459	836.894	714.06	963.522	1179.17	702.407	803.226	699.17	806.56	703.853	775.142	986.807	532.459	705.875	1054.88	685.145	905.566	866.166	905.31	569.369	759.168	944.298	953.393	796.126	817.452	921.51	960.807	801.345	545.105	781.326	705.198
90	M93T487	92.5025	8.12414	1097.92	859.383	1171.6	985.515	827.184	1051.73	1231.42	1103.85	1232.63	1483.56	1011.6	1242.88	1056.57	1187.91	914.275	1048.75	1028.39	1037.05	1079.42	601.648	828.606	1011.45	1084.81	1181.22	850.219	966.23	816.133	1050.44	1223.87	1035.48	775.32	1007.53	1206.98	1227.94	1216.4	1038.66	673.065	1006.75	982.824	1224.11	809.661	807.286	1171.56	1118.73	1094.7	1111.25
91	M95T433	95.0478	7.2174	2689.27	2805.63	2256.84	1907.91	2473.07	1944.58	1910.58	2204.7	2203.02	2145.68	2010.66	2460.68	2592.2	1790.7	1982.81	1941.85	2198.92	2140.28	2575.31	2701.3	1593.94	2355.93	1570.77	1055.86	1495.2	1768.62	2105.9	1271.09	1956.98	1905.23	1393.8	1813.2	587.643	567.842	1526.83	1561.31	1413.44	1636.72	1470.17	1373.04	1893.83	1973.29	2142.89	1534.09	1994.53	1693.76
92	M96T484	96.0434	8.06293	478.256	416.372	519.053	573.561	672.049	650.117	477.768	522.062	627.704	560.09	444.967	659.925	424.394	544.908	709.92	748.884	717.826	608.92	514.5	430.271	288.28	179.309	499.877	350.572	471.861	593.442	337.937	399.64	373.447	471.555	502.103	545.764	455.529	664.283	678.68	526.608	642.528	454.207	546.21	616.051	409.428	321.345	518.74	584.911	442.778	409.055
93	M97T509	96.9598	8.47643	2992.65	9433.33	9018.99	8215.97	8013.2	9885.47	8628.97	2546.13	6571.93	8124.59	9531.26	6326.52	10129.3	2075.7	7088.9	10414.4	9964.3	1843.28	1478.76	9729.98	5357.39	1883.37	9420.06	10280.6	7750.01	9665.12	8215.45	9464.56	10321.6	1988.08	9357.52	2568.36	9015.58	6315.17	6562.42	10030.9	8223.01	6830.4	6829	2244.15	6644.7	6633.13	4106.75	9620.81	5010.55	5720.79
94	M97T59	97.0275	0.984608	6260.91	3684.51	3840.27	6092.55	3675.19	3655.94	3665.83	3246.65	1335.91	2946.98	5817.21	3204.36	3108.97	3303.3	3860.15	2964.45	3639.44	3503.68	5570.57	6259.28	3533.69	2720.35	2762.75	2471.83	3593.43	2572.68	3071.36	3047.76	3052.96	2718.9	2861.34	2166.19	2106.46	3133.36	3301.03	2735.24	2277.57	2770.1	3310.3	3045.74	2402.51	4961.13	4990.98	3527.79	4796.59	3364.36
95	M97T96	97.0276	1.60716	1747.54	2126.14	2796.27	2242.82	2125.89	2113.38	2086.42	1963.57	2356.03	2398.38	1591.66	1452.58	2134.76	1624.39	1910.3	1953.61	1853.69	1948.29	1586.82	1872.91	829.926	812.15	804.509	948.6	747.755	721.8	814.681	965.246	861.385	1188.27	1208.71	670.697	1398.6	1384.77	1192.56	1198.46	1384.73	1637.12	1390.65	1458.07	635.337	1387.7	1263.83	1155.54	1271.84	1172.81
96	M97T470	97.075	7.83503	8514.35	4627.49	7249.95	1509.71	9139.35	7543.6	10926.3	4234.48	9252.33	3944.2	14679.5	4396.26	7179.27	8532.65	10693.7	15703.2	12698.8	12244.1	7185.77	6486.6	7850.08	9713.43	5912.38	7365.25	7628.84	7927.47	5172.99	5963.46	4319.62	7926.56	8185.62	7421.41	4515.12	11478.3	5434.84	4780.92	2528.64	10482	7316.2	8346.95	6057.49	6508.56	4032.69	7746.22	9510.94	6271.64
97	M97T389	97.1002	6.47625	20453.2	16468	12868.6	22464.3	19615.2	20023.8	20777.4	10805	20093.2	20177.3	2875.67	2368.11	2219.64	1300.17	3698.46	4609.57	3979.36	2919.59	5010.93	4336.21	10702.5	9207.43	8087.36	11295.2	10096.2	10735.6	9686.33	13320	9711.74	9801.83	2585.46	10653.7	2580.49	11276.2	12206.4	3956.79	12588.1	6882.68	7162.7	8893.03	552.328	10245	13399	21680.5	9663.66	19616.3
98	M98T487_1	97.9524	8.12441	981.407	1075.06	1387.32	1274.77	1405.65	1431.39	1629.63	1271.07	1319.15	1214.03	1220.27	1442.76	1514.15	1260.09	1198.96	1117.94	1160.14	1329.81	1389.72	716.354	834.829	1345.23	1015.32	1088.69	1362.31	1325.48	1440.64	1400.96	1330.79	1130.36	1498.25	1444.96	1208.66	1542.31	1423.44	1309.92	1565.12	1369.08	1176.99	1267.98	1524.82	6237.9	1107.4	1441.83	1769.88	1280.82
99	M98T533	97.9676	8.88893	903.358	1092.97	840.545	682.72	509.626	840.35	968.967	996.515	106.134	1303.39	634.032	1204.28	729.128	989.563	800.537	998.724	1198.97	811.058	1128.82	814.323	1164.84	2713.71	898.805	891.226	880.155	158.73	1819.44	682.503	429.165	959.642	2419.06	816.617	974.881	941.143	725.527	543.321	1124.59	744.363	984.951	378.382	1341.68	1266.13	1224.64	712.845	1644.92	1843.31
100	M98T508	97.9676	8.46582	10686.2	8519.82	6431	9665.98	7886.61	5460.24	3342.4	2440.24	5920.81	4009.19	10992.4	7647.46	9119.63	6425.8	9019.31	9774.99	3517.71	5663.21	8021.36	2697.51	4020.85	8344.63	2621.79	1042.43	765.765	3701.6	3863.43	8169.55	3691.81	6007.45	2262.12	4128.68	5358.88	916.23	8883.25	9271.87	6489.75	8901.72	9851.34	9612.78	13365.1	11922.3	10746	9219.45	2625.67	6991.67
101	M98T37	97.9678	0.624242	6415.65	3910.75	5781.3	5010.87	6149.25	6746.86	6792.49	3117.86	7426.46	3473.59	5180.9	4321.1	3846.47	7842.81	5113.77	7659.75	4488.03	3590.45	8711.77	3744.36	3576.25	5494.46	5362.64	7429.24	6772.54	5302.52	5130.16	4445.47	5111.27	3275.55	6033.16	4042.18	5125.58	4790.17	4900.24	5354.4	4972.52	7837.94	4895.59	3877.19	5741.29	5913.63	6295.63	4542.27	4986.11	3989.75
102	M98T487_2	97.9988	8.12212	2104.83	1977.64	2389.81	1980.91	2278.45	1987.18	2246.92	2015.66	2350.44	2414.46	1772.87	2099.65	1950.53	2079.69	1946.44	2003.78	1962.66	2078.49	1933.19	1800.95	1908.92	2174.12	1570	2105.23	2088.03	2013.04	1757.55	2188.09	2113.71	2564.23	2009.96	1786.53	2018.67	1996.05	2311.26	2043.09	2271.24	2102.86	1964.07	2211.7	2476.96	2029.4	1599.12	2163.24	1960.03	2185.07
103	M99T487_1	98.9601	8.11962	6723.89	6551.77	7843.69	6913.14	6946.92	7180.62	8522.51	6794.83	7724.5	6890.3	6021.21	7236.58	7760.4	6398.71	6746.95	6679.74	8265.31	6829.5	7585.35	7818.35	6952.6	6112.94	7370.79	6665.42	7185.83	7117.21	6833.48	6873.57	6955.77	6961.69	6851.16	6356.95	6647.5	6901.6	5425.34	7016.28	7334.06	7237.14	7082.77	7380.41	6609.28	7247.13	6127.83	7299.66	8391.94	7019.11
104	M99T54	98.9834	0.893517	41867.7	44867.7	42894.2	41694.4	42963	44967.5	46015.8	44078.6	44851.1	46596.9	16160.6	16023.6	17275.2	15130.2	16802	15490.9	16259.4	16031.8	16718.2	16906.1	68318	58345.3	64368.9	64712.8	59591.7	68606	67320.2	63251.3	63184.3	65483.7	16885.1	14678.5	15813.6	16412.7	15050.1	15330.3	17217.1	16463	16109.9	16015.4	40802.2	33944.6	33504.4	33861.7	35656.3	34117.8
105	M99T487_2	98.9965	8.12367	885.877	921.453	1073.91	800.123	906.351	879.276	1234.72	895.537	895.486	1165.4	894.198	776.881	872.361	864.339	847.926	1128.13	789.005	807.525	805.822	912.592	1006.16	921.819	946.296	988.052	1035.66	1076.61	1076.76	858.871	881.149	992.049	829.939	440.985	935.409	1062.78	1161.03	928.709	950.034	822.57	1064.72	1049.42	928.007	1066.13	541.793	802.691	676.158	934.519
106	M100T487_1	99.5113	8.12335	2203.31	2441.76	2544.87	2143.32	2656.62	2758.21	2987.62	2213.69	2301.38	2168.62	2380.15	2457.57	2364.62	2216.79	2438.64	2492.87	2485.12	2426.84	2669.94	2494.57	1938.1	2478.51	2156.89	2138.34	2185.18	2529.95	2330.96	2193	2550.56	2707.94	2115.39	2347.07	2116.41	2710.17	2480.24	2355.45	2587.36	2541.71	2647.82	2602.32	2123.87	2222.95	2305.29	2602.88	2594.22	2503.94
107	M100T487_2	99.9479	8.12359	480.77	509.646	553.855	490.59	607.373	844.164	724.153	689.279	598.442	776.028	590.39	610.397	658.147	511.367	748.985	654.896	465.952	825.568	652.498	579.463	702.088	646.229	568.245	632.249	594.347	700.453	688.257	494.939	726.942	834.642	855.104	756.024	609.105	591.475	553.346	382.505	788.516	572.806	634.167	498.51	883.138	946.302	1083.6	666.458	589.232	635.496
108	M100T487_3	99.968	8.11773	3596.52	3264.03	4186.97	3833.95	3816.49	3092.88	4262.86	3875.33	3780.29	3482.62	3703.58	3751.71	3500.46	3519.72	3470.54	4144.72	3774.87	3996.66	3818.75	4051.33	3319.47	3504.02	3825.23	4158.6	3314.34	3542.07	3500.57	3349.14	3597.87	3487.1	3732.51	3824.07	3563.69	3869.74	3616.35	3630.46	3987.49	3607.41	4160.49	3881.8	3659.57	3355.18	3983.26	4112.92	3604.71	3743
109	M100T158	100.075	2.63058	7551.81	8200.22	7882.96	7065.94	16479.3	6679.98	7349.44	6243.14	6622.26	5454.57	13345.2	9511.24	9534.78	15583.2	8016.22	7085.63	6725.84	7615.99	7489.43	7427.78	10361.2	15185.2	14367.7	10826.5	12139	15622.5	11516.9	9617.01	9015.75	10022.5	7349.69	6974.05	8156.04	7790.99	7483.54	6353.24	5514.74	7042.83	5753.69	15630.7	6776.39	8888.23	8406.86	9261.71	8048.25	6882.3
110	M101T487_1	100.509	8.12333	979.807	812.637	460.474	768.625	997.287	1121.63	862.493	1239.69	1137.82	991.203	921.484	857.079	876.976	817.548	503.991	888.489	1020.68	926.471	1007.16	984.807	1056.13	703.743	963.727	889.212	1080.21	946.709	1006.71	1002.93	961.885	711.013	993.625	1010.45	995.019	622.795	966.598	984.771	1068.97	966.857	1048.52	802.37	1013.82	1105.35	1084.48	672.725	944.522	793.48
111	M101T487_2	100.955	8.11978	2618.3	2733.63	3086.38	2982.01	2711.02	2535.19	3018.99	2540.88	2619.19	2907.9	2366.8	2727.86	2754.71	2703.21	2612.55	2750.03	2986.9	2719.35	2917.26	2571.11	2738.22	2390.34	2781.1	2479.01	2743.88	2522.54	2651.65	2824.05	2977.86	2743.59	2745.43	2714.87	2473.52	2591.73	2637.4	2735.24	2688.66	2579.48	2657.18	2614.76	2462.22	2039.89	2438.93	2855.65	2815.63	2782.6
112	M101T101	101.022	1.67724	340.033	321.338	234.708	278.054	277.934	252.686	251.9	281.694	262.516	277.345	481.293	541.997	691.685	487.622	529.692	500.383	451.961	484.394	659.886	475.974	1009.54	849.308	941.011	1042.52	825.364	1040.56	1198.11	803.159	1145.28	1028.19	9872.08	10020.6	9840.65	10101.3	8458.65	8921.59	11633.6	9494.76	9766.26	10350.2	3414.13	2769.1	3065.21	2648.14	2736.87	2759.97
113	M101T262_1	101.043	4.36485	651.911	762.143	657.528	865.65	683.774	799.505	737.199	879.269	769.009	708.412	387.348	437.832	391.395	346.817	565.644	644.041	558.9	751.032	689.121	617.723	721.801	480.126	565.846	500.153	788.231	654.238	719.617	546.502	650.692	795.231	672.41	534.219	613.806	582.553	710.415	576.905	587.575	857.278	768.635	561.127	659.103	512.263	356.354	460.316	378.099	519.969
114	M101T58	101.059	0.963583	1718.55	1851.67	1961.93	1749.38	2691.94	2272.46	3775.17	2496.25	1720.59	1947.9	1810.47	1449.94	1491.97	2495.63	1993.14	3136.65	2393.57	2184.42	2096.49	2398.12	1862.1	2071.35	2172.51	2374.05	2569.33	3313.92	2652.43	2800.75	2897.76	3000.81	17636.7	14425.4	14995.8	16119.6	17363.8	16349.8	16180.7	15483.9	15646.2	16542.1	4112.35	4779.87	5083.19	5021.8	5636.64	6494.56
115	M101T471	101.07	7.85228	11898.7	20456.4	20037.5	22736.9	13340.7	23388.9	20498.4	22582.3	5438.47	30398.3	12349	21352.2	39122.5	18318.6	19660.3	19826.3	12807.3	33007.4	25019.9	28018.4	18154.2	24473.3	19309.6	28089.3	13662.4	20283.7	28420.8	10001.2	17696.2	18661.6	20772.9	4462.25	10070.1	20691.5	23885.3	21905	11984.5	12792.8	13815.9	28211.5	22735.6	19487.4	21558.7	12994.4	12939.3	12920.1
116	M101T262_2	101.095	4.3673	8330.6	9106.37	8605.71	8385.63	8198.51	9308.03	10365.5	9232.46	9193.98	8797.53	4182.04	4801.31	6414.47	4952.71	5324.81	8361.99	5812.15	7298.82	7246.94	9761.69	8757.45	4885.22	8879.26	8210.5	7606.65	8738.85	8797	9662.42	6783.52	7418.22	7724.35	7940.86	6992.02	12968	7828.41	8361.28	8135.28	8979.49	8529.18	12060.1	7095.13	6146.75	5448.16	7930.43	6498.25	7257.66
117	M102T493	101.949	8.2193	4061.06	4386.76	4330.67	2269.29	4189.05	3845.25	4306.74	2469.4	4419.89	2546.06	4042.04	4481.14	4218.27	4280.94	4550.01	4356.77	4127.09	4524.77	3996.45	4131.27	4043.51	4226.53	4453.71	2044.96	4228.76	3896.54	4523.91	4491.08	4224.73	2683.71	4501.76	4507.08	4638.17	4518.38	1895.85	4416.98	4453.19	4295.89	4410.66	4570.55	4212.69	4314.41	4195.09	2375.57	4254.17	4727.64
118	M102T487	101.963	8.11781	1507.25	1519.73	1598.96	1457.14	1660.01	1481.28	1749.31	1299.52	1615.95	1666.26	1711.29	1692.32	1560.08	1718.74	1720.77	1436.23	1387.95	1298.13	1501.13	1780.28	1590.11	992.691	1578.72	1579.79	1214.08	1436.09	1436.64	1263.32	1190.73	1554.57	1484.98	1889.51	1687.21	1506.96	1896.51	1492.73	1475.28	1535.52	1058.89	1391.14	1923.34	1369.56	1418.82	1784.22	1693.35	1571.68
119	M102T530	102.012	8.83333	982.215	1139.3	1534.63	1036.33	559.563	1832.36	1050.16	845.25	894.877	760.603	475.248	734.656	1047.74	629.836	662.497	935.992	846.473	803.867	1201.05	678.518	1144.47	375.693	546.338	1425.49	598.409	2269.58	990.076	894.989	865.532	898.934	153.821	558.434	864.507	1055.25	644.675	906.352	884.687	2245.67	830.749	1029.58	1030.36	1111.23	2101.68	845.239	1599	2055.58
120	M102T505	102.012	8.4194	8242.78	6365.4	4574.96	3158.18	3801.17	5428.29	6303.54	4614	4762.02	3150.83	6993.07	4053.79	7156.32	4664	4678.71	6955.8	5249.26	4488.33	4684.09	2285.49	9259.99	7493.03	3876.44	4791.93	3184.37	5399.65	3553.37	5279.32	7198.63	7386.33	6847.32	5201.21	862.727	6570.31	1791.54	7016.41	3269.23	5680.12	5526.51	4390.17	4975.64	9260.09	4961.24	5883.27	6509.29	4173.07
121	M102T41	102.012	0.686808	1768.14	2015.51	1774.87	1863	1391.29	1321.73	1656.69	2170.86	1844.92	1015.63	1931.19	1899.13	1504.56	2312.16	2261.82	1719.45	3093.2	2096.71	1227.94	1279.74	1619.58	1600.54	1863.73	2115.53	1100.86	1813.5	1465.16	1168.49	1368.58	1255.25	1521.79	1277.99	1561.08	1336.65	1777.26	1490.17	1261.86	1049.11	823.54	936.076	2364.53	2044.82	1720.25	2388.04	1909.53	1479.29
122	M102T54	102.054	0.899183	908.811	705.645	775.718	716.813	711.025	752.454	685.477	730.987	728.976	693.335	832.514	1385.09	762.749	930.336	593.206	623.877	400.61	669.395	1119.88	416.156	935.744	919.383	791.139	997.994	1232.23	1172.06	888.736	896.824	1047.11	878.033	1845.51	986.342	1933.93	900.16	1264.62	1277.44	1035.89	1272.2	1124.29	918.427	1182.62	1210.97	1119.71	794.392	928.627	663.509
123	M102T262	102.099	4.3687	502.802	765.431	623.054	427.985	522.701	780.921	794.642	969.374	558.922	930.371	724.252	682.364	410.147	596.925	615.095	697.795	890.176	479.384	462.044	427.932	835.192	857.58	495.977	648.223	426.931	690.27	719.811	1015.31	797.545	1126.19	502.388	655.266	1013.99	590.53	612.816	566.982	850.738	480.886	365.61	497.379	1288.04	693.752	1078.57	896.677	436.582	802.059
124	M102T67	102.127	1.11014	2634.31	2625.12	2253.38	2077.64	2586.99	2789.54	1886.57	2171.73	1892.47	2521.68	2076.26	2221.47	1912.6	2305.62	2553.24	2039.52	2050.92	1876.59	2703.08	1609.01	2827.45	2095.35	2688.43	1748.63	1397.87	2689.87	1791.13	1384.06	1953.21	1435.49	2199.31	2688.89	1323.59	1781.44	2256.4	1686.21	1823.66	1290.68	1105.62	1393.52	5096.35	3683.16	3754.18	1258.18	1366.87	1663.82
125	M103T43	102.969	0.714217	4659.44	1491.57	1764.22	1606.79	1962.72	2439.87	1430.21	1389.24	1614.72	1430.1	6102.36	3954.43	2836.24	1517.07	1454.64	1945.31	1632.92	1657.11	1419.44	2307.22	1861.07	2640.02	7345.12	1896.6	1149.98	1630.26	1184.5	1543.65	4299.22	2969.45	2204.5	2312.8	1418.39	1894.83	1916.06	1799.12	1458.26	2100.57	1675.45	1541.81	3777.58	1572.11	1694.82	1525.56	1653.5	1974.24
126	M103T269	103.038	4.49015	28114.8	28980.3	35544	29744.5	27808.2	33194.4	32433.5	30277.9	32496.3	32391.4	52035.4	50766.9	48875.5	50561.1	48368.1	47946.5	52514.3	55935	52845.2	50516.2	22573.4	22146.7	23279	23655.7	23773.6	22665.4	23193.2	21608.9	24410.6	24239.6	3527.17	3788.85	3037.75	3121.21	2914.54	3331	3533.7	3169.5	3315.95	2974.98	24103.3	25320.2	25721.8	28943.6	26869.8	23863.4
127	M103T154	103.053	2.57133	372.209	346.559	552.145	936.678	995.179	737.274	410.1	446.454	437.58	414.009	1564.96	1400.85	1634.19	1830.07	1396.38	1567.35	2000.9	1351.92	1473.52	1614.75	1567.53	1344.58	1366.18	1647.07	1788	1411.33	1938.28	2079.83	1936.27	1602.42	3937.78	3685.35	3917.77	3646.54	3318.5	3786.85	4091.77	3764.12	3824.18	3611.09	1487.81	1824.11	1466.19	1880.96	1969.03	2076.26
128	M103T236	103.053	3.92712	401.746	454.616	566.868	555.147	422.516	665.966	658.904	439.005	532.225	587.155	91.1226	115.382	427.674	466.791	573.623	455.217	357.199	239.033	400.305	396.601	252.586	198.494	227.894	334.248	552.286	556.499	618.879	352.424	215.282	360.152	1727.87	1624.82	1550.69	1559.01	2383.18	1696.4	1813.52	1743.82	1487.94	1568.76	401.773	538.282	557.944	635.323	615.6	522.547
129	M103T44	103.122	0.737017	148.985	168.03	271.131	491.162	638.324	459.396	362.12	286.323	241.003	339.599	257.662	357.943	422.123	593.847	633.135	381.687	349.658	403.729	382.956	359.866	747.969	704.182	634.477	696.362	615.065	779.179	827.833	759.74	687.916	711.804	3357.78	3815.42	3377.93	3359.27	3843.07	3564.64	3643.18	4047.17	3739.86	3613.39	1615.56	1073.79	1169.75	1545.78	1581.52	1520
130	M104T499	104.008	8.32369	4638.89	4751.02	4947.95	7018.04	5196.08	4725.12	4370.72	3682.02	3432.74	3954.56	3023.19	6093.73	4420.16	4794.82	3843.93	4170.72	4109.85	6067.99	3920.84	3428.24	5042.12	5582.99	3992.57	7323.58	6644.89	1755.81	4592.33	4286.09	5147.86	4270.12	6016.17	2427.13	4268.82	5417.11	5532.19	6839.52	3804.18	4000.37	3409.32	3948.11	7720.06	7930.25	3247.95	4591.27	4830.82	3837.29
131	M104T527	104.008	8.78465	774.391	1717.3	1238.85	746.321	1486.82	285.366	804.457	697.663	381.591	1348.72	1294.36	800.236	701.439	47.97	508.385	925.082	1034.98	502.195	711.862	665.569	622.848	1119.54	748.187	803.767	723.526	592.012	726.847	1951.28	443.118	384.421	532.753	178.484	747.007	771.854	728.056	704.464	748.523	997.077	375.218	675.742	905.405	873.673	1013.13	2226.31	2044.68	775.705
132	M104T269	104.041	4.48875	1021.63	1676.77	1707	1348.5	1457.18	1571.68	1577.75	1553.69	1585.42	1665.36	2643.39	2131.34	2275.38	2427.44	2252.38	2423.59	2356.17	2314.95	2662.99	3020.01	1078.22	1164.7	1246.09	1236.7	1303.11	1150.42	1249.91	1056.13	1218.61	1162.74	343.201	304.076	275.238	351.077	329.116	305.75	277.845	379.758	273.822	229.558	1166.4	1276.24	1021.68	1376.3	1153.22	1092.31
133	M104T54	104.07	0.901292	520.008	418.726	880.876	574.214	709.362	552.207	1010.25	1361.35	530.095	17274.9	430.953	1747.8	2014.93	686.389	497.932	811.921	1800.17	2321.26	307.267	392.709	3970.81	4033.84	4079.14	4043.28	3892.54	4211.28	4161.02	4063.86	4013.43	4426.11	20630.7	20891.2	20680.8	20833.8	19928.2	20308.3	18146.7	20835	22799.4	18848.7	5879.9	5752.91	6024.25	6165.37	5766.11	6101.51
134	M104T52	104.106	0.861667	16209	14735	17396.7	13083	17011.7	15172.5	18459.7	17935.2	17040.1	16599.1	1312.52	1483.31	1727.94	1333.34	1710.13	1872.27	1504.44	1942.65	2387.36	1304.82	46240.8	46169.9	41427.5	48553.6	45154.4	46345.3	44180.3	46218.4	48594	44821.2	33334.8	32137.4	34406.3	31492.2	36548	34612.7	34242.3	34521	33445	36073.1	32777.8	28713.8	30396.7	28312.6	28342.1	29858.2
135	M104T481	104.106	8.02027	2020.97	773.84	1507.41	1120.81	1122.66	748.382	824.408	1518.83	824.481	919.436	1707.93	992.44	2613.84	868.536	776.04	622.644	1614.64	392.881	1132.59	1644.01	2011.78	942.345	1471.54	1100.11	653.448	595.436	998.368	1230.62	1472.27	1126.45	1075.92	1342.91	819.318	928.487	1170.73	1100.87	1543.83	1298.53	969.307	1075.99	1695.76	1064.69	1162.12	1093.34	1439.48	1123.9
136	M105T44	105.002	0.729517	310.369	425.219	406.89	448.449	332.618	272.571	461.728	345.497	349.129	296.041	220.372	309.879	263.177	363.053	377.023	381.085	338.31	441.323	363.735	325.277	409.219	312.679	270.046	383.305	358.439	287.876	331.437	343.314	284.376	359.372	1270.3	1172.74	1479.2	1219.4	1500.43	1298.07	1181.9	1469.54	1388.37	1136.32	286.748	628.434	634.422	551.443	675.675	601.625
137	M105T357	105.032	5.94199	897.341	594.192	544.109	555.744	591.716	581.876	657.774	445.805	850.727	832.356	362.426	446.398	444.181	457.394	408.328	1006.95	282.241	527.84	590.425	792.142	495.367	852.777	475.995	372.823	735.954	247.216	451.18	397.627	609.438	613.152	462.41	690.786	458.502	479.792	447.584	472.646	648.748	731.331	607.835	707.027	535.64	399.238	626.825	452.064	474.002	437.933
138	M105T342	105.069	5.69818	6403.02	7620.43	5204.09	6142.45	5746.9	6839.08	5196.42	5194.43	6601.59	6745.65	4978.95	6564.26	6953.94	5059.39	6303.82	5425.52	5833.99	6518.26	6612.88	6367.22	6551.39	6242.53	5563	5249.53	6786.25	5853.69	6224.97	5616.77	5116.4	6941.12	5066.97	5737.11	8122	6621.93	4884.73	4287.54	5522.28	5528.02	4738.45	6035.27	7044.49	8878.96	9625.28	6575.42	8174.43	7079.67
139	M105T171	105.069	2.85564	255.615	142.592	328.126	232.402	323.723	445.169	370.913	455.94	351.784	427.903	455.323	475.071	461.012	617.983	575.587	394.389	718.689	669.187	555.216	473.273	1481.34	1575.79	1561.49	1700.69	1496.98	1638.08	1824.44	1373.93	1546.1	1525.32	42222.2	47555.7	42354.1	39106.1	38023.2	40822.9	42386.8	43895	43240.8	42894.6	10186.5	10763.3	10073.6	11438	11460.2	10916.6
140	M105T260	105.069	4.33405	563.506	873.338	959.8	643.903	643.289	2111.83	654.146	932.076	320.115	814.763	583.64	392.872	615.35	571.249	520.191	638.094	522.254	642.52	733.852	680.377	1449.1	535.095	1169.75	1154.38	1367.37	3022.38	2995.66	3446.54	1320.17	1148.77	12130	12505	13345.6	10596.5	10216.6	10875.2	10993.7	11466.6	11963	11790.1	3522.58	4128.73	3504.66	3312.57	4129.03	3344.05
141	M105T293	105.069	4.87812	757.589	817.967	832.915	829.611	618.973	761.35	775.497	791.985	747.02	711.097	691.214	517.744	616.004	615.132	698.354	632.55	802.794	656.283	712.086	748.073	1381.89	1448.82	1345.05	2054.12	1092.75	1425.84	1951.4	1222.28	1591.01	1256.32	4775.99	4687.73	4425.53	4527.26	4410.14	4736.47	4358.31	4410.1	4537.33	4364.92	1790.69	2142.26	1560.15	2582.68	1847.46	2225.96
142	M105T52	105.109	0.861717	943.618	1055.77	1008.26	715.866	941.428	892.968	986.85	1074.17	886.625	916.148	176.756	264.189	289.389	184.3	221.113	298.975	443.973	324.443	289.282	222.49	2902.86	2929.37	2848.32	2492.05	2967.87	3048.63	2928.99	3027.54	2804.79	3226.11	2096.02	1880.46	2354.61	2308.06	2222.91	2373.31	2550.81	2240.75	2352.25	2327.65	2460.43	1858.72	1989.29	1494.58	1771.32	1812.66
143	M106T511	105.934	8.51275	2487.93	3852.22	2597.22	803.106	2476.1	3212.93	3935.05	4274.35	4537.27	3507.98	1370.78	1780.72	1432.74	1120.32	2317.94	1460.81	4012.23	141.652	5233.4	2626.64	654.93	2903.08	942.889	1587	2323.31	3340.41	2737.33	2891.72	980.42	875.798	683.622	4463.29	800.995	1338.86	1961.02	2589.31	2555.26	3374.22	906.269	877.775	631.342	2381.21	985.652	2402.67	3451.43	2869.04
144	M106T537	105.934	8.94407	1122.97	3318.84	1112.93	2446.33	2350.35	2438.11	2265.73	431.674	2480.11	1756.02	2481.75	1850.89	3620.14	2592.39	143.76	2911.05	1167.25	1943.64	314.987	2795.72	2976.06	1639.22	1792.57	3438.25	1117.62	1853.92	2705.45	1411.94	2060.2	2187.17	1823.85	2503.88	1140.89	2235.9	3290.77	2136.44	2165.31	1349.17	1231.55	2853.13	2341.44	249.1	998.643	2934.32	1037.64	1234.02
145	M106T37	105.934	0.62425	5297.51	5567.54	3747.52	5313.67	5701.69	5563.84	5421.74	5176.82	3921.48	2925.29	5772.06	5678.91	2889.67	6851.73	7275.66	5399.57	2997.55	2668.49	5644.72	11182.3	6541.31	5861.91	4070.86	4117.7	1559.56	3118.76	5415.39	3664.13	6207.17	3127.89	5620.05	5485.49	5852.53	6773.17	5201.83	6839.28	5479.5	5010.43	6930.88	4999.01	6803.45	5395.09	4564.44	5977.43	5386.78	6198.23
146	M107T38	106.942	0.636592	576.598	2767.12	806.905	1806.25	700.969	2310.03	1163.57	1713.54	2086.93	432.995	3104.79	4697.13	1823.19	2032.93	1319.74	2164.69	1380	988.791	1751.66	2412.67	1937.7	1234.72	3376.03	1974.83	2175.38	1792.91	2362.09	2794.82	1845	1822.84	2051.59	1984.07	1846.52	1509.94	1440.58	1684.76	1749.96	1624.07	1650.18	1647.48	1718.38	2094.85	2021.33	2494.35	1848.34	1247.86
147	M107T433	107.048	7.2182	3127.6	3496.18	4657.07	3013.08	4216.98	3903.28	3182.22	4061.58	4688.51	3464.2	2743.81	4086.37	3231.75	3393.99	3661.43	3674.38	3533.86	3482.86	3396.95	4611.05	2938.63	2755.03	2894.97	2045.97	2138.81	1674.98	3661.47	3007.1	1993.01	3097.19	1698.03	2158.96	2785.1	2120.5	2681.76	2580.79	2644.65	3074.45	2734.73	3147.85	2192.06	2600.29	3296.18	3353.63	2175.46	2742.39
148	M107T221	107.048	3.68502	1030.94	781.787	825.496	1485.91	978.228	843.479	883.125	921.554	1361.74	1198.58	695.854	646.543	676.722	1251.26	794.897	832.695	397.867	705.222	377.323	923.897	1623.01	2266.5	2355.66	2362.01	1484.89	4221.97	2947.96	2773.87	3319.85	2753.64	10126.9	9251.12	10453.3	10039.8	9790.83	9772.9	11440.6	10234.3	11000.1	10235.7	2264.65	1860.05	2337.01	1632.29	3831.94	3344.46
149	M107T483	107.059	8.04843	4476.55	3390.28	2862.17	2725.81	3191.1	3392.31	14414.6	3289.5	3520.37	3660.82	3064.4	2659.97	3638.26	2838.03	3128.53	2612.35	2913.66	3367.98	3015.59	3528.62	2127.7	2570.2	2815.21	3055.61	2399.74	3077.12	2885.36	2530.94	3184.89	2630.9	1492.95	2402.68	2486.73	18455.1	3416.49	2871.42	2768	3095.61	3695.53	2840.77	4099.39	1876.45	2226.94	3578.57	2703.92	2691.12
150	M107T262	107.069	4.36897	20763	20735.4	21461.6	21163.4	20283.6	20748.2	22953.9	21468.5	24266.1	21092.9	10856.5	12204.7	13063.9	10906.4	18840.7	17210.7	14515.9	16936.2	16287.7	13643.4	14416.8	14596	16191.5	15293.2	19663.8	20493.4	17345.9	20004.7	17242.3	16882	19063.8	19249.8	18494.8	18027.5	16920.7	19149.4	17478.1	24765.9	19236.5	22473.4	17385.3	15385.5	15284	18104.4	18950.6	16955.4
151	M107T265	107.084	4.42273	1974.71	1462.67	2307.66	2644.94	3431.39	19189.2	2477.43	1517.77	1867.97	3125.14	10197.4	10981.7	10980	10356	11586.6	16955.3	12715.9	15004.1	14237.7	12728.7	4196.8	3860.11	2960.98	5426.78	5822.54	3628.49	4109.39	4177.7	3744.28	4071.9	2910.44	3090.87	3632.03	3218.67	5881.3	7536.67	3526.61	3112.33	5287.45	5005.23	3572.63	2112.41	2379.21	2101.96	2215.1	2523.49
152	M108T481	107.966	8.01314	2218.71	3046.23	3497.55	1313.04	2674.28	2297.41	1995.41	2253.94	2693.05	1951.51	2161.45	2860.78	2093.35	2984.78	2461.07	2581.95	3033.56	2301.22	2711.99	2238.85	1440.15	2277.39	1977.64	1827.66	2443.94	865.06	2036.6	1478.27	1701.72	1717.11	1694.48	2660.52	2530.78	2476.52	2960.94	1981.68	2574.74	1932.67	1835.27	2509.5	2491.46	2473.09	2223.21	1888.78	2794.34	1340.92
153	M108T269	108.032	4.49015	1100.6	1254.01	1325.5	1158.92	677.521	1233.53	1179.07	1182.76	1215.29	1138.19	1894.44	1605.08	1216.88	1829.14	1738.1	1551.97	1653.14	1824.21	1824.61	1538.43	577.763	573.326	708.049	873.827	742.168	899.167	942.816	910.095	893.602	691.008	152.854	122.677	224.354	193.121	193.253	119.289	167.286	169.953	174.73	244.901	733.542	1093.68	883.236	1052.73	1042.13	928.855
154	M108T262	108.073	4.36872	955.38	965.64	872.439	1076.11	745.907	970.736	753.636	715.871	813.187	705.915	342.272	472.174	651.028	248.038	406.08	795.78	574.363	637.175	648.576	433.526	871.761	615.14	649.283	781.297	1036.98	312.075	884.074	1642.27	615.164	809.54	716.144	998.625	931.772	985.675	858.214	906.865	840.431	1134.35	1099.74	889.012	764.004	629.678	611.035	645.474	608.694	717.11
155	M108T483	108.067	8.05582	844.7	2728.44	2571.22	2397.77	3029.03	3239.88	1973.07	3319.71	2298.26	3152.13	3562.24	3876.39	2718.27	2726.14	2615.69	3161.66	3017.75	2627.78	2779.78	2430.87	2240.06	2618.21	2128.88	2133.38	2180.77	1976.05	2473.25	2655.52	2939.51	2519.41	3945.67	2915.2	3253.01	1794.7	2140.57	2758.23	2623.4	2787.22	2993.94	2699.37	3943.99	3326.23	2422.92	2838.96	2384.61	2233.23
156	M108T503	108.067	8.37517	4681.77	5439.6	7012.57	8450.43	15441.4	8516.18	3886.13	16779.9	7419.65	7519.98	6357.59	2317.83	7634.21	6912.37	7269.55	7553.61	16637.3	4824.4	7882.93	4165.19	6041.45	3368.96	6707.87	7431.13	6810.72	7421.66	13414.5	5896.07	1518.44	6967.93	1723.6	2937.72	14708.1	2678.93	7618.25	5997.38	15795	15505.6	4833.15	11338	4584.63	2293.28	3230.32	15610.9	8041.48	4639.17
157	M109T294	109.064	4.90792	958.582	894.244	979.986	841.31	988.417	852.092	1143.56	1014.79	1219.76	878.002	932.733	904.141	687.96	1030.69	1128.78	1227.18	1048.18	1197.99	727.182	1088.15	1433.14	1623.96	1298.99	1921.6	1728.4	1679.63	1645.07	2670.2	1486.01	2103.39	944.478	386.251	1297.59	1042.99	4531.81	1868.05	1707.18	5167.15	632.985	6192.19	1227.04	909.05	1069.91	1248.04	1192.29	1087.5
158	M110T44	110.008	0.727242	5452.14	7650.65	7753.55	9555.56	7099.49	6815.29	9804.93	7134.33	8666.22	7809.03	3212	5570.23	4675.68	5930.48	6608.45	7227.77	7033.85	9232.3	7465.63	5596.74	6300.94	4647.17	3884.01	6054.57	4996.78	5013.72	5063.99	5019.11	4435.17	5361.23	30533.7	27999.6	26015.7	25545.4	29801.4	30454.2	28998.3	32686.4	29487.2	31001.2	10559.5	12054.5	12584.8	13966.2	12029	13119.5
159	M110T487	110.008	8.11682	2070.2	1924.83	1520.44	2080.11	2182.44	2067.92	2001.88	1781.68	1334.3	2261.44	1921.58	1550.7	2075.29	1899.22	1941.84	2170.22	2023.6	1840.49	2115.66	2018.72	1960.99	1823.95	1647.84	1953.62	2007.43	1652.22	1976.74	1784.1	2165.1	1810.04	1654.51	2112.97	1916.94	1709.2	2221.69	2011.22	2190.01	2221.21	1973.22	1944.81	2198.3	1184.21	1983.24	2004.75	1903.68	2152.59
160	M110T483	110.059	8.04842	2354.87	2409.08	1441.82	1335.6	1249.41	771.562	4060.11	1934.65	2734.2	1482.42	1183.43	1927.03	2044.16	1314.72	1514.48	1461.82	2401.7	1716.14	2372.26	1418.97	2153.68	795.689	1468.15	846.77	1656.28	2255.99	1657.64	1289.73	1370.78	1028.21	1404.79	2157.04	1609.99	1304.99	1547.06	1797.06	1630.93	2935.52	2533.26	1937.78	1239.07	1206.37	1480.46	2634.31	1741.77	949.193
161	M110T478	110.07	7.96688	2011.21	4271.77	1818.51	4443.78	4081.59	2249.52	5577.71	3998.91	4828.64	879.8	1880.03	3978.53	1662.12	1930.55	3961.37	4197.88	1723.51	4092.44	2024.63	4277.48	1523.34	1738.2	550.462	3841.14	3672.18	3242.71	1989.55	4311.13	3830.23	1939.08	1948.54	1362.4	3715.94	1645.3	4363.88	3183.21	2122.39	2812.73	2808.93	4418.41	2494.68	3595.42	3853.99	1916.01	1944.22	3520.55
162	M111T44	111.009	0.729	764.326	1099.7	1175.43	1317.16	1128.79	1088.97	1333.14	1040.01	1050.26	902.368	503.864	732.391	625.018	887.992	1007.31	967.832	884.818	1280.89	1023.65	878.963	1040.31	708.636	527.921	1012.93	725.543	832.657	717.14	682.436	623.367	630.038	5104.62	4136.61	4439.41	3550.89	4317.67	4284.38	3629.05	4481.73	4309.67	4385.65	1529.71	1528.53	1850.38	1922.34	2080.46	1693.81
163	M111T487	111.019	8.12047	1167.77	1351.83	1059.18	868.021	1742.37	1554.69	1365.39	1759.88	1592.45	1296.12	1328.68	1128.77	1628.36	1093.07	1119.17	1382.65	1147.01	1357.66	1252.81	1291.88	1140.77	1067.39	1020.24	1188.95	746.189	1516.55	1119.94	1329.82	1185.31	1431.81	627.887	1061.08	1068.87	1261.56	1600.47	1203.14	882.42	1317.75	1139.98	1545.64	1070.97	1403.84	1523.65	1785.21	1134.03	856.435
164	M111T363	111.043	6.04708	492.852	562.599	526.13	630.373	572.448	695.028	424.28	429.161	624.487	512.95	175.347	157.294	295.479	374.778	432.409	624.886	284.379	322.624	530.223	378.368	883.902	486.244	974.927	981.428	991.089	1104.31	1262.01	848.098	1379.83	1063.97	904.376	1059.84	1044.38	751.173	786.769	794.908	1158.18	870.928	776.63	916.465	766.831	660.733	692.813	592.023	442.864	602.197
165	M111T130	111.054	2.16232	1227.86	1231.08	1233.64	1191.44	1107.4	1093.89	1167.6	1069.88	1256.54	1094.72	1357.93	1358.29	1318.95	1255.34	1311.9	1177.52	1384.63	1341.24	1193.81	1209.99	803.114	1397.3	1431.23	744.968	1717.87	847.954	799.675	694.354	824.379	726.168	1461.85	1489.37	1559.14	1468.65	1562.55	1745.87	1603.44	1671.06	1740.4	1627.33	1470.98	636.329	944.8	838.808	814.158	824.309
166	M111T64	111.091	1.06828	1368.17	1021.8	908.269	1886.69	1115.54	1321	939.18	1697.51	757.593	1390.03	844.821	1463.16	1504.25	1280.58	1469.04	1068.44	851.724	831.565	1510.37	1549.65	1530.33	2092.73	1960.73	1491.61	1529.88	1427.44	1532.58	1247.43	2369.27	1538.13	1546.32	798.062	1150.42	1377.03	892.991	930.704	1044.66	686.611	910.126	750.722	1103.76	1111.64	1092.67	1522.28	1559.64	1204.39
167	M111T470	111.091	7.83995	9533.59	11377.8	13734.4	11873.4	12512.8	8981.49	14001.1	8825.86	7891.73	5706.19	12863.6	13522.1	14143.4	16116	14386.2	20812.1	11312.6	18722.8	5497.49	8253.38	7530.82	12165.8	8405.56	6254.21	10829.8	11273.3	7524.21	11054.4	3151.28	6881.05	11234.7	18658.3	4766.37	6702.47	12110.6	12919.3	9940.84	13058.4	10612.4	16512.3	11098	5158.03	7998.97	12790.1	11867.6	18850.6
168	M111T433	111.116	7.2167	4053.49	9245.83	6379.54	5744.84	5299.41	14512.5	7957.52	9610.56	6635.97	9708.23	667	6361.05	5502.22	6242.34	10493.3	6742.68	5513.43	5714.11	5751.61	6077.19	3418.8	6022.44	5931.71	10914.6	6380.41	11684.9	5293.36	6069.13	7360.46	7756.48	4031.79	7939.09	11139.3	4633.22	7103.77	7178.51	7259.1	6625.97	6502.49	6119.95	6000.09	5299.79	6969.41	5016.56	8026.98	7222.22
169	M111T388	111.116	6.47486	31155.5	33944.9	25869.6	34943.8	38032.6	36210.6	33958.2	16812.7	25509.8	31559.4	10152.5	7980.91	6471.18	8326.2	3969.09	10845.1	8012	9074.01	5736.89	9648.89	15228.2	10381.1	13021.2	17442.1	25434.2	16135.3	19106.7	13010.2	22658.6	19054.3	7128.64	11250.6	25039.1	12959.9	13858.1	3372.33	22600.9	16927.6	21043.4	20002.1	6429.17	13052.5	15938.3	33286.1	15874.9	30111.5
170	M111T259	111.116	4.31108	3997.31	5724.37	2898.31	2673.03	2995.61	2884.24	3060.71	2876.35	2690.01	3039.87	1992.44	2097.57	2207.92	2113.42	2341.79	2451.85	2349.5	2251.38	2587.66	2480.29	2909.2	2303.88	2757.15	4090.24	2307.87	2273.07	2600.74	2603.57	5188.34	3132.3	2750.41	3371.09	4694.94	2749.08	2664.88	3161.49	3619.14	5468.07	3544.12	3303.75	2471.17	2197.86	8495.13	2848.89	2964.4	2956.26
171	M112T44	112.005	0.726917	711.073	1249.88	1141.64	1510.81	980.351	909.053	1521.76	962.688	1296.91	1134.58	428.487	756.167	708.42	926.976	991.076	1039.33	895.549	1290.15	1052.98	796.913	885.484	720.002	663.043	1010.92	766.218	701.256	840.132	681.71	690.45	765.234	4652.72	3662.42	3609.46	3725.64	4278.98	3928.7	3883.32	4404.18	4021	4082.14	1683.99	1604.83	1926.6	2031.83	1967.6	1704.93
172	M112T487	112.017	8.12335	287.525	550.565	603.024	626.664	757.786	547.24	754.46	625.545	727.224	395.076	396.934	535.429	608.371	468.202	543.133	536.382	436.937	585.286	655.346	546.031	440.398	397.901	763.565	698.88	611.443	394.569	553.341	489.768	642.163	614.918	545.115	662.488	463.397	521.265	589.245	659.746	546.373	341.118	560.366	668.772	487.544	628.22	487.712	481.166	404.802	454.162
173	M112T68	112.039	1.13449	464.816	433.544	482.695	783.898	599.164	368.963	561.693	479.779	362.216	425.929	306.556	265.356	301.142	245.555	370.703	380.85	259.777	359.528	299.47	324.447	790.083	1072.84	227.613	983.085	766.141	1189.31	381.768	306.095	449.728	838.168	1323.83	1050.72	1199.21	1081.09	1140.41	1064.08	1204.2	1084.07	1254.12	1070.84	385.726	514.446	627.079	356.317	357.632	348.218
174	M112T164	112.075	2.73512	3249.43	2971.3	2878.56	2874.75	2998.46	2722.84	2860.02	2929.51	2924.68	3027.43	631.317	1019.56	808.191	828.104	584.209	897.067	729.763	797.377	737.596	747.819	1568.99	1443.75	1421.46	1634.74	1277.09	1303.09	1712.29	1411.62	1531.42	1463.35	1696.68	1613.45	1501.01	1468.7	1927.25	1492.12	1890	1896.93	1647.31	1618.08	1418.25	1621.13	1603.25	1773.1	1663.57	1775.57
175	M113T51	112.895	0.856192	8573.97	5378.87	7952.8	6212.88	7783.87	7038.16	7512.33	7333.27	8587.21	7254.82	10530	9714.21	11199.4	11110.7	8770.3	9075.06	11712	11728.6	9164.7	10069.8	7015.94	7180.28	7558.37	7252.38	7371.57	6913.54	6925.95	7470.04	9734.31	7655.59	6024.93	5641.83	5548.37	5535.36	6569.18	5876.65	5538.71	6877.88	6420.63	6145.16	6633.19	7280.05	8919.21	6269.1	6166.49	7970.48
176	M113T508	112.955	8.47358	19036.9	22393.3	23217.2	21523	17890.8	3810.6	22626.5	3025.95	22584.1	22492.2	22679.8	22204.8	23767.9	23290.4	22626.2	21750.6	22792	23353.2	23403.7	22775.4	21233.5	21750.6	13582.7	22361.9	21556.3	19633.5	22183.1	22192.3	22969.3	22075.2	22005.9	16900.5	23420.3	22286	21410.8	19584.6	19444.6	20494.1	23243.1	23306.4	20302.8	20845.3	18014.1	23195.5	21937.1	17763.6
177	M113T54	112.999	0.898908	1732.45	516.911	523.21	1712.79	390.874	320.51	2047.01	416.566	1907.92	375.511	1177.46	1454.27	1008.11	1037.64	960.781	1207.95	492.446	1047.12	1356.66	1213.3	720.151	642.346	975.031	938.721	542.969	586.5	846.345	501.981	593.169	659.047	663.928	471.108	660.854	500.967	488.417	517.751	714.221	724.269	1044.8	732.37	603.267	567.966	906.328	1351.81	1090.19	980.805
178	M113T65	113.034	1.07567	2121.29	2313.73	2282.4	2218.36	2088.12	1605.48	2454.78	1963.68	2073.15	1716.1	2656.94	2572.63	2833.9	2678.08	3121.29	2961.67	2470.06	2599.79	2891.82	3081.88	9530.59	8699.64	9024.45	9383.77	9848.7	10331	10681.9	9528.23	9895.88	10307.4	2502.85	2765.88	2815.97	2646.33	2910.49	2684.65	2908.61	2825.24	2988.58	2921.75	4589.53	4184.32	3962.04	3834.71	4366.71	3931.51
179	M113T92	113.034	1.52553	588.96	637.686	522.791	592.448	534.382	673.192	596.727	524.202	629.246	560.908	644.814	758.653	550.677	610.673	672.921	706.052	664.963	668.512	649.08	620.301	1245.08	4056.45	1483.57	4377.65	1282.52	1491.46	4028.65	3615.24	2089.96	3626.92	422.297	395.972	356.727	847.011	676.781	548.083	560.323	683.768	494.925	548.046	447.589	1798.45	939.981	1302.68	1739.78	398.852
180	M113T191	113.059	3.1856	1445.39	1600.3	1852.7	1709.94	1404.4	2481.29	1716.93	1749.66	1576.83	2096.79	1467.43	1096.75	1096.65	1379.97	1572.74	1226.46	1238.11	1266.58	1043.31	631.444	3066.61	4298.52	3904.7	2874.1	3389.14	3988.47	4075.8	3894.35	2866.3	2741.26	809.188	1419	1876.73	2797.53	1787.18	1490.96	2682.77	2035.68	1266.14	1326.2	1570.03	1614.03	1822.8	2243.21	1756.83	2126.28
181	M113T347	113.059	5.78955	799	1192.8	1275.26	1384.58	1807.44	1343.25	1480.48	1081.03	1331.15	1138.63	1050.57	1144.48	1297.88	1256.79	1237.68	1125.16	1217.56	1298.58	1560.03	1272.47	1300.99	921.921	1528.47	682.002	1342.68	1287.78	2013.11	1199.42	754.226	1129.29	500.1	1672.53	1420.27	923.578	1122.04	761.295	1076.76	988.922	1241.35	617.856	785.34	766.955	1656.12	2000.66	1283.23	1209.6
182	M113T143	113.07	2.38947	3628.64	4301.49	3801.45	4091.68	4273.5	4238.82	4852.73	4235.6	4362.93	3915.65	3443.71	3386.72	3469.38	3535.19	3410.92	3290.9	3989.58	3844.89	3518.71	3231.55	2054.35	1812.99	1861.43	1871.29	1976.41	1971.52	1879.88	1886.64	2144.2	1962.3	677.479	750.816	738.951	716.827	743.879	663.885	746.769	767.609	735.883	750.016	2031.32	2277.12	2433.34	2458.51	2409.17	2352.24
183	M113T480	113.07	8.00018	1129.88	733.731	2495.28	1532.88	1795.66	2573.31	2724.67	1139.11	1316.15	1279.72	2277.94	2652.21	2470.61	2854.29	2387.2	2073.01	1048.75	2646.87	2118.83	2719.69	1918.6	1851.77	1481.67	1848	1361.66	1321.66	654.001	2073	2522.49	2727.31	1062.38	2396.63	1453.23	3095.28	2665.88	2247.5	2941.43	699.867	2460.23	2920.03	876.326	873.305	1501.44	885.843	1940.08	1211.97
184	M113T238	113.095	3.97109	866.166	1307.17	1241.48	1877.96	1143.52	807.366	1273.38	1099.98	923.429	1310.68	836.691	788.175	739.231	680.021	1279.62	1000.65	1045.4	900.705	817.637	1270.33	1287.88	1140.59	1179.91	1270.24	1244.05	1045.98	992.314	1307.17	1217.24	1163.7	990.953	984.557	1107.58	1033.15	1086.62	1064.76	1090.62	1256.65	1023.26	1052.44	576.48	557.852	1004.67	748.584	703.469	1246.74
185	M113T331	113.095	5.51943	1208.23	831.936	1543.97	666.868	885.822	934.092	817.615	961.661	1067.82	825.115	770.168	1330.12	1108.35	1463.04	1202.95	1762.2	1129.84	1103.83	1754.54	691.17	317.975	1427.61	1421.29	1358.83	1633.7	1305.5	1398.94	1361.05	413.137	1534.99	1359.52	671.533	1460.14	770.012	1466.79	348.84	823.741	896.872	1494.17	736.061	1581.99	1577.21	439.513	590.73	805.762	1509.4
186	M113T458	113.131	7.62739	1487.25	1760.26	1161.19	664.56	1873.55	1357.18	1084.88	2106.86	2375.82	1807.15	1202.52	1787.25	1384.23	2569.97	835.361	1598.58	1386.46	1841.05	2399.59	1804.43	2277.11	2371.6	2596.17	3087.56	2084.5	1817.17	2226.47	3130.24	1837.4	1964.98	2143.3	2352.18	1968	2159.57	2095.18	2694.98	1222.11	3188.95	1848.87	2653.19	2263.01	2695.82	2566.1	2468.99	2881.34	2834.32
187	M113T389	113.131	6.48838	6288.5	7841.63	5095.24	7617.16	6895.39	3915.41	2859.39	5590.7	4162.25	10276.6	2336.59	2231.76	2264.85	2731.41	2808.49	3110.13	3781.3	1889.83	1901.96	2500.41	2938.13	1936.26	4088.08	1100.03	5987.05	4416.31	4583.44	1489.87	3452.31	3547.17	1155.3	1127.61	3683.94	2713.96	4303.94	2411.32	3230.04	6005.93	1605.68	5462.63	1304.64	2843.76	3525.55	6668.21	5673.58	2521.24
188	M114T487	113.946	8.12119	1374.92	1272.43	1319.28	1479.45	1621.42	1089.46	1726.46	1588.32	1401.31	1675.48	1280.18	1359.72	1544.53	1374	1487.18	1458.01	1456.17	1141.67	1492.47	1521.88	1244.39	1117.32	1445.33	1185.77	1390.86	1614.06	1534.28	1368.67	1172.19	1167.76	1445.76	1545.9	1066.04	1345.38	1638.01	1397.89	1483.23	1527.86	1484.91	1405.9	1339.67	1260.61	1416.39	1735.08	1407.11	1537.77
189	M114T510	113.962	8.501	34841.8	33906.8	33278.3	30588.8	30727.7	31036.2	30392.5	30236.7	10804.9	4930.12	12973.2	34473.3	33914.5	9750.07	17556.3	18058.4	30539	30194.5	30140.5	29735.8	38139	34503.6	20587.2	32541	18849.1	31435.3	30240.6	19336.9	29677	28250.3	20292.8	29022.8	32777.5	19235.9	30453.7	30393.5	14791.1	3756.66	30655.7	30220.5	45558.4	42888.4	39850.2	20562.3	30193.8	30872.8
190	M114T70	114.054	1.16638	364.141	637.976	1137.49	829.825	483.834	1060.96	1127.02	607.692	583.771	442.999	966.717	1179.29	1163.2	1224.15	988.582	1028.53	936.279	1054.12	1072.91	1032.33	1138.46	1023.2	1109.4	1011.79	993.026	1030.3	1074.28	1157.87	989.778	1327.13	1914.51	1575.13	292.697	1619.66	1961.42	666.338	1959.44	1415.41	1585.63	1605.92	550.271	800.834	629.277	655.958	813.258	1309.43
191	M114T190	114.09	3.16276	3917.41	5290.59	4277	2855.1	4092.17	6206.2	5023.8	5293.38	4256.2	2382.69	3454.88	2897.01	5710.78	2901.48	3034.59	4193.54	4117.83	6755.47	4581.66	2953.17	6794.77	5704.54	5445.63	6874.58	8443.87	6517.77	7307.94	7342.2	7514.54	5401.61	10871.5	12248.1	10501.7	10948.5	10768.1	11611.6	11526.6	11447	11774.8	12695.1	5285.23	6346.34	5750.03	5729.61	3644.18	8722.04
192	M114T58	114.09	0.961542	1079.12	1333.61	934.72	1341.01	1125.11	1399.53	1345.42	1469.98	1199.31	1445.13	1396.68	1456.18	1334.48	1425.16	1512.75	1535.62	1646.31	1511.12	1510.09	1298.82	1921.66	1590.78	1837.32	1256.13	1545.58	1907.59	1640.66	1433.27	1452.52	1659.67	4409.19	3542.66	4108.2	4218.84	4304.45	3904.25	4632.38	4192.06	4416.91	4477.61	1977.36	2357.13	2101.88	1849.13	1988.68	1903.63
193	M115T51	114.892	0.8567	4323.7	3273.5	4158.6	2579.4	3937.42	3377.29	4346.45	3945.12	4514.65	3604.65	5224.81	4622.67	5000.47	5728.45	5049.5	4581.54	5602.51	6161.18	4593.83	4932.96	3163.57	3004.4	3253.87	3517.62	3338.02	3288.81	4141.41	3417.52	4228.45	3725.82	2740.86	2558.75	2681.04	2573.67	3388.32	2969.64	3176.04	3547.83	2694.33	3417.37	3059.15	3262.69	4353.02	3389.63	2935.98	3415.81
194	M115T487	114.955	8.11922	818.872	989.328	884.206	969.914	999.866	1070.98	1236.3	1042.05	874.33	1023.98	998.648	956.194	881.526	1159.71	916.211	876.015	625.948	869.422	844.971	773.545	1090.68	915.42	1093.98	894.693	863.923	805.492	878.769	1066.78	769.603	922.469	1227.9	909.518	943.11	1309.36	738.447	754.114	1100.74	911.689	976.057	952.885	1232.53	1004.36	1202.94	1172.92	1258.34	1150.92
195	M115T44	114.987	0.727225	600.693	704.025	849.299	930.733	580.604	695.188	919.48	672.92	973.031	769.709	358.441	470.756	451.703	557.955	641.449	658.393	699.634	984.486	647.563	599.121	646.829	480.059	428.78	542.81	494.799	471.394	443.093	476.049	442.547	580.615	2766.73	2782.06	2686.84	2548.85	2923.19	2684.51	3033.24	3076.16	2614.87	2686.98	1170.18	1124.64	1292.43	1324.12	1218.47	1180.65
196	M115T139	115.038	2.312	1327.27	1262.7	1365.28	1501.6	1161.11	1538.62	1220.77	1172.57	1247.29	1261.45	496.185	515.862	472.361	518.104	545.493	585.822	490.518	473.214	484.026	528.332	1260.32	1347.38	1242.67	1260.95	1367.47	1498.31	1340.46	1273.86	1138.61	1452.38	548.313	638.13	612.168	520.851	672.592	672.597	617.46	537.91	583.474	543.329	605.839	781.849	740.606	1331.42	1113.89	1021.7
197	M115T363	115.038	6.04643	491.956	236.497	401.546	259.276	314.53	349.535	393.889	284.123	198.282	213.014	204.956	173.746	148.639	169.273	268.875	172.875	271.328	254.195	188.989	192.156	718.528	541.053	577.008	795.285	758.012	902.664	773.427	679.818	562.411	544.467	735.843	840.995	759.687	646.781	671.761	1360.42	942.814	773.731	765.8	709.26	510.469	202.6	792.799	842.45	722.841	442.786
198	M115T64	115.049	1.06465	738.139	855.522	653.41	421.504	1068.04	904.24	823.772	1489.77	790.678	1201.75	686.303	741.309	663.389	654.399	686.696	807.271	542.174	650.978	685.188	655.732	742.769	732.81	540.343	536.983	816.168	710.034	726.191	1018.06	650.43	766.24	6417.91	6978.1	6930.02	7015.72	7455.45	6903.59	7859.66	7080.84	7627.19	7612.68	1834.44	2279.8	1926.34	1825.14	2291.9	1783.46
199	M115T473	115.085	7.8899	3015.69	934.075	2126.75	1837.65	2367.59	2550.41	1781.14	2256.08	1923.61	1748.99	2048.2	1838.37	2395.96	1539.21	1795.1	1980.52	1688.72	3081.11	1281.08	565.672	1226.1	1975.7	2677.99	1957.05	1603.29	1774.72	1587.71	2729.86	654.457	2275.48	1869.24	965.479	1539.28	1631.55	2011.49	896.472	2018.77	2223.93	2210.94	308.438	2771.46	2314.99	1969.62	2620.4	2302.42	2014.33
200	M116T487	115.941	8.11978	565.776	421.317	846.653	602.492	776.845	535.264	224.104	665.076	651.32	398.404	430.824	453.319	425.938	620.046	686.776	769.152	568.735	829.3	607.315	655.504	707.765	518.838	563.709	671.888	577.878	570.134	413.302	534.286	685.401	559.71	608.467	636.192	677.404	660.785	663.023	811.582	610.611	448.367	587.582	686.112	1083.44	425.348	423.909	901.146	697.493	550.94
201	M116T488	115.963	8.12579	3735.58	4142.18	4746.13	3757.86	4666.99	4393.56	5049.47	4453.39	4624.05	4331.72	3933.99	4259.1	4284.61	4563.48	4338.85	4274.22	4514.87	4064.68	4503.31	4670.65	4070.95	3970.79	4225.31	4367.49	3923.95	4164.61	3863.76	4118.65	4124.15	4669.28	3945.75	4313.59	5017.43	4192.32	5068.51	4968.21	4137.24	4148.66	4748.99	4732.74	3830.49	4152.94	3956.44	4504.5	4633.93	4081.17
202	M116T56	116.07	0.934075	644.692	710.729	790.706	536.399	439.662	543.57	625.067	544.496	481.732	475.809	3403.26	3422.59	2771.98	2946.53	3301.95	2831.32	3354.21	2975.35	3198.6	3660.99	2745.37	2900.88	2858.94	2977.45	2827.05	2614.37	2732.41	2784.74	2670.55	2928.77	34791.4	35456.5	32066.8	30826.3	33157.8	34463.3	33338.5	35061.1	35414.1	34673.1	9305.3	9606.31	8784.23	9741.57	9424.82	8401.02
203	M116T165	116.07	2.74536	898.301	915.276	1050.43	1067.57	908.986	1055.91	930.274	964.617	1387.44	1011.29	541.356	451.544	511.603	425.331	299.711	483.998	496.864	467.568	453.784	449.907	833.144	481.249	696.758	608.629	580.809	587.356	1158.74	428.725	740.237	715.108	2285.63	1272.97	1241.72	1113.26	894.449	1485.63	1790.71	1313.1	1400.65	1168.55	667.733	805.86	841.593	794.2	950.938	683.648
204	M117T51	116.89	0.848575	536.3	320.128	590.102	431.523	483.488	493.458	470.196	445.143	558.149	471.784	712.817	662.284	655.578	843.302	545.058	635.901	637.673	681.769	616.026	725.347	418.322	264.273	451.682	417.524	437.698	495.185	549.95	457.623	362.618	603.703	430.242	242.41	454.464	384.328	387.405	256.195	497.284	338.59	305.296	413.043	610.517	453.493	390.718	459.286	469.202	588.499
205	M117T488	116.971	8.12579	1387.39	1348.95	1659.27	1240.4	1612.97	1636.74	1463.61	1539.79	1530.98	1394.22	1183.9	1337.48	1446.52	1072.12	1336.83	1292.41	1352.78	1117.64	920.75	1182.79	1330.46	1613.38	791.188	1463.89	1259.55	1550.41	1382.75	1610.88	1376.83	1858.43	1349.39	1361.14	1372.34	1503.04	1140.78	1345.95	1444.99	1273.6	1536.73	1349.08	1675.94	1957	1386.97	1581.12	879.603	1333.74
206	M117T299	117.069	4.98315	520.532	475.19	738.973	746.958	807.954	1221.68	996.9	851.478	643.877	904.799	496.549	532.133	640.44	847.028	959.992	980.819	1045.82	777.945	699.205	670.767	1483.87	1100.47	597.807	802.09	957.717	744.44	1537.52	1239.75	1081.93	1323.86	3166.9	2573.65	2310.4	2156.77	2113.44	2360.31	2175.81	2104.79	1977.12	2405.7	735.381	943.376	996.636	665.325	1008.19	840.588
207	M117T167	117.069	2.7867	669.221	500.881	682.279	512.164	843.551	966.68	671.466	536.622	541.06	635.098	2471.44	2523.56	2645.19	2410.17	2651.35	2484.55	2990.09	2702.87	2591.77	2831	348.006	426.46	310.349	410.936	486.432	841.765	877.856	708.716	621.444	447.981	350.47	347.827	331.813	483.008	686.108	853.137	810.865	793.05	552.085	590.48	704.828	674.272	689.356	644.788	872.556	634.661
208	M118T508	117.934	8.46501	1206.58	4389.48	1921.02	4531.18	4706.19	4828.66	4486.12	4870.36	4954.49	5987.46	3115.82	1273.4	1498.16	986.792	3217.24	5894.07	819.168	1094.53	6081.97	3902.86	5449.66	2886.05	5383.01	3106.7	1115.23	4019.94	3778.97	3899.89	4699.51	4426.55	5157.08	4437.31	5192.37	2304.65	4716.65	3589.54	672.217	782.472	2836.2	5179.65	1456.34	2983.7	1817.23	3651.05	4091.43	4031.19
209	M118T535	117.934	8.90957	873.141	1205.29	870.285	859.495	890.686	822.408	1280.3	725.479	373.461	912.797	778.47	621.266	801.325	430.415	1069.87	878.598	315.789	511.632	818.106	874.123	829.957	1151.4	832.95	522.817	663.168	1622.96	868.604	833.781	827.544	694.988	1248.57	789.927	527.823	906.834	1014.61	219.43	363.39	828.803	905.706	854.432	875.208	788.637	877.408	610.689	666.198	731.282
210	M118T488	117.958	8.12531	1876.01	1843.24	2251.44	1643.18	2378.53	1835.76	2501.81	1860.69	1844.48	1977.18	1687.47	1865.85	2063.06	1601.15	1347.59	1761.09	1896.39	1827.65	2079.84	1979.85	1782.72	1824.52	1658.14	2023	1604.18	1813.46	1737.74	1700.46	1717.42	2313.36	1641.22	1784.05	2253.33	2149.37	2091.11	1589.75	1831.53	1866.52	2057.04	2159.53	1840.62	1898.8	1947.14	2177.1	2000.31	2187.57
211	M118T174	118.064	2.89668	4505.86	4398.01	5061.87	4479.18	4976.53	4579.35	4559.77	5070.86	4264.87	4730.77	656.103	645.431	389.5	530.404	457.33	5267.7	527.068	4725.78	437.992	453.739	428.428	3835.66	523.328	489.713	618.45	631.597	540.154	591.123	742.961	430.269	1180.54	4087.93	1130.72	1223.72	1078.83	1212.14	1447.6	852.395	1084.74	885.618	4038.83	488.812	4451.28	506.177	4172.41	377.872
212	M118T54	118.086	0.907875	128268	134372	126322	122579	122739	133263	130033	129047	129140	133451	116626	119206	138043	113574	119981	122854	114805	114629	118055	122712	120588	120903	117075	119125	116157	130586	124631	124154	120474	128086	153201	51408.8	157463	163469	157180	173505	161708	169102	65631.4	163180	121299	112155	105033	98256.4	156315	149504
213	M118T484	118.085	8.07075	18334.7	17725	19686.7	18705.7	19843.8	19769.2	19019.1	19301.9	18713.7	20017	17475.9	19249.5	19164	17515.6	19180.3	20106.1	18824	19314.3	19185.2	19124.4	15686.1	14100.3	16652.5	16061.9	15952.7	17244.5	17302.4	15915.1	17225.9	16635.6	17268	17128.9	18402	17357	16938.4	18375	19767.7	18584.8	18098	20939.3	15787.1	16817.9	17152.3	16547.7	17036.5	18443.1
214	M119T488	118.966	8.12531	504.606	584.136	431.384	423.383	485.269	581.027	807.154	457.067	599.703	402.418	567.003	620.801	546.521	480.639	647.028	602.941	550.493	457.489	737.822	645.162	628.082	531.517	472.608	549.602	774.361	701.269	470.933	530.363	380.371	621.716	659.382	482.036	518.816	405.217	732.711	583.111	563.376	429.179	394.734	619.447	458.995	650.056	844.523	353.87	866.027	553.193
215	M119T67	119.015	1.11113	1254.5	1523.32	1461.76	1309.84	1328.69	1360.47	1370.82	1593.71	1587.1	1599.88	294.853	340.867	174.908	363.776	374.671	520.787	495.32	377.219	471.733	442.304	2341.41	2575.74	2517.8	2860.34	2269.04	2424.62	2720.62	2733.93	2917.57	2701.74	528.366	375.994	520.763	545.925	258.622	396.096	591.063	576.339	611.599	272.967	1025.87	1050.1	899.094	1134.58	1048.47	1139.85
216	M119T360	119.085	6.00282	8603.4	6163.41	6620.2	9720.72	6607.8	6956.79	9385.82	9340.92	7792.49	6966.49	6503.68	7193.99	7038.04	6219.07	5857.79	10859.9	7357.94	7358.62	6374.78	7335.55	5822.55	6519.52	6259.88	11131.9	6221.19	5075.11	6776.42	11340.5	6656.24	6968.6	7116.83	6779.21	5392.28	5064.02	5005.62	5703.33	6832.23	6027.34	7182.51	9402.91	6987.18	11174.2	8538.12	7214.27	8011.49	8090.78
217	M119T433	119.085	7.21911	35626.9	42698	42319.5	37506.5	38875.1	38792.8	32329.7	42577.7	42263.5	42121.2	33252.7	41546.4	41322.5	40078.6	38047.9	42395.8	34166.1	43429.4	33960.9	39519.7	22589.3	25518.1	30526.6	28300.2	27513.7	28520.6	31188.8	27332.9	34180.1	26270.2	24050.7	33108.9	32291.8	31018.5	34787.8	31425.9	26611	34615.3	32128.1	30800.9	33027.8	24488.2	28953.8	39202.4	32941.2	34829
218	M119T484	119.088	8.07075	933.394	1026.78	1186.9	1188.28	1224.75	1106.08	1409.58	1146.25	1542.95	3606.04	1070.52	1384.34	1276.15	1375.34	1189.63	1280.25	1116.66	1516.51	1243.23	1051.13	965.114	861.694	1136.23	897.608	2057.76	1070.51	1244.67	1257.3	1971.21	811.54	1358.53	902.632	1425.76	963.351	1338.7	1023.57	1025.49	1454.67	1105.98	933.672	803.758	1200.08	1336.45	833.135	775.073	1343.68
219	M119T268	119.085	4.46875	2424.24	2359.92	2807.43	2237.31	6233.13	2897.21	4645.21	6297.59	3115.78	3602.76	1857.74	1633.48	1954.38	2101.81	1775.26	1676.52	1817.95	2197.92	2145.23	2031.5	5181.95	4743.69	5437.75	5437.57	5208.69	5384.97	5381.59	5386.94	5599.14	4980.27	1874.64	2099.58	2029.44	1906.67	1938.91	2053.63	2293.56	1703.87	2144.02	2497.74	2265.48	2901.99	2646.9	2520.59	3268.29	4219.47
220	M119T299	119.085	4.97528	1942.45	1810.74	2035.34	2042.24	1923.97	2322.96	2315.69	1951.22	2398.67	2180.64	2330.72	2600.63	2724.76	3023.19	2611.15	3186.98	2527.81	2857.42	3564.43	2282.26	2767.04	1807.85	2741.63	3061.73	2303.82	3094.19	3130.73	6061.1	6103.66	3987.09	4929.14	3477.46	5917.46	3625.31	4723.25	3546.18	4958.33	3411.83	3264.72	4620.49	4929.55	2715.72	2709.31	3181.13	3036.45	3019.34
221	M119T54	119.089	0.908058	7704.92	8712.1	9325.53	9535.53	8878.12	8819.8	7621.23	8299.32	7885.09	9768.1	7597.19	8592.57	8469.81	7190.19	7139.55	7680.07	8194.95	7583.75	7947.92	8274.71	7918.44	6544.99	7988.46	12184.6	7315.63	7706.15	7171.67	8139	7448.58	8423.57	4539.7	4113.6	11195.9	11204.3	4740.83	11236.6	11127.7	4650.21	4110.03	4323.17	7704.53	7129.92	7305.83	6619.53	9129.11	9417.93
222	M120T235	120.043	3.92363	453.876	522.966	493.267	664.554	465.807	513.184	546.619	633.049	358.119	475.014	3480.29	3610.87	3487.99	3689.98	3380.12	3516.93	3019.55	3992.15	3383.04	3821.76	506.304	660.125	742.187	747.566	584.784	788.639	742.165	834.475	499.99	587.255	3419.37	2856.93	3161.88	2814.33	2573.42	3072	3235.25	2375.75	3160.01	3348.19	1429.77	1394.45	1090.34	1554.33	1701.98	1448.11
223	M120T54	120.064	0.897333	1227.47	1176.79	1211.52	373.855	632.913	1299.84	1165.21	1365.48	1280.59	1431.82	525.037	642.619	630.089	761.977	711.678	934.56	1278.43	1117.74	922.811	798.629	1151.11	777.056	856.75	1416.63	1065.38	508.375	848.012	452.355	746.912	934.771	1580.36	1590.54	1663.08	1539.77	1218.92	1522.51	1711.64	1135.64	1442.04	1665.13	828.53	444.764	1084.86	1118.21	958.016	801.086
224	M120T154	120.08	2.57132	10722.5	9906.85	10268.3	10365.2	10258.6	10703.7	11221.1	10589.7	10349	11418.8	45935	40222.2	46443.6	51390.9	43372.9	44693	53007.7	47361.3	42445.5	46239.4	42716.1	42300.1	40405.3	41932.3	42585.5	42317.8	45445.4	52732	49731.4	48152.8	106785	100070	90269.7	94993.5	107439	105404	98039.5	113898	96971.8	107906	39789	46610.7	45826.6	52856.6	54811.8	53197.5
225	M120T433	120.088	7.21967	3390.97	4546.88	4124.61	3091.8	3475.74	4103.41	3168.02	3754.32	3994.99	3699.23	3572.88	3469.92	5009.7	4400.77	3920.08	4728.21	3201.42	5288.6	3712.58	4453.6	2221.2	3798.48	3346.84	1893.22	2698.55	3463.05	2880.03	3515.54	2466.9	2701.17	2296.73	3260.79	3544.8	2826.03	3937.62	811.99	2723.05	3915.35	3106.71	3876.07	3391.42	3147.45	3160.98	3831.2	3433.32	3485.94
226	M120T55	120.09	0.916617	785.263	710.44	584.177	977.266	549.577	1161.4	560.591	1190.59	1001.14	1022.86	1050.16	723.769	1002.12	698.234	536.311	806.28	759.633	1354.35	1135.12	1120.02	420.137	1458.84	1380.45	1765.54	1549.25	1721.66	525.288	719.611	1700.44	1675.95	386.295	1045.49	754.246	687.379	1176.07	1997.37	1927.53	912.35	863.85	855.757	617.348	1235.03	1248.27	1314.75	787.922	983.405
227	M121T410	121.027	6.83095	2502.68	2610.42	3222.09	3887.73	2939.91	1246.58	2173.33	2821.71	3069	2627.88	1413.89	1781.93	2414.38	2095.95	2067.59	1896.6	2667.88	3938.27	1806.57	2059.56	1725.51	1878.52	1366.55	1959.27	1413.45	1686.95	1294.53	1927.22	2206.73	3404.63	2218.88	1116.69	2121.2	2272.34	1749.01	1482.22	1656.29	1565.98	2289.03	2174.04	809.37	853.378	998.64	1854.88	1059.12	1218.22
228	M121T197_1	121.028	3.28075	123.177	257.182	449.073	311.531	243.355	301.603	370.809	296.924	252.404	307.719	574.011	478.833	355.332	595.852	400.825	295.825	442.443	690.03	529.369	377.814	832.146	1126.26	505.874	786.702	411.556	690.436	633.518	912.641	522.394	717.328	540.484	575.035	441.924	529.301	493.47	635.251	314.157	724.368	747.457	321.016	425.89	517.992	503.668	683.515	805.899	672.912
229	M121T269	121.049	4.49015	19321.6	22030.4	22119	19838.2	19145.8	21210.7	21607.1	20122.3	22393.8	22115.9	33389.3	31395.6	33460.2	34167.4	32390.5	30559.7	33887.2	39248.2	33622.7	35036.8	15358.2	15107.1	14899.7	15444.4	15159.5	15068.9	17067.6	13898.3	16194.9	16172.3	2390.64	2659.24	2578.68	2314.01	2157.25	2254.98	2456.71	2751.56	2307.86	2389.76	16218.9	17410.6	17501.5	18855.9	19203.6	15872
230	M121T102	121.064	1.69843	1814.7	1785.97	1870.25	1816.01	2013.23	2015.15	1975.87	1741.23	1759.5	1812.56	3502.04	3427.88	2975.13	2362.42	2585.46	4639.86	4562	3041.72	2365.52	2668.52	17534.2	16036.7	17552.2	19847.2	17792.4	18237.4	20404.3	16125.6	18694.9	19243.4	280779	250586	282493	266388	240880	264570	310895	268035	267757	285514	53617.7	70678.1	71092	65233.5	77050.9	70551.2
231	M121T70	121.064	1.16998	1873.21	1924.68	1795.63	2084.45	1980.62	2021.48	2122.01	1875.37	2016.58	1970.73	2164.54	2130.75	2176.05	2345.06	2091.94	2275.17	2111.89	2245.93	2192.43	2198.76	7930.35	6547.81	6735.36	7209.01	6841.49	10117.3	6714.72	7056.25	6782.36	6425.84	96422.8	100668	90513.8	80334.6	85733.2	86928.9	89181.9	82222.7	84620.7	92019.5	35429.8	27618.1	27853.9	31737.7	31787.5	26473
232	M121T342	121.064	5.69903	4508.71	8458.71	6379.95	4636.76	5373.67	4376.84	4322.54	4926.62	5977.53	6449.04	4408.8	5167.64	5954.56	4779.81	5856.24	5591.99	5817.05	5195.26	6204.42	8939.41	5583.37	5594.59	4958.61	4423.16	5301.68	5546.44	6406.91	6635.81	6903.41	6587.13	4604.91	5556.47	5930.42	5520.37	5223.86	4957.94	5968.06	6730.94	4528.01	6330.47	6482.77	6370.02	5865.44	5209.32	6392.56	15478.7
233	M121T197_2	121.064	3.28287	25707.2	24120.3	26273.1	23551.7	22280.3	27366.8	26235.1	24780.8	24739.6	25634.1	18297.7	16874.7	16865.2	17885.1	18056.6	19303.6	19709	20889.7	14415.4	19930.6	17096.9	6605.01	16016.8	16009.4	13850.7	15875.2	16175.3	15375.1	19098.2	17184.6	32378.3	30630.3	33535.2	31290.5	26876.4	32735.1	28547.5	30374.6	25797.4	29908.4	20064	22770.8	21075.3	17613.3	23230.2	21702.9
234	M121T154	121.083	2.57132	908.167	956.436	882.936	874.944	894.371	1017.39	939.973	994.12	845.269	1051.83	4284.86	4124.54	4546.78	5066.18	3511.87	4412.25	4459.52	4299.36	3930.67	4026.13	4063.82	3936.11	4029.87	3815.06	3572.93	3823.68	4320.38	4896.8	4491.82	4902.46	9624.48	9599.3	8672.56	9023.35	10099.9	9806.82	8984.99	10648.1	8826.35	9030.33	3800.59	4193.04	4222.06	4607.82	5116.44	4697.66
235	M121T299	121.1	4.97832	2918.92	3025.68	3314.58	3289.66	3009.26	1407.66	3536.08	3345.73	3313.28	2882.95	2811.39	3137.4	3292.85	3090.86	3218.29	3264.67	3364.35	3206.72	3362.85	3041.8	9701.28	4710.6	5556.41	8164.51	9438.05	7713.94	4400.35	8745.5	6847.92	5700.71	5415.27	4817.33	10130	4827.04	4457.31	5321.15	8087.61	5165.3	4681.76	8289.17	8089.51	4202.94	3946.94	3046.46	3362.5	5254.9
236	M121T377	121.1	6.28929	1848.94	4365.01	2900.67	3734.12	4325.66	4995.4	3402.64	3124.53	4741.52	1798.77	4280.72	4562.52	3834.96	3023.17	3213.85	4273.07	4006.44	4668.67	4258.88	1413.92	9182.67	10202.8	6164.69	8908.33	7762.43	8331.05	8527.43	7819.48	11784.5	11813.5	4352.74	1637.08	4446.36	2822.18	4539.46	5372.15	3932.66	5378.64	3592.53	3462.77	2766.16	2989.19	3270.9	4462.77	5502.59	3890.88
237	M122T68	122.023	1.14128	812.217	1206.04	1204.74	1332.05	787.81	1137.11	1186.64	929.134	743.812	1159.85	199.553	360.772	274.695	254.353	236.825	251.059	645.567	274.108	314.036	469.573	275.142	405.037	339.226	317.102	375.583	285.187	283.887	383.508	298.59	298.389	3724.05	3425.03	3394.37	2498.56	2680.77	3107.71	3412.74	2691.05	3894.93	3731.6	892.962	1018.61	1082.31	1037.16	614.403	1064.33
238	M122T96	122.023	1.59467	973.716	681.987	752.31	722.914	638.869	507.29	719.83	655.822	748.179	801.095	258.65	298.163	303.462	256.602	253.601	274.328	277.11	249.546	244.862	262.885	267.925	342.154	336.791	265.687	281.175	245.751	269.944	352.753	239.803	334.21	3337.75	3709.8	3860.37	3898.53	3144.88	3032.25	3620.72	3871.62	4040.4	3494.27	307.685	814.388	663.629	683.288	883.729	715.287
239	M122T269	122.052	4.49071	1064.99	511.803	1330.5	982.405	891.126	641.073	1465.07	1159.61	1163.36	1211.67	2147.95	1610.76	1763.29	1100.98	2000.26	1557.83	2064.65	2055.97	1909.05	1408.42	766.77	597.975	816.663	829.152	1104.71	766.151	912.036	702.299	946.235	1102.82	519.016	449.214	563.198	470.308	665.412	611.611	567.415	560.447	548.45	419.148	915.525	1046.79	735.483	567.442	990.462	1001.91
240	M122T197	122.067	3.283	2512.66	2137.17	2323.02	2516.07	2288.66	1131.77	2331.68	2108.68	2138.33	2076.05	1208.94	1520.52	1249.94	1390.12	970.624	806.265	1029.52	1407.62	704.398	963.068	1177.73	467.537	1060.21	1192.67	1342.29	1687.31	1156.14	1764.4	603.465	611.996	3749.48	4121.7	4016.48	2208.92	2473.81	2768.98	2354.58	2916.35	3291.24	3009.92	1632.55	1630.3	2199.09	1746.05	1962.09	1853.71
241	M122T102	122.067	1.70117	377.449	494.323	482.992	467.662	445.514	521.08	571.87	529.927	528.579	670.464	426.306	471.471	506.383	529.727	547.478	569.463	563.367	538.781	477.941	523.54	1641.77	1418.35	1402.24	1891.69	1615.1	1761.54	1703.3	1726.92	1620.75	1703.85	27795.3	23624.4	27445.3	25202.6	24592.4	24685.6	32099	24962.5	27878.3	28915.7	8631.06	5970.26	6471.87	6027.8	6684.59	6973.44
242	M122T70	122.067	1.16745	446.4	602.441	571.779	521.575	551.309	445.702	588.477	595.336	438.811	520.417	418.447	618.271	505.382	678.126	567.787	426.701	695.665	600.516	462.188	437.777	526.598	577.32	507.585	568.098	947.722	540.822	510.686	652.722	601.068	560.432	9363.37	9170.69	8226.84	8401.96	8082.68	7718	9070.06	8312.67	7701.23	8418.65	3535.38	2348.66	2747.32	2887.98	2566.65	2583.17
243	M122T50	122.08	0.82845	1123.86	1596.14	1794.06	919.335	1316.18	1119.31	2063.8	1954.27	1928.59	1411.76	1484.37	1538.17	1497.48	1799.34	1625.92	1570.35	1793.78	1770.7	1204.99	1652.07	2294.67	1443.09	1292.47	2077.8	1266.14	1013.99	2237.43	1932.52	2350.46	1772.34	1345.55	1320.51	1709.29	1002.5	857.67	1914.56	1151.88	1529.25	965.034	1582.02	2047.6	1389.67	1447.71	891.123	1383.64	1594.94
244	M122T260	122.096	4.3336	914.369	1181.86	932.177	998.237	962.973	1144.09	1277.94	1178.13	1276.75	1217.12	967.489	1021	880.493	1097.25	996.167	1088.17	1233.08	1144.88	1261.17	1271.32	1916.86	1363.94	2139.67	3414.4	1692.31	2767.31	2686.73	3061.76	3638.79	2283.52	24318.8	25780.2	27985.6	24027.6	22004	24839.6	25061.3	23906.6	22537.6	24662.2	6400.72	7105.64	7107.78	7692.74	8153.47	7795.55
245	M122T171	122.095	2.85622	614.503	743.561	502.015	563.119	684.41	843.223	698.356	810.642	563.88	745.532	756.663	629.141	837.954	713.735	725.248	677.857	848.613	782.375	1085.17	805.038	924.886	865.172	1796.44	855.742	1056.56	1262.7	1187.4	1143.77	1132.85	1374.08	20253.4	19752	18516.9	17418.5	18966	20445.3	19503.1	20961.6	20835	20777.7	4436.26	4684.81	4978.07	5544.49	6163	5342.73
246	M123T49	122.924	0.80995	31700.7	31208	28141.8	29524.9	29073.1	29943.5	31100	28945.2	28630.1	32715.2	29578.7	30916.6	33425.5	26950.7	31792.5	33756.1	29755.4	32631.8	30750.6	31713.6	34412.8	31068.7	32469.8	33577.1	30274.5	32989.1	32167.6	32430.2	32838.8	34413.2	32787.9	29943.9	31017.7	27623.3	29596.8	28966.3	28615.2	29528.9	29891.8	28566.7	34502	27992.2	28810.1	30580.5	33465.6	31767.7
247	M123T504	122.963	8.39759	14706.2	16615	16916.3	5462	13664.5	15401.7	15245.8	14556.4	15167.5	15782.9	14133.5	10080.4	12076.6	13141.4	15491.5	12897	14348.9	10306.9	15472.4	15236.2	10430.4	15329.9	14548.4	17283.1	15137.1	14679.7	11425.7	6343.54	15505.3	7879.54	6809.57	17433.6	6568.07	10108.8	12174.2	7914	12563.7	12466.7	15249.2	15563.2	16112	14770.6	8340.41	16706.8	13539.6	15286.8
248	M123T528	122.963	8.80005	1598.37	563.516	1306.21	1666.01	838.109	1145.56	1206.31	1120.33	1286.39	1243.1	717.981	2900.87	978.468	1648.68	1259.8	1170.77	1544	1485.51	1181.46	1224.63	1385	2146.4	1060.67	1325.04	1113.5	1220.71	2149.2	1715.28	1246.42	1888.16	874.338	1282.91	1104.87	1795.44	727.689	786.183	3545.03	3876.57	1233.88	1220.26	1707.03	1446.39	1329.19	1419.21	841.593	1270
249	M123T70	123.043	1.16018	1055.49	1089.62	1204.72	1045.57	1214.77	1081.44	1043.39	1186.15	1174.16	1187.85	3061.19	1644.22	1764.02	3435.66	2896.84	3458.92	1021.67	1502.41	1519.04	1363.95	1295.96	1453.86	1595.49	1408.78	1701.58	2614.58	1804.87	1521.21	1531.53	1412.82	1071.53	1095.04	2937.99	1308.5	1643.12	3007.4	1802.04	1493.58	1286.19	1298.56	2144.52	1460.46	1427.24	1551.18	1624.6	1447.4
250	M123T97	123.043	1.62163	1261.03	1235.77	1215.74	1135.36	1190.43	1155.24	1109.75	1145.85	1137.14	1140.94	1425.71	3168.81	1370.24	1686.51	1311.95	1456.19	2649.52	1972.12	2696.39	1338.41	2079.93	1542.33	1773.36	2471.09	3138.05	3317.83	1561.31	1583.16	1625.04	1686.52	2066.83	1445.33	1205.08	1823.79	1895.55	3524.71	1319.55	1781.61	1607.91	1429.7	1106.45	1361.07	1457.08	1914.68	1260.33	1346.7
251	M123T197	123.043	3.29155	1414.92	2004.27	1900.09	2815.28	1669.78	2734.65	1781.55	1649.4	1592.35	2145.83	828.3	900.055	1043.2	2576.62	1463.22	1413.38	1944.73	1610.21	1330.59	2292.45	1976.16	1617.66	1569.94	1406.44	1451.68	1723.8	2159.15	1679.37	1673.49	1489.61	1740.06	2242.82	893.75	803.778	3434.65	1154.5	1089.4	1765.18	1724.18	2004.85	902.418	1800.17	845.392	1474.2	1250.73	528.915
252	M123T262	123.043	4.3612	3511.74	2530.16	3811.47	3466.17	3345.47	3565.1	1534.89	1589.32	1751	2433.87	3505.34	3424.52	1291.56	3571.41	3301.54	3361.3	3202.74	2764.49	3227.6	3566.31	2272.12	3800.07	2357.31	3263.58	2269	2524.14	2666.35	2809.87	3804	3768.15	4612.69	6132.73	4973.42	4371.72	3742.55	3900.71	5073.74	4142.91	4517.25	4825.03	1804.45	2074.69	3254.16	1987.89	3702.49	3333.24
253	M123T280	123.079	4.66483	2172.23	2212.47	2238.41	2061.63	3601.25	2549.09	3267.24	2139.19	2377.55	1845.01	1568.14	1882.19	2332.12	1600.31	1548.57	1792.75	1620.89	1810.33	1864.33	1613.93	2055.16	2158.88	2016.72	1413.17	1861.79	2028.42	1525.29	2360.46	2397.69	1684.71	1972.26	1966.82	1883.49	1718.73	1923.91	1695.12	2127.88	1957.91	1268.69	1876.36	1300.53	1670.58	1770.12	2469.27	2087.39	3511.84
254	M123T470	123.091	7.83138	9038.59	9124.75	12556.8	7739.26	6721.56	14335.9	10855	10089	8355.85	9841.62	9679.62	8043.56	11652.8	4094.08	9315.59	9458.34	8912.54	8445.85	9043.97	10389.2	10572.6	9594.72	8392.71	9843.5	14528.7	8184.75	7426.63	9304.26	13478.9	7779.42	9266.18	9346.56	10363.9	9184.21	9601.01	4861.76	17096.8	6439.33	8746.91	11357.4	9261.56	8215.76	3786.29	8669.31	13086.7	7519.93
255	M123T228	123.116	3.79306	3172.34	1914.05	3210.94	7471.45	4552.9	3345.62	5606.48	3116.6	3696.82	3601.13	2068.27	1577.46	1637.07	1405.83	1369.64	1732.23	1454.85	3321.29	887.047	1098.26	3105.05	2417.66	1435.63	2704.24	2535.17	2364.36	2968.98	2393.57	2322.11	2575.01	2482.62	1338.47	1395.21	1333.34	1774.53	1360.56	1398.09	1673.85	1560.07	1637.1	1168.24	2098.82	1897.7	3046.94	2841.43	2702.51
256	M123T386	123.116	6.42992	4209	6690.65	3961.01	2833.41	5558.81	3974.64	3440.69	3499.42	4356.3	8089.5	4597.31	5389.55	4012.52	4873.86	4851.82	5286.91	3114.59	3060.82	4259.14	1281.32	8285.01	5471.98	3158.7	5303	5890.96	7275.13	8855.4	6299.72	7780.08	7221.43	7491.36	8132.39	6775.11	5881.92	4210.65	8607.31	11755.3	5974.6	5484.3	7137.34	2012.15	6749.51	5509.34	4570.78	3686.68	7061.05
257	M124T236	123.525	3.92747	620.382	493.788	662.465	570.41	835.097	667.135	953.12	823.77	713.477	685.08	1180.91	1330.57	1586.48	1437.15	1266.46	1493.09	1620.59	1668.47	1415.09	1542.59	264.04	222.401	272.716	277.643	419.482	252.653	356.736	340.718	320.892	110.28	2272.4	2608.86	2340.19	2293.4	2472.89	2573.26	2697.56	2598.22	2756.1	2778.57	717.288	1067.71	1090.12	832.668	1156.84	863.619
258	M124T49	123.927	0.80995	469.588	559.117	250.373	358.71	679.477	498.771	295.077	504.672	416.365	373.018	502.275	428.934	753.566	393.418	481.68	384.024	521.094	570.542	488.786	577.894	452.128	625.466	468.805	461.352	543.6	427.171	412.132	470.966	765.064	350.49	329.688	497.583	497.116	579.476	437.08	536.385	537.16	403.48	497.666	476.851	525.294	358.942	324.249	430.242	473.96	554.528
259	M124T67	124.038	1.11121	15952.4	15620.1	18267.5	15255.1	15854.9	17464.9	15955.2	17166.2	16705.6	17651.9	16832.4	18134.7	16184.9	17970.4	18368.5	15575	15814	17087.6	16525.2	15965.3	32238.3	31157.9	35738	34604.1	32543.9	32062.4	36085	31111.9	33011.5	35632.3	24253	23834	26489.3	23993.6	25270.1	24813.8	23723.4	25918.3	26470.7	24779.3	24004.8	19840.8	21510.7	21076.2	20781.7	25412.3
260	M124T94	124.038	1.57398	3898.01	4782.77	4636.96	4440.3	4197.95	4320.69	4701.49	4287.24	4687.41	4107.92	4123.85	4461.57	4900.55	4353.94	4251.19	4522.39	6853.57	4634.84	3930.5	4576.61	9739.67	9592.18	9427.2	9368.87	9945.88	9036.7	10250.2	10574.6	11100	11337.2	6863.79	8161.21	7009.52	7033.21	5855.93	7294.28	7554.04	7049.53	6828.15	6937.58	1462.72	6149.28	5679.73	5231.97	5987.85	5302.32
261	M124T472	124.086	7.86943	27386.5	56787.9	68451.8	22798.3	53529.6	18736.2	56060.5	59423	43995.9	31705.1	41582.4	36350.2	57831.4	42047.4	73770.8	39111.5	50575.3	24023.4	59874.1	42274.5	36623.7	45363.1	45339.5	48760.2	34835.1	53416.2	51471	49421	21634.5	22026.5	22668.4	17016.5	34834.4	26277.2	25886.5	9052.21	28858.2	59381.9	12741.7	52360.2	19504	47879	25484.1	54032.4	42758	24067.8
262	M125T49	124.922	0.80995	5045.11	4353.43	5264.48	5089.39	4784.99	4863.62	4949.65	4842.36	4542.57	5950.61	5286.67	6011.65	5278.63	4767.71	5799.93	5975.89	4981.05	5585.51	5244.99	5476.94	6498	4690.78	5799.49	5663.51	4738.84	5438.17	5221.92	5438.34	5176.09	4915.37	5347.21	4837.65	4664.36	4373.37	4657.9	4812.82	4753.69	5262.21	5177.84	4420.64	6348.14	4804.73	4543.82	4946.88	5519.62	5543.3
263	M125T487	124.963	8.11962	13097.2	12966.4	14551.6	12684.3	13794.8	14628.2	14008.2	14644.1	14045.2	14408.1	13059.3	12713.6	13305.6	12966.1	13250	13092.5	13884.6	13444.7	14470.7	13868.6	13432.8	12739	13226.4	14925.2	12850.5	13367	12920.2	12587.2	12047.6	13678.3	13082.9	13304.6	14326.1	13737.8	13015.9	13513.8	13301.4	12762.9	12854.1	14908.9	12614	11834.1	12313	13106.7	14252.2	13717.6
264	M125T67	125.042	1.11002	1025.3	1249.73	955.429	925.57	1197.31	1065.49	1192.21	1374.89	739.185	1258.78	1218.02	1554.11	1422.21	1357.61	1186.64	1124.47	1246.33	939.332	1142.13	1097.29	2014.05	2336.15	2266.54	2425.81	2368.45	2057.24	2292.12	2038.05	2455.88	2409.68	1779.51	1746.09	1638.68	1777.47	1914.87	1670.03	1645.86	1811.11	1996.82	1706.87	1641.72	1257.36	1479.41	1511.33	1441.66	1753.03
265	M125T263	125.058	4.38195	1385.07	1154.5	654.801	1155.91	1030.88	877.688	1212.57	713.388	999.596	879.101	706.062	968.79	987.284	463.798	960.7	409.154	1317.07	1281.87	989.238	1292.87	1532.61	1236.88	1377.85	1159.63	1219.12	454.143	1109.88	1073.29	1096.72	1258.94	1331.11	1310.7	1540.81	1579.39	1399.47	1626.28	747.289	1533.87	964.629	1186.49	1218.74	1322.74	632.166	796.361	983.847	645.15
266	M125T398	125.059	6.63242	1144.62	1204.76	1338.36	2258.73	1608.72	1236.46	1404.89	1537.87	1403.15	2015.5	1076.92	899.364	686.72	1961.78	1100.83	1091.95	1586.74	1258.89	1234.52	950.563	1183.92	2619.55	1372.18	2250.32	1403.27	551.44	2871.64	1079.44	2731.63	1155.18	2248.6	984.045	944.979	1334.74	1166.67	942.865	1283.3	1164.43	1227.92	1646.62	1948.99	1833.91	1080.96	1261.54	1241.69	732.286
267	M125T481	125.07	8.02232	7150.17	3138	3845.47	3374.04	3463.74	5943.3	5372.98	4306.33	9105.71	3515.89	3856.12	3630.26	5889.71	3333.39	3539.17	4286	4994.64	3993.42	1662.83	4362.57	3523.36	615.813	3216.04	594.135	3577.7	5871.64	4465.27	4937.15	1900.99	1444.36	3737.17	3575	3517.92	3661.75	3831.42	4128.75	4304.72	1732.86	8009.83	8422.65	4597.15	2460.45	388.915	3016.36	5353.1	4900.91
268	M125T250	125.095	4.16481	2022.53	1445.37	1692.19	1101.48	1797.53	1737.2	1763.8	1727.57	1288.68	1550.16	1837.88	1719.96	1845.46	1474.72	1737.39	1529.82	537.077	1532.07	1467.6	1614.08	1686.43	1853.77	2213.88	1749.75	1719.76	1379.46	1530.85	2653.31	1483.74	1968.58	5339.51	2676.95	3004	2281.13	2452.38	3318.67	2753.76	2565.56	2629.19	2431.92	2618.05	1572.43	2205.54	1753.04	2199.71	2158.85
269	M125T389	125.131	6.4758	13491.3	28155.3	15131.5	28776.2	26226.3	33372.3	27762.6	14274.6	19858.6	28389.7	5162.39	5702.13	4193.88	5105.01	4048.85	6198.86	5415.34	4358.01	6212.7	2881.58	13207.4	13359.6	13940.7	15965	16812.4	14932.1	17067.6	16032.2	15592.9	14577.2	1298.48	15994.6	16148.8	16363.6	17523.9	1465.57	14786.5	18563.9	17249.4	14001.8	312.417	13537.3	15776.3	28689	14029.7	25119.6
270	M126T489	125.964	8.15415	1061.62	64247.2	67712.6	1150.79	725.559	51599.5	60980.1	54046	785.987	48012.7	711.873	881.331	1254.91	472.569	55110.4	61037.7	924.597	1243.66	66378.9	773.619	62407.9	1679.98	846.546	524.311	573.159	985.423	1517.36	1199.44	1045.64	820.225	58414.4	567.219	51854.9	1420.03	64520.3	70127.7	938.597	61011.8	54336.6	682.331	908.808	551.542	1150.4	879.729	1203.05	786.694
271	M126T526	125.985	8.75987	7786.57	9494.72	9896.55	1590.56	5954.99	4730.71	7772.34	4515.3	5085.31	5187.49	7615.8	5454.34	6139.76	6402.71	3881.9	30062.2	6036.85	12018.1	4609.89	4598.72	6676.12	5811.04	7562.06	6444.6	4495.16	39674.5	5601.22	6312.38	6375.81	6274.17	32364.1	9065.24	5904.96	9312.37	5374.76	3677.11	7041.1	4209.64	4597.31	5528.61	5381.84	6350.4	5520.69	5562.46	35377.1	4660.67
272	M126T487	125.985	8.12297	61158	61220.7	67390.4	70200.7	67987.3	68759.2	68766.2	58791.5	68915.5	63760.1	61996.1	66825.6	67209.9	63854	61824.3	65308.1	64939.8	66600.5	77393.8	75784.6	61738.9	55560.8	74688	70671.5	63429.6	74027.5	74789.6	63827	62172.3	63323.7	67569.2	58057.8	60744	67295.2	57986.7	63140.3	68315.6	62259.4	75300.7	75345.9	55745	55228.3	60014.8	69494.5	61312.9	65896.9
273	M126T43	125.985	0.71755	13367.4	4243.16	7201.08	4746.36	15275.1	4556.37	4526.26	6349.33	7413.15	12274.4	15153	4523.56	4453.18	5154.96	4493.09	4589.45	6081.22	4700.5	5430.61	4964.64	4963.97	14234.1	7583.12	4325.72	8342.59	12124.9	5157.84	22326.9	5490.5	9281.64	5242.17	5089.08	4524.49	5016.94	5033.61	5257.21	5197.71	4655.71	5441.96	5143.46	6217.65	4545.25	4730.4	5887.82	4912.34	4489.25
274	M127T487_1	126.966	8.11787	2541.21	6248.71	6709.8	4088.79	3486.71	6399.57	2589.84	6420.13	3524.47	2491.33	5794.08	5312.15	4372.21	330.376	4653.55	4165.89	6078.76	6128.49	3097.64	1370.05	5647.88	5148.14	5925.01	3177.91	6067.17	4255.3	4510.71	4974.63	6096.23	3807.6	6326.39	4451.23	796.368	5821.84	3795.55	4231.35	4475.61	5655.59	3270.9	6049.13	6541.03	3974.13	5874.61	5578.11	3961.69	5906.6
275	M127T487_2	126.988	8.12383	2258.14	1987.42	2386.15	2389.69	2271.01	1923.16	2397.7	2558.13	2552.65	2140.37	2082.44	2376.54	2638.7	2692.11	2699.9	2436.97	2313.26	2234.13	2790.02	2332.72	2164.35	2447.09	2008.57	1790.81	2400.29	2671.24	1804.19	2051.67	1962.22	2310.76	2314.26	2540.27	2293.37	2156.79	2172.61	2021.46	2578.33	1969.94	1901.78	2124.65	2434	2664.12	1834.43	2323.2	2401.01	2069.53
276	M127T60	127.038	1.00348	2179.06	3366.5	2420.64	1806.17	2774.71	4453.57	1721.72	1563.62	1824.42	2341.77	1910.6	1629.05	1544.59	2020.7	3504.13	1721.64	1711.31	1322.41	1856.53	2116.11	1947.56	905.95	1655.71	1599.32	1961.12	1079.05	1300.88	1609.85	1830	1671.98	1792.8	1681.34	2120.34	3278.67	1725.64	1776.55	1835.9	1460.52	2707.79	1494.08	466.917	3077.83	1897.96	2153.97	2131.58	2903.72
277	M127T96	127.038	1.60469	1576.9	1319.53	1454.2	1444.76	1304.62	1344.16	1620.01	1555.03	1594.31	1583.9	1045.8	1026.57	1233.67	1126.92	1259.72	1228.37	1320.82	1163.6	1073.58	1131.69	474.592	437.045	576.849	519.949	426.058	439.288	549.282	515.556	298.023	477.564	892.178	919.109	840.933	1157.49	862.141	747.544	799.132	1209.82	974.066	956.167	1038.64	969.774	868.071	914.223	949.846	875.248
278	M127T151	127.049	2.50904	2128.9	1351.83	1267.35	2403.97	1339.38	1472.59	1202.31	1372.53	1403.57	2405.97	572.872	2996.55	1856.64	687.255	2303.46	2897.37	1736.44	707.144	1855.28	2450.76	1613.08	1466.19	1552.13	1594.21	1548.88	1267.91	1590.09	1344.64	1366.09	1208.55	678.262	1074.19	1135.93	1080.84	1084.82	629.123	778.472	767.004	722.467	1302.99	1230.91	1498.85	1503.66	1398.59	1568.26	1120.75
279	M127T136	127.049	2.26792	21000.6	19444	18865.9	19013.9	19640	19259.3	20461.7	19214.4	21036.5	22337.6	30218.4	29346	29421.6	29844.3	29977.5	28905.6	34477.6	34429.8	31494.5	33297.6	13906.3	11806.9	13425.5	14550.6	12808.7	12575.1	14007	13410.9	13619.9	15024.3	9007.59	9113.28	10623.6	9157.87	9468.57	10596.1	10714	10121.4	9261.29	10708	14839.8	16185.6	15658.8	17193.7	15936.4	17747.3
280	M127T111	127.049	1.85612	16909.5	16150.1	16388.8	18499.4	16156.1	17420.8	18220.2	13747.4	17456.3	16994.3	3159.27	2915.61	3347.23	3179.52	3074.81	3227.59	3415.79	3257.52	3345.86	3075.13	14047.5	10520.8	11001.4	14466.9	14191.8	13121.8	15311.3	13172.8	12897.8	14162.6	3455.04	3249.03	2825.62	3386.23	3599.93	3247.32	4047.8	3852.12	3691.47	3246.08	4812.61	6728.86	7232.34	6371.61	10175	8477.88
281	M127T192	127.074	3.19883	1456.23	1690.5	1690.73	1744.51	1401.45	2297.55	1842.59	1789.55	1246.43	1441.98	1245.85	603.018	2213.32	1880.58	1990.02	626.46	1912.36	2443.53	1463.47	2581.83	1457.95	1653.8	2170.11	2114.94	1879.45	2281.22	2128.83	2150.74	583.11	1637.36	2047.16	1670.61	1495.49	1575.6	1727.22	1990.73	1572.01	1805.92	1747.68	1846.3	2071.85	2354.09	1785.4	1529.68	1550.68	1371.18
282	M127T474	127.085	7.90588	2575.87	3173.49	2655.7	4181.63	797.76	3995.77	809.904	4195.22	4023.73	1798.36	1420.43	2165.04	1941.79	3244.23	3681.76	3405.94	3265.45	3532.79	3576.73	2790.82	874.336	2310.3	2549.73	3271.24	2217.49	2292.34	1534.42	3972.78	2110.22	1957.41	3011.33	2198.75	2899.68	3717.48	2887.9	2295.86	3319.6	3413.87	3687.51	3459.26	969.576	1984.99	836.7	3202.15	975.879	652.608
283	M128T487	127.974	8.11757	938.573	913.209	1035.49	741.057	1322.9	993.367	651.27	997.474	827.395	787.529	885.475	1097.27	1060.71	691.638	831.995	938.98	977.427	1004.39	924.686	762.277	959.035	724.236	958.737	951.26	894.499	948.395	762.173	888.95	1063.17	983.52	901.641	701.626	833.706	981.925	885.717	1054.78	1121.32	890.96	1079.67	959.196	908.845	1335.41	1193.49	785.735	876.48	879.54
284	M128T44	128.018	0.727567	1406.01	2191.66	2179.24	2599.36	1640.56	1804.73	2107.66	1718.21	2206.89	1979.07	687.96	1455.37	1169.08	1492.07	1617.04	1814.89	1687.85	2217.36	1792.61	1448.28	1508.16	1264.32	1160.61	1747.89	1302.45	1210.33	1319.06	1173.6	1121.26	1286.03	8244.98	8155.53	7009.68	6359.15	7225.07	7730.39	5881.22	7678.24	6910.31	6868.63	2333.42	3015.68	3448.99	3643.05	2953.7	2895.28
285	M128T136	128.053	2.27037	1374.31	1207.39	1131.48	1188.58	1232.6	1083.47	1159.36	1155.09	1261.03	1315.59	1781.64	1799.67	1759	1770.23	1734.86	1898.39	1917.37	2008.83	1845.2	1973.83	735.435	756.678	887.862	836.788	721.405	781.001	778.023	761.183	877.205	966.103	584.563	589.496	723.46	566.044	652.795	669.147	699.777	658.157	614.934	649.737	413.79	1030.28	944.189	1036.54	1016.77	1133.68
286	M128T60	128.07	0.998583	1346.03	1274.2	1567.86	1058.92	1401.25	1668.39	1529.01	2068.46	1407.68	1254.1	960.222	1174.2	1363.83	1281.35	1293.81	1167.66	1290.27	1186.43	1126.18	1030.08	2489.81	2032.4	2345.18	1952.54	2203.73	2141.6	2363.07	2030.88	2292.75	2283.29	1412.72	1650.61	1444.14	1164.3	1338.23	1211.84	1663.3	1405.97	1273.1	1522.3	1743.51	1359.62	1568.36	1429.31	1644.89	1908.21
287	M128T63	128.106	1.04315	1181.87	425.212	546.92	614.496	549.505	448.729	578.007	526.576	624.983	453.501	3805.12	3846.08	3634.66	4054.52	4445.62	4383.41	4003.62	4295.47	3852	4387.45	1088.87	1010.75	988.014	1018.14	1000.08	1035.28	949.536	1007.56	1196.7	535.78	6935.2	8133.07	8028.47	7468.09	7628.05	7312.05	7416.67	8001.24	8314.6	7256.53	4032.68	3347.03	3341.82	3296.01	3149.46	2745.8
288	M128T95	128.106	1.58077	292.058	350.672	333.283	272.872	280.634	276.834	310.285	282.944	286.969	294.696	1940.88	1768.16	1966.99	1984.34	1766.91	1868.69	2075.49	1802.64	1618.49	1739.6	502.317	555.889	558.771	573.451	493.016	546.427	517.748	654.994	513.221	672.045	2923.81	2950.23	3397.44	3524.94	3002.15	2795.28	3104.33	4412.24	3145.57	2968.74	226.544	1393.23	1125.97	1237.42	1303.88	1359.48
289	M128T218	128.106	3.6367	339.276	460.25	320.85	316.575	580.275	474.898	328.368	623.48	416.231	610.423	171.5	261.062	77.5211	214.119	217.652	93.1638	62.1992	173.589	287.756	77.9755	705.281	667.476	935.025	1212.33	1121.97	1013.89	1037.48	663.387	795.737	771.367	4576.63	4404.39	4361.94	6448.44	4445.31	4627.52	7502.12	4546.19	4401.84	4371.39	1517.37	1552.98	1725	2438.42	1674.7	2070.79
290	M128T165	128.142	2.75035	5308.93	5546.68	5814.68	5698.57	5418.32	5119.14	6378.07	5429.28	5558.74	5949.29	7680.91	7461.31	8068.44	7523.47	6946.24	7581.89	7768.44	8001.51	7609.62	8262.58	5459.64	4837.41	5042.99	5618.62	4867.56	5232.8	5322.18	5263.09	5285.28	5758.11	9715.53	10079.8	9404.43	9643.03	10190.1	9474.15	10553.8	10008.6	10143.9	9595.51	6401.5	6294.53	6825.05	7128.28	6767.11	6750.27
291	M129T269	128.546	4.48742	1229.55	1484.36	1257	1280.06	751.337	1248.23	1486.4	1566.18	1525.77	1673.53	1681.35	1761.88	1919.39	1711.11	1673.32	1535.63	2056.28	2547.62	2183.25	2003.17	811.771	868.686	916.675	1054.97	1001.47	825.528	838.444	1005.31	890.504	864.139	230.032	137.774	223.776	115.555	75.615	163.949	185.278	177.261	148.466	104.572	669.052	1058.69	1081.65	1264.26	1395.92	1165.91
292	M129T508_1	128.95	8.46623	16329.8	21114.8	18327.3	15118.3	17473.4	16520.2	20944.9	21175.1	14988.2	22338.4	20538.3	14286.9	22353.5	13041.4	21101.1	15795.4	16538.9	7556.71	22038.4	3808.22	21851.4	16436.4	7090.66	15661.4	20864.9	12615.4	15814.5	15981.4	15857.2	17796.3	8948.88	16601.8	20976.1	2755.13	20962.8	21257.8	14507.8	16766	7401.91	21236	8054.29	13845.8	15811.9	17326.7	16629.2	14584
293	M129T532	128.95	8.87192	3036.88	4557.51	3767.41	4848.05	4434.8	4809.61	4441.67	4311.13	4427.71	4549.1	4309.55	2387.59	4816.97	4438.15	4583.28	1695.37	1554.21	3367.96	4297.56	2934.1	4703.2	4861.98	1902.45	6577.24	4308.02	5390.95	4884.69	4654.7	2254.37	4792.26	1479.91	4318.26	4455.18	4590.21	4429.25	4283.38	4232.09	4223.12	5400.53	4179.87	4646.32	6194.76	5153.08	2224.01	4912.08	340.2
294	M129T508_2	128.97	8.46174	2118.95	4451.18	4735.49	4094.83	3332.42	3678.79	3689.57	2571.78	3818.76	3375.62	2137.99	3233.5	2672.81	3782.81	3278.7	2613.97	1606.17	2326.29	3295.9	4343.93	3840.86	2217.28	3307.63	2947.19	2474.61	3884.68	2653.5	166.793	4105.11	661.909	982.452	2518.23	1176.17	4041.27	2872.13	4151.87	829.121	6226.64	4010.67	2374.37	1429.21	1899.28	2372.77	739.328	2050.69	4707.61
295	M129T536	128.97	8.93432	2694.67	1122.27	494.037	1037.64	513.877	458.249	1626.8	1730.3	1790.86	516.545	1129.05	1254.59	978.511	582.79	1253.76	1340.75	470.499	1321.45	2045.44	801.328	1381.72	1139.87	1821.83	1523.53	1843.09	394.503	716.249	1526.47	1425.89	499.72	2517.54	642.34	1371.57	1886.95	1167.24	1964.82	1411.38	1809.56	1768.85	1717.81	1025.67	1196.79	1480.95	1476.67	1210.2	1144.54
296	M129T44	129.019	0.725658	442.581	398.215	412.555	463.647	426.207	403.645	437.184	423.163	379.697	386.293	436.869	348.56	342.631	487.003	453.501	375.199	464.559	427.962	416.958	367.208	376.245	459.187	317.452	391.495	467.226	392.956	399.88	362.748	351.486	408.508	1535.45	1333.06	1262.46	1359.02	1258.74	1271.87	1193.92	1605.39	1238.16	1345.58	374.849	693.346	604.261	669.029	512.867	670.205
297	M129T363	129.054	6.04357	4249.8	2875.81	3359.17	2773.42	4899.46	2944.48	3239.25	4033.78	3387.19	3030.64	2723.91	1646.5	1703.83	2591.16	1822.9	1494.77	1810.49	1541.53	1997.75	1445.91	6963.94	5652.32	6714.51	7247.32	7689.43	8361.37	6264.85	6671.01	6849.95	7000.06	7619.64	6842.22	6809.44	6849.86	8880.02	7515.68	6503.13	8312.61	6444.82	5913.27	5039.55	3827.96	4412.97	4582.08	4749.15	4987.18
298	M129T62	129.065	1.02985	2514.52	2695.17	2572.64	2643.64	2381.45	2334.29	2486.64	2255.65	2703.03	2652.62	2288.49	2344.51	2383.77	2036.83	2332.09	2330.4	2835.43	2420.3	2237.98	2394	1728.59	1707.06	1650.9	1803.05	1883	1819.68	1541.84	2129.75	1776.12	2034.81	1784.04	2237.14	1839.5	3751.46	1689.38	495.367	533.596	1135.41	1458.53	404.869	1928.6	1832.15	2636.57	1785.27	2271.56	1671.65
299	M129T111	129.065	1.84523	1184.09	1208.9	1125.73	627.409	1278.86	1324.89	1247.57	1120.55	1084.05	1108.3	749.433	1066.59	863.11	785.389	1010.77	677.6	686.19	953.687	1108.93	739.75	1292.61	1182.57	1229.6	1273.45	1376.48	1577.06	1358.37	1188.81	1131.4	1245.83	7595.6	7360.34	7251.59	6792.15	7325.35	7375.13	8030.42	8046.4	7594.05	6993.84	1079.72	2091.43	2222.34	2394.55	2196.44	2206.55
300	M129T193	129.101	3.21275	1343.24	1377.43	1784.47	1420.55	699.248	654.413	1624.42	1048.5	1871.61	1740.56	1130.27	2218.65	2641.65	1963.77	1216.73	1498	2727.41	2456.68	969.654	1793.51	2014.57	2291.26	1732.86	2071.17	1801.02	1932.03	1400.06	1716.25	1453.99	1653.4	729.081	1414.15	1084.66	2316.31	1526.78	2129.48	992.772	1536.22	3431.69	2617.58	1694.34	2196.45	504.879	1724.46	1850.45	1631.26
301	M129T59	129.101	0.989817	857.013	1134.82	1014.2	3286.47	3170.75	939.033	3186.97	931.234	1118.84	873.519	509.495	783.971	2680.94	506.037	1037.79	1494.69	1677.9	421.5	467.574	369.909	852.841	428.642	2478.63	882.113	922.183	2917.32	2338.77	2765.17	2676.17	2817.65	1045.93	665.989	943.601	1228.17	826.874	970.458	701.656	830.961	916.781	1037.58	2740.77	977.669	2853.15	634.918	2715.43	2502.29
302	M129T258	129.126	4.30427	2319.38	3128.61	2030.47	2201.68	2008.69	2543.38	2401.14	2277.33	3476.51	2575.17	1163.43	1874.46	1460.59	1246.23	1788.24	1914.28	2157.03	1237.66	1881.98	1901.98	1937.4	3397.56	3262.28	1205.3	3795.72	2231.75	2518.29	1831.3	2649.4	2249.7	5088.59	3756.88	2481.11	2335.43	2345.66	1546.43	2568.77	2520.69	2497.59	2961.15	1952.6	1823.89	1944.18	1875.2	2147.44	1878.95
303	M129T237	129.127	3.95348	1371.28	1372.43	1734.97	1617.48	1927.42	1534.72	1869.9	1794.59	1685.83	1676.68	1221.73	1599.39	1535.6	1500.72	1351.59	1381.27	1506.73	1545.1	1514.04	1502.57	1379.69	1233.54	1651.32	1280.77	1254	1120.11	1193.32	1656.33	1416.36	1467.89	3574.24	2717.53	2809.72	2791.04	3217.21	3162.91	3478.81	3320.53	3045.52	2859.07	1368.29	1236.76	1238.39	1892.12	1804.96	1872.24
304	M129T273	129.126	4.5443	2485.57	2709.5	2308.38	2257.64	2575.52	2282.46	2430.8	2321.22	3081.92	2283.55	2528.3	2209.7	1978.77	2337.26	2344.79	2287.06	2377.96	2338.57	2717.86	2839.52	1221.74	1216.86	2291.37	1978.66	1636.17	1115.09	2297.47	1351.02	1887.32	1602.98	2250.2	2285.97	1519.23	1429.11	1821.73	1720.9	1638.79	2667.65	2650.14	1882.2	1798.84	1855.93	1551.66	1610.44	2707.81	2527.43
305	M129T312	129.126	5.1925	1774.39	1437.7	1385.3	1245.35	1508.13	1872.58	2560.15	1397.08	1392.91	2016.18	1502.33	1566.21	1499.16	1420.86	1743.34	1563.46	1707.79	1881.09	1379.86	1887.2	555.115	2289.88	2702.33	865.573	2634.07	1380.82	2815.87	2942.82	2377.64	2555.15	781.568	1091.7	2871.4	2879.54	724.243	3290.64	3385.51	2814.66	3430.12	3056.81	1135.19	1197.64	1200.14	1084.6	1300.66	2170.49
306	M129T165	129.146	2.7514	418.637	331.979	823.485	463.454	490.175	752.198	440.763	673.615	480.461	618.19	653.625	663.52	528.169	679.457	573.344	604.584	596.981	583.667	665.405	822.158	498.771	396.868	665.146	553.794	319.961	295.504	613.578	338.715	522.964	612.37	818.584	696.136	785.15	763.73	972.07	852.175	942.05	884.969	845.251	933.731	437.394	461.87	509.876	651.526	461.434	667.027
307	M130T161	129.535	2.68765	2609.23	2246.8	2483.54	2387.24	2342.79	2470.17	2842.7	2691.65	2608.25	2722.2	1394	1415.88	1262.99	1879.97	1253.15	1212.95	1858.72	1539.43	1053.9	1475.36	1017.14	875.833	770.639	1134.61	859.614	810.577	1057.27	920.763	1216.67	977.019	921.14	913.965	899.593	923.077	750.312	1004.25	928.515	1032.63	1049.55	977.616	1543.45	1228.99	1304.63	1402.49	1407.73	1400.94
308	M130T37	129.958	0.6101	2323.35	1090.32	1200.27	1149.83	784.807	2297.32	1606.42	1852.3	1796.72	1401.39	1855.38	2773.62	1720.27	2039.19	1755.58	1276.22	1677.2	1209.45	998.339	1411.79	262.484	1710.96	1664.28	2278.48	857.951	2474.78	2541.89	1353.03	1571.2	632.492	1529.79	1223.24	2164.33	1401.62	1486.26	1968.36	2085.45	2274.86	1873.93	1862.5	1761.91	1523.17	3112.72	2027.05	1812.37	1608.74
309	M130T487	129.978	8.12397	1659.68	1665.95	1908.92	1628.5	1601.39	1748.97	1834.38	2179.57	1837.03	1594.29	1919.08	1404.62	1680.84	1502.47	1743.19	1699.59	1753.9	1655.65	1706.11	1829.67	2300.02	2057.96	1613.33	1453.84	1297.73	1656.38	1819.5	1655.45	2132.25	1752.97	1489.09	1679.9	1836.23	1422.58	2062.95	1547.66	1839.52	1456	1573.99	1908.42	1605.35	2011.02	1748.6	1402.74	1896.27	1800.75
310	M130T505	130.007	8.41432	1916.38	2331.22	3052.77	1934.39	1807.31	2683.17	907.879	2285.44	1144.72	2770.7	2011.3	1137.78	1437.55	806.4	2070.99	1840.37	2158.79	834.635	1222.29	1496.61	1477.46	321.104	2383.83	2376.21	2837.87	2190.15	980.305	960.621	1732.42	1250.09	1861.79	725.795	1316.56	2115.94	2205.73	1648.35	2091	2352.46	1289.44	2232.34	1951.91	438.565	2645.44	2904.12	1071.36	883.796
311	M130T531	130.007	8.84226	210.837	561.135	121.277	349.267	363.577	518.374	539.219	486.607	389.277	482.442	239.424	552.618	577.866	512.296	493.362	228.404	340.297	659.769	424.453	241.94	136.772	572.67	561.044	560.322	124.215	515.981	176.099	797.443	204.431	359.862	512.231	218.813	366.532	503.757	492.464	506.39	535.111	459.197	837.798	537.568	559.368	276.208	459.487	576.199	501.455	569.006
312	M130T42	130.007	0.691767	1402.15	1214.83	1009.95	999.767	708.695	993.639	832.239	1039.77	1079.39	446.675	1134.1	733.287	904.198	1357.31	945	742.954	1618.59	1161.94	658.773	584.603	707.688	1094.84	978.41	1476.04	869.142	827.07	907.484	649.07	775.881	818.605	1426.3	1056.01	1257.66	1182.53	1377.16	1259.73	1076.38	1110.21	1179.51	1193.98	1217.15	826.205	926.831	1267.28	1134.85	693.488
313	M130T54	130.049	0.897883	2393.06	2387.45	2559.66	2274.24	2447.76	2714.93	2720.39	2658.57	2070.23	2506.58	3803.44	4687.02	4248.25	3552.4	3864.9	3832.12	4315.93	4140.84	4128.69	4625.41	5657.9	5301.44	4546.73	4930.8	4853.74	4797.5	5040.56	4805.98	4688.25	5209.12	8431.96	6424.06	7542.07	6915.9	7889.03	7113.58	7936.78	6755.08	7745.53	6940.07	4369.23	4658.81	4552.34	5008.45	4583.79	4781.83
314	M130T96	130.049	1.60705	671.936	783.356	829.93	680.815	700.987	814.369	713.369	621.369	817.185	846.38	808.226	380.825	805.771	706.435	887.895	868.18	820.769	800.269	488.344	907.256	1181.75	1477.88	1336.87	1390.34	1163.21	1065.79	1268.92	1381.42	1163.86	1374.59	3588.36	4218.03	4210.67	4075.2	3896.13	3402.18	3375.32	4704.14	4343.66	3872.38	1141.63	1498.06	1352.72	1451.33	1366.54	1283.55
315	M130T69	130.049	1.1558	1562.53	1924.72	5326.76	6297.17	1835.33	1527.94	5070.86	1362.68	1694.3	1679.56	2069.64	2353.62	1721.49	1406.16	1576.39	1358.03	1154.93	1308.92	1415	2123.17	2266.73	2338	23763.9	3316.01	2990.34	2780.21	2726.3	2219.79	2821.99	2914.41	4690.48	6752.15	4477.03	4113.27	34187.1	4299.96	43312.2	4073.92	37100.2	4705.86	2820.5	2922.89	14391.3	2926.73	2669.59	2825.84
316	M130T155	130.049	2.58565	583.953	575.263	580.666	614.155	484.349	583.326	678.301	985.569	637.475	539.933	664.054	751.137	764.672	905.011	849.876	785.999	988.684	883.256	869.953	831.058	716.482	904.313	633.562	871.667	582.181	900.875	609.11	708.145	702.36	556.647	1455.36	1084.18	1164.29	1309.37	1239.97	1297.21	1117.06	1534.42	1191.69	1127.92	751.525	610.11	619.15	753.377	564.353	950.678
317	M130T261	130.064	4.35043	1503.77	1718.8	1636.83	1512.11	1498.28	1749.46	2133.56	2018.73	2110.93	1854.56	1956.08	1928.76	4099.9	1976.77	1970.76	2007.78	3400.95	3664.48	3729.29	2138.5	9581.03	8725.74	9324.08	8753.58	11449.8	9963.26	11095.1	11155	9625.45	8572.09	2470.87	2930.98	2970	2025.38	1890.84	2341.94	2275.27	3958.76	2584.08	2919.33	2174.79	2499.62	3084.45	3006.78	4472.76	2628.16
318	M130T186	130.064	3.1032	841.104	1162.24	1228.12	853.671	1123.23	1440.85	1629.6	1199.66	1320.91	1199.47	3576.89	4101.82	3480.48	3507.09	2998.05	3031.2	4053.74	5075.91	3816.07	3769.28	1241.69	1115.22	724.566	1338.18	1776.35	1126.2	1261.96	1222.87	1028.25	1380.66	1433.82	1570.34	1151.07	847.798	1384.01	1354.69	2279.74	1360.52	1071.82	1242.33	1163.38	1152.7	2109.25	1155.56	479.552	2659.48
319	M130T62	130.085	1.03235	22716.9	21529.2	20557.2	21526.5	22105.4	20972.4	22486	21468.7	21818.5	21487.8	4747.45	4697.96	4898.63	4947.79	5650.55	5480.72	5152.89	5188.82	5229.09	5934.58	78802.4	68286.8	71138.3	77097.8	73137.5	71819.5	78794.6	79088.9	80612.2	80064.7	158540	156386	161529	154591	167793	165006	159067	150333	156753	151606	66050.6	63895.2	65494	64253	68147.1	63910.8
320	M130T89	130.085	1.48062	2911.57	3211.82	1478.04	2918.91	976.147	3362.04	659.835	3806.84	1067.49	1013.5	1141.65	1222.01	1213.17	1143.9	1193.53	1253.81	1366.9	1250.28	1315.08	1329.48	11203.2	3578.32	11007.9	11229.5	10163.4	10421.4	2956.26	2160.38	3303.39	13785.9	25786.3	8130.71	25233.8	31118.1	8350.05	7539.53	28687.4	4659.76	6030.64	10038.5	1740.57	9585.99	9559.14	12535.6	9918	9831.92
321	M130T46	130.085	0.762083	1638.36	2167.14	1669.91	2154.1	1823.62	1611.73	1533.76	1979.92	1438.36	1550.88	1739.03	1449.53	1592.44	1750.96	1706.6	1366.13	1843.62	1654.29	1712.16	1874.82	6009.03	4949.34	5283.78	6093.44	4656.56	5005.66	4876.82	5082.47	4734.25	5760.44	4158.23	3894.69	4426.31	4293.9	4555.18	4087.02	4632.66	4176.22	4103.69	4458.63	3571.86	2753.07	2496.94	3134.1	2873.36	3232.96
322	M130T478	130.096	7.97407	2054.45	2388.07	3324.93	2253.41	5136.26	1393.82	2164.23	2710.9	2541.59	891.868	1059.83	2690.61	2638.61	3175.55	952.508	2546.43	2178.61	3553.51	2164.09	1586.77	4342.1	2523.19	3907.94	4296.03	1670.98	4733.67	2825.14	2814.3	2417.79	2796.64	2490.26	1435.69	883.671	4220.74	1140.61	2037.4	2642.42	1437.18	1271.35	1388.85	456.425	4344.48	3624.5	1849.2	2090.25	5305.81
323	M130T254	130.122	4.22777	724.539	1195.63	930.714	742.541	988.235	905.612	1079.06	1037.71	944.277	1156.47	920.061	948.977	974.702	1066.97	1034.27	982.611	1078.52	1172.16	1013.75	1293.65	870.278	420.047	607.757	413.236	295.219	554.791	550.167	320.285	475.481	1005.12	15745.9	17405.9	15530.8	14752.7	16144.9	15900.7	16491.4	17484	16002.6	16018.5	3315.76	3795.55	3940.03	3805.54	3834.29	3984.59
324	M130T197	130.158	3.27541	9429.2	9246.41	9892.75	9191.1	8942.83	9752.9	9215.31	9542.57	9332.11	9143.23	8535.15	9653.21	9915.06	7975.23	10446.5	9564.21	9569.46	9198.28	9867.63	9693.52	10221	9471.15	7971.67	10416.3	8630.54	8618.64	9712.14	8885.25	8569.06	9878.14	12590.3	14133.9	12354	12451.2	13091.3	11475.3	13893.7	13013.6	13447.5	12804.4	12342.9	9066.13	9845.99	11870.4	9863.97	9680.76
325	M131T511	130.965	8.50933	103889	109805	112399	103672	104404	107655	108887	112158	108816	76727.4	107848	109395	110553	107921	108480	106112	108914	110528	110514	111532	103105	107319	109690	85448.5	104401	107517	105436	106066	106918	107035	104820	59605.8	110447	106584	105414	63332.2	108689	108015	110736	111666	41191.9	100857	101069	111520	105001	110138
326	M131T35	130.965	0.586267	14957.9	16772.7	10373.2	14785.6	14564.3	11854.9	13492.3	11018.5	13971.9	15088.1	14758.8	14654.9	15742.2	14976.2	14290.5	13863.1	16422.7	14530.6	14824.1	15032.1	8224.68	17375.4	15066.3	14815.5	16184.4	13416.9	14389	8866.79	10367.2	6728.18	15381.3	14928.1	13831	11823.9	6049.89	14433.3	14098.9	15243.5	13770.7	11813.1	12751.4	16532.3	16492.7	14033.1	11392.8	16054.3
327	M131T2	130.965	0.0300833	0	0	5867.2	1856.6	5278.1	784.591	2596.22	4986.98	0	6828.3	0	2697.78	0	4872.55	4854.29	0	2644.31	0	4056.01	0	0	1435.5	2537.95	3742.77	0	6310.66	0	0	3655.6	2424.2	0	2284.21	0	6562.7	2152.91	0	0	0	0	1482.1	0	5545.79	0	2448.82	0	0
328	M131T67	131.033	1.12029	531.239	1681.06	285.309	636.581	1392	735.8	399.701	690.1	514.414	708.645	2009.9	2019.74	2155.01	1601.38	1784.77	2030.42	404.553	1775.42	2021.54	2095.05	581.595	1612.42	1622.11	1628.63	544.639	1801.55	1418.14	1599.05	1710.2	1674.46	4241.49	3342.82	3848.91	3810.98	3527.47	3334.15	3919.58	3933.51	4272.37	3702.49	1001.4	1105.06	1142.29	1099.46	1168.72	1703.6
329	M131T193	131.043	3.21784	1577.95	1344.02	1459.26	1289.68	1580.46	980.135	1536.16	806.679	1290.96	892.064	2400.47	1574.8	1032.94	1206.01	2320.88	807.07	990.871	1657.28	1494.57	1431.18	746.515	682.073	1412.56	637.006	687.168	655.906	1108.02	504.856	1101.75	1092	1013.65	582.428	725.023	973.832	1377.21	673.029	747.051	701.192	453.023	741.573	760.727	648.512	754.752	685.748	1088.92	1160.57
330	M131T154	131.048	2.57125	367.077	2556.06	2725.17	2875.15	2559.58	2584.54	370.152	2852.31	2710.74	2769.13	1357.38	1089.79	1366.02	1503.17	1158.47	1299.01	2031.43	1429.98	1263.65	1118.85	1076.87	1333.64	1324.35	925.188	1246.46	927.052	1138.09	1303.41	1531.1	1534.03	3252.11	2826.09	2977.78	2878.73	3193.93	3074.13	2687.5	2940.18	2847.51	2936.21	1191.3	1364.29	1325.84	1718.58	1718.21	1107.24
331	M131T474	131.081	7.90818	300.179	1717.41	1907.62	1051.4	1000.52	921.533	1121.81	884.84	3509.87	1516.23	2202.35	2150.82	1287.25	617.572	2020.45	1648.03	694.61	1869.3	2418.45	1967.62	1806.31	2174.61	2434.14	827.973	1741.54	782.61	849.883	1252.15	2047.63	2508.5	306.163	2146.05	2136.28	1784.86	786.232	2170.49	3029.25	1983.21	1238.41	2195.69	1317.35	2240.63	1655.09	1394.4	2184.85	896.668
332	M131T62	131.089	1.03182	1581.99	1580.76	1535.47	1557.5	1775.7	1454.77	1492.17	1763.35	1612.09	1521	932.374	944.164	679.616	1024.06	1001.3	603.625	1016.87	1140.73	1154.67	837.352	5544.24	4506.41	4949.4	5048.77	4876.33	5373.81	5097.16	5134.57	5294.25	5869.79	10049.3	12108.4	10917.6	11321.2	11177	12058.3	10639.1	11035.5	11385.4	10502	4687.41	4241.11	4293.91	4535.79	4637.3	4258.73
333	M131T299	131.084	4.97935	921.79	890.098	738.998	844.881	853.747	814.971	779.54	861.03	691.635	910.686	681.14	667.199	668.217	553.592	597.574	643.05	664.779	737.984	668.557	634.154	3710.72	2389.87	4575.62	4579.63	2842.07	2547.13	3393.49	2838.1	3676.23	5965.66	3661.75	3838.91	4223.61	3454.52	3286.41	4049.13	3131.26	3930.59	5432.35	5216.82	1679.78	2102.51	2344	1925.16	2062.54	3241.63
334	M131T269	131.106	4.48729	5115.92	5333.05	5820.87	5103.37	4808.73	5764.5	5811.98	5864.82	5642.85	5926.21	8127.11	8664.45	10215.6	8400.08	8503.01	8415.79	9464.85	10523.7	9239.15	9751.5	3893.18	4058.67	4079.69	4022.85	4413.42	4088.6	4068.98	4223.5	4295.5	4399.51	580.931	635.18	476.112	513.8	524.829	730.735	532.062	522.801	449.624	544.213	4903.45	4837.26	4667.68	4822.96	5400.08	4192.19
335	M131T58	131.117	0.96645	666.075	554.89	815.565	827.851	745.145	759	733.513	2154.22	825.449	577.56	1298.66	1223.22	894.198	1231.53	1450.67	1130.12	1272.09	1451.25	1274.03	1433.38	1846.96	2348.14	2642.24	1780.62	2585.94	2428.4	1752.98	2153.92	2635.71	1882.51	13153.4	12495.1	12434.7	11524.4	12962.4	13118.8	12254.5	11951.5	13295.5	12284.2	3563.22	3260.38	4062.45	4097.7	3677.89	4088.97
336	M131T147	131.117	2.45646	158.952	199.461	204.949	310.615	171.879	230.133	225.782	204.794	173.969	209.805	231.267	267.795	251.601	204.238	214.674	238.936	223.284	214.386	196.02	226.404	915.192	969.842	976.357	1053.21	917.513	911.022	978.524	1040.73	903.339	1012.65	1171.54	1291.13	1363.17	1219.5	1266.05	1242.94	1184.23	1149.14	1272.95	1091.04	331.105	532.752	526.839	692.259	527.459	581.02
337	M131T196	131.161	3.27313	650.036	636.526	866.766	798.739	627.984	894.289	666.157	751.849	511.036	827.837	547.422	780.067	986.925	640.091	773.916	443.299	919.232	921.265	675.285	840.725	815.489	726.273	403.904	469.483	636.378	612.861	724.234	532.521	576.245	941.85	1135.48	1171.79	1064.78	1125.84	1122.09	1221.99	1406.83	785.372	1395.57	1131.89	740.345	560.307	1074.82	892.697	961.496	778.525
338	M132T178	131.522	2.96612	853.029	771.704	743.531	973.1	808.904	871.494	962.106	938.21	1161.45	869.895	33.0958	56.3661	33.0624	0	0	15.7933	28.436	0	23.3458	66.2059	165.2	246.59	212.221	279.664	311.26	144.144	254.263	243.584	312.68	150.3	1038.38	1284.07	1196.99	1176.74	1427.38	1037.26	1089.12	1259.53	1396.79	1279.1	305.921	353.248	455.793	664.553	626.993	403.074
339	M132T493	131.929	8.22073	2038.88	1700.71	1516.19	1763.49	1324.2	1697.16	1877.98	1606.56	1316.26	1503.71	1934.76	1907.31	1531.21	1687.85	1458.59	1369.49	1840.98	1652.19	1885.86	2110.6	2404.66	1432.36	1547.91	1053.43	1307.86	1881.61	1380.24	1524.86	1560.64	2076.97	2686.29	1690.62	1680.47	1658.11	1084.78	1322.74	1298.86	1402.88	2182.22	1907.82	5386.15	4777.38	3806.13	1697.29	1284.62	1834.62
340	M132T63	131.929	1.04793	2092.45	1038.07	1896.08	1185.61	4051.43	1101.68	2374.8	1707.51	1938.25	1593.1	5352	5423.09	6149.92	5485.1	5848.91	5898.32	3050.81	5059.96	3831.06	5679.89	3748.87	3455.82	3434.15	3419.81	2089.44	3114.36	4675.69	5267.41	2466.79	4366.25	3309.86	1698.23	4862.32	2690.23	2907.85	1178.14	4515.84	2036.93	4363.43	2425.81	5827.88	5111.8	3354.59	1962.93	4462.87	2537.5
341	M132T522	131.929	8.70507	1015.9	489.8	302.613	461.378	496.993	430.468	441.557	520.665	1350.24	642.886	498.58	480.675	288.749	398.774	410.001	307.615	520.533	433.956	668.007	433.572	489.174	482.371	463.688	1824.13	434.569	418.363	306.366	519.26	435.404	465.282	430.198	446.434	500.71	434.149	461.065	289.12	512.552	487.897	602.035	447.339	675.007	555.094	548.468	433.589	333.904	474.429
342	M132T529	132.002	8.81416	523.33	66.638	528.56	348.434	333.235	348.479	829.306	585.682	509.461	482.663	416.657	452.51	834.017	384.274	447.553	535.598	410.167	330.66	703.095	539.125	387.749	445.956	538.692	336.308	413.499	871.856	1119.08	481.251	632.402	453.464	438.94	355.608	303.165	323.269	313.277	657.208	436.868	402.813	440.641	466.682	593.221	370.326	467.821	481.667	645.851	283.867
343	M132T500	132.002	8.33374	3667.93	4039.24	2535.85	3551.91	2600.42	2881.44	3822.87	3169.99	4159.51	3639.2	4222.19	3742.49	3909.93	3979.17	3658.33	3854.27	2175.58	3827.74	4106.7	3749.59	3415.85	1145.89	1965.22	3873.95	3541.34	599.287	2904.39	3512.89	2717.46	3477.71	505.96	3090.58	3723.56	2702.01	3131.87	3666.72	1967.68	4038.4	2624.71	3404.12	2420.17	2278.41	4055.24	2761.96	3853.93	3517.41
344	M132T54	132.065	0.900417	1504.93	1342.46	917.394	416.26	1353.88	1383.59	1646.49	943.129	898.452	1521.06	2525.83	2650.39	2287.43	2055.68	2366.59	2389.57	2292.63	2485.07	2081.63	2717.81	1415.72	935.901	1241.49	1357	1262.53	952.476	1000.96	952.055	1484.79	1066.14	2281.94	2278.63	1880.09	1828.87	2164.17	2281.7	2425.06	1815.96	2241.05	2073.33	1401.39	1066.54	1061.46	1297.7	1105.98	1287.9
345	M132T111	132.101	1.84258	11054	20147.7	10484.5	21490.7	10665.4	20481.9	12423.4	11075.2	11972.6	11376.2	42332.8	42439.8	41101.2	75005.8	41007.2	44476.7	56336.2	47399.4	82128.1	39251.3	120820	69846.6	66640.6	73198.9	74618.6	67648.1	79399.4	71700.4	71933	84080.6	314954	184122	174402	180143	188530	188679	230283	217535	316114	315282	77320.4	128197	73094.7	65888	149099	78351.2
346	M132T165	132.101	2.7556	296.837	372.421	460.698	559.639	401.438	344.816	252.755	671.793	324.001	277.991	1132.71	1463.13	1746.5	1303.49	1268.01	1135.77	1226.85	1393.21	1291.17	1970.79	975.773	1020.08	877.259	965.478	1011.7	873.775	1073	1345.73	1148.04	1299.75	1364.54	1630.71	1578.38	1170.17	1370.54	1426.2	1558.78	1511.15	1408.01	1551.65	952.033	939.204	1198.4	829.304	1024.76	1010.16
347	M132T71	132.101	1.18224	2299.68	2438.49	2161.03	1979.37	2636.59	1927.75	2352.68	2107.53	1810.14	2268.31	8864.3	9856.34	9233.86	8571.01	9710.29	9873.76	4875.23	6488.33	7807.67	9195.84	15477.9	18249.3	16619.5	18203.4	16731.4	16794.3	12955.9	18616.6	8256.39	9675.53	38585.8	40977.1	39209.7	34670.1	34594.2	43224.3	21538.8	35843.8	35973.2	31006.6	67076.4	19167.9	18392	20038.3	22082.6	17259.4
348	M132T269	132.109	4.48703	355.395	398.666	420.851	299.308	428.143	269.071	429.852	325.337	521.397	449.485	678.72	698.982	1091.6	646.342	796.497	597.583	723.828	863.928	591.898	654.226	292.656	372.746	199.069	327.398	266.632	470.864	360.978	313.852	419.609	316.491	284.961	237.387	198.965	649.147	231.969	446.359	860.108	939.657	144.528	809.111	408.786	443.204	318.842	333.195	351.278	484.196
349	M133T506	132.961	8.43442	901.737	2813.39	2274.42	1621.37	1564.11	1557.33	1573.19	1511.33	1650.54	2628.72	1592.28	1444.28	1619.99	1704.54	1654.2	1663.61	674.146	1821.07	595.939	1510.11	2065.5	1527.04	1545.8	2164.47	2142.81	475.569	1986.78	1079.01	1529	1904.83	1474.16	706.66	2051.26	1573.33	1010.76	1556	1117.3	1072.9	2708.54	1608.31	1181.62	1235.62	1321.99	1580.54	675.601	1119.06
350	M133T44	132.997	0.725667	336.713	525.76	504.874	606.81	461.725	439.601	678.918	457.364	630.484	544.135	225.123	401.061	299.342	448.151	411.254	436.847	482.84	642.446	454.231	401.19	403.438	349.509	298.704	389.235	374.636	333.526	373.673	396.028	346.975	356.192	1993.06	1783.63	2097.25	1742.55	1883.16	1871.47	2046.12	1916.09	1697.46	1632.12	677.422	816.632	871.993	923.405	991.741	841.716
351	M133T256	133.012	4.25931	853.516	874.807	1187.55	1350.35	1333.09	1364.64	1478.88	1114.76	705.84	1714.89	1291.93	1154.19	1359.02	1247.89	1104.35	1314.25	1474.17	1581.38	940.189	1247.67	1766.09	1132.99	1082.67	1182.25	982.979	999.147	979.425	1343.28	1663.02	1070.36	1163.82	1072.99	1324.66	870.043	1241.27	1350.05	1786.86	1351.93	1742.74	1309.51	97.8475	235.687	338.631	232.546	263.288	230.745
352	M133T55	133.049	0.924383	2591.75	1838.28	2271.21	1944.16	2276.7	2317.7	2349.24	2496.85	1220.72	2569.34	1595.63	1343.48	1598.89	1455.11	1516.17	1462.05	1715.45	1299.39	1498.84	2015.71	2711.58	2380.32	2514.91	2753.11	2801.88	2710.86	2853.24	3242.66	2852.39	2976.03	5941.3	5812.84	5782.77	2174.64	6232.35	5977.36	6513.99	6486.55	6604.66	1161.05	1776.48	2274.19	2173.38	2544.62	1895.6	2119.46
353	M133T295	133.064	4.91054	696.914	732.44	795.976	1091.58	1316.86	954.448	1491	1442.84	835.786	843.912	2178.28	2243.81	2463.05	2214.3	2106.45	2342.98	2371.71	2384.63	2059.6	2411.54	1165.47	6378.43	454.227	672.768	1555.25	1422.48	1217.69	6389.51	7720.56	1445.99	9668.09	9585.86	9323.14	8349.08	9647.39	8293.7	7988.3	9569.75	9501.19	8711.68	2913	3122.71	2850.6	2884.51	2795.91	3359.22
354	M133T230	133.064	3.84014	860.625	1393.72	1157.21	1521.7	358.71	1021.3	320.603	1493.22	1972.71	997.776	1220.31	388.395	1505.07	1043.71	485.21	413.56	471.334	385.406	1259.25	1658.92	1287.01	505.307	853.764	442.389	635.418	614.219	645.546	809.382	882.881	524.556	5672.4	5116.33	5228.62	5232.31	5386	5420.78	5648.14	5053.44	5373.57	5474.62	1672.87	1704.59	1696.06	1909.79	1475.8	1845.42
355	M133T272	133.085	4.52597	2870.62	6022.5	2311.38	2482.54	2930.59	2749.33	3611.49	2912.27	2739.69	2956.9	2641.16	3106.22	3999.23	3561.32	2512.3	3873.02	4877.6	3990.21	3819.17	2776.16	2881.33	1874.74	2973.99	2588.94	3248.5	4634.2	2940.76	3223.59	2743.8	2695.31	2881.57	2744.6	3150.89	2729.84	3218.85	3207.74	3088.09	3128.03	2852.94	3079.14	3372.73	3898.51	2838.01	2844.95	2574.05	2470.07
356	M133T299	133.1	4.98688	3712.95	3825.41	4064.15	3971.78	4601.78	3758.46	4109.77	3462.3	3781.79	3844.49	1917.52	2820.31	3194.49	2746.21	2692.75	2978.44	2937.02	3235.59	3239.63	3019.48	8146.3	6300.2	8486.34	7607.8	7891.11	8210.37	8503.56	10913.1	9651.98	9471.81	8851.67	7726.18	7994.57	7388.6	17493.5	7917.6	8481.93	8264.77	7459.23	9813.56	5600.23	5103.77	5336.41	9788.82	9672.12	5531.26
357	M133T111	133.104	1.84578	851.959	1394.83	1765.41	1870.03	1639.37	1604.51	1024.98	824.357	993.379	979.944	2964.65	2971.14	5450.05	5296.91	2818.42	2898.61	6095.47	3055.31	5835.58	2803.44	4689.78	4568.39	6273.93	5043.62	10617.1	4753.17	5117.34	4995.9	5347.84	6622.09	12975.6	14622.8	12661	14129	13258.9	13485.4	15308.1	14545.4	13310.2	16120.7	6228.44	9276.84	5082.1	4720.16	9953.55	5667.88
358	M134T329	133.574	5.47975	445.099	535.748	722.748	460.293	578.799	393.675	702.699	573.096	454.704	489.164	495.703	266.02	561.829	519.235	675.89	626.086	641.881	626.784	684.761	559.884	297.56	346.491	484.77	383.497	568.068	404.318	478.888	485.321	335.65	455.89	416.705	507.678	738.375	424.76	581.069	597.436	653.631	560.185	534.28	501.48	771.015	535.298	460.513	498.545	479.379	467.352
359	M134T489	133.929	8.14742	2282.22	2318.66	2432.55	1334.42	2387.1	2242.96	2710.9	1858.55	2100.85	2570.73	2310.2	2244.6	2315.52	2569.69	2264.25	2214.21	2338.27	2281.47	2364.63	2617.03	2528.28	2163.72	2167.22	2174.47	2205.5	2046.28	2252.81	2170.9	2520.52	2646.96	2360.76	2253.85	2368.51	1741.05	2464.31	2470.51	2293.2	2688.65	2140.67	2435.83	2684.91	2979.34	2579.39	1652.91	2190.15	2548.22
360	M134T53	134.08	0.881108	706.678	1541.93	1295.96	991.052	1853.6	1502.73	1365.92	1372.46	1395.06	1606.06	1025.68	1434.76	1268.23	1309.09	473.665	845.312	1459.21	716.566	977.999	452.55	953.3	1235	800.033	548.799	856.619	869.204	786.341	654.585	952.033	1413.5	2297.82	1512.37	1897.04	2356.14	1859.56	1451.18	2475.41	1564.46	2332.29	1661.44	1577.44	1389.3	930.961	976.231	1364.17	1592.59
361	M135T483	135.002	8.04697	473.175	447.914	1340.29	940.565	1119.53	936.721	781.658	740.053	484.238	448.243	971.054	1015.21	996.481	1063.91	748.78	439.393	714.71	1668.49	1273.38	847.714	905.366	535.069	949.206	434.761	530.04	638.548	823.569	483.397	848.222	671.206	1133.99	856.831	967.494	627.764	1132.16	979.396	1051.64	856.855	1877.56	632.691	1041.13	629.559	923.92	693.974	859.064	507.27
362	M135T433	135.08	7.21858	76293.5	83379.5	88157.8	75770.8	78753.2	80776.3	74791.6	86941.4	84375.2	77064.6	72682.7	88240.7	78988.3	74956.5	73639.2	79701.1	78376.6	89980.4	76116.3	81429.9	51397.8	53204	56062.8	48460	48916.4	48757.7	60513.2	54735	50607.6	54000.9	49170.6	62601.3	62778.8	49170.7	56005.2	59045.2	51826.8	62154.3	64226.5	57562.2	54995	47464.9	54895.1	63758	70517.4	65808.8
363	M135T360	135.079	5.99736	3231.59	4125.6	3486.54	3655.68	4030.89	5244.05	3348.52	7301.24	4191.17	5515.54	7747.29	4278.33	6013.51	3924.12	6684.89	3472.76	2863.79	5514.58	3662.3	4332.09	3770.55	3972.13	3863.6	4793.62	4793.64	3965.09	3585.81	4156.56	4415.9	6302.23	3976.69	2872.76	3253.76	2855.05	3010.62	3904.91	2806	3353.86	3024.44	3513.95	3754.24	9136.94	4296.53	4140.82	5433.93	12215.9
364	M135T194	135.08	3.22637	1216.4	2082.52	1389.15	1115.76	1693.55	2101.29	1834.51	1511.11	2823.63	1473.25	2415.18	1381.49	1457.37	2602.7	1211.81	649.666	1196.34	2144.92	1351.17	1568.14	1991.05	1043.55	1948.27	1607.96	2011.42	1347.8	1694.19	1944.24	702.819	800.333	1601.3	1572.78	1226.42	830.232	1968.31	1522.56	1969.3	2164.65	2126.23	637.935	1293.1	1641.75	2120.13	2204.85	1573.95	737.787
365	M135T257	135.079	4.27878	2786.59	3595.12	3541.79	3473.59	3752	4112.05	455.512	3741.42	4114.86	4227.55	2400.28	1839.9	2318.52	3236.9	2572.19	2133.88	3229.68	2796.68	3048.27	3166.86	2003.17	4732.06	1883.45	5453.06	1687.59	1838.53	1609.66	2582.38	3202.54	3298.73	1855.4	3327.08	3396.68	1658.69	1983.09	2636.28	2174.67	3259.69	3611.95	2064.7	2665.15	3124.39	3062.21	3173.51	1680.3	1385.04
366	M135T298	135.116	4.9685	4215.96	4565.57	4528.27	4338.05	4455.52	4171.29	4502.87	4358.67	4220.86	4373.94	5614.55	5548.06	5746.67	5628.13	5635.89	8701.74	5920.28	7050.75	5634.58	8265.89	8076.05	5733.87	5999.15	7290.69	6012.35	6685.22	7246.8	7477.24	6898.56	6775.64	16657	8113.58	11092.6	8013.04	8420.76	10973.2	9601.76	13818.3	15436.5	12798.9	6383.62	9633.19	6303.8	6521.57	6979.79	10459.9
367	M136T489	135.925	8.1448	1399.55	1474.48	1777.81	1165.55	1385.63	1591.27	1416.79	1471.06	1520.34	1431.96	1484.95	1685.3	1628.72	1516.66	1088.67	1393.87	1562.66	1426.61	1345.04	1601.39	1520.74	1457.29	1394	1633.23	1591.84	1393.37	1252.62	1522.45	1376.81	1548.27	1254.13	1433.22	1260.16	1683.32	1134.11	1365.81	1617.3	1737.73	1580.01	1585.46	955.626	1570.7	1271.64	1602.1	1787.02	1375.67
368	M136T432	136.021	7.1935	137131	54459.5	44281.9	36615	155230	139210	125813	68005.9	50161	142412	111006	38133.9	141132	143017	128362	35825.7	38962.4	21975.1	149649	138963	38086	34781.1	54195.4	39036.8	15116.1	56072.1	64589.6	78405.2	31060.9	158801	31693.1	205365	120422	134994	63305.5	77324.1	129738	32931.3	234885	96129.6	6885.06	60161.9	56470.2	30613.2	45069.5	48409.8
369	M136T465	136.021	7.75758	83132.6	90260.9	98967.4	36355.3	33353	72986.5	92461.6	42203.8	32165.9	72398.6	47976.8	89815.7	92293.8	86357.1	54958.4	97823.5	93262.7	112320	92196.4	102602	86826.6	45552.4	79924.1	38869.7	91471.9	36605.9	57785.8	50637.6	43493.3	58821.7	85753.3	79696.3	57225.7	86071.9	28510	91059.3	100937	108577	86760.7	30246.4	29395.3	74705.6	42965.7	44327.3	9672.51	96795.3
370	M136T91	136.061	1.52073	1898.21	3823.38	2071.82	1541.2	1480.96	3455.83	1668.32	1597.86	2190.2	1967.76	1169.85	3051.4	1313.18	1155.67	2859.87	1332.59	1293.46	2678.34	1192.43	1361.23	2658.14	2384.98	2429.22	3567.76	5429.08	3815.03	5771.12	4416.26	4254.63	3317.95	5719.66	5528.2	5357.31	2418.7	5317.9	2309.16	4276.39	2416.79	2852.95	2463.07	1457.29	1968.09	4422.14	4049.2	1906.34	2583.37
371	M136T59	136.061	0.9891	1276.48	1184.17	1365.1	1604.27	1424.81	1230.9	1678.66	1787.91	1382.18	1275.31	1055.84	1031.49	1083.02	1128.89	779.848	1007.91	1137.8	1372.75	1352.33	1015.46	2633.77	2926.24	2530.13	2293.6	2731.51	2603.48	2330.39	2531.64	2701.54	2682.17	2949.55	3156.3	2595.58	2458.6	2986.27	2996.78	2441.27	3160.16	2963.45	2535.06	2508.01	2202.87	1625.32	1923.71	1997.87	2136.94
372	M136T98	136.075	1.62669	1737.63	1768.34	910.625	1677.55	1337.12	904.786	1326.23	1039.82	1307.25	1670.41	2834.5	3990.6	3193.03	2659.35	2751.91	3312.09	3691.5	3090.13	2733.43	3218.82	4423.93	4909.89	3971.55	4342.27	4635.39	4041.3	4449.35	5177.64	4523.35	4302	3487.08	4199.73	2916.78	2689.86	3705.73	2788.36	3310.71	3620.11	3205.31	3148.95	2008.39	2344.89	2647.86	2668.01	2147.95	2725.02
373	M136T69	136.075	1.15748	983.465	1682.35	1156.04	1198.87	1154.98	855.733	1222.52	1609.93	1268.56	1425.38	3091.79	2691.24	2786.93	3626.67	2939.73	2926.12	2841.22	2364.58	2980.92	2933.21	3148.48	3575.18	3093.36	3687.98	3710.82	3539.68	3731.49	3982.15	3466.86	3404.53	442.138	3206.79	2898.39	2637.25	3300.38	348.648	2700.03	3175.87	2528.15	2992.78	3063.43	2344.17	2635.14	2442.47	2581.35	2170.54
374	M136T433	136.083	7.21751	7102.09	8104.72	9019.7	7751.26	7941.45	7414.56	7164.79	7250.95	8926.4	7821.64	7631.64	7934.8	7640.93	7618.17	7136.92	7544.04	7443.75	8388.64	7339.96	7581.03	5110.05	4987.22	5409.55	5720.48	6033.69	6022.05	7007.27	5252.12	6992.35	6388.21	4945.95	6027.78	5950.06	5263.07	5757.03	5520.69	5236.15	6126.39	6885.28	5618.18	6260.3	5994.7	6472.21	7537.79	6381.08	7207.29
375	M137T73	136.93	1.21375	1831.58	1107.49	1575.18	1048.49	2088.27	2408.75	2700.74	1369.35	1109.9	1112.61	891.598	776.232	782.708	635.217	1624.6	487.35	1454.25	803.068	1151.47	465.295	4316.65	4167.1	1674.87	6115.19	2006.56	5411.85	4476.88	1965.61	4662.76	2200.35	1307.79	764.223	853.298	1366.86	311.702	1371.46	1178.42	574.794	1391.01	924.345	1506.46	1932.73	932.778	1801.65	1429.86	1570.87
376	M137T67	137.026	1.1122	1874.19	2550.15	2527.01	2891.22	2924.61	3389.92	3633.5	3376.95	3596.71	4155.54	344.597	22070.6	579.187	560.884	24083.7	441.944	22591	22549.1	619.35	22768.7	4746.1	5167.49	5883.94	5878.67	5513.4	4191.44	5582.8	5907.99	5226.29	6226.05	856.148	27859.7	1107.04	1145.87	1019.3	1057.89	1149.28	793.22	1167.77	913.517	2564.78	2318.33	1665.83	3005.84	2783.45	3439.77
377	M137T94	137.026	1.56792	711.939	953.973	785.487	520.346	819.744	581.974	798.329	650.02	729.698	782.606	10468	10714.2	11978.9	10231	10487.9	12706.8	11421	11459.3	9807.14	10954	17710.6	1538.53	1958.4	2223.22	1586.24	1297.7	1192.02	1471.25	1631.88	1453.49	17696.8	19292.3	19224.3	16276.1	14424	13435.1	15676.7	19445.8	14371.9	15544	4330.61	637.014	564.05	632.453	704.803	728.757
378	M137T95	137.045	1.58986	8970.23	10497.5	10196.9	9318.99	9308.27	8638.01	9894.77	8668.91	10241	8506.03	11575.6	12828.8	13038.2	11390.3	11328.4	13321.9	14306.5	12691	10869.1	11922.1	22413.4	22332	23377.1	21713.7	21300.2	21117	23483.5	22790.6	20972	23725.9	19836.1	22169.2	14154.1	19021.4	11621.3	11380.2	20667.6	22250	13181.5	12955.5	10942.8	14890.2	11438	12005.1	13354.3	10632.2
379	M137T65	137.045	1.0814	16791.4	17236	16008.8	17240.5	17523.8	15195	16884.8	17047.3	17069.1	14303.3	22444.1	20745.9	23274.8	22662	24389.4	24203.8	22542.2	22553.8	21051.6	22908.1	33951.6	37869	37381.9	37796.6	37412.4	35021.7	34242.2	35254.3	34262.9	35615	29048.3	29488.3	25117.4	27176.7	29195.3	27769.9	30040.2	29621	29912.6	27622.8	35611.8	28929.1	26700.5	26775.6	25619.8	23122.2
380	M137T111	137.045	1.85758	1949.28	1685.32	2018.66	2148.04	1391.34	1618.19	1553.47	2494.02	2158.87	1045.48	1886.45	1710.98	2832.23	2688.24	2427.1	2520.93	1865.49	2949.56	2739.05	2637.95	3002.44	2203.09	3235.84	6017.03	3091.21	3194.97	2656.5	3097.74	5264.85	5480.13	1812.87	1806.18	1811.46	1359.95	3416.9	2986.87	2624.38	2750.98	3508.67	3222.32	1286.2	1875.52	1419.63	1436.55	1836.03	1660.53
381	M137T232	137.059	3.86582	19415.4	20383	21524.5	19563.8	19971.7	21100	21404.6	20338	22362	21772.7	116309	121864	131578	131203	132819	132582	162890	140124	138931	135500	9225.53	7943.73	8664.19	10305.2	8782.62	8680.04	9486.81	9100.42	9936.37	8759.15	27834.9	25987	25657.7	27659.2	25460.8	28715.6	28314.2	29272.5	30054.1	29074.6	40445	46309	45152.6	46447.9	46600	48481
382	M137T177	137.059	2.95012	3616.62	2584.97	3220.62	2938.29	3023.52	3686.99	3168.27	3219.94	4125.54	2983.61	3015.16	2699.43	1849.15	2303.59	2323.8	2138.38	2792.4	1893.73	2515.58	2461.39	1605.6	2129.43	536.263	1563.12	1157.65	1430.06	2905.65	1612.87	1571.95	1599.03	2808.01	2461.18	2601.9	2302.45	2482.43	3283.91	2686.46	3686.32	2994.18	2622.66	2085.84	2085.73	1908.31	1899.88	2799.73	2173.72
383	M137T194_1	137.07	3.23132	10218.4	9973.66	1548.3	10687.5	1738.17	1763.59	1512.41	1793.76	1345.43	1854	1371.9	9691.97	1482.3	1327.56	1194.75	979.085	1487.14	1893.52	1629.21	2044.3	419.043	4939.34	413.409	592.775	719.2	699.337	6194.06	5112.73	4458.5	3967.84	476.476	3101.98	463.912	3540.2	3347.27	3035.35	3157.74	454.56	3299.4	3141.58	779.103	1045.73	1262.95	969.623	898.393	1261.34
384	M137T194_2	137.095	3.22547	10985.9	10308.3	11645.8	11243	10170.3	8785.14	10212.6	11088.3	11574.8	10903.9	9330.87	10494.6	10731	9652.26	8755.21	9570.98	9185.41	8845.6	9210.32	9854.66	5848.75	5233.83	6280.61	4665.79	5113.05	5261.99	6446.73	5437.8	5396.69	5188.86	3924.78	3376.81	3580.25	4146.32	3930.94	3336.28	3929.13	5293.6	3844.65	3797.55	6485.35	7268.47	7651.77	8436.12	7101.74	7443.25
385	M137T351	137.095	5.84785	2223.34	2118.52	1809.79	3317.26	1702.36	1910.6	2619.31	1382.54	1708.75	1883.92	2313.73	1974.65	2146.25	3018.13	2216.55	1559.89	1927.38	1825.16	2444.94	1962.33	4656.42	3245.82	4326.48	4110.26	4207.05	3928.07	3928.67	3786.32	3488.4	3960.23	3266.1	2735.28	1646.07	3070.06	1514.95	1333.37	2127.96	3294.96	3202.32	3413.69	2286.87	2450.33	2254.26	2082.09	2727.89	2363.49
386	M137T267	137.095	4.45512	3100.29	2369.02	1668.56	3184.73	3219.74	3448.7	2049.73	3278.08	3312.03	3479.98	2992.45	2873.47	1353.6	1627.64	1920.25	1922.27	1815.66	1770.49	2791.16	2541.84	7589.55	3213.86	3783.22	4219	2689.75	2770.28	7233.5	3245.47	2406.36	2661.61	4156.86	2472.61	8071.6	4349.01	3472.14	5030.14	4084.86	3127.94	3827.09	1944.32	3379.42	3561.65	3409.59	2150.26	3648.71	3910.09
387	M137T387	137.131	6.44718	7612.45	5561.14	4236.48	7576.58	6870.16	3086.75	5586.72	2033.86	1486.2	3803.81	4897.55	1282.11	4734.76	5430.64	5025.66	2216.11	2216.47	5635.12	5793.96	4883.4	5963.39	3343.52	2231.08	3328.52	7187.07	6251.44	7604.52	7586.75	4416.83	7808.91	2630.54	5147.32	4653.68	4333.04	5387.58	3942.83	9238.08	807.315	2378.25	7807.43	4545.18	5871.94	2331.97	8304.51	5242.82	3526.02
388	M138T489	137.963	8.1555	1419.96	1549.91	1086.29	1042.31	853.281	1615.83	1068.13	1139.92	1339.42	1078.98	1441.76	928.608	1369.48	1391.48	998.984	1279.99	1294.47	1082.51	1267.14	1203.75	1181.34	1769.32	1318.46	1451.39	1296.18	1496.83	848.024	1153.83	1540.26	1062.55	875.036	1414.52	1323.68	1060.71	1013.61	1634.14	1099.16	1542.48	1067.92	1232.61	1699.22	1565.18	1445.86	866.137	991.002	913.664
389	M138T74	138.054	1.24068	7444.75	7749.22	7949.45	3851.61	6435.07	7392.13	7557.03	4121.71	6299.52	7103.39	2950.36	667.773	1430.65	2172.64	2107.65	2439.07	2761.31	2655.93	2596.81	2534.01	16684.2	16791.9	14875.6	15608.2	15490.6	15615.1	17430.5	16516.1	16937.3	16657	10766.5	12777.2	12711.3	10784.2	23937	11263.3	23730.7	12524.3	24132.5	11935	16394.7	11144.7	11795.5	7417.17	11711.5	11729.8
390	M138T96	138.048	1.59167	509.801	429.703	640.364	522.387	437.744	407.612	561.164	477.627	424.988	447.113	773.32	710.011	683.023	664.943	692.338	757.015	847.689	619.237	782.52	755.442	2144.82	931.376	1111.49	1320.33	1199.22	1143.93	1493.68	1291.77	1237.73	1166.37	951.587	1047.63	886.084	2047.23	809.274	928.141	1495.98	679.224	1081.22	807.43	110.375	701.885	647.01	520.846	795.577	437.72
391	M138T55	138.054	0.923833	17257.5	17776	16870.2	16094.3	16684.8	16670.3	17756.1	16771.2	17650.8	17406.9	7494.25	7528.48	6855.78	7024.47	7756.45	7745.05	7226.5	8002.78	7148.45	7503.28	37884.8	34012.1	36165.1	37287.8	38496.7	38600.9	38019.2	37864.3	38606.2	39070.8	69799.6	74615.4	64489.6	66429.6	73990.8	70886.5	72235.7	73068.6	74149	72240	31216.8	31556.9	31069.8	30636.3	31622.7	32474.6
392	M138T232	138.062	3.86531	1921.56	2526.2	2324.09	1910.44	2177.06	1841.54	2455.31	1364.31	1862.33	2105.69	11322.6	13332.9	12116.4	11354.9	11236.5	12122.7	14620.1	12530.8	11799.7	11893.3	729.43	539.336	603.318	738.948	735.966	834.936	665.209	804.243	447.513	574.56	2479.93	2216.36	2619.8	2433.38	2177.43	2967.29	2015.48	2672.33	2548.42	2312.28	3890.5	4364.37	4112.47	4329.86	3890.95	4102.12
393	M138T102	138.091	1.70117	335.282	358.062	330.648	323.203	371.411	341.035	261.086	274.602	287.758	389.268	486.031	386.976	427.937	493.393	395.865	407.672	502.918	544.33	305.277	439.7	4090.47	3905.25	4095.66	4731.7	4247.96	4490.68	5219.8	4329.82	4994.22	5130.31	62975.3	57244.2	64890.7	61361.3	55434.3	58907.9	73632.1	61102.3	64518.4	67363.9	21720.3	16144.8	16975.6	15837.2	19855.4	17150.3
394	M138T70	138.09	1.16859	4158.46	4484.88	4583.12	4173.85	3751.26	4539.74	4606.12	4423.96	4828.29	4369.03	2137.98	2197.47	1804.44	1634.48	1656.87	1846.77	1895.15	1805.65	1982.83	1906.9	9408.6	1342.14	1657.31	1371.36	1320.85	1067.84	1321.6	9567.51	1169.75	1192.35	22188.4	22831.5	21938	20667.6	19553.3	21071.7	22297.7	20627.4	20992.3	21106.3	12410.9	6128.9	6477.48	7169.57	6927.2	7384.35
395	M138T197	138.091	3.29	1048.03	1138.72	1299.77	1133.01	1245.64	1108.55	1403.5	1308.39	1018.33	1398.92	457.744	1249.33	1165.66	905.787	672.635	925.528	1097.04	1301.93	1443.89	1197.96	996.804	1255.25	906.429	1208.22	1023.74	1071.26	1262.54	1142.78	1209.71	1356.32	14636.5	15616.9	16015.5	13198.5	12686.3	14923.7	12992.9	13758.3	13665.7	14824.9	3243.45	3573.33	3491.73	3609.83	4471.58	3815.39
396	M138T481	138.091	8.01212	4021.49	1143.22	1019.51	3500.28	697.84	3754.25	551.393	3339.39	4712.61	3360.94	3816.86	3484.86	4358.85	5018.88	4074.07	1461.26	737.583	1961.55	1577.34	4132.82	3801.69	3252.9	2323.5	548.184	1722.32	602.319	4097.68	4005.58	4170.51	1585.55	2422.93	1464.12	3607.68	3687.23	2553.97	4177.51	2400.36	1397.96	1210.62	1501.21	1186.02	3543.32	3557.04	4845.13	1919.08	2222.76
397	M139T487	138.979	8.12212	2519.45	2228.51	2426.14	2300.97	2148.56	2421.49	2617.19	2587.54	2227.15	2555.53	2088.47	2010.39	2356.06	2064.97	2287.22	2318.07	2152.6	2108.19	2001.63	2332.72	2036.07	2158.02	2327.87	2133.38	1535.82	2368.77	2577.56	2071.4	1746.82	1469.87	2083.64	2118.34	2255.75	2412.49	2550.63	2416.63	2623.86	2091.5	2403.13	1762.19	1964.8	1983.04	2185.56	2783.09	2640.1	2407.66
398	M139T170	139.04	2.83942	760.977	733.074	823.394	877.429	1068.67	873.447	1111.22	851.782	1072.89	1046.59	1139.31	1139.31	1053.23	1289.17	1271.16	938.555	1242.47	974.267	1037.71	759.696	425.133	493.429	613.321	613.275	468.367	424.654	611.781	461.46	646.45	590.467	886.474	511.723	535.714	604.293	604.421	624.979	533.75	661.456	530.185	652.146	693.948	741.953	862.19	582.252	832.488	652.577
399	M139T55	139.057	0.923833	1543.85	1125.01	1440.58	1612.99	1399.94	1180.65	1386.96	1469.16	1783.62	1368.9	434.571	539.205	685.457	687.503	6821.36	713.12	6074.3	4889.63	4716.03	622.953	3065.38	2586.56	2687.53	2929.35	2886.72	2743.75	2698.68	2340.77	3123.91	2754.87	4993.05	5197.4	4548.25	4180.05	5259.03	5389.42	4718.14	5435.76	5755.64	5071.28	2079.22	2279.04	2717.78	2236.39	2341.72	2617.97
400	M139T192	139.074	3.19351	1199.25	1529.05	8846.29	12891.9	1106.26	1472.8	1378.45	1583.44	1215.22	975.785	8578.15	7961.08	775.388	1148.12	14852.9	16979.8	864.472	10728.8	12889.5	11556.9	7051.31	8631.88	881.313	1721.58	13424.4	15844.1	13776.6	12258.6	10932.4	1276.14	7466.42	1478.37	895.589	1416.56	13685.8	1040	1209.88	1534.28	1476.09	736.002	1366.59	1152.31	976.315	1304.48	14880.8	11780.5
401	M139T473	139.085	7.87793	16268.5	3398	4211.85	948.675	29489.2	32314.6	3215.99	1507.14	3860.51	3576.59	16829.8	2427.41	17511.5	26595.4	1336.74	4497.02	2680.2	21649.4	578.857	3607.51	1356.45	1345.84	17661.5	3632.64	3505.17	772.304	2975.4	23381.6	3413.73	21728.4	17672.3	2066.43	1489.6	24314.5	3155.55	1756.23	28011.1	21668.1	2731.41	1858.92	2739.32	2733.03	13688.8	691.303	3029.36	23394.2
402	M139T102	139.094	1.69883	4301.93	4666.02	5082.29	6713.46	8322.38	9880.48	7970.21	6054.33	6419.1	5963.36	4440.42	4653.71	5220.19	6885.64	8417.81	9439.9	7422.48	6020.97	5921.97	5806.39	513.621	421.776	443.128	760.21	751.644	630.724	894.593	702.764	600.509	678.459	6479.14	5831.68	6596.49	6024.79	6028.88	7190.57	7587.65	6122.09	5980.96	6571.17	1432.78	1559.62	1785.47	1909.7	1996.99	1781.67
403	M139T388	139.147	6.47462	29261.9	30216	14590.5	26601.2	30571.7	31390.6	28926.4	13885.9	28560	26101.1	1922.12	17965.8	23445.3	2429.13	3111.21	2649.47	28919.1	514.987	3032.54	25287.8	13723.6	13153.6	13444.5	7053.71	11935.4	12705.6	13591.6	13178.9	14987.8	14830	1671.8	13691.3	10645.4	16130.3	15814	1944.03	18034.5	17529.1	19052.3	9151.33	1237.07	14628.3	14240.9	24606.7	14474.2	24364
404	M140T38	139.962	0.638667	8473.13	8216.35	4198.48	9148.26	7238.27	2143.39	6280.59	7043.82	5806.58	5653.09	6987.13	8291.15	5487.88	6716.49	7722.96	3161.3	3731.49	6700.38	6564.24	10741.9	15890.4	7913.74	3640.04	9113.19	3559.25	3325.18	6165.88	7020.68	8757.09	7342.91	12909.6	4464.16	5431.83	1699.81	3947.23	4857.8	10751.9	5851.05	3407.96	4327.74	8952.72	9255.49	8259.83	3200.27	6496.52	9242.89
405	M140T3	139.962	0.0462333	818.227	904.168	974.894	1498.37	988.183	889.143	887.621	656.394	958.923	855.166	814.606	886.743	3184.74	1020.61	867.375	844.933	1917.75	856.163	785.109	851.721	1030.96	1007.59	924.264	771.812	891.405	2482.33	1018.9	485.957	2215.32	895.37	1075.7	974.19	932.368	1991.09	867.356	804.021	833.081	801.901	696.142	1592.89	2047.31	1420.02	912.209	2909.41	793.239	822.276
406	M140T487	139.987	8.1192	3459.14	3509.36	4558.38	3148.01	3794.18	4036.29	3690.47	4015.94	3847.46	4271.6	3386.79	3383.9	3506.8	3007.06	3637.63	3361.79	3862.68	3239.11	4064.41	3986.36	3048.99	3624.65	3646.15	3448.88	3431.25	3088.79	3171.04	3635.83	3630.67	3691.45	3245.3	3464.05	3618.43	3316.92	3756.61	3240.02	3199.29	3353.71	3223.64	4463.29	3216.37	3414.97	3571.54	3449.02	3726.92	3459.8
407	M140T69	140.033	1.14263	1604.88	2193.05	1902.49	2106.97	1674.36	2392.66	2284.84	1943.89	2223.01	2368.94	553.524	545.93	494.444	396.847	649.151	401.533	863.654	574.71	699.634	749.066	513.514	596.481	586.431	526.981	953.755	565.187	591.216	754.003	560.833	520.847	7746.23	7328.87	7480.15	6848.34	6618.87	6914.11	7379.94	6420.97	8263.55	7469.35	3664.03	1704.94	2194.38	2171.33	1866.9	2289.78
408	M140T113	140.033	1.89161	1689.35	1841.66	1285.97	1213.42	1528.05	1758.36	1870.49	1111.26	1671.74	1179.15	1503.81	881.573	1145.65	1042.24	823.836	1464.56	1227.57	960.245	806.503	1168.84	1519.42	1288.04	1035.29	1197.26	1064.18	1408.02	1441.19	953.736	1313.13	1507.82	5647.96	6286.91	4289.53	4082.82	4797.96	4244.32	6358.33	4558.98	4293.64	4792.29	1308.55	1547.31	1639.24	1661.3	1924.24	1980.07
409	M140T96	140.033	1.59725	1685.17	1636	1808.39	1762.61	1611.56	2494.37	2702.49	1424.57	1709.86	1378.61	1821.1	430.804	374.181	304.066	431.814	1877.29	1773.67	459.272	338.89	1957.56	573.572	619.421	565.094	582.836	548.921	1934.5	664.222	654.275	541.674	574.299	7318.65	6859.05	8705.52	7855.49	6806.66	6363.86	7034.51	7964.4	7760.32	7481.96	2024.93	2063.18	1623.82	2032.81	1956.56	1982.69
410	M140T193	140.048	3.22158	2686.12	2019.7	2278.5	2375.55	2336.85	2076.22	2032.93	2135.69	1805.71	2340.28	2852.33	1674.76	1658.71	2006.9	2649.76	2153.95	1805.21	2462.43	2265.72	1334.79	1286.55	1310.58	1288.55	842.588	1005.66	1263.23	1336.56	955.629	1211.06	521.547	1230.62	1318.09	1369.55	1374.53	1116.47	990.362	1289.67	1378.95	1528.86	1271.01	2110.33	1544.01	1786.13	1278.41	1388.75	1493.56
411	M140T485	140.067	8.07777	6890.83	6874.6	8599.29	6224.31	7370.73	7824.49	7428.47	7396.9	7529.44	7497.5	6300.17	7247.9	6831.2	7276.82	7010.99	7156.96	7774.24	7042.39	7720.57	7526.92	7306.49	7690.73	8199.02	8401.05	8524.25	9184.79	9781.13	8789.73	8440.29	8770	8319.45	8199.12	7683.33	6853.52	6764.12	8958.79	8454.73	8408.73	9936.07	9333.89	6717.4	6558.94	7375.3	7282.7	7631.21	8378.8
412	M140T8	140.067	0.1371	2357.67	2210.87	1573.9	1769.58	532.038	2233.7	2055.03	1961.3	936.47	2519.13	2290.95	1160.82	1504.63	2125.6	2004.5	2436.62	463.851	2453.11	2599.32	1332.66	1716.36	1328.57	421.991	1954.2	2896.66	1964.31	2103.45	1978.91	2338.32	2439.63	2623.76	1321.31	2387.17	1149.03	1450.76	4576.32	4098.83	3163.94	2575.46	805.654	780.931	1551.1	2248.98	2154.54	3150.94	2164.05
413	M140T36	140.067	0.59915	4729.98	7503.85	4396.19	3390.7	5300.33	6954.84	1892.89	5601.66	2426.93	12347.6	5392.67	3873.49	4638.08	7323.23	4856.83	5210.75	7463.33	5323.74	6469.35	4600.9	1980.69	5802.45	7388.4	8397.65	7885.17	5812.25	3815.82	9368.46	3835.8	7068.38	939.84	6000.33	8644.77	9739.42	6233.25	2752.63	3764.59	4720.61	5193.14	6378.2	4227.6	1578.76	2408.16	3417.91	4841.25	7559.02
414	M140T164	140.069	2.73389	4882.94	4326.11	9068.99	4281.37	4958.25	5893.92	4534.58	8827.72	4803.1	8556.26	3156.89	3447.81	3495.6	3484.71	3585.81	3566.49	3653.42	3394.07	3293.51	3294.52	5878.93	3057.07	3258.12	3434.43	5742.87	2738.26	5690.46	5708.13	3825.6	3312.86	3045.98	3388.76	3286.62	3460.54	3677.77	3971.57	4506.67	3565.42	3562.63	3086.42	3778.7	6062.05	3625.04	3105.6	3217.58	3653.27
415	M140T58	140.081	0.973233	1735.99	1846.73	1571.95	1729.86	1799.17	1723.96	1781.11	1952.33	1529.46	1670.84	862.224	794.189	826.187	779.3	709.125	865.378	839.334	929.766	1015.32	834.726	683.064	459.829	691.752	731.994	649.269	709.369	607.284	1087.33	774.692	751.87	1744.99	1497.24	1568.49	1469.66	1542.1	1367.81	1732.99	1273.96	1587.67	1689.85	930.154	1002.43	1138.73	1201.14	883.724	1173.72
416	M141T44	140.961	0.725667	1159.22	1221.48	1139.93	1130.37	993.749	990.165	1124.36	988.639	1160.23	1129.11	816.419	802.59	1051.16	811.147	813.964	701.985	899.661	870.227	791.323	763.485	700.015	814.148	714.689	796.269	658.08	798.243	759.4	839.76	764.95	676.927	827.62	527.353	552.162	454.364	583.623	596.189	519.293	631.162	596.605	547.417	715.074	764.557	783.252	875.115	782.857	851.937
417	M141T491	140.951	8.18758	3437.72	4931.34	4300.55	2098.73	3811.7	2762.25	2933.57	2060.17	2950.81	4038.29	4941	4255.65	3121.49	2595.45	3178.92	3328.37	2543.1	2819.77	2796.29	3086.68	4763.96	3429.75	4315.38	5020.98	3897.69	4870.39	2687.2	2382.17	2617.48	4918.11	4734.02	3995.8	3726.72	3124.13	3170.19	3398.18	2649.4	2350.91	2926.36	2785.66	5974.72	4608.35	3681.64	2708.36	4546.2	2822.08
418	M141T487_1	140.974	8.12022	6081.02	1026.37	1461.18	1075.33	6010.82	1136.13	1391.44	1315.42	1084.25	1146.9	1141.02	1231.07	1156.52	1013.98	720.852	1234.36	6276.2	1184.15	5752.22	1244.75	1238.27	1259.6	1236.73	1156.38	868.274	660.51	1356.55	1270.36	5965.68	716.743	1070.05	859.718	819.586	6180.81	6785.32	1010.52	6605.13	6481.55	5742.57	1631.79	924.574	985.619	6155.29	6244.26	1345.75	5827.88
419	M141T487_2	140.995	8.11703	5974.01	5894.86	7073.51	5912.96	5937.3	6227.36	6802.12	5967.63	6709.48	6495.55	5670.03	5773.08	6128.16	5986.3	6209.57	6234.33	6249.88	6386.15	5621.9	6777.66	5731.68	5773.68	5940.95	5902.32	5490.75	5854.48	5465.22	5741.38	5993.18	5759.47	5670.05	6222.29	5942.23	5569.93	6766.85	5921.71	6490.98	6145.14	5594.44	6620.08	6172.74	6056.66	5716.74	6382.2	6165.81	5860.48
420	M141T56	141.017	0.931767	5591.09	5575.92	5813.47	5324.78	6148.54	5827.73	6135.39	5737.61	6139.54	5814.65	3424.07	3562.75	3048.35	3117.46	3387.89	3097.85	3472.13	3069.15	3121.2	3516.89	1908.54	2082.56	1843.58	1983.24	2181.28	1891.5	2029.95	2091.14	1872.74	2281.79	1537.5	1606.58	1482.12	1652.54	1612.4	1757.52	1389.24	1377.71	1311.09	1537.69	2255.14	3069.53	2985.29	2696.79	2745.49	3062.08
421	M141T484	141.07	8.07075	1032.3	416.535	454.08	277.054	1250.99	525.706	977.237	792.226	845.126	496.993	774.153	489.246	829.654	1125.7	435.901	929.754	449.689	573.273	347.334	475.47	979.63	774.18	359.892	944.349	528.999	580.612	583.605	438.946	1000.9	943.954	402.307	505.576	581.551	818.447	380.252	433.2	450.711	609.896	957.423	1107.47	592.331	942.577	460.782	526.578	687.605	526.391
422	M141T181	141.09	3.0181	656.871	864.841	514.973	1181.42	1093.59	1232.2	1176.94	1104.15	865.293	611.715	580.633	1009.45	883.087	866.231	667.764	1046.93	751.422	845.577	624.459	801.674	2403.21	1481.03	2557.39	1288.58	2264.67	1913.75	2348.12	1456.8	1430.86	1719.02	1456.32	1375.13	1417.03	1332.04	1637.48	1895.06	1669.8	1693.3	1279.03	1335.94	1299.68	1346.13	1240.77	1091.56	1785.57	1145.39
423	M141T483	141.112	8.05643	809.611	738.04	653.796	1211.25	1186.46	975.175	786.158	598.904	683.231	717.288	1003.77	581.284	973.342	757.293	715.616	511.216	814.802	606.184	877.315	696.554	1120.74	1023.81	1007.73	1081.95	636.066	638.488	676.84	630.035	735.367	519.116	978.038	768.942	506.989	1135.85	705.122	1299.5	1051.59	1112.25	756.776	990.871	493.143	678.376	1172.92	838.065	928.659	1031.01
424	M141T54	141.112	0.90435	5484.24	5253.35	5682.7	6143.9	5899.76	5702.62	5966	5562.03	5623.2	5888.19	436.33	600.951	556.062	607.957	516.482	587.299	581.299	644.322	659.775	534.782	2130.5	1779.1	1803.75	1482.16	1898.54	1752.98	1404.57	1720.45	1902.6	1645.09	575.725	514.249	531.004	669.055	782.648	840.164	599.257	663.887	672.676	597.317	1814.3	1827.02	1793.34	1928.36	2206.69	2400.14
425	M141T389	141.163	6.48688	8751.7	7972.47	4681.77	7657.32	8121.02	8874.58	5237.47	4386.76	8959.17	5768.03	1000.93	1100.57	496.745	700.036	1046	1190.88	1160.84	827.971	735.602	1336.11	3673.07	3166.97	1309.72	1053.79	3685.74	1377.12	4595.77	2409.78	3249.16	5164.59	897.579	4168.22	3298.15	1458.59	4154.55	1014.15	5482.49	2941.14	4747.09	4717.47	837.24	2322.6	4145.36	7957.3	4718.6	6084.6
426	M142T537	141.958	8.94228	12596.9	10828.4	22859.6	15944.1	11919.1	6121.84	16855.6	10600.8	16057.7	5157.41	14880.2	13669.5	28085.6	12221.9	14682.1	9892.46	15821.1	12352	4637.77	11936.5	35169.8	12258.2	13620.3	22351.9	13004.9	8007.15	24822	12231.7	2366.05	3235.14	11215.2	8707.31	9913.42	13768.9	9167.14	13074.6	12259.4	3439	12738.6	21284.2	15522.6	15459.4	15069.7	11457.6	2464.36	13946.6
427	M142T509	141.958	8.4876	85829.4	84063.8	79091.3	37181.3	69732.8	79450.7	70582.7	76557.2	69546	72251.3	81412.6	78916	76045.5	76306.3	74302.8	67445.9	29683.9	71055.4	73222.3	69437.3	83766	83864.2	77866.1	74214.6	72328.6	68988.1	72528.2	73785	68118.6	63055.9	93425.3	85864.1	78210.9	75194.2	71183.5	68139	72547	69194.7	71631	72774.2	132187	123747	104984	82472	71881.3	70319
428	M142T38	141.958	0.639042	133705	126035	78980.9	93702.5	143824	150107	92129.9	124272	88879.9	96174.9	142413	142197	158558	70569.9	151990	115281	99466.4	79913.5	67398.6	107896	80929.3	148541	75800.7	149773	142626	124850	139050	77326.9	63692.6	85793.3	126011	234544	120525	119281	95889	69784.8	135023	132316	70006.9	139406	159377	151693	155785	122273	66493.4	183614
429	M142T90	141.958	1.4973	42807.8	38901.7	41283.8	114805	37719	41197.9	38738.7	35742	29579.5	36754.8	44143	42389.1	54016.3	144165	41982.2	41740.7	38864.1	30606.9	44523.6	42939.7	45929	24460.2	41363.2	41566.1	132659	46805.9	42455.4	39374.7	47082.8	42404.2	53532.4	64720.4	44932.3	41462.1	120115	40288.4	46530.3	60491.6	38092.9	38687.7	43352.7	33137.6	50755.6	41634.8	45443.8	45475.8
430	M142T487	141.982	8.12212	1481.39	1496.99	1844.73	1650.89	1764.85	1635.5	1795.48	1798.19	1734.02	1827.57	1847.36	1477.78	1800.18	1798.13	1708.8	1569.21	1618.01	1664.34	2009.39	1631.92	1478.91	1515.59	1459.84	1739.47	1473.74	1614.03	1518.81	1691.3	1356.5	1475.58	1899.24	1297.37	1091.83	1479.68	1917.9	1636.98	1463.27	1610.29	1545.13	1524.5	1777.79	1696.62	1439.11	1720	1543.92	878.774
431	M142T53	142.025	0.876358	2105.05	2230.35	2091.79	527.351	2200.92	2219.7	1627.39	543.363	357.84	2521.97	2245.9	2554.83	2148.91	1878.69	2453.12	1924.46	2030.99	2105.43	1752.08	2005.11	643.329	511.437	1787.73	483.555	1753.83	2063.04	1727.23	444.234	619.197	674.394	1844.91	1803.07	1886.77	1779.14	2250.75	1995.59	1945.59	2051.04	1972.27	1754.14	876.184	820.249	829.835	926.215	843.961	969.41
432	M142T159	142.085	2.64922	606.175	1049.8	596.313	957.739	735.341	1086.86	839.638	916.672	913.868	966.661	374.613	675.833	662.303	673.561	652.628	765.557	317.121	657.566	504.806	679.789	1048.1	1137.8	1078.71	1318.17	1156	1313.07	1383.07	1200.78	1426.81	1351.4	476.877	331.004	347.942	384.584	297.201	324.68	379.263	481.5	295.391	444.284	626.355	607.116	474.105	668.614	761.222	667.864
433	M142T175	142.085	2.91153	523.333	360.713	686.655	337.846	318.14	336.33	337.005	479.322	610.644	418.656	445.619	521.285	302.659	604.645	341.874	514.635	554.893	497.921	523.773	704.37	279.118	421.832	323.436	324.389	299.807	413.455	428.917	463.089	423.971	304.126	590.732	486.557	704.054	680.97	680.334	448.864	481.26	617.872	526.009	981.959	307.143	476.775	413.972	234.385	414.399	361.58
434	M142T228	142.085	3.80318	783.768	1168.33	697.912	601.488	840.672	693.383	471.982	547.954	1003.17	999.982	743.426	668.299	515.134	578.782	208.582	358.485	558.766	359.83	187.099	723.157	412.128	286.9	384.132	593.314	414.239	296.401	369.511	258.194	380.745	436.246	409.633	388.29	552.15	412.576	519.15	440.088	522.927	451.046	518.553	620.107	450.239	367.584	1017.94	1104.68	402.509	407.093
435	M142T479	142.096	7.98226	1875.28	1025.62	1279.02	707.41	2023.64	1850.46	669.902	480.48	2241.53	1406.49	1484.99	1440.03	1856.4	860.854	1329.17	1343.33	2344.02	701.568	1726.1	1255.26	1927.29	1321.92	1416.46	1437.54	1251.2	1561.3	886.578	1589.49	2047.24	1110.7	1343.94	665.915	1247.76	1528.28	1152.25	1855.33	1619.34	776.829	1340.69	1110.43	2034.11	654.722	642.048	2006.54	1338.54	1086.52
436	M142T418	142.122	6.96977	2258.24	2357.25	2837.89	1592.37	2031.51	1499.81	1902.16	2215.15	1421.31	1166.69	6157.42	2743.27	2840.08	3001.98	2701.8	3077.27	2902.77	2537.7	2335.86	3689.97	4700.46	3090.23	2816.83	4758.98	3203.85	2315.6	5044.01	1933.71	3014.91	3192.28	4138.37	3059.09	3259.1	4695.7	3743.68	3254.86	2066.21	2473.21	3783.25	3174.77	2963.29	4056.69	2010.64	1945.88	3375.09	3447.52
437	M142T102	142.122	1.70477	559.365	665.605	659.684	566.672	553.235	519.393	636.62	621.204	686.004	537.994	1246.98	1351.51	1401.6	1176.48	1197.79	1072.67	1333.89	1355.17	1256.44	1091.28	614.013	520.23	515.431	600.351	556.556	449.467	566.924	550.207	798.96	695.708	1828.25	1534.67	1650.95	1832.55	1585.02	1456.48	2098.37	1828.42	1339.24	1954.63	544.987	863.968	978.834	1007.29	967.364	823.685
438	M142T70	142.122	1.16602	428.715	843.635	543.027	502.025	635.913	741.931	564.881	675.844	446.423	741.4	631.772	584.012	629.708	1053.77	813.403	695.573	643.941	640.24	676.625	706.643	389.228	283.122	426.021	468.279	416.732	346.563	387.618	378.38	327.851	452.673	956.684	599.187	573.267	776.259	1062.83	601.428	713.976	846.778	542.036	734.676	579.598	561.387	526.086	512.162	499.594	432.495
439	M143T38	142.96	0.63365	7712.26	6201.02	12274.4	6787.2	6654.53	6331.77	4821.62	4496.77	5413.02	4111.04	5553.4	6215.76	6720.59	3372.4	5306.47	9211.17	3622.84	4850.88	5783.74	5746.97	6644.52	5135.28	7073.28	6089.6	2925.57	3293.8	2328.2	5725.61	5270.5	6221.71	3869.82	5867.58	5999.14	3571.29	5373.29	7232.28	5928.38	5473.79	5365.44	5257.4	6045.9	12625.1	6379.8	5650.12	5715.01	5556.81
440	M143T526	142.975	8.76058	1130.85	552.647	1197.96	889.548	463.113	1353.68	950.553	788.794	1081.96	732.025	615.411	589.063	1433.12	341.859	694.627	2215.38	1681.23	1375.25	880.408	769.042	3548.71	990.433	322.536	1021.82	1151	988.954	1656.51	747.801	801.971	667.186	926.694	825.48	1199.8	605.602	693.894	2141.67	950.23	985.73	690.234	894.231	883.396	1017.57	971.912	995.494	2709.59	643.557
441	M143T493	142.975	8.22397	10422.3	11303.1	11492.2	5263.08	11204.4	11741.8	11980	11622.8	11368.1	12096.7	10139.7	10711.5	10366.3	10861.2	10610.1	11031.8	11296	10824.4	10942.6	11513.3	9712.48	10766.9	11057.1	9857.77	10382.7	11331.5	11406.6	11824	11258.7	10260.5	6265.9	9744.66	10858.6	11318.7	11113.3	10178	9859	10050	12217.8	11716.6	9211.37	10860.9	10379.2	11642.5	10024.7	12424.5
442	M143T487	143	8.12288	2719.63	1967.96	2156.38	2552.75	2645.32	3006.39	2635.6	2750.71	2221.29	2726.18	2424.29	1975.54	2277.2	1940.81	2478.73	2633.72	2162.62	2872.34	2462.53	2823.89	2762.13	2175.02	2702.94	2286.47	2139.35	2552.98	2939.8	2713.04	2730.86	2785.37	2290.68	2690	2082.16	2620.7	1705.74	2549.49	2405.17	2641.94	2301.02	3046.32	2629.36	2608.64	3152.35	2292	2437.12	2246.45
443	M143T281	143.069	4.67907	2536.13	2547.99	3593.41	2426.99	2739.54	2450.92	2497.74	2470.96	2648.03	2895.46	1934.86	1887.72	1712.93	1987.93	2030.66	1930.21	1903.78	2315.31	1790.21	2417.57	1015.34	1535.29	1409.11	1787.07	1116.91	1501	1642.8	1139.34	1207.72	1324.65	1136.89	1113.37	1271.85	2900.08	1231.13	1326.52	3104	966.221	914.332	1124.99	1567.23	1782.48	1481.52	1443.73	1718.38	1700.27
444	M143T263	143.069	4.38198	2075.63	2009.72	2375.11	1854.63	2222.69	2419.03	2785.47	1925.46	2580.28	1762.16	1839.6	1760.25	1784.24	1826.64	1332.98	1820.98	1655.92	1781.17	1586.31	1519.23	911.239	1831.08	1165.89	788.595	1129.41	1001.63	796.378	1089.86	1316.17	1130.61	1484.67	1618.01	1517.86	769.433	1226.3	1235.88	1626.18	1590.68	1220.83	1223.97	1244.47	943.134	1224.21	2306.88	1568.7	1646.33
445	M143T57	143.081	0.95705	899.793	1108.02	900.237	1213.78	738.63	308.382	1065.23	1312.91	660.21	766.17	982.69	900.112	930.664	811.803	980.524	888.414	1222.77	1020.02	838.706	1063.29	615.35	922.942	1133.47	888.59	947.81	1043.61	1008.38	1130.19	853.649	850.341	1431.98	1080.58	590.878	908.928	1157.76	1218.39	1318.45	1203.16	1338.17	479.971	890.984	622.007	515.406	729.421	835.681	769.168
446	M143T283	143.087	4.71158	2147.7	1874.06	1830.4	2404.29	2080.07	1991.94	2221.82	2828.71	2283.91	2053.98	1991.86	2015.4	2007.75	1976.12	2438.24	1864.08	1920.49	2188	2112.22	2124.07	1794.48	1920.4	2030.55	2287.07	1757.11	2205.8	1869.77	2254.84	2165.43	1949.91	2335.05	1964.23	2288.97	1990.74	1697.44	2584.15	2157.9	2322.81	2230.71	2196.07	2807.03	2107.98	1872.19	2189.61	2115	1660.2
447	M143T230	143.106	3.83554	3919.08	3680.37	3655.52	3973.06	3930.51	3688.68	4063.55	2187.41	2981.48	3784.61	1815.79	2346.95	2541.83	1396.11	2047.89	1290.83	1890.07	2078.16	2241.79	3105.33	2344.72	2052.04	2378.96	2198.02	2375.58	2085.52	2425.1	2536.44	2028.8	2537.15	2950.1	2536.62	2189.65	2005.79	2222.71	2617.79	2476.93	2268.07	2618.26	2975.39	2665.26	2765	3378.68	3132.54	2251.36	2934.05
448	M143T165	143.117	2.7459	714.96	949.732	645.041	722.078	946.069	1038.85	939.486	864.947	618.075	1020.51	1022.85	1681.02	1578.56	1304.4	1165.1	1061.21	1411.67	1271.16	1517.71	1481.29	933.458	856.721	930.406	1001.01	979.02	939.567	1327.11	1173.5	1146.96	1048.22	1341.28	1325.56	1313.62	1329.51	1508.69	1294.08	1161.44	1499.28	1308.85	1253.04	1030.64	755.749	1082.15	738.953	964.543	1041.76
449	M144T487_1	143.958	8.11692	32744.8	32124.2	34768.8	30617	33129.6	32652.2	34097	32552.8	32827.4	32224.8	31332.8	33043.4	32797.4	31424.8	34267.5	31431.7	33424.4	34340.5	34696.9	32999.8	30843.2	33118.3	30638.8	31967.6	31298.4	30424.9	30308.9	32950.8	31190.8	31227	31126.1	33371.5	31016.5	31577.9	31986.4	33770.2	32743.1	32490.1	32210.7	32758.5	31099.2	29020.2	29110.7	30561.9	32182.8	33589.5
450	M144T487_2	143.996	8.12437	2606.6	2897.81	2823.27	2622.5	2899.79	2951.61	3075.03	2569.37	3005.51	2763.58	2522.58	2542.75	2836.48	2514.07	2634.03	2762.49	2417.82	2793.87	2864.3	2605.43	2723.8	2630.21	2527.08	2639.84	2720.04	2683.27	2572.43	2800.62	2733.71	2778.2	2430.7	2481.43	2971.74	2491.23	2767.07	2883.2	2644.63	2612.89	2754.24	3043.82	2457.28	2138.19	2823.89	3025.95	2425.5	2720.44
451	M144T127	144.065	2.11271	2742.5	3533.81	2641.29	2443.66	2478.08	2097.14	3016.91	2382.64	3475.83	2679.95	838.607	779.633	618.397	811.951	795.226	545.595	884.739	783.694	831.992	654.345	3661.13	2811.34	3654.79	4887.46	3151.71	3544.85	3589.88	4644.45	4871.05	5331.59	3130.79	3408.97	2265.89	3594.18	3768.77	3245.5	3750.07	3343.25	2983.73	3233.81	3243.82	2208.92	3296.97	3233.26	3085.3	3089.66
452	M144T56	144.065	0.9332	1005.79	1012.09	909.4	1043.04	882.314	1292.5	754.495	3823.12	913.404	3526.08	3192.28	493.093	702.544	762.292	3641.26	3438.93	910.845	721.8	830.114	900.522	1777.61	1671.8	1571.47	1504.54	1748.14	1625.38	1762.06	1487.01	1520.92	1705.11	2494.64	2574.03	2209.22	2825.61	2880.75	2518.09	2521.36	2726.14	2824.79	2597.1	1241.53	1477.98	1512.11	1427.1	1039.48	1459.74
453	M144T68	144.065	1.14045	972.494	854.156	1088.25	1003.01	926.646	3315.29	945.063	2317.01	3199.32	1810.43	827.774	524.706	3425.02	3249.07	2900.4	3396.96	3421.08	3995.14	3353.53	2891.45	3792.79	797.574	893.857	3923.85	889.843	948.55	676.349	705.233	931.707	4026.21	1971.81	2068.36	1650.87	1857.74	1422.13	1626.77	1578.97	1803.08	1645.2	1623.06	2927.24	2874.68	939.297	3014.41	992.433	1149.16
454	M144T265	144.08	4.41985	7178.71	6359.87	6437.02	6259.27	6575.84	6497.21	6605.17	6139.69	7106.15	6785.09	1427.13	685.193	646.961	1686.94	842.052	906.787	1352.71	811.992	1276.62	874.24	7997.35	6517.91	7175.65	7049.7	7224.31	6318.83	7523.77	7101.46	7030.59	6744.87	3029.23	2635.69	3748.27	2618.36	2563.5	2963.62	3049.71	2944.73	2961.37	3192.47	2040.52	2250.28	2269.06	2237.69	2108.89	2237.83
455	M144T174	144.08	2.90517	929.308	418.523	503.13	419.704	782.484	422.791	832.054	1042.2	439.079	473.674	1778.23	570.557	926.202	457.959	838.281	822.67	641.299	677.468	843.033	846.998	681.929	1003.81	942.431	562.264	866.722	635.432	628.731	793.348	745.968	1264.36	1939.66	1399.15	2048.33	2234.36	1639.35	1651.71	2546.05	1582.28	2081.46	1636.67	446.578	744.872	576.866	627.832	797.212	541.974
456	M144T58	144.101	0.967983	3143.78	3822.37	3822.26	3882.63	3588.42	3387.14	3517.02	3740.16	3889.3	3348.94	6561.53	2893.85	3149.08	3413.37	3470.93	3301.99	3392.91	3809.95	3128.07	3049.57	12338.2	11466.2	12187.5	12273.6	12806.3	13478.9	12795.4	12245.9	13181.8	12223.1	1912.21	1881.94	1854.77	1934.39	2036.72	2092.7	2286.86	1978.12	1765.14	1986.86	5397.17	5181.44	5593.35	5165.11	5226.21	5574.02
457	M144T96	144.101	1.59813	820.01	980.896	1094.61	1324.63	1117.91	1149.93	1260.68	1018.33	1188.22	878.528	1072.62	1245.73	1261.8	1213.06	1024.64	1291.78	1293.36	1023.94	1087.63	1126.43	850.697	888.049	819.715	807.644	715.693	799.813	1023.63	902.398	839.811	953.602	587.913	708.32	851.32	1346.27	605.317	760.574	685.216	772.161	649.568	672.161	317.717	829.216	591.871	748.881	745.795	830.343
458	M144T160	144.101	2.6603	1581.5	1973.82	1842.93	2151.51	1954.86	2100.01	2160.9	2092.57	1936.75	2229.81	304.04	307.584	359.918	327.191	303.339	383.815	433.734	386.028	378.438	357.325	548.915	592.608	630.241	717.546	626.246	580.538	499.723	525.14	557.611	648.137	352.056	331.438	435.179	332.804	394.718	410.927	369.813	321.972	528.29	380.649	499.907	536.917	650.021	512.101	788.274	1020.25
459	M144T478	144.112	7.95905	985.748	3068.14	3296.3	4161.83	1544.51	3996.95	1197.87	2614.11	2949.41	3469.35	2610.75	3092.2	2888.37	1455.97	2482.35	1410.48	1120.88	2077.23	1406.6	2667.33	3188.29	3772.01	886.491	1573.32	3208.18	3872.37	2279.56	2124.57	1077.47	3396.83	1735.77	1399.44	1937.72	620.757	2345.03	1931.25	2738.85	745.812	3903.06	1869.91	1339.37	1856.06	847.064	2446.38	1473.14	2218.7
460	M144T305	144.137	5.09143	732.962	766.932	788.503	478.473	925.093	817.615	662.99	579.342	625.047	774.568	775.828	888.862	552.652	768.935	1016.22	702.922	700.287	527.464	807.573	823.661	571.583	547.002	581.557	507.869	642.186	721.037	811.385	656.424	618.294	859.14	608.393	977.167	746.629	566.969	1253.2	984.011	909.287	756.628	912.384	680.149	1026.87	716.709	573.936	674.722	705.718	792.757
461	M145T487_1	144.956	8.11928	2002.16	1643.67	2255.14	1625.25	1975.74	1541.12	1725.01	2142.97	1917.38	2332.97	1398.38	1982.81	1971.68	2150.63	1752.29	1964.7	1703.39	1728.26	1775.16	2274.08	1401.17	1804.99	1799.29	1792.5	1359.36	2039.69	2112.75	948.708	1294.77	2043.43	1383.48	1636.56	1727.5	1871.49	1665.84	1044.42	1825.29	2006.51	1768.83	1785.77	495.752	2069.41	1784.07	1608.92	2062.69	1866.77
462	M145T487_2	144.99	8.11787	488.084	897.269	625.873	1726.96	947.549	1782.98	707.291	1921.9	563.668	1675.59	1782.3	1887.62	597.888	614.219	1734.56	719.328	575.198	699.503	670.67	627.2	288.864	1679.1	1892.52	1798.34	1693.69	1959.15	476.77	1600.22	1527.14	837.387	684.715	745.857	507.955	1929.17	1966.2	595.567	556.878	557.16	793.936	2013.1	2111.35	2082.51	1684.01	635.413	1871.2	1766.11
463	M145T262	145.016	4.3687	1630.22	1638.4	1721.58	1756.12	1743.72	1531.31	1625.33	2046.77	1941.2	1324.83	790.606	948.302	1062.32	926.302	926.443	1248.61	940.162	1424.41	1297.81	1145.35	1742.95	1161.18	929.15	1247.8	1309.77	1469.44	1372.3	1964.25	1040.68	1284.21	1728.01	1345.66	1769.66	1061.53	817.024	1190.4	1075.57	1770.57	1845.58	1486.05	1205.18	1068.81	1019.13	1268.84	1199.77	1062.11
464	M145T489	145.016	8.14911	921.11	1898.64	1132.54	2081.19	1016.42	2184.23	935.238	721.084	1294.83	1132.78	1994.69	1081.71	1356.77	2542.17	1526.4	2197.65	2083.16	2361.65	751.177	1122.54	2230.97	960.068	2105.39	1282.83	992.227	950.317	1997.3	1583.27	1050.03	849.528	1851.56	664.241	959.269	718.058	871.29	1150.73	1155.95	1343.43	2654.84	1319.19	1952.71	1503	874.706	1670.56	751.428	2039.52
465	M145T528	145.034	8.79562	284.897	359.695	403.671	337.376	367.286	489.606	220.058	602.653	276.102	350.05	646.139	382.911	430.067	346.823	367.796	290.345	47.532	367.571	434.438	365.895	307.956	277.95	526.447	387.629	330.051	615.261	242.933	750.222	339.933	400.786	220.801	353.788	402.313	381.485	396.039	371.082	358.441	352.477	267.063	189.74	440.098	291.752	589.528	772.322	438.398	334.444
466	M145T241	145.028	4.02472	555.386	468.978	304.269	615.844	743.514	789.24	605.903	771.983	663.361	647.135	430.239	422.562	562.032	635.931	490.268	571.919	576.829	566.3	637.722	509.356	1909.72	1334.89	1676.14	1675	1487.72	1390.32	1858.36	1471.47	1642.54	1740.78	1264.93	1142.06	1113.9	942.099	1254.14	1164.24	1090.54	1271.79	1224.99	1127.11	639.931	830.959	821.454	764.25	943.16	966.99
467	M145T500	145.034	8.33117	2909.37	2464.98	2385.17	2250.11	2389.63	1494.98	2863.22	1592.98	2641.04	3524.97	2376.3	3644.2	3334.82	2041.94	2598.3	1573.97	3334.55	2241.96	2946.29	1521.86	688.789	535.941	2114.11	3487.78	2391.41	3474.98	3101.66	3131.25	3548	3225.49	3110.63	1780.16	4411.72	2778.41	1268.76	4324.55	2895.96	2676.67	3137.58	3860.12	3599.36	3518.6	3379.09	3782.78	2568.75	2545.7
468	M145T58	145.049	0.974408	2566.97	2494.07	2324.08	2723.45	2446.49	2359.91	2400.22	2027.8	4426.13	1268.38	2075.96	2057.99	1356.77	2276.6	3730.94	1777.41	2378.01	2574.77	2144.28	2556.22	1066.18	1538.59	2162.27	1452.56	1215.52	1466.4	2060.65	1493.82	1946.87	1502.76	2044.12	4597.59	2243.96	3036.41	2275.87	3932.86	1956.28	3648	4074.55	2371.77	2344.51	4155.36	2311.17	2047.49	3594.25	3764.19
469	M145T263_1	145.04	4.38943	735.977	717.832	675.464	573.676	788.987	1536.18	579.694	537.285	284.799	680.333	1022.6	715.155	676.229	776.557	682.281	807.651	648.284	652.4	584.86	771.511	481.164	991.262	499.248	1212.32	1517.28	1318.18	416.795	540.817	425.08	415.502	1487.38	1309.69	1703.71	1346.74	1237.7	1259.35	1516.49	1845.87	1714.46	1402.04	470.623	1028.05	282.389	473.779	414.532	1185.19
470	M145T185	145.049	3.07953	1536.27	2530.92	2226.33	2936.67	1717.63	2632.28	1609.77	2627.56	2643.06	1904.49	1543.39	1567.05	3120.85	2539.99	1570.21	1163.17	2514.54	1866.21	2464.12	3015.77	4628.29	3600.71	3943.61	4720.62	213.674	4580.96	4541.45	5394.41	5678.92	6361.31	351.447	1193.29	1931.28	3380.45	2774.47	2131.38	2248.5	2623.59	2351.23	2147.39	1749.17	2455.32	2780.85	2325.48	6024.01	3138.41
471	M145T107	145.049	1.78785	3051.77	3800.79	2734.74	3339.26	3274.69	2817.3	3647.13	2959.58	3488.88	2856.47	1271.21	1175.57	1586.72	1260.2	1199.45	1242.49	1379.47	1267.93	1322.68	1287.31	3604.72	3066.72	4523.3	3763.56	5048.57	5042.83	5817.23	3999.37	5840.18	5690.28	1228.92	1456.27	1352.49	1641.41	1526.78	1071.95	1900.24	733.35	1585.39	2791.53	2028.79	1983.55	1952.93	2003.03	1864.63	1841.14
472	M145T265	145.083	4.4201	799.691	831.063	858.198	702.902	836.953	821.269	712.397	950.158	870.597	871.272	1986.42	2244.35	1801.22	2084.69	1794.37	2456.83	2197.66	2330.92	2392.27	2112.67	1001.62	1014.13	768.741	993.324	1036.48	1075.99	1155.78	1120.99	809.185	804.376	558.411	377.508	829.53	273.101	2307.54	2366.95	2302.24	2735.45	2541.27	2684.86	2246.89	2126.65	2195.12	2198.87	351.439	2283.02
473	M145T263_2	145.1	4.38195	3013.1	1310.35	1605.27	1537.65	1479.44	1515.06	1392.99	2896.2	1650.79	1542.45	1690.58	1229.98	1524.92	1698.46	976.867	1363.26	2234.18	1050.36	1521.12	1254.02	962.769	2975.37	2566.55	2912.85	2341.38	2971.75	2982.89	3488.5	1382.78	1116.32	2478.9	2960.3	720.69	2937.57	2697.42	2763.29	2549.02	3092.39	2819.3	2601.04	2533.17	1387.11	1113.49	1247.83	776.689	1055.84
474	M145T298	145.1	4.97245	1761.62	1895.56	2014.53	2010.76	2026.44	2031.15	1936.15	2024.94	2221.02	2046.3	1714.29	1807.95	1789.43	2055.52	1809.88	1983.84	1839.93	2066.4	1674.67	1855.81	2946.41	1855.67	2646.21	2255.13	2101.68	3562.47	2479.51	2302.11	3789.47	2760.81	2715.72	2804.63	3082.14	2806.02	3031.69	3255.31	4035.85	3951.8	3329.32	3903.14	2196.01	1639.5	2041.72	1967.54	1841.14	1996.9
475	M145T477	145.096	7.9492	4052.62	1748.31	4690.68	5642.59	1258.75	5420.84	1544.83	879.868	3692.55	3463.65	3125.67	2767.83	5160.09	6052.12	4116.8	3049.35	2538.56	5398.19	4744.99	6419.68	4720.44	3492.55	4674.8	1304.07	2575.82	3117.39	5133.59	3792.09	6114.22	1662.91	4651.78	4619.06	4543.09	2547.28	1678.87	2674.99	5445.48	5243.23	5928.55	6436.53	2228.24	5089.7	5386.96	6263.17	5052.17	5441.63
476	M145T271	145.121	4.52335	6633.79	7657.02	3051.24	6526.83	7292.11	3218.98	7654.07	7301.98	6026.63	3296.05	3701.62	3461.61	3314.43	3015.73	2609.79	4022.36	3394.15	4014.11	3966.03	3978.64	3051.06	2763.56	4314.71	6483.37	3203.3	3236.3	2845.72	3305.68	3069.19	3082.73	3127.53	2871.83	3580.47	3135.44	3053.02	3374.66	8133.79	3014.23	2808.9	3214.3	2991.31	5795.73	2719.97	2684.29	2990.88	5707.78
477	M145T338	145.121	5.62994	5250.86	4813.07	6229.48	7829.35	5633.35	5670.74	8652	5274.6	11638.8	5542.6	2607.47	2627.76	2557.85	2572.4	3892.58	2817.26	2982.15	3301.68	3190.93	2456.13	4064.14	6003.54	7373.5	2590.46	8712.88	3388.83	7142.25	3609.14	3284.67	3760.55	2543.25	2800.7	3660.62	2727.85	3057.7	2576.77	2816.15	2954.98	3259.38	2956.11	7544.26	2640.84	3042.01	2624.99	3265.22	4334.05
478	M145T62	145.133	1.03733	1912.63	1618.92	1607.01	1575.62	1697.96	1608.5	1404.03	1804.23	1740.69	1641.48	38691.2	40243.6	36608.9	41211.5	44153.9	40769.7	42197.8	42630.4	40434.6	43997.3	8948.87	6897.35	7271.06	7716.22	7748.96	8237.36	7424.99	8544.45	7952.27	8085.56	65033.4	71521.2	67936.1	63381.9	72935.9	70201.1	63873.2	68165.3	69657	68473.6	35713.6	29517	29273.1	30541.4	30008.3	26782.1
479	M145T95	145.133	1.58064	692.777	907.629	713.5	714.926	701.952	793.522	808.215	650.134	695.219	760.768	16600.8	17827.3	19392.1	16707.3	16551.5	18603.6	20004	18309.4	15965.6	18477.2	3759.13	3404.25	4272.58	4186.75	3754.51	3888.18	4406.72	3885.27	3951.26	4686.63	27061.6	29576.6	29610.4	29366.8	26377.4	26764.8	30619.3	28996.8	27100.2	28223.3	649.8	11985.3	10309.4	12448.6	12571.6	11278.7
480	M145T168	145.133	2.79688	582.815	554.272	456.745	568.381	591.116	703.072	537.044	596.093	440.953	567.924	548.361	370.204	614.665	473.88	574.991	720.462	397.806	645.808	340.109	751.81	767.041	762.813	1422.85	832.903	825.191	846.042	850.114	767.824	830.016	773.911	844.169	934.333	790.777	805.77	673.35	905.891	736.6	673.294	726.74	713.645	415.106	553.5	395.649	617.797	671.283	471.556
481	M146T509	145.929	8.47536	5813.4	861.779	7475.13	9294.59	7258.22	6593.3	9525.24	5427.41	7276.99	8371.47	7115.88	7759.28	7625.01	7038.89	6528.6	9788.49	4101.92	8014.27	10165.7	6527.63	9502.26	5098.1	9235.47	7025.51	3998.3	3133.97	1795.46	4425.72	6662.49	9515.34	1717.88	9714.5	9998.16	3047.41	2168.99	6412.94	8502.46	8180.74	5496.19	10390.2	7965.52	3110.58	7713.88	9665.69	7052.97	4714.45
482	M146T534	145.929	8.9007	1668.78	1338.92	2685.53	1333.37	964.564	192.713	1334.59	843.366	461.371	607.546	559.325	1016.08	944.769	1372.21	1171.72	1340.83	821.135	753.804	1366.02	1472.34	1381.9	715.749	1324.21	456.674	794.651	675.379	1970.02	927.03	2503.42	1368.18	1768.87	1335.83	1367.89	2163.86	1296.29	1292.01	1711.03	1030.27	1847.69	1337.72	1177.08	1191.9	1394.67	1254.46	2657.1	1797.45
483	M146T487	145.953	8.11672	11979.4	11427.5	14239.9	12234.3	13240.5	13362.5	14511.4	13273.4	13185.8	12939.6	12059.1	12680.4	13469.1	12607.1	12455.8	12340.4	12732.5	13241	13184.7	13409.2	12238.3	11972.8	12946.6	12367.1	13217	11949.6	11448.4	12007	12617.6	11776.5	12946.5	12312.9	11821.6	11669.8	12876.4	13497.2	13143	12352	13590.5	13709.3	12501	11966.3	12407.1	12110.1	13182.7	12600.8
484	M146T173	146.059	2.88181	686.02	714.81	732.771	646.705	602.688	828.486	834.273	662.722	673.711	724.736	1196.93	1648.52	1535.83	1849.95	1657.68	1654.96	1656.28	1437.22	1647.09	1344.01	31541.9	28750.5	30441	30977	30912.1	31438.8	32354.2	29655.6	33799.7	31483.9	3786.54	3736.16	3510.72	3302.2	3420.61	3215.38	3757.24	3456.55	4172.79	3314.21	8190.99	9010.29	8572.87	9376.94	9058.39	8431.96
485	M146T256	146.059	4.26628	521.431	455.144	451.513	481.232	556.415	512.867	605.416	543.288	420.5	427.487	1194.04	1025.48	1082.67	918.189	832.137	1117.99	959.548	1040.85	763.94	1070.73	6240.69	6381.23	6537.42	6957.83	6243.69	6801.46	6230.35	5861.61	7276.5	7676.16	676.015	785.819	695.896	613.967	817.035	1215.75	664.913	870.919	813.945	742.419	1896.09	1964.33	2014.78	2483.28	1915.68	2346.17
486	M146T239	146.049	3.98965	583.202	1008.36	1110.7	911.156	764.858	724.962	794.218	998.782	868.88	1002.46	675.472	1026.38	815.357	805.207	638.448	747.711	961.308	991.99	965.184	860.71	1461.82	1533.99	1754.28	1674.51	1773.72	1945.48	1547.75	1833.62	2233.18	1842.07	479.596	459.59	367.929	427.936	327.161	432.415	415.035	437.787	463.799	504.37	1056.06	1316.91	1221.86	1375	1269.74	1399.41
487	M146T115	146.08	1.91948	1688.55	1648.89	989.678	1503.72	1627.99	1019.83	1812.59	1043.4	1820.88	1701.27	556.634	531.802	582.419	532.144	583.801	577.351	575.449	551.971	561.658	560.999	5109.05	5068.18	4801.56	4074.98	5162.49	5216.1	5371.53	5198.61	5398.68	5681.02	1312.26	1246.23	1285.42	692.252	1366.54	885.14	1182.23	757.571	1353.91	1118.62	2251.12	1890.82	1856.75	1328.61	2156.12	1407.85
488	M146T57	146.081	0.954183	1694.31	1513.79	1734.16	1021.57	1598.6	1132.2	1339.61	1326.32	1335.8	918.97	1192.97	692.962	930.442	1109.74	560.975	890.796	1154	972.23	1148.96	1258.03	1109.52	1005.11	1175.8	1007.15	1511.19	1056.69	1158.01	1070.38	1196.55	1291.86	1526.8	1449.88	1477.07	1192.83	1194.96	1509.57	1508.31	1683.07	1440.43	1463	1048.3	1190.85	933.831	1106.11	841.326	945.427
489	M146T161	146.117	2.67873	1134.43	1086.49	1079.5	1268.52	1106.39	1427.35	1095.63	1194.11	980.094	1070.87	810.16	1089.88	921.043	689.396	961.791	637.258	836.873	903.58	951.782	830.419	525.341	592.037	546.48	596.691	408.384	481.925	350.799	526.927	445.621	539.772	549.406	767.138	735.998	740.047	1182.97	791.302	1101.43	1683.52	649.024	588.857	617.477	673.258	719.572	674.872	732.969	628.357
490	M146T56	146.117	0.93525	1359.09	1113.08	1368.32	790.865	1329.82	1345.77	1143.92	787.654	1300.83	1320.29	1400.75	1710.69	1557.6	1485.03	1550.56	1733.21	1657.23	1814.42	1177.16	1556.7	3344.15	2996.94	3606.48	3287.02	3393.91	3330.87	3292.27	3424.14	3271.54	3619.98	549.99	792	1014.41	794.722	884.106	6921.93	1022.04	1018.44	965.094	664.977	1912.18	1914.92	1837.86	2020.95	1953.53	1909.22
491	M146T62	146.136	1.03892	699.462	930.441	945.444	959.29	838.966	880.053	986.185	1035	932.993	849.115	2846.71	3180.68	2948.8	3115.5	3255.78	3072.03	3672.74	3163.75	3312.06	3408.79	670.541	611.972	533.242	525.23	526.751	647.222	482.503	802.784	751.302	672.591	5390.04	5288.42	5584.06	5412.36	6476.83	5720.34	4962.88	5513.07	5993.87	5725.04	2768.57	2295.63	2553.59	2345.39	2542.52	2425.04
492	M146T95	146.136	1.57506	262.497	290.592	243.032	225.132	178.546	273.945	241.805	254.611	280.412	238.24	1343.88	1300.43	1494.81	1320.99	1324.18	1516.87	1388.14	1424.72	1308.87	1444.76	328.505	324.751	318.569	365.482	338.821	295.549	387.76	332.794	319.936	402.716	2263.31	2388.77	2206.98	2599.15	2086.13	1905.67	2474.15	2476.2	2248.18	2627.11	437.969	975.55	857.869	1020.62	1094.5	988.545
493	M147T39	146.937	0.653425	6793.05	6772.45	3529.26	2852.09	2807.05	8547.38	5595.79	4794.79	2859.17	2823.49	5094.25	4365.18	5169.73	6481.19	2659.31	3767.93	4591.53	6671.71	5005.26	6731.44	5640.16	7958.53	4376.58	3612.65	6925.04	4169.75	5960.38	4958.8	6554.1	5816.89	1652.98	4385.99	6771.91	12498.7	3353.1	4531.81	10865.1	5162.17	4749.11	7401.81	7355.65	4370.28	9898.14	5302.09	3225.23	4785.98
494	M147T535	146.936	8.91798	1603.56	1544.4	2004.52	1509.58	1501.05	1878.46	1519.71	1381.74	1450.2	1339.21	1646.69	1086.46	1592.26	670.374	1475.37	786.282	1415.03	2371.07	1432.54	1409.3	1712.19	539.62	2459.9	779.544	847.301	1499.1	2029.83	1973.04	1400.7	1355.73	1617.82	2801.23	1979.5	720.184	168.006	2274.48	1787.04	732.984	1387.68	1453.59	640.063	305.408	922.114	622.213	1492.95	1468.46
495	M147T510	146.936	8.4918	2139.37	1592.81	4509.49	1404.67	1535.57	756.739	1379.95	1397.49	1390.33	1407.02	1701.88	4871.78	1568	2114	1355.33	4695.41	1439.85	2028.58	1397.25	1359.01	1798.87	3910.4	1543.32	732.138	1212.5	1445.95	2368.36	1182.38	1398.49	1380.91	1728.91	620.042	2349.77	2715.3	882.19	119.476	2165.63	2272.61	901.419	1394.6	1713.65	768.84	772.21	3536.37	1451.65	1463.22
496	M147T487	146.955	8.11827	914.589	802.231	801.78	847	942.806	887.175	1102.48	930.344	937.5	803.763	768.309	756.307	757.391	759.017	616.702	815.451	834.056	919.417	773.011	889.844	676.043	887.417	896.376	944.551	1157.18	922.729	898.513	683.134	1059.5	755.588	737.646	498.8	820.009	952.974	1025.42	952	1025.96	982.369	836.679	902.7	1030.04	883.68	690.429	540.621	984.787	740.22
497	M147T59	147.028	0.977017	1121.18	1016.84	1062.05	685.983	1161.3	1019.04	884.438	884.189	1308.69	946.981	337.854	187.138	268.499	388.954	278.083	193.594	238.201	345.969	343.246	392.558	393.15	629.571	509.537	433.824	528.194	625.406	449.809	790.197	558.377	565.228	249.613	236.719	206.691	164.141	231.146	274.456	261.429	237.591	299.365	237.209	489.036	440.186	557.419	816.938	388.688	411.165
498	M147T232	147.043	3.86417	10488	11393.1	10636.6	10015.3	10893.9	10525.8	15167	11247.3	11376.2	15799	4499.91	6013.31	5504.22	2409.35	4189.34	1958.41	5164.78	5090.64	6309.11	1364.89	12332.7	11957	11982	12859	14129.8	12632.7	12649.5	12934.9	12966.2	13237.5	2854.96	3115.3	3295.02	2929.32	3753.02	3107.02	3042.1	2999.4	2996.26	2881.72	7190.95	6715.95	6761.31	6709.42	6531.37	7596.65
499	M147T97	147.043	1.62278	403.336	382.96	427.759	264.626	377.443	445.668	469.004	358.395	322.48	335.237	574.24	666.213	585.066	557.03	557.932	569.298	704.882	631.604	571.783	668.771	814.023	845.586	751.787	781.473	657.995	761.074	648.327	966.43	652.272	738.941	662.867	681.558	539.752	615.231	743.452	653.532	467.739	441.475	779.445	595.22	248.054	429.682	414.611	445.468	448.3	484.733
500	M147T70	147.043	1.1602	419.686	577.396	266.757	313.661	386.443	491.994	370.536	434.478	480.924	331.017	553.053	396.807	577.108	678.31	574.067	502.091	621.842	562.353	685.214	598.997	707.658	701.465	847.043	608.445	662.383	567.966	616.346	801.79	646.159	701.187	542.196	461.457	538.568	581.678	467.85	382.52	490.721	546.135	445.886	441.772	538.629	519.625	551.608	501.27	437.69	361.513
501	M147T342	147.064	5.6978	1839.05	2402.06	1507.79	1305.89	2126.79	962.797	1216.37	1519.9	1600.69	1509.92	1169.31	1286.35	1166.72	1772.4	1915.96	1917.28	2080.61	1458.71	1868.47	2152.56	1368.23	2156.32	1273.71	1416.67	1224.2	2352.14	1171.35	1537.63	2037.69	1426.05	1650.96	1066.24	2391.39	1776.31	1923.35	1971.39	1932.52	1095.02	2532.4	1405.6	1820.75	2085.84	1655.69	1363.44	1959.17	2549.35
502	M147T55	147.064	0.913667	1014.32	1082.77	955.551	1286.78	1132.08	1181.07	1172.12	1037.47	1115.75	1256.35	1233.4	1402.01	1057.73	1084.76	1110.52	979.209	1134.71	1161.05	1396.3	1187.02	1073.33	490.923	985.536	846.712	969.362	1127.49	1186.89	1039.14	1037.38	1051.97	2028.93	1994.92	1889.2	2156.49	1479.29	2019.81	2261.51	1781.79	1832.41	2067.15	1034	1320.4	1074.53	1066.54	1026.13	1088.3
503	M147T194	147.079	3.23283	1678	970.797	1777.82	930.057	1268.29	1783.31	2069.82	882.033	1989	2043.31	1561.81	1655.83	660.483	915.283	492.156	1852.54	1108.65	2048.01	816.585	1244.51	323.054	1632.33	743.493	961.427	1092.15	1205.32	1772.4	1451.72	2076.51	1780.75	1378	1309.79	644.419	631.444	483.182	1176.9	1389.97	1212.55	781.015	1194.44	1098.8	550.617	1236	1033.15	1426.51	910.077
504	M147T268	147.08	4.46888	2181.55	2497.07	1101.77	2273.35	2396.57	2716.19	2692.78	2236.65	2819.11	2532.49	1566.78	1630.94	862.212	1896.84	1456.45	1876.53	1644.09	1757.31	1505.01	1675.1	5143.76	4333.75	5054.15	6177.4	5246.04	5710.14	6011.95	5156.08	5483.88	5777.39	1902.23	2076.6	936.924	2065.2	1908.18	1951.68	1634.02	718.106	1008.21	1365.89	2042.77	3093.52	2401.58	2768.6	4131.06	2216.43
505	M147T46	147.112	0.763225	2024.78	1287.47	1720.89	2307.23	1422.15	1417.08	1436.19	1775.53	1352.09	1666.35	2236.55	1231.75	1680.22	1844.84	1705.69	1558.68	2068.04	1716.45	1777.08	1634.66	7176.04	6560.02	7677.84	7375.69	6607.83	7239.69	7131.61	7001.14	6980.17	7816.88	4002.89	5031.73	4724.35	5547.67	6503.74	5662.31	5068.67	5130.46	5706.6	5855.99	3582.35	3484.5	3536.88	3829.12	3626.46	3464.89
506	M147T227	147.116	3.79015	3023.55	4174.14	2946.62	6791.77	4339.58	2898.35	3638.15	2077.68	3313.97	4044.76	1741.21	1063.26	831.093	818.657	1100.83	1004.03	1563.99	975.261	1480.06	1844.4	2722	2866.41	2784.66	2114.4	2692.17	3455.46	2438.16	3057.82	3139.12	2516.23	2125.9	1419.08	4457.97	1493.68	1602.82	1477.48	1187.22	1925.19	1372.68	1512.33	1456.03	2563.94	1428.96	2747.36	2125.45	1788.78
507	M147T307	147.116	5.11292	3300.87	3002.16	3255.88	2834.59	2643.27	2871.62	6647.26	3019.5	3345.42	5029.23	1268.32	1263.74	1532.08	1333.54	1403.72	1401.54	1564.44	1421.52	1597.5	1208.11	4255.91	2799.51	4768.68	3034.69	3642.63	2114.31	4489.56	5439.5	5389.79	2850.77	7173.71	2276.02	2694	2828.65	4626.57	3921.81	5464.96	2607.91	2861.96	2409.06	2504.86	2541.88	2534.01	2243.47	1931.08	2945.14
508	M147T263	147.116	4.38165	1763.69	1564.84	1663.74	2554.71	1824.27	1518.82	2152.42	1892.9	3463.9	1846.56	1345.06	1471.5	1266.72	1447.57	1329.78	1786.95	1484.08	1596.73	1317.43	1438.94	1712.36	4950.17	5017.89	5953.41	1872.44	5166.14	5369.64	4740.23	5758.5	1877.12	2038.47	3486.28	2410.69	1576.64	1993.54	2286.04	864.996	1275.32	2407.07	1823.25	1238.44	1565.28	2725.54	1571.26	1210.45	2246.16
509	M147T174	147.112	2.90625	929.064	960.843	823.311	735.081	737.55	681.208	1037.18	965.212	1202.43	955.219	932.115	515.61	447.72	311.342	985.097	862.613	1149.3	1144.75	1057.96	854.295	3005.13	2333.77	2206.01	2686.6	3139.82	2931.58	2675.57	2564.55	2424.05	2745.67	980.466	1047.03	908.654	974.764	972.669	1006.45	538.685	1096.58	1005.81	875.273	847.444	1121.83	715.68	907.226	968.003	877.076
510	M148T487	147.951	8.1191	1738.44	1582.3	2018.33	1751.09	1792.66	1786.84	1956.61	1634.19	1777.12	1752.09	1407.95	1928.27	1878.29	1807.51	1523.46	1462.56	1827.41	1906.78	1773.04	1958.55	1350.38	1775.63	1647.27	1714.53	1674.44	1773.32	1671.29	1827.19	1690.59	1852.14	1621.23	1609.58	1461.83	2296.5	1953.06	1463.28	1820.2	1493.98	2183.58	1790.89	1700.87	2101.19	1709.72	1981.85	1893.22	1927.23
511	M148T62	148.042	1.02933	949.606	1320.77	921.744	1196.69	742.693	1028.6	1078.64	1136.06	429.732	972.312	1246.63	2163.43	1417.36	2435.79	1227.52	1277.12	1800.94	1892.5	1451.59	1401.93	1263.79	988.713	648.508	1163.9	1438.04	1175.28	1107.52	1019.08	1637.45	1364.88	2501.65	867.69	2576.49	1143.01	627.931	1054.4	3072.83	1175.23	1108.58	2194.58	829.313	1018.04	1155.34	792.052	1224.4	1307.65
512	M148T234	148.039	3.90735	1268.95	904.717	1406.14	1096.52	1600.79	1359.87	1332.12	1080	1118.28	1332.07	1533.21	335.434	1003.86	277.945	293.469	293.798	262.395	322.408	638.806	341.907	1525.85	1028.47	1481.24	1721.13	1161.78	1116.83	1048.58	879.399	1780.45	1762.61	1116.82	1345.45	1380.88	1327.4	1333.96	1234.01	1474.77	1383.3	1341.2	1206.36	794.588	397.212	856.1	780.534	688.492	432.192
513	M148T171	148.045	2.84318	803.868	399.711	720.126	566.997	765.977	794.255	831.902	624.858	621.054	523.851	582.33	624.386	554.074	458.052	539.433	709.349	695.604	514.512	660.992	652.157	462.162	485.473	558.384	417.973	348.219	419.969	444.592	511.051	434.903	426.735	317.485	301.827	310.382	166.528	313.636	355.39	308.03	200.896	234.871	72.2461	417.09	394.386	353.776	465.334	362.386	461.458
514	M148T54	148.06	0.904183	7165.08	8629.89	8559.58	6433.66	6512.2	7056.18	7736.95	8143.81	7557.68	7082.07	11710.2	13799.1	11990.1	11507.8	12848.8	12445.9	12082.9	11989.2	12461.5	12003.5	13428.7	13537.7	17394.8	12495.2	14925.7	18128.2	13521.6	17598.3	17024.5	15993.5	22003.6	23004.3	22287.6	23527.8	24112.7	23408.1	23948	23384.3	24672.8	22293.5	12484.3	14496	15423.8	13064.7	14210.2	14060
515	M148T288	148.075	4.79885	649.177	727.019	667.999	723.603	586.421	778.611	786.867	701.863	927.137	755.249	222.883	265.152	246.33	267.993	209.285	226.248	271.861	239.557	234.089	248.898	376.295	654.708	498.427	988.072	709.116	829.229	507.482	364.936	717.365	552.08	568.308	634.579	615.507	493.339	619.878	403.319	594.313	671.742	598.1	675.952	824.288	601.277	329.402	399.685	474.945	411.44
516	M148T481	148.086	8.01728	1094.62	1395.11	959.906	899.384	545.528	949.272	1880.22	1143.21	1061.02	551.232	1086.53	1078.34	754.264	1200.5	1066.8	1417.01	1067.75	1852.55	1228.24	1270.01	1219.52	886.472	790.843	1431.53	684.773	1189.45	841.527	1162.3	1002.38	1105.38	817.279	1399.36	1286.01	1139.81	1545.5	1348.23	1242.66	676.063	1046.84	1270	1064.96	1147.72	1109.52	1036.89	818.762	653.768
517	M148T57	148.096	0.946942	6163.51	7682.2	740.674	6455.65	6501.15	6528.8	873.4	7433.59	6534.85	705.249	11596.5	12195.5	11582.7	11266.8	11226.5	12394.4	11776.2	11701.2	12021.4	555.052	1255.5	900.735	1246.11	1398.43	1301.51	1385.81	1235.69	1288.67	1348.29	1504.19	1155.7	765.637	1329.1	1035.47	1071.54	1054.43	868.701	1030.72	1274.25	824.365	13662.2	919.644	985.231	856.058	12817.1	12100.7
518	M149T488	148.937	8.1287	1014.56	1201.91	1566.71	1160.45	1178.6	1054.47	1241.04	1240.46	951.393	1430.24	1329.59	1429.04	1551.88	1546.61	1214.61	1195.55	1355.01	1419.76	1329.7	1522.95	1123.79	1347.3	1329.62	1292.89	1399.05	1171.84	650.281	1015.77	1251.62	1172.97	1218.42	1335.9	1200.75	1115.14	1537.23	1266.19	1398.17	906.758	1555.52	1232.63	1475.6	1445.85	1401.15	1486.47	1616.73	1203.02
519	M149T410	149.023	6.8309	155810	171272	164129	157179	169239	176975	149258	168489	133811	160735	151552	148591	168702	147631	146406	137289	163777	293661	127750	146451	143244	149935	114782	151881	131033	123880	95373.6	139335	153897	168090	111610	100060	129299	167394	137924	146714	132262	172772	129095	146826	88580.9	89557.3	81406.5	91599.9	95897.2	94485.9
520	M149T457	149.022	7.62234	41471	36586.8	42701.1	40499.7	42664.9	40670.7	39688.6	64672.4	41851.5	36244.9	41125.9	41578.3	48639.3	51968.4	55783.4	64469.9	47791.5	58230.7	36360.5	63752.4	54256.3	166838	46915.2	46628.1	65121	40611.4	48035.3	62818.2	45709.3	48261.8	45125.2	48126.4	61338.9	38089.1	43931.1	41317.5	43181.4	38359.3	47745.2	44444.3	43448.2	44596.8	48299.5	44054	38743	40471.9
521	M149T324	149.023	5.40692	52746.1	52583.6	84743.5	50313.3	48360.9	51698.9	52339.2	47570.9	47049.7	50179	15672.4	18066.5	17578.1	17313	17418.3	14872.3	16579.5	16495.1	16007	15939.4	50413.7	44768	80261.4	47560.4	46856.3	49059.9	104684	50323.8	52234.4	52093.5	47675.8	23725.5	38837.7	21775.9	21249.3	21915.7	24677.2	23874.2	22373.8	20036.1	34833.1	31288.8	78961.2	35827.7	62584.3	34014.6
522	M149T256	149.044	4.25983	15080.9	16193	15749.8	19581.2	16455.3	19303.3	21394.5	16921.1	11246.2	22432.3	21565.8	15764.4	19347.9	18042.6	15098.4	20619.7	18917.1	23542.5	16604.9	19431.4	25656.9	16154.7	18804.1	20028.7	15178.7	17267.7	17296.3	16011.2	22432.2	18798.4	19516.5	13816.1	18558	11635.9	18851.6	19235.4	24859.9	19200.3	19122.5	16511.9	3226.06	3892.93	4727.01	4606.58	3846.46	3772.93
523	M149T55	149.043	0.922942	1560.41	1412.56	1815.98	1759.58	1470.78	1745.97	2021.44	1761.97	1498.7	2051.77	4391.98	983.105	875.721	965.54	4617.5	894.193	927.267	5059.61	4663.84	1076.32	2120.97	1892.97	1937.37	2243.28	2058.56	1978.82	2170.81	2229.49	2266.58	2112.6	1364.88	2574.29	837.432	1360.96	1178.35	1338.99	1289.66	1158.45	1357.18	1128.07	1251.11	1219.58	1535.07	1346.95	1388.36	1432.92
524	M149T194	149.059	3.22643	6567.4	6096.13	5847.51	6261.55	5951.31	6849.38	5758.66	5842.51	5555.9	5955.24	4437.2	6320.37	5907.9	5414.39	5075.47	5092.86	5154.02	6082.2	6055.34	5704.34	3235.15	2563.57	2740.41	2900.47	2856.19	3107.68	3340.2	3720.88	3269.04	3107.78	3033.01	1821.71	2578.03	2006.87	2124.01	1962.72	1803.52	1742.43	2431.88	1796.72	4493.82	4780.83	4297.22	5117.2	3693.44	3497.02
525	M149T154	149.059	2.57138	802.745	910.085	800.344	768.75	755.1	826.813	815.837	762.841	833.976	713.8	2861.8	2268.09	2551.55	2949.83	2461.45	3327.46	4041.43	3028.35	2489.08	3065.76	2507.83	2588.09	2567	2568.13	2393.26	2436.93	2819.6	3207.31	2944.89	3028.04	6066.65	6329.89	6269.04	6152.69	6566.56	6673.04	5951.87	7010.32	6385.45	6154.74	2991.84	3182.58	2643.51	3105.45	3475	3267.21
526	M149T100	149.059	1.67118	1964.7	731.739	581.091	617.97	1881.31	2137.81	2190.28	551.914	2041.33	458.407	521.961	396.88	601.988	2119.24	669.619	583.595	671.537	622.45	637.073	569.383	633.186	697.976	733.26	929.498	786.04	769.2	843.378	795.745	939.316	754.768	577.5	718.399	2323.08	2386.51	2219.4	2127.12	598.256	468.168	2485.2	491.232	1891.93	1934.85	1914.42	2054.88	540.54	580.835
527	M149T54	149.063	0.906883	1826.74	2031.85	1841.08	2013.69	1938.4	1932.3	330.074	385.876	2153.74	2147.12	767.052	969.1	810.994	909.061	746.285	689.569	713.043	711.912	877.666	899.651	1103.56	921.592	866.691	861.601	964.557	1202.85	902.779	973.375	1039.77	1228.79	1104.78	1857.02	1598.9	1476.62	1568.21	1983.32	1769.22	1659.38	1875.2	1535.01	1040	804.061	1227.88	1178	1078.07	1182.78
528	M149T266	149.095	4.4295	5254.5	5363.65	6110.83	5237.89	5785.99	7701.05	5536.04	5377.87	6881.23	6386.09	11669.1	12299.1	12947.2	11941.6	13639.4	12001.4	12237.5	14108.2	13502.7	13720.8	11991.4	10509.7	11752	12796.4	11874.2	10876.7	14188.6	11145	12459.9	13781.9	10008.9	9069.63	9861.55	9342.5	8782.03	10025	10586.1	16643.1	10759.2	9602.92	8207.93	8235.19	9495.65	9111.38	8958.54	9209.88
529	M149T209	149.116	3.48245	2685.07	1205.69	1507.38	2063.26	2653.82	3007.75	2141.57	2072.08	2033.95	1404.78	3874.02	4015.44	1636.58	1006.15	614.911	1022.09	563.721	2616.74	1216.44	1153.37	2951.84	2781.36	1302.61	2870.36	2015.31	1582.26	4105.43	3013.24	3086.33	2271.32	4311.81	2574.33	3411.91	3956.01	3846.12	3487.59	4304.13	4181.08	4896	2637.34	3242.96	1404.87	3726.83	2889.49	2178.74	2616.32
530	M149T305	149.132	5.08933	5361.33	7180.13	5501.45	7844.53	6946.35	5525.35	9639.5	7523.44	7755.55	11094.1	11403.3	6238.49	9475.5	8674.47	6544.75	5950.98	10139.6	6570.49	7640.84	7044.47	7763.37	15379.5	9038.93	14992.8	6651.6	8312.4	9416.1	8814.05	15940.1	8793.66	12653.2	13265.8	12219.7	16017	11933.8	12348.1	13454.2	16895.6	13182.2	17469	7957.16	14216.4	12024.9	6973.9	12583.2	6849.14
531	M149T376	149.131	6.2711	6258.2	6703.13	5561.64	7478.27	7019.8	7239.64	6417.3	5912.53	6611.84	6231.22	6641.89	7673.97	3978.38	7377.01	7389.61	6582.64	7421.63	7638.16	6413.79	7263.4	22913.1	13941.8	17097.3	12112.2	23162.7	13808.2	11701.9	14335.5	19774	14063.1	6992.98	1849.74	7723.71	2907.22	5862.3	9511.51	9998.94	10928	5803.35	8271.76	9160.37	9920.4	7536.49	5935.45	8617.07	9233.03
532	M150T44	149.952	0.730767	2697.2	2837.3	2352.77	2359.25	2396.24	2254.3	2460.72	2488.91	2764.3	2818.49	1090.53	951.889	899.969	1013.82	965.838	735.721	961.108	911.91	1036.13	827.58	2715.64	2581.57	2721.29	2689.91	2441.45	2757.56	2798.24	2531.38	2683.94	2796.42	2588.34	2456.37	2030.52	1821.26	2418.53	2516.66	2249.3	2577.37	2192.34	2373.75	2236.1	1845.27	2060.16	2310.33	2087.92	1932.53
533	M150T488	149.951	8.12761	1137.98	598.601	826.041	1004.42	666.33	874.472	1257.03	771.774	970.355	574.075	794.261	906.785	990.52	1221.48	734.109	1028.59	1076.25	870.478	812.331	1235.97	671.099	987.596	636.384	1301.01	561.082	1013.21	424.683	1030.41	472.602	867.029	671.971	1150.38	1162.33	1038.68	969.203	837.63	907.183	961.991	1005.36	753.24	769.059	923.925	893.717	376.937	849.222	725.01
534	M150T410	150.026	6.83047	12977.5	14431.8	15324.1	15058	15934	13795.3	14333.6	17344.8	11952	15363.8	13325.2	11281.1	15782.5	14121.2	16067.3	13100.2	13302.6	28915.4	13737.2	11851.7	16663.1	13057.2	9138.72	11533	13640.4	9940.02	8548.66	11584.8	13404.9	14497	11272.3	10083.4	14254.5	12622.2	12612.4	13450.7	13195	13333.3	12901	15550.8	9003.54	9648.68	6538.5	9242.37	6975.25	10010.6
535	M150T324	150.026	5.40711	4082.98	4777.74	4817.55	4827.05	4168.03	5049.9	5327.27	4361.22	4784.06	4106.34	1506.5	1520.62	1595.59	1307.01	1694.74	1468.36	1673.6	1436.2	1386.05	1253.63	5126.18	4027.66	4527.57	4232.07	4413.66	4412.94	5172.33	4637.3	5028.19	4505.21	1877.06	2144.17	2916.08	2460.86	2013.67	2460.57	2026.75	2415.35	2321.61	1957.08	2755.82	2874.96	3665.36	3128.38	3502.98	3674.49
536	M150T256	150.044	4.25992	1830.89	1799.35	1801.75	2319.57	2053.97	2287.08	2797.15	1825.89	1457.08	2791.79	2584.79	1848.18	2476.59	2238.69	1731.28	2348.91	2357.46	2916.11	2071.22	2440.23	2860	2392.3	2395.83	2484.24	1757.77	1998.17	1806.42	1826.95	3077.13	2312.51	2300.03	1731.75	2652.68	1540.98	2200.32	2488.88	3083.87	2262.57	2550.65	2185.83	511.336	458.32	656.088	590.742	587.271	608.924
537	M150T161	150.049	2.69062	1490.78	1390.84	1339.51	1591.32	1264.02	1546.92	1673.75	1472.29	1892.2	1603.52	950.583	665.263	855.618	725.532	1026.31	773.223	1091.94	916.62	709.558	911.589	588.894	531.323	533.636	537.864	533.936	611.173	609.539	559.893	508.811	555.094	499.999	1088.31	602.17	942.775	457.459	1196.44	617.973	1065.36	983.132	912.052	825.539	686.397	691.559	764.164	775.262	771.732
538	M150T67	150.057	1.11193	805.346	592.256	679.532	328.765	1125.96	471.528	1039.88	1174.12	894.44	393.073	899.966	1500.97	403.273	849.127	1769.78	833.533	1243.52	1693.61	570.839	754.9	1347.73	1003.27	990.618	1079.47	1060.05	1212.67	1072.46	1155.06	954.569	1134.51	2467.15	1034.84	1602	1890.89	824.316	1489.44	1716.76	761.741	1619.97	1794.53	784.7	571.251	580.467	872.163	406.134	330.949
539	M150T89	150.076	1.48223	1194.74	2200.44	1091.71	3193.05	941.48	1061.91	1291.64	1086.09	1305.71	1190.26	651.465	1182.14	772.744	1695.43	1860.56	475.96	1439.82	1218.34	470.486	1735.04	5504.8	6220.12	4181.04	6140.52	2002.03	4169.4	5731.31	2206.48	2198.66	5717.12	1150.24	1349.19	1469.6	1456.65	3893.87	3882.11	1475.9	1413.79	2331.46	1216.4	751.593	1274.08	5610.8	1465.99	3487.89	2511.5
540	M150T58	150.076	0.972067	2772.62	2483.66	855.168	2260.96	2626.25	2309.69	3071.16	3005.68	2266.34	2828.22	999.767	1069.42	1074.17	1079.14	1014.45	934.675	1106.44	1243.5	1213.32	1092.1	2984.15	2415.96	2447.89	2374.15	2707.38	3114.26	2397.56	2813.56	2750.1	2767.34	1718.72	1677.47	1441.31	1300.96	1413.88	1554.58	1438.94	1753.12	1945.69	1516.71	1838.4	1823.13	1912.48	1752.54	2023.32	1672.97
541	M150T266	150.099	4.43492	515.53	486.299	755.633	659.251	673.335	435.994	648.775	521.156	620.97	592.458	1594.11	1414.21	1804.13	1596.27	1413.47	1181.45	2288.29	2001.21	1799.28	1021.59	1275.74	1220.38	1324.86	1197.43	1387.72	1344.36	1367.04	1286.28	1490.82	1419.67	1166.41	1239.13	1473.06	1087.2	1259.94	1001.23	1556.04	1179.7	810.745	1593.17	843.711	932.261	914.24	658.216	932.523	1058.57
542	M150T479	150.101	7.98583	4972.15	4638.02	6321.48	3199.56	2961.31	4702.72	7200.23	3990.67	6304.77	3740.69	4488.6	3986.38	5025.2	5359.67	5950.6	4911.03	3584.77	2278.07	3713.45	4285.01	3461.83	4495.67	4960.9	2830.35	3300.04	4015.06	1652.91	3083.41	5314.22	7039.43	7629.3	4632.66	4347.96	3177.83	6129.67	4899.42	5242.04	5811.97	1393.48	4091.45	2681.38	2742.59	2775.29	1207.52	1984.8	742.171
543	M150T305	150.135	5.07585	630.621	748.29	616.799	546.624	506.499	1048.29	737.364	1099.87	1124.33	454.574	661.024	1078.87	676.407	817.381	854.068	571.599	680.091	517.504	583.229	898.13	697.425	2064.25	2250.82	1075.47	2039.36	1215.35	2295.05	1266.51	1828.24	977.016	1585.19	2162.59	2975.03	2860.06	1827.37	2434.86	2553.79	2631.93	895.364	947.122	1298.53	1684.66	638.782	915.962	900.382	1135.99
544	M151T488	150.932	8.12767	689.365	541.167	764.35	295.208	579.138	411.768	780.527	306.85	813.885	443.25	571.363	676.172	525.847	412.854	485.688	520.45	384.027	541.946	733.547	781.644	592.395	400.65	387.41	599.795	377.736	451.335	547.81	599.119	782.274	675.169	544.367	436.421	513.222	488.336	595.083	494.564	514.339	502.634	471.189	448.415	503.141	460.67	555.923	882.81	653.227	371.441
545	M151T256_1	151.023	4.25939	354.118	491.021	434.415	647.394	489.782	541.483	580.556	536.575	356.579	822.076	723.081	398.234	716.055	691.6	497.541	643.459	807.863	694.522	523.614	620.476	638.241	653.11	580.16	554.937	429.446	444.673	450.99	494.235	745.726	559.776	538.879	1109.32	549.082	859.21	607.528	519.435	877.125	621.457	652.525	549.245	358.985	340.505	453.318	477.161	355.855	346.858
546	M151T410	151.027	6.829	1270.34	2037.06	2063.77	1294.92	1610.67	1239.82	1803.24	1715.91	852.466	1432.36	1462.08	1290.55	1414.7	893.909	1795.74	1078.11	1755.56	2103.81	983.805	2272.57	901.185	1611.9	1471.01	1577.07	1447.67	1532.02	884.829	1752.39	996.137	900.262	1297.8	1193.75	1300.07	1070.1	732.072	1480.59	1140.97	1312.85	1056.35	1333.96	802.697	167.731	633.201	815.338	1055.81	857.977
547	M151T44	151.034	0.725417	1898.4	2490.51	2926.83	3098.76	2084.73	2052.88	3051.54	2057.11	2882.96	2370.89	1121.71	1766.94	1415.77	1748.17	2099	2151.68	2341.25	2734.41	2272.17	1920.16	2173.31	1365.41	1283.14	1862.81	1478.45	1563.86	1632.71	1757.88	1524.54	1599.1	9553.23	9913.67	8097.26	8035.93	9957.19	8855.79	7487.52	9482.75	8711.73	8778.34	4328.31	3023.02	3907.31	4247.54	3590.35	3784.73
548	M151T256_2	151.041	4.25931	1111.8	1156.91	1282.01	1345.69	1407.13	1249.82	1726.46	1114	951.694	1480	1318.83	1244.27	1532.93	1455.26	1109.01	1609.23	1763.42	2008.6	1176.09	1588.82	2198.29	1207.6	1407.46	1552.77	1406.93	1149.94	1107.9	1234.44	1543.5	1233.41	1346.08	1144.19	1399.07	823.552	1413.82	1213.02	1728.52	1370.45	1473.89	1278.16	360.52	380.962	526.691	382.302	385.09	347.278
549	M151T487	151.034	8.11522	505.78	470.465	586.27	743.469	490.653	501.636	643.007	553.41	746.351	592.596	424.35	649.319	701.005	832.247	516.625	622.331	506.354	583.409	610.984	645.546	495.775	517.487	646.62	444.274	523.258	489.215	410.748	695.065	452.304	462.486	610.752	368.1	642.062	548.046	485.907	576.443	461.993	626.463	497.352	675.994	627.793	621.298	544.032	584.215	584.867	420.242
550	M151T198	151.038	3.29514	2250.43	2925.16	3448.82	1608.83	2157.45	1607.96	2358.38	1773.72	2622.52	1981.81	704.376	1265.82	1152.16	730.068	508.341	431.705	693.183	796.62	664.594	794.839	673.032	330.178	306.391	590.79	537.526	570.296	420.72	579	510.531	437.75	203.721	105.198	177.276	272.161	161.445	286.235	167.014	199.417	173.127	232.761	828	886.701	1523.18	805.714	956.47	822.846
551	M151T210	151.074	3.50598	10423.5	9772.99	10381.3	8010.96	8145.68	9571.14	8309.49	9694.24	10058.1	11463.6	5343.95	8043.54	6529.39	6251.08	6480.39	6293.66	7367.14	6283.98	6075.07	6431.39	8006.68	7910.34	7934.33	6304.77	8096.49	8962.2	7434.01	8109.64	7180.08	8544.67	8391.07	7310.43	9645.51	7230.52	7336.84	7498.03	9056.53	8335.24	8066.82	8139.99	7858.89	8126.96	7046.09	8434.77	7958.93	8613.76
552	M151T193	151.074	3.21732	1466.09	1848.75	2819.15	1204.58	1461.06	1579.32	1904.77	1649.7	1802.6	1856.2	3094.77	4395.72	3981.32	3533.2	3723.87	2989.81	3374.08	4232.09	3137.95	2037.68	1933.45	2294.87	1574.58	2782.01	1951.73	2123.24	3754.08	1803.03	2682.34	2274.37	6718.34	6095.73	5891.32	5787.31	6353.91	5637.66	3685	3854.96	2654.22	5320.34	2410.93	2349.41	4118.81	2528.17	1831.22	2359.59
553	M151T313	151.074	5.21782	1329.44	1434.92	1444.37	1603.36	1466.58	1696.7	3221.63	1412.74	1581.39	2729.67	1825.4	1472.55	1839.36	1784.59	1649.23	4277.49	3986.49	1730.97	1603.18	1932.91	3638.98	2920.46	1009.46	1388.37	3620.46	1058.82	3136.95	1814.3	3134.79	3536.12	849.225	1634.82	2078.54	1759.44	1366.92	1010.48	1337.63	1393.19	1564.42	1319.93	1580.22	1661.51	1813.72	3315.83	1551.93	1961.92
554	M151T241	151.074	4.02418	3010.36	2569.13	2990.1	968.398	2392.86	4295.68	1779.97	2315.95	2554.31	3095.72	2857.32	3198.33	3616.89	2633.31	2905.49	2647.99	3469.38	3473.18	2881.23	3650.48	1860.53	1997.8	1925.74	2363.87	2049.2	471.326	1884.5	2016.17	2064.9	2041.05	1773.37	2215.37	1808.6	1977.37	2446.09	2059.02	2232.35	2271.55	1804.69	2108.19	2445.98	2509.1	1846.55	2489.68	2403.32	1547.14
555	M151T264	151.074	4.40052	3967.6	1259.29	1476.55	1640.16	1137.32	3844.54	1494.78	1143.68	1929.23	5250.83	3467.91	3265.7	2945.5	2909.09	3358.68	3234.23	3253.02	3326.39	3241.78	3394.57	1393.54	1141.83	3610.72	4705.88	4968.04	4395.96	5172.24	3935.56	4812.42	4354.08	746.334	4201.16	405.945	3558.11	3472.63	874.955	4471.36	4821.19	4166.86	4568.19	5646.69	3731.52	1922.63	783.718	1542.62	2066.22
556	M151T271	151.096	4.52408	5723.78	5948.62	6056.84	6130.27	6707.8	6498.47	6459.76	5853.03	5927.52	6641.1	6250.1	6411.7	6183.68	6013.02	8508.06	7263.64	7309.87	7794.64	8089.66	6143.84	6616.57	5465.3	6149.41	6406.38	6599.31	6615.29	6395.02	5756.98	6137.17	5550.58	6269.21	6749.16	6520.58	6235.12	6140.13	6138.7	6716	6559.92	6530.89	6135.17	9233.79	5766.65	6043.39	6001.72	5970.16	5829.79
557	M151T347	151.111	5.77652	4689.56	9597.27	5675.35	9293.14	5532.25	9922.44	13623.9	5147.42	7631.56	6368.49	3511.47	4565.42	4626.29	3944.75	3150.5	3822.38	3403.22	4276.95	3575.36	4518.38	6371.93	3529.95	4337.54	4393.63	4414.23	4521.16	6480.06	4567.3	4680.95	5120.7	3395.38	3793.72	3370.93	4300.08	3627.75	3871.77	3651.42	4092.99	4420.89	3700.51	3539.42	3601.66	4021.25	3873.28	4837.2	8936.67
558	M151T300	151.111	5.00323	5123.37	5171.08	5669.93	5370.54	5123.98	4915.48	5597.69	5095.38	8134.88	5034.97	5271.16	5154.95	5959.49	5468.63	7085.22	5518.46	7204.74	6270.65	5926.88	6074.3	6730.77	11103	5036.31	7038.35	6975.45	5175.37	6935.81	6827.89	12019.3	4199.96	3331.88	13084.8	842.524	19629.9	5659.54	5063.55	6423.67	4237.92	16808.1	6763.81	6595.51	5911.41	2490.24	6685.8	6522.13	6037.49
559	M151T329	151.147	5.47901	1425.06	1744.81	1651.51	1108.53	1155.19	1657.5	1070.87	2628.39	882.342	1554.15	1822.01	1763.2	1059.35	973.113	1736.43	3398.91	1360.46	1296.18	1822.85	1936.28	1359.09	1346.66	725.825	1588.31	3704.12	1308.44	1227.89	1425.71	3704.81	1007.05	3649.56	1177.36	3648.55	3500.49	2198.69	1403.69	2102.58	3714.32	3756.16	1124.43	598.389	1120.71	998.191	1578.55	974.748	1055.51
560	M151T388	151.147	6.46365	5953.83	9038.42	3354.62	5326.16	6138.5	4713.14	3783.13	6091	4559.14	5002.87	6975.94	7309.59	8178.88	7840.46	8193.78	6369.12	7697.14	6567.63	7500.79	8177.21	4689.83	3212.22	5267.25	2780.79	2016.26	5078.11	4719.91	4899.21	9460.33	3702.5	8249.75	2775.19	2581.09	3493.62	3197.79	7485.45	3286.96	4992.44	5658.64	4870.68	6391.8	7567.75	6821.57	6684.66	8438.41	5991.24
561	M152T193	151.556	3.21033	1308.9	1182.5	1340.8	1040.82	1272.84	1170.84	1540.19	1156.03	1454.76	1220.8	1155.6	1342.86	1138.59	1860.54	1537.48	1209.29	1406.02	1188.23	815.229	1044.06	315.373	663.016	321.228	1125.66	618.489	616.905	934.729	704.299	914.415	416.897	740.448	1038.07	1161.24	948.746	950.092	942.073	1110.15	1007.39	1193.57	830.593	718.046	1126.1	535.567	1339.36	637.096	903.908
562	M152T253	151.556	4.20974	3364.06	3919.84	3505.4	3438.71	3846.14	3891.81	3442.21	3914.59	3806.2	4025.66	715.613	613.13	775.635	532.41	725.871	568.92	589.593	686.534	492.044	595.963	563.404	493.643	524.866	692.746	574.143	588.152	562.423	693.283	920.213	675.757	58.3786	93.8277	39.9148	117.687	64.9919	57.1561	67.3939	16.5292	43.3842	37.2097	1092.66	1228.82	1263.23	1230.92	1220.94	1427.74
563	M152T44_1	151.949	0.731383	1636.2	1766.08	1502.65	1357.88	1410.62	1174.68	1559.23	1700.89	1463.14	1454.86	897.743	790.075	995.922	760.338	555.25	689.821	420.913	481.901	641.66	500.069	1669.76	1377.26	1671.2	1604.42	1658.84	1785.32	1845.25	1819.09	1555.24	1852.23	1579.65	1537.14	1600.79	1187.31	1696.36	1566.58	1895.18	1361.2	1229.43	1412.61	1288.02	1178.13	1366.57	1491.67	1082.92	1268.26
564	M152T44_2	152.036	0.725417	492.147	493.766	407.989	537.446	346.037	382.17	570.938	342.057	537.947	489.514	295.028	348.99	312.972	360.841	395.866	404.831	397.565	471.742	406.984	321.047	428.193	265.987	305.084	403.489	348.544	483.747	330.038	382.24	275.692	328.399	1739.19	1579.32	1558.01	1607.27	1629.13	1614.72	1270.03	1678.21	1690.5	1477.17	716.025	649.658	625.799	759.453	682.597	719.272
565	M152T100	152.056	1.66029	3992.45	5256.92	2438.99	3844.26	11423.3	1935.26	3831.93	12457	6995.31	13012.5	4943.07	3171.4	4630.43	4167.58	4419.5	3119.66	4670.45	4716.99	4254.21	4441.71	4745.87	4518.98	4412.05	4463.88	4875.91	4943.68	5349.3	10843.7	4754.82	4614.62	931.745	703.309	885.811	498.404	605.603	681.643	886.242	918.119	797.345	672.405	2449.21	3026.73	1715.78	7322.39	3366.18	1966.48
566	M152T65	152.056	1.08166	4484.3	8623.6	924.371	792.89	1260.53	3537.77	663.137	4349.41	9004.06	819.648	902.1	480.034	706.858	4390.59	4449.39	572.79	714.047	549.974	521.603	642.086	5589.98	2786.72	4965.89	4939.76	5771.32	5072.11	5420.37	5802.87	2830.79	3043.6	883.091	718.821	1233.87	912.081	1009.52	851.08	1755.08	1059.89	950.232	1286.83	2997.8	2627.03	3875.66	3174.26	6626.59	2871.11
567	M152T484	152.081	8.06271	1444.43	2555.66	2834.02	1546.13	2251.49	2495.96	2431.64	3006.37	3121.09	793.375	1318.01	2059.07	2166.66	2227.91	1597	2065.07	2267.47	3581.89	2740.93	2323.09	2235.38	2287.27	2036.34	917.823	1791.29	2233.73	2042.4	2055.43	3066.68	2489.86	1398.83	1924.37	1432.59	2585.03	1217.26	3482.68	2288.35	1189.59	2511.78	2169.78	705.096	1779.04	2024.7	1476.11	1735.65	646.474
568	M152T167	152.106	2.78512	3898.98	4287.77	3761.81	4365.94	4190.07	4345.16	4603.94	3801.06	4227.62	4445.53	17238.7	17604.9	19072.3	18992.5	18013.5	17344.4	18965.3	17822.3	18505.9	18402.6	376.645	314.335	309.84	312.504	260.691	253.214	251.037	219.519	284.161	273.382	470.418	567.11	504.132	453.079	527.61	490.921	520.203	567.121	597.179	413.622	4423.49	4688.41	4749.51	5548.5	5529.54	5185.25
569	M153T228	152.564	3.79883	712.66	1191.74	560.935	1423.66	1712.53	910.603	1495.64	1233.53	1143.09	1788.06	262.001	45.4769	209.172	345.528	368.337	318.707	222.467	117.73	394.173	226.445	634.642	661.569	643.361	806.722	691.481	741.842	732.726	689.691	737.79	710.967	257.029	287.744	517.121	303.85	558.33	413.206	264.615	421.466	509.862	487.758	322.696	508.163	672.605	483.637	732.01	457.136
570	M153T522	152.946	8.70447	368.253	777.902	496.091	564.084	446.44	290.304	558.721	81.345	464.953	990.767	397.295	981.157	1080.2	474.902	430.618	591.79	473.685	476.502	415.145	486.058	1389.57	535.833	204.388	465.574	1046.75	440.733	489.086	390.592	471.846	382.005	778.302	394.323	413.386	390.135	329.643	548.495	1343.71	668.121	436.339	644.639	470.565	929.293	399.577	1962.09	986.062	1345.21
571	M153T487	152.946	8.11008	2914.3	2585.15	2612.87	2812.88	2560.04	2349.92	2352.4	2607.44	2392.08	2457.73	2659.35	2309.62	2944.78	2320.08	2420.03	2656.41	2691.28	2211.15	2236.19	1941.65	2390.24	2254.3	2392.32	1843.71	2078.45	2009.82	2285.06	2060.1	2177.82	1955.51	2979.78	2509.18	2613.91	2356.86	2412.04	2312.42	2461.26	2650.34	2581.73	2132.67	2096.74	2351.78	2387.63	2436.27	2708.34	2292.51
572	M153T44	153.032	0.726883	361.434	429.402	419.34	458.619	267.071	364.639	519.196	319.07	424.011	358.593	232.515	292.258	271.803	393.797	364.853	339.845	359.147	440.371	301.455	357.228	357.199	291.658	282.342	406.713	289.927	343.308	342.204	326.075	305.725	307.318	1474.78	1406.3	1295.81	1373.72	1371.14	1373.34	1234.34	1500.86	1374.2	1468.37	705.884	596.13	649.176	646.958	547.854	607.437
573	M153T67	153.04	1.122	1532.6	1407.16	1729.37	1230.55	1535.84	1879.28	1013.7	1304.44	1351.06	1956.94	4253.26	4199.8	4023.4	3879.97	3773.4	3442.42	3734.79	3964.94	4271.19	3699.62	18179	19713.7	19117.2	18523.7	18865.9	17977.1	17508.5	18585.7	17953.9	18331.5	6214.01	5984.9	6073.85	5664.77	5962.23	5769.64	5876.6	6520.98	6019.61	6211.08	8939.28	5123.06	6055.5	7040.07	6132.78	7806.58
574	M153T96	153.04	1.59547	1200.56	1234.1	1386.41	1136.63	1029.63	1153.47	1289.08	1259.12	1334.34	1097.63	2755.76	2654.9	3528.57	2982.37	2709.18	3168.72	3415.01	3132.1	3045.97	3040.16	15355.3	15783.4	16243.4	18057.6	14457.6	15060.2	15554.1	15994.9	15768.8	17266.3	4621.87	5312.02	4613.07	5082.72	4103.25	4367.08	4717.8	5608.79	5440.52	5054.58	1011.08	5124.7	4291.43	4754.66	4643.51	4510.47
575	M153T235	153.054	3.90868	2041.23	817.19	819.571	2417.1	559.835	806.577	2657.46	2470.7	775.063	3621.45	2000.64	1811.16	2382.84	1991.33	2266.01	2507.08	2531.91	2322.71	2781.27	3560.8	1860.33	1731.7	2150.37	1988.79	1538.39	1900.3	2258.65	1831.69	1544.75	2103.23	1419.63	751.592	1028.56	1099.59	2170.21	954.505	2044.28	1080.68	1973.92	2410.77	537.135	707.346	1846.22	861.846	1036.73	679.122
576	M153T204	153.054	3.40294	1106.76	1991.76	1249	3619.66	1681.34	2109.38	3343.29	1932.75	2285.17	3444.47	7540.58	8838.03	9650.16	7628.07	7650.96	5862.59	9754.15	9219.31	10217.6	9432.82	2206.01	1492.95	1556.43	692.281	2423.32	2759.11	2460.32	1805.84	1508.4	3147.16	1162.02	672.346	1351.72	1535	954.693	1560.33	1814.41	1303.17	1485.16	2326.91	921.44	1995.28	1623.69	3153.98	2336.74	2920.73
577	M153T160	153.054	2.66037	1028.63	310.275	1255.98	855.64	429.77	1444.28	225.019	381.619	376.906	463.381	940.977	882.97	1207.01	1179.59	1138.74	295.891	1400.4	1230.83	1654.98	2308.85	133.494	899.717	782.895	630.595	1109.1	1162.91	1055.43	1163.4	1222.08	1777.31	3175.06	4561.66	3628.83	2743.85	4478.49	3098.61	3242.44	4920.21	2873	2692.89	1296.7	1718.57	1364.17	1643.53	1102.17	1311.74
578	M153T170	153.09	2.84025	1987.91	1218.4	1171.25	1285.41	1254.59	1288.49	1489.28	1389.9	1351.06	1677.1	1516.75	1122.04	1501.43	1574.75	1513.43	1256.24	1250.74	1408.19	1406.63	1285.51	1517.01	1309.47	1529.48	1422.09	938.886	1527.59	1606.6	710.8	693.66	438.897	646.578	541.761	579.96	1118.18	1798.02	488.58	2059.22	540.45	2006.01	387.603	774.643	1659.32	1563.17	1167.35	1365.06	1151.76
579	M153T415	153.09	6.92054	2815.83	6313.62	6010.76	6059.01	6541.27	6458.5	6931.25	3270.89	7615.79	2314.32	9876.55	5712.83	6782.02	2102.16	6223.42	4560.99	3369.37	6648.38	7390.05	4093.78	9590.2	7436.39	7207.71	3952.04	3095.98	3903.32	7628.23	6690.41	2622.33	6229.93	9633.42	7683.17	5907.66	4738.49	6013.19	3294.82	6924.26	6695.32	4383.06	3624.14	5495.6	5203.93	6118.23	5832.65	7944.75	7844.04
580	M153T167	153.109	2.78773	419.985	438.698	419.957	922.718	430.766	386.68	1090.09	1055.42	415.744	482.401	1836.19	1796.45	2054.34	1992.09	1967.49	1832.14	2116.2	1845.52	2039.68	2301.15	711.21	652.444	826.094	633.453	775.875	761.149	809.05	944.301	845.095	950.808	775.85	822.615	349.923	677.431	466.944	340.605	1029.3	702.194	857.161	1042.13	477.589	450.415	1063.29	552.951	412.652	554.903
581	M153T389	153.163	6.47618	27054.7	32273.1	15677.9	25215.7	29301.7	22753	29103.7	15046	28230	27212.7	2921.17	2085.03	387.756	1968.42	2778.85	2674.68	1332.19	403.171	2384.25	2089.85	14105.6	15826.7	10828.9	13564.9	15342.5	14538.4	12608.6	16124.6	17529.9	13019.4	1635.8	17199.6	17097.5	15136.7	11234.9	1083.73	15534.5	17724.8	15822	18857.6	545.59	15244.9	16842.7	19975.1	15539.1	23997.7
582	M154T44	153.948	0.73085	975.283	1134.38	1039.28	1062.17	977.671	1014.35	985.463	1016.04	1044.2	1032.82	462.862	376.214	535.698	349.707	479.7	375.662	442.812	363.718	384.925	311.265	1080.69	942.711	1271.93	1049.28	1094.34	1101.65	1025.33	1163.86	1058.04	1073.25	968.268	1074.06	779.373	790.14	1038.77	1094.49	885.932	1017.01	907.898	1021.26	815.556	694.589	864.098	870.263	767.973	882.518
583	M154T67	154.043	1.12134	369.004	403.448	371.49	440.461	315.216	417.852	390.422	609.207	334.791	618.221	375.099	870.979	451.671	280.157	556.52	342.741	604.04	460.778	346.653	490.736	1162.65	1207.54	1088.87	1264.16	1342.18	1030.94	1039.09	1274.85	939.467	1004.73	524.61	403.706	505.725	673.722	395.18	399.566	502.855	391.522	595.762	403.648	692.933	591.914	502.662	452.242	392.935	394.341
584	M154T264	154.045	4.40055	903.295	755.465	681.984	770.33	777.151	829.27	796.5	502.375	801.292	737.459	957.625	987.419	961.011	1109.78	982.701	872.185	1075.83	1012.32	980.581	891.982	404.508	610.536	472.409	326.963	471.455	237.723	506.243	117.482	506.788	330.122	368.15	439.061	367.978	579.273	299.671	263.219	209.061	526.549	528.915	574.906	558.309	698.945	545.065	558.608	441.412	431.551
585	M154T97	154.044	1.60892	587.155	418.185	419.813	395.854	345.444	495.263	413.859	324.82	384.132	346.495	327.117	327.543	463.686	283.325	355.184	345.024	438.19	380.635	408.633	358.507	988.332	1266.98	1128.89	1104.15	942.525	1151.21	1354.33	1263.53	1050.28	1315.36	270.169	1037.05	725.235	998.8	509.487	372.113	638.906	358.15	750.016	894.083	306.415	458	462.368	382.572	397.848	376.187
586	M154T111	154.083	1.84643	248.587	257.367	293.433	337.626	277.781	317.976	330.222	253.367	258.793	359.908	453.531	470.854	635.769	555.816	1029.78	605.053	1006.42	1070.61	597.613	964.287	963.807	965.551	957.186	942.275	1865.22	878.667	1943.84	1045.25	1151.32	1189.75	1952.1	4184.63	4146.34	2287.2	2622.13	2468.01	4068.94	2611.32	2493.18	2519.38	330.305	1502.84	1489.21	2046.83	1159.24	1577.35
587	M154T479	154.096	7.98648	1836.78	1394.99	3415.89	1940.79	2352.79	2724.35	2795.53	3444.43	4136.33	1874.86	2005.33	2688.87	2202.89	2467.57	2581.58	2741.38	3227.96	3506.47	3366.5	1666.94	2855.57	1385.67	2906.5	3687.56	1716.13	2721.84	1127.83	1949.33	1438.05	3294.3	1739.26	3170.12	1545.47	2301.52	3000.54	2692.59	3539.7	1116.82	3404.92	3462.4	2614.96	2396.6	1574.31	1440.66	1939.96	3440.69
588	M155T523	154.966	8.71875	466.394	828.655	4471.98	1188.24	1696.92	1845.49	2877.21	1069.85	2508.88	763.023	1558.51	3366.99	713.771	937.63	170.864	616.362	860.722	750.373	1763.13	2387.46	805.965	1058.54	642.977	1043.78	282.829	1285.17	260.592	644.606	805.496	697.529	2599.67	1014.7	1151.59	822.005	612.578	1593.87	1584.84	859.279	754.183	772.341	1018.8	924.266	1369.48	870.666	548.58	1080.67
589	M155T489	154.966	8.152	3770.11	3674.32	5045.1	3264.46	3387.65	4799.29	3966.05	4923.6	3711.12	4408.26	4278.16	4478.31	4558.22	4057.89	4621.01	3582.14	4529.56	4461.55	3505.82	3400.35	3959.34	4171.19	3519.76	3277.28	3929.05	4360.24	5112.55	3405.02	4430.48	3348.76	3479.63	4788.18	3773	4002.92	3108.49	3485.74	3961.24	3440.98	3485.03	4762.39	4648.69	4410.71	4173.73	3272	4284.6	4336.82
590	M155T35	154.966	0.590533	1984.87	1727.75	1695.06	1550.38	1443.8	1065.49	1668.28	1661.73	691.817	1604.12	1666.87	1698.7	1693.12	2552.41	914.841	971.677	2629.91	2168.79	1569.77	1499.85	1829.37	1714.13	1760.85	1675.49	941.464	2009.42	1018.2	1259.57	1156.29	1563.44	3009.43	1750.67	1666.34	1652.52	346.211	321.517	646.614	1539.18	1552.87	1607.87	1915.72	406.634	2349.63	2273.04	2120.25	1554.68
591	M155T67	155.044	1.11048	584.433	793.517	584.709	474.29	790.092	530.507	583.795	460.235	808.042	620.951	1428.94	1466.03	1033.48	837.132	1112.19	1081.84	1285.18	1371.76	1017.86	1225.85	690.703	628.563	578.847	650.95	653.443	617.307	673.994	656.357	690.401	690.781	743.793	623.92	802.157	720.686	434.01	648.87	606.759	895.524	1026.83	717.796	434.162	392.752	387.972	599.339	454.233	403.69
592	M155T273	155.046	4.54425	877.722	337.775	532.497	995.805	806.635	1156.21	942.039	968.569	561.307	953.591	778.428	763.551	1013.18	776.487	976.704	1406.35	999.27	1096.28	1765.3	967.575	526.538	643.825	824.918	485.653	1342.6	1318.99	612.419	819.55	699.048	609.479	736.434	585.157	807.007	1030.64	615.112	1176.94	695.232	842.871	527.342	1441.28	982.778	1322.96	1909.5	1728.91	1350.15	1301.41
593	M155T239	155.053	3.98995	1330.8	2592.62	1693.3	1928.76	1744.45	2083.67	1879.74	1645.75	2090.17	2173.7	1472.56	1323.32	1379.94	1733.03	1499.44	1543.38	1666.7	1867.53	1496.7	1846.15	1536.22	1636.56	1594.73	1966.47	1724.42	1893.35	1395.11	1875.73	1598.74	1568.45	900.907	1058.92	852.437	880.265	835.413	409.29	926.934	810.905	825.439	789.25	836.325	885.585	893.301	1009.93	1012.67	892.365
594	M155T228	155.069	3.80627	6496.44	7242.07	263.76	8614.83	868.038	6933.73	6856.42	923.698	8063.41	7577.66	3295.52	3060.02	2469.8	2386.98	2963.85	2860.05	2359.13	2286.52	1825.49	2604.9	1478.57	836.647	1083.13	1112.91	1280.19	1004.39	1305.77	1307.34	1107.84	861.235	2161.99	3317.73	3405.95	2613.74	2638.22	2923.67	2833.02	2958.25	2847.09	3567.07	1517.61	785.928	7843.3	1294.42	8680.31	2175.67
595	M155T194	155.081	3.23225	3155.92	3488.04	3666.22	3631.94	3008.55	3426.71	3663.63	3756.61	3324.49	3345.26	2578.04	2951.9	3063.45	3213.78	2907.98	2364.66	3662.84	3178.28	3247.12	3162.62	905.177	1026.75	1170.64	1899.87	1015.73	903.735	1592.67	1041.9	1131.51	1124.31	695.837	830.67	647.012	774.54	845.594	685.18	991.968	752.987	1251.03	741.904	2030.61	1891.43	2283.89	1985.14	2296.72	1695.81
596	M155T418	155.106	6.96727	12372.8	12198.7	16666.8	24456.4	12639.9	10305.7	11705.3	27486.2	13146.6	12596.5	39034.1	32414.6	27082.9	15368.6	17741.9	15628.2	15301.4	10852.8	15070.8	14902.8	30657.6	13215.8	14020.7	16262.4	17495.1	12156.1	14165.9	15861.6	13255.3	20429.6	21157.1	16473	14723.7	29249.3	14336.1	13133.8	16974.1	18144.3	28696.6	15586.4	19503.4	15566.4	14646.4	32451.5	15284.6	27930
597	M155T232	155.106	3.85972	7912.96	7885.09	8890.86	7662.27	8178.07	9420.59	8193.42	8769.99	9045.54	8507.16	11154.2	7816.81	8659.28	7749.14	8112.21	8164.78	8161.17	8514.04	9045.86	8500.75	8424.74	9318.87	8685.9	13465.7	11619.2	8974.9	7805.43	8495.95	7665.24	9608.63	9248.83	11429.4	8197.77	8172.71	8467.71	7928.98	8987.96	8452.39	8246.55	8200.03	10980.2	8390.6	8861.52	9970.12	12044.6	9236.66
598	M155T192	155.106	3.20585	3360.12	3015.88	2849.47	2966.8	3305.66	2702.33	2685.17	3046.84	3571.79	3373.09	4058.83	2456.97	3082.83	3210.31	2841.49	3045.15	2908.58	3988.98	2899.54	3074.02	3214.44	3054.17	3596.67	3493.21	2793.28	2545.16	3314.99	5363.07	3190.04	3527.82	2557.77	2551.71	1990.1	1743.75	2492.43	2001.23	2053.45	3016.55	2035.36	2244.95	3397.48	4188.76	2283.1	4305.73	2910.94	2959.03
599	M155T68	155.117	1.12974	561.566	850.834	724.103	808.865	810.216	766.32	903.238	897.794	869.412	933.721	602.563	874.082	480.981	876.617	279.866	492.674	692.444	474.069	522.822	518.749	1340.19	1236.42	1305.45	1390.27	1307.79	1223.63	1314.29	1493.93	1322.15	1338.26	521.574	511.205	539.643	550.246	621.362	478.415	623.444	420.487	393.589	528.491	891.275	707.986	546.353	779.347	510.125	912.176
600	M155T96	155.117	1.60252	645.355	640.627	536.433	524.275	487.045	637.675	648.184	398.815	549.673	530.813	684.955	699.025	732.303	629.531	636.583	687.071	277.9	613.851	747.114	672.783	876.339	929.382	1008.63	789.572	856.731	716.563	955.338	1007.19	971.911	647.217	729.346	763.76	773.592	932.643	742.989	649.124	853.806	762.835	767.507	676.218	627.895	394.104	804.708	312.86	432.697	382.733
601	M155T393	155.124	6.54172	1187.2	1092.3	1123.41	2464.26	761.026	1185.09	1472.03	944.036	1709.31	2493.23	1355.72	1755.55	1449.02	1775.89	1649.14	1658.67	2122.98	1431.12	2272.49	2248.76	1206.4	3073.71	2577.03	2415.04	1360.22	1285.14	2031.26	1558.56	1736.43	1675.24	2447.14	2449.16	3066.46	1784.76	1432.08	2965.07	2609.74	3372.15	1466.11	1040.29	1675.67	1743.43	2610.64	1539.51	1399.67	1424.4
602	M155T54	155.128	0.905375	1422.56	1773.26	1334.4	1506.69	1158.43	1805.69	1873.57	1732.69	1529.08	1131.58	768.435	846.469	799.869	627.15	842.411	644.913	720.992	754.727	696.152	547.541	1479.86	1850.21	1632.84	1604.48	1500.04	1693.58	1597.31	1495.77	1848.4	1575.87	1292.9	974.304	1011.13	1062.01	1320.18	1178.27	1030.97	973.572	1051.9	1086.27	1273.96	895.915	974.689	1020.38	662.304	812.646
603	M155T388	155.178	6.47402	6857.94	10826.1	5353.88	10582.4	11715.2	8727.35	10878.2	4733.41	9754.84	9633.98	1058.05	1268.24	320.321	466.359	467.94	419.827	724.685	153.894	310.334	244.942	4141.99	4948.34	3625.63	1868.77	2938.43	4753.3	5777.6	4352.93	3971.38	3724.03	272.71	2392.74	4907.22	2556.61	2185.18	242.073	2931.95	6435.98	1102.11	4925.91	133.784	3728.95	4248.99	10252.7	3600.67	9358.68
604	M156T253	155.996	4.21673	661.058	829.196	516.238	587.939	913.425	781.498	680.839	610.826	624.888	706.06	897.181	966.06	948.096	1002.16	985.293	1035.96	1181.71	1199.31	1054.69	1114.85	318.354	239.714	343.429	325.588	298.952	299.302	302.69	441.033	325.171	369.9	167.635	189.005	206.255	162.517	238.919	281.271	160.123	261.113	177.494	218.338	477.206	416.272	461.612	554.589	578.703	539.253
605	M156T52	156.041	0.867817	2242.84	1241.41	2308.88	1960.99	3268.96	3111.79	2967.02	826.114	1885.96	1031.45	3746.52	4227.56	4822.74	4521.42	3974.85	4613.88	4230.15	4346.87	4247.52	4227.57	1234.45	1924.35	1569.55	1179.68	1322.35	1284.5	1514.78	1949.15	1382.61	1158.38	2159.23	2161.24	1098.89	2115.93	941.872	1498.99	2025.09	2341.44	1137.84	1107.77	2315.78	1675.1	2248.55	1816.31	2314	1293.81
606	M156T485	156.041	8.07933	1010.15	839.267	860.013	588.117	998.289	1294.28	859.238	506.719	653.155	1232.64	1082.8	845.139	716.289	830.908	1009.38	751.047	975.402	1001.85	933.655	1058.23	710.22	576.576	1224.02	733.359	886.713	1018.38	936.649	690.695	1141.46	791.254	1088.65	1234.36	1043.32	901.933	1220.64	1134.71	859.178	919.413	1135.15	810.844	1032.48	1142.16	831.432	742.26	937.143	887.63
607	M156T502	156.041	8.3728	1376.9	1355.86	1215.41	1338.81	2107.04	1577.76	1373.19	1436.99	1705.14	1476.03	1213.94	803.236	842.479	1336.59	1301.27	1309.98	981.454	1132.34	1383.98	1398.17	1536.13	1208.26	1584.18	1359.16	1423.76	1487.51	2330.84	1427.29	1331.83	1398.72	1400.8	1873.36	1434.69	2285.23	1472.91	887.259	996.791	1854.89	1238.03	1399.96	1064.87	1424.54	1821.45	1366.47	1367.65	1408.59
608	M156T63	156.076	1.04608	1142.9	936.244	907.896	798.893	779.423	896.172	1090.02	1106	908.423	813.628	1833.61	1734.83	2920.79	1416.37	2155.6	2048.82	1764.34	1923.01	1530.77	1697.21	2191.82	1885.53	1816.9	1992.76	2063.12	2086.05	1738.5	2276.06	1993.65	2347.23	8920.35	9700.77	10514.3	9340.27	9907.58	10539.8	11131.2	8479.5	9495.98	9410.16	3492.05	3621.38	3237.46	3160.82	3283.12	3283.73
609	M156T227	156.105	3.7884	364.838	625.288	778.921	378.258	1094.69	1060.42	921.586	812.491	753.803	799.792	771.812	1058.46	1177.24	571.961	914.98	748.911	449.106	606.705	890.235	1443.15	663.437	554.837	560.503	768.904	410.145	817.046	844.182	738.857	693.607	896.705	2039.78	841.58	2958.12	783.073	2312.04	2503.26	574.538	382.877	584.244	2206.6	520.211	809.234	875.866	690.182	653.081	1256.62
610	M156T106	156.137	1.764	1029.8	1493.6	1150.05	1156.02	1141.34	1106.52	1249.09	1173.54	1181.55	984.055	1072.9	1096.76	1146.96	1194.73	1194.26	1151.04	1231.14	1416.86	1124.76	1130.42	1795.23	1390.76	1637.15	1648.6	1511.93	1696.85	1978.14	1721.26	1878.25	1914.94	1329.18	1592.82	1123.47	1095.4	1305.9	1150.93	1550.65	1219.78	1383.43	1320.68	745.331	828.084	986.88	1053.18	1115.36	1234.82
611	M156T71	156.137	1.18043	342.611	351.61	402.672	635.887	354.434	326.932	433.969	435.723	380.631	398.385	623.311	309.755	643.926	852.242	308.416	563.473	578.136	609.271	840.43	356.136	531.501	425.526	468.941	586.659	305.385	347.635	466.634	642.076	420.482	424.959	519.078	469.288	1250.84	477.688	413.849	540.049	1601.52	511.885	513.316	1482.38	518.417	683.87	453.755	448.091	712.227	375.87
612	M157T489	156.889	8.14696	1159.44	1739.82	1413.97	995.154	1079.2	1082.24	1394.94	1520.11	1237.14	1689.05	1462.32	1493.22	1312.45	1277.32	1638.78	1210.05	1051.14	1377.28	1573.5	1185.87	1267.44	1011.18	1302.06	919.75	1186.02	1368.72	1529.3	1182.13	1471.31	1428.37	692.626	1030.28	1227.37	1420.95	1085.55	1190.15	1382.14	1238.7	1418.83	1001.62	1396.16	1120.03	1123.86	930.729	1148.64	1536.88
613	M157T508	156.965	8.4657	2583.46	6485.96	6957.84	4045.97	6567.27	5552.31	4224.37	3840.67	5762.77	5679.03	6599.51	6371.57	5726.83	4036.27	2619.09	5448.18	6876.09	7209.17	1067.27	5035.76	3006.78	5218.56	4982.19	2654.14	893.029	3799.97	3002.44	5577.39	6674.19	989.179	773.343	2259.86	6686.22	3646.03	2498.24	4191.41	4141.67	5373.36	5096.92	958.689	3852.58	1144.42	6311.01	6760.2	5491.13	2808.44
614	M157T535	156.965	8.90857	1326.49	1396.83	1397.47	1589.96	1344.48	1534.2	743.214	1418.49	706.502	1331.82	1350.22	1415.78	702.875	1424.28	963.171	942.445	1444.18	1464.52	1249.54	595.091	1267.5	1585.8	1679.37	2024.13	886.508	1277.27	1878.55	1328.96	1398.54	833.448	1390.05	1473.03	1420.13	526.393	637.364	1346.28	1138.99	641.176	1129.98	1322.81	1405.89	1577.56	1292.87	1394.17	1357.69	1189.3
615	M157T41	156.973	0.685525	947.786	1263.31	1160.02	1012.9	831.712	749.766	947.988	1323.94	1143.97	651.233	984.981	880.093	1050.82	1506.42	1045.43	782.92	1727.24	1343.79	788.164	748.282	739.167	925.635	804.113	1288.66	711.375	891.266	927.964	769.578	848.444	769.078	755.417	496.549	773.759	699.901	970.782	680.826	547.166	500.4	1308.67	355.08	707.77	1009	1142.82	1149	1123.58	809.516
616	M157T101	156.98	1.67833	474.758	390.011	392.465	450.903	462.63	412.109	427.683	426.186	485.545	436.065	470.158	547.344	442.821	456.77	541.71	399.605	442.562	459.667	386.089	461.312	662.544	596.744	638.264	792.47	487.306	743.934	822.795	575.479	813.971	715.35	3574.38	3116.64	3570.2	3400.64	3064.64	2988.87	4393.91	3469.36	3719.12	4076.08	1259.6	1333.99	1631.72	1490.76	1517.33	1603.81
617	M157T492	156.983	8.2065	1650.41	1564.64	1498.24	1320.48	1463.92	1582.46	1578.83	1390.13	1690	1356.53	1419.61	1365.17	1783.84	1466.78	1411.92	1351.49	1617.66	1564.55	1555.77	1474.09	1411.03	1396.89	1060.27	1348.19	1417.12	1363.61	1525.97	1461.7	1439.08	1508.34	1326.74	1268.67	1365.51	1678.81	1619.27	1309.01	1469.28	1383.13	1418.51	1624.06	1308.76	1335.18	1291.48	1494.35	1506.67	1563.63
618	M157T169	157.049	2.82393	2338.05	2515.48	2503.08	2648.05	2485.15	2279.76	2625.31	2409.99	2607.42	2623.55	2160.13	2104.76	2142.93	2380.93	2069.17	2097.79	2301.7	2495.95	2010.84	2079.69	1405.49	1496.57	1688.32	1900.38	1459.89	1535.34	1470.52	1603.85	1438.18	1621.39	752.943	1048.69	994.235	745.142	849.692	1033.2	790.826	1280.74	861.811	746.361	1338.57	1710.29	1531.51	1708.7	1805.92	1738.16
619	M157T129	157.06	2.1561	19934.1	19237.7	20044.7	18974.4	18195.3	19330.9	20676.8	19889.9	20968.9	20433.6	23067.7	23462.1	24584.6	23768.7	22204.9	22289.5	23503.3	23511.7	22620.4	23032.4	12309.8	11715.9	11281.5	11610.6	11617	11342.9	12870.1	11502.2	11907.6	13550.1	6177.77	5672.48	5651.42	5470.85	6423.84	6739	6386.87	6508.07	6498.09	5354.08	16802.2	13279.3	15228.9	14730.1	15519.1	15115.9
620	M157T55	157.06	0.91765	1289.42	1573.72	1517.86	1230.94	1651.43	1290.97	1468.87	1272.3	1554.07	1571.51	681.048	934.322	805.074	685.942	787.979	705.16	747.94	765.49	759.668	813.16	780.299	649.315	440.846	657.803	616.363	610.667	1343.36	950.267	716.251	575.704	2466.49	2910.54	2749.03	2593.71	2584.2	2703.28	3231.75	2679.86	3339.71	2758.06	528.405	600.754	781.904	384.151	909.037	1314.76
621	M157T171	157.083	2.84173	1376.62	2069.8	1602.28	1502.44	2044.44	1462.44	1745.53	2328.62	2157.46	1631.67	1575.52	1668.28	1342.54	1185.49	2210.64	1395.87	1515.51	1146.39	1339.03	1541.75	1668.28	707.325	1275.67	914.795	1319.93	1351.28	1424.12	991.561	1249.33	1232.49	1358	905.121	1320	1300.82	1368.3	1251.86	1065.97	1224.47	1427.18	727.213	1169.71	1248.61	1062.18	1191.86	1258.24	1380.03
622	M157T188	157.085	3.14085	1328.99	1269.26	1022.36	1443.59	1050.35	1406.52	619.517	600.757	1234.75	1255.22	715.11	993.49	1517.16	1022.36	1039.32	943.508	592.682	540.94	239.256	695.07	2291.08	1513.96	1329.16	2034.25	1649.29	2095.05	1027.24	1598.37	3213.16	1422.26	1536.71	1617.87	1525.29	2490.7	2274.64	2123.15	1489.78	1720.2	1966.7	1546.98	1380.39	810.271	1321.88	1245.7	1374.73	1267.1
623	M157T228	157.085	3.80189	1449.68	1243.8	1015.93	1542.94	648.83	987.421	1079.26	1781.68	676.823	792.227	778.218	1358.79	658.652	1582.21	592.61	1339.13	1372.83	1549.88	976.792	1485.81	1472.7	1465.6	898.757	1562.64	921.289	803.744	867.427	1316.88	607.28	1220	1295.53	1158.47	1159.08	1169.75	1194.15	1061.21	1457.58	1291.99	1298.68	1483.5	1589.78	1230.98	616.177	1785.12	1333.74	876.545
624	M157T131	157.096	2.17905	5418.2	5249.24	5914.86	5603.4	5011.83	5369.41	5709.25	5585.67	5822.03	5729.22	690.521	1265.36	1145.04	1246.77	965.906	830.353	1021.91	1049.6	1017.85	1057.71	12569.2	11701.1	11288	11702.5	12226	11661.3	12348.6	12108.2	11733.8	13915.4	5434.22	5563.19	5742.42	5400.08	5978.39	5793.61	6290.9	5913.43	6428.46	5261.96	5024.11	1134.75	1124.16	995.32	1416.38	1181.91
625	M157T58	157.105	0.958717	1457.19	1681.66	769.823	620.714	358.73	776.913	1389.41	1445.75	1515.61	1786.83	737.883	976.969	741.937	860.01	955.289	645.268	833.792	720.915	779.272	962.256	1298.31	1093.39	996.44	1264.14	858.272	1027.87	1165.9	981.755	1013.68	1252.85	835.659	2741.29	1218.07	417.509	2254.77	1175.05	900.837	1856.18	3296.17	2377.03	948.038	1142.43	1036.79	292.25	483.275	1062.22
626	M157T257	157.121	4.27852	1675.67	1817.21	1977.95	2047.35	1711.01	2099.03	1865.03	1818.84	2156.08	2100.4	1954.67	3986.25	2052.96	1663.18	1528.34	2192.94	2079.13	2433.87	4280.99	2334.66	2285.76	1336.54	1652.63	2300.96	1947.66	1849.71	1320.83	1386.92	1954.77	1538.34	2753.44	3106.47	3817.22	2510.94	2569.92	3015.58	3167.33	3326.58	2959.33	3531.39	1890.05	2043.22	1998.99	1701.7	2796.25	2060.76
627	M158T534	158.002	8.89232	1571.62	1937.21	1326.69	1416.41	2325.91	1462.76	2567.69	1340.53	586.977	1451.88	688.44	1517.87	1553.19	1010.23	1242.81	1395.27	1511.15	1016.03	1383.1	1206.78	1662.74	2607.56	347.776	739.924	1266.16	2115.69	2163.06	2880.31	1731.54	1340.1	1593.59	1236.47	1943.61	591.219	709.897	595.535	1731.59	1024.09	1485.44	1388.61	1560.42	832.946	1909.31	698.672	1525.34	2352.12
628	M158T41	158.002	0.687658	1774.97	2350.2	1904.07	1669.82	1189.01	1178.24	1530.77	2086.39	1891.19	877.86	1667.17	1534.17	1882.57	2207.82	1523.76	1353.21	3251.44	1777.11	1234.66	1460.07	1270.57	1442.29	1243.83	2059.77	989.476	1363.97	1380.29	1026.51	1568.54	1179.31	1464.01	1127.34	1603.35	1270.03	2045.76	1427.65	1062.41	1026.45	979.293	673.644	2827.16	1668.99	1712.36	1741.65	1970.22	1222.09
629	M158T506	158.002	8.431	10703.7	6195.75	6900.06	9380.18	6009.92	9821.63	3774.02	7030.32	5974.37	9507.54	5187.14	10062.9	6309.11	5571.15	3857.42	9778	9903.06	6942.92	9358.08	6380.1	11318.8	8431.6	9302.72	9374.88	5298.36	6177.36	4334.5	6698.44	5462	9186.99	10960.8	8159.33	7970.4	6008.45	6964.99	1218.15	5716.87	7126.55	5636.15	9752.77	10572.5	8087.55	7031.33	5680.04	7440.37	5599.41
630	M158T130	158.063	2.16052	1602.1	1584.29	1681.03	1653.16	1614.8	1603.75	1752.57	1567.8	1732.73	1630.53	1668	1738.84	1793.65	1890.65	1775.03	1692.97	1783.58	1795.99	1845.4	1758.71	945.472	1069.8	981.969	944.166	1014.86	1041.61	1061.4	999.57	1059.78	1203.24	709.838	654.986	628.933	639.508	680.882	706.787	591.262	758.552	571.008	534.016	1231.91	1072.17	1167.79	1049.32	1363.81	1198.39
631	M158T99	158.08	1.65316	930.583	927.503	858.888	735.902	978.979	875.985	757.169	775.923	799.708	872.108	545.086	630.681	779.039	791.716	635.601	678.898	562.261	653.026	518.703	837.868	632.142	633.343	651.339	806.65	589.084	752.865	840.309	721.762	820.038	755.858	669.986	579.589	564.305	523.773	672.109	570.948	635.629	651.302	624.924	697.361	366.18	599.962	741.694	644.811	818.413	518.399
632	M158T164	158.08	2.73282	29190.9	28936.8	28788.9	27361	26845.7	28123.8	28523.8	27940.4	29263.8	28990.5	6894.12	6904.24	6918.97	6439.71	6596.53	7143.87	7458.27	7348.75	7105.09	6758.44	14087.4	12922	12699	15580	13882.4	13922.7	14412.5	14181.7	16091.1	14864.1	14728.1	15604.3	15615	15296.3	15451.6	15161.4	16545.8	16708.1	16004.1	16519.2	14825.2	14395.4	14824.3	15304	15759.2	15527.7
633	M158T70	158.081	1.15927	972.416	1059.6	550.039	1394.95	1019.81	698.707	797.862	1320.78	922.589	855.518	1208.18	566.845	957.629	1251.54	606.029	569.426	508.717	1015.06	432.03	637.35	547.502	565.367	411.646	568.204	549.679	461.619	691.716	590.514	791.859	464.134	788.672	370.912	686.795	881.541	853.373	796.201	796.084	881.197	908.69	467.415	1249.92	795.022	540.144	1028.63	711.327	912.873
634	M158T476	158.127	7.93803	2679.99	2711.94	1700.51	2969.35	1832.28	2875.61	2199.49	2167.81	2533.55	2372.3	2020.18	1787.58	2558.3	1021.22	1266.66	1874.52	915.239	1980.27	785.359	1045.32	1784.37	706.265	442.553	2636.97	2196.77	854.995	790.622	2033.86	409.353	1184.74	1081.45	610.231	571.937	837.748	490.488	2629.24	833.452	357.196	3010.85	582.039	844.549	2078.36	2565.67	1253.25	1087.84	2742.55
635	M158T340	158.153	5.66283	27255	32874.6	32611.3	31185.1	26751.6	36834.8	31077.3	29299.3	26640	33466.8	30528.9	30203.8	34359.4	33927.9	28430.3	35258.7	32511.8	32235.9	27671.7	29977.7	29427.6	27394.2	29377.1	33262.7	30280.3	30612.3	29843	35605.9	33656.3	31189.3	31863.1	29834.2	28307.2	25247.9	31837.1	28240.9	31032.7	30322.5	32763.7	31749.6	36007.4	27957.3	26598.1	28446.4	30455	30594.1
636	M159T36	158.96	0.5977	5639.23	6894.13	6194.5	10883.4	13101.9	11587.3	9557.51	12448.3	5062.5	11708.9	13404.7	11220.5	12291.5	10795.1	12369.6	5303.43	10830.3	9933.2	11297.1	9734.57	13222.8	11130.3	10832.7	12443.6	4798.33	9108.09	13104.2	10000.6	12117.9	11714.4	11438.7	10893.9	9252.84	10723.4	10705	10667.5	10414.5	6502.57	10367.1	10935.2	239.816	14623.3	8236.4	9037.29	4347.35	10766.4
637	M159T1	158.96	0.0171917	1851.76	0	3935.5	3582.74	1965.64	1894.88	0	1682.43	0	6263.56	1631.46	0	3566.5	0	3286.07	2061.33	0	4082.75	0	2036.04	0	0	0	1822.46	0	0	1712.54	0	6785.85	2528.83	0	0	1725.24	340.066	5111.98	0	0	1767.81	4019.98	0	0	2726.38	3115.17	1510.22	2649.59	4602.24
638	M159T509	158.96	8.48751	94613.4	98197	108320	99963	105475	84967.1	100855	71115.7	106656	82697.3	102603	101301	107662	99717.8	101418	110995	112780	80037.4	113668	60222	99013.2	94699.4	98396	113443	98128.1	106969	100451	106123	107844	102374	98722.8	103432	109200	100709	71243.7	105030	102237	103151	115722	106381	81546.1	88562.1	92064	100897	106214	77621.1
639	M159T269_1	158.996	4.4902	2660.7	2906.72	3109.34	2723.06	2562.06	3138.23	2951.72	2692.59	3067.54	2762.2	3841.1	4138.03	4376.27	4247.45	4479.83	4028.73	3966.67	4908.14	4641.48	3982.29	1924.86	1885.59	2501.99	1914.06	1834.33	1634.03	1894.09	1728.92	2050.8	2173.52	408.33	477.404	1216.91	338.392	1107.03	417.412	460.18	344.736	418.081	1055.93	2562.89	2371.51	2408.98	2497.86	2667.91	2365.52
640	M159T67	159.008	1.11082	520.951	607.108	764.015	555.469	628.117	834.315	545.407	813.583	584.976	723.747	1233.51	1065.14	1055.98	1242.78	1246.69	1068.89	1326.39	991.273	1332.9	1207.99	1668.43	1695.95	1974.39	1774.6	1536.44	1769.4	1840.93	1760.37	1717.12	1908.54	420.005	360.358	459.587	1172.36	1301.16	265.021	481.227	1189.25	437.312	1230.78	508.897	638.428	658.224	692.246	601.63	762.098
641	M159T236	159.011	3.92565	612.836	554.288	536.901	806.657	589.552	591.15	404.701	520.26	680.812	619.457	651.752	781.147	781.101	548.923	584.834	752.78	708.537	561.948	713.809	669.368	555.533	579.281	273.195	438.917	522.921	541.872	588.54	430.295	538.731	375.809	2053.9	1694.73	1440.97	1920.58	1871.11	1814.91	1743.86	1943.66	2095.79	1939.56	799.337	752.787	641.747	901.146	827.982	840.163
642	M159T56	159.027	0.933917	2927.65	2680.05	1873.64	2652.14	2395.98	2204.03	2285.08	2264.54	2284.21	2670.37	1637.02	1231.74	1192.08	1079.01	1134.01	1268.07	1280.15	1727.45	1352.71	1959.5	1484.56	1110.08	1060.4	1256.42	1009.39	960.348	886.285	1078.38	931.917	987.18	1082.65	1222.2	787.971	990.935	856.195	1028.23	1523.22	785.909	1156.26	899.316	916.026	1261.33	1210.22	1329.69	1067.75	1134.38
643	M159T95	159.027	1.58985	1938.53	1980.96	2060.78	1929.04	1992.93	1929.51	435.86	2037.41	2038.82	391.113	2189.46	505.083	627.653	507.012	414.111	713.634	2311.56	2143.75	602.614	541.67	701.397	692.72	718.536	818.901	673.644	712.609	765.882	737.713	677.033	883.563	577.054	1557.29	606.676	586.952	521.151	1747.4	1708.53	1698.38	551.799	554.361	1980.83	2221.15	371.617	2051.32	568.776	501.609
644	M159T213	159.043	3.54869	2620.68	2418.64	3241.42	1586.43	1343.75	1934.72	1926.84	1512.07	2564.95	2330.87	1223.73	784.117	1086.2	1015.43	1330.26	651.518	1085.37	822.447	1137.96	690.093	1628.44	1662.33	1280.11	1866.35	2118.59	1436.08	1740.26	1654.54	2762.25	2125.58	750.161	896.129	737.596	581.165	851.955	549.138	804.93	1168.58	758.803	926.056	1414.77	1348.04	827.204	1608.48	1474.77	1659.05
645	M159T277	159.069	4.62215	2565.48	2472.28	2961.8	2570.23	2648.16	4706.02	3093.5	2798.69	3113.31	3406.89	2635.55	2639.43	3371.54	9038.44	2689.51	3457.53	2868.86	3584.48	5873.61	2871.55	2087.8	2845.44	2062.51	3120.84	2659.41	3783.15	2567.59	2817.56	2729.91	3121.19	2573.55	2503.54	3184.94	2525.83	3784.96	3507.17	1613.86	3345.57	2001.62	2353.83	2552.71	2918.22	2363.39	2865.89	3277.43	2862.64
646	M159T54	159.076	0.904283	1011.72	1180.07	987.82	532.787	937.434	594.726	1048.34	986.252	993.066	1276.92	831.679	1239.32	857.907	850.235	876.305	933.935	352.547	620.552	454.356	941.123	1230.7	1526.15	838.812	826.065	1149.74	1033.34	1202.77	1564	838.481	523.229	2172.4	2058.07	1991.63	1751.37	2038.63	1710.83	2096.59	2036.08	2197.63	2130.66	1181.21	975.256	1087.22	1314.25	876.085	1053.16
647	M159T164	159.084	2.73965	2439.32	2133.82	2883.1	2097.16	2350.2	2206.23	2451.81	2085.49	2268.69	2236.71	530.21	531.941	677.018	668.78	439.976	521.875	635.962	645.238	559.48	601.17	1088.04	1114.5	1118.99	1315.67	1180.51	997.907	960.458	1008.17	1100.3	1008.23	1322.12	1329	1249.89	1294.79	1436.53	1337.48	1277.62	1401.79	1400.37	1176.05	1230.89	1159.26	1139.87	1123.97	1299.96	1367.45
648	M159T269_2	159.101	4.48407	1319.49	814.092	885.746	408.43	854.853	1764.84	599.889	933.06	677.518	888.89	919.711	987.31	1467.09	1282.06	592.121	880.295	1170.81	1212.74	1151.7	1913.93	444.648	1489.37	904.728	610.965	817.233	383.987	1780.5	1710.27	1765.42	452.848	1693.61	1489.83	1706.16	1954	2285.59	1857.72	1813.71	1947.25	2194.16	1846.93	632.561	540.275	773.296	1632.9	645.88	1805.31
649	M159T192	159.116	3.20525	3601.81	4521.69	3639.33	4006.43	3322.39	3739.68	3916.52	4518.3	4640.42	4363.29	3000.38	2821.4	2373.13	3445.32	3759.52	3765.11	1915.32	4095.53	4791.67	3294.54	2609.6	3685.52	3474.56	3833.17	1610.65	3822.11	4282.8	1850.23	4123.03	3077.35	2701.35	2380.97	2189.22	2728.33	2449.81	2335.21	1922.82	2646.9	2272.5	2432.73	2720.25	2814.86	2762.03	2736.91	3408.3	4035.39
650	M159T114	159.112	1.89434	629.871	807.208	1043.12	928.725	987.683	1311.69	753.703	857.071	903.043	912.356	848.869	941.053	997.881	996.797	944.348	986.475	920.157	1032.34	975.664	931.057	3325.45	3538.03	2971.29	3806.37	3168.94	2918.22	3100.65	2863.61	4384.78	3397.9	1147.45	1279.7	1341.56	1179.59	1259.7	1192	1874.01	2770.24	1360.21	1257.61	994.867	1101.91	1352.02	1516.31	2309.43	1441.59
651	M159T299	159.116	4.97992	2209.03	2263.81	2361.16	2256.95	2375.5	2299.44	2478.43	2170.19	2426.48	2260.95	1605.16	1827.63	1916.42	322.949	1928.32	1913.91	1937.59	2126.44	1982.07	2022.08	9097.89	5723.43	8823.99	7652.1	7703.88	5891.78	7050.65	7129.35	8617.53	6701.36	8805.09	9670.39	8414.17	8257.61	10081.8	8206.06	9168.48	8010.6	7396.63	7682.51	4508.4	13955.7	5769.4	4081.77	5841.81	4687.78
652	M159T377	159.115	6.28286	3610.96	2883.01	2373.44	3488.33	3678.88	3236.11	3407.79	2388.37	3056.03	4616.28	4562.57	3321.1	940.363	589.843	3799.71	3693.29	3920.62	4531.26	1499.4	3201.5	9368.23	6749.83	9216.68	7972.52	10874.9	10464.7	7429.42	9349.88	7559.45	10078.2	2807.98	3245.54	3775.07	807.975	2424.39	3087.18	4141.34	1397.88	1826.99	2270.12	3209.72	3529.89	1585.98	5347.76	3729.83	5322.89
653	M159T459	159.12	7.64253	1330.06	1195.38	5065.9	2772.05	3598.55	5525.39	2916.72	2706.61	6857.6	1393.91	4398.27	4365.27	2435.34	1682	5945.24	883.438	2610.29	7167.35	5506.09	1601.08	1088.57	7395.25	3751.6	4814.06	5996.63	5909.22	3460.1	6289.47	6219.61	1140.06	4593.64	1647.46	5381.29	6096.24	2583.76	2488.79	1866.46	6114.63	1177.97	6973.17	1175.84	5280.01	2310.23	2018.38	5671.57	2336.45
654	M159T363	159.137	6.04299	1470.93	1283.82	1105.12	1238.93	1758.95	1521.3	975.615	766.73	1182.2	955.19	955.135	586.566	1188.46	1145.45	1091.61	1376.48	876.841	2062.38	1363.93	1424.95	1404.46	1044.51	2791.46	944.635	1238.73	972.8	1031.62	995.336	982.944	1163.9	879.715	1268.48	1480.04	1295.95	1058.95	1047.58	1013.19	1169.96	821.152	1954.79	1407.65	1147.83	1300.09	2576.53	1444.42	1319.29
655	M159T102	159.148	1.692	864.33	828.233	819.602	791.859	946.982	895.758	873.267	876.769	845.432	810.639	11275.6	11433.7	12087.7	11007.3	11470.8	11697.9	12745.6	12722.8	11322.9	11962.5	904.071	883.296	774.675	990.434	948.12	869.525	973.436	938.377	941.648	1079	21958.3	19870.9	24766.7	20008.8	18950.8	19956	26287.4	21027.8	21257.9	21971.2	5124.57	7366.1	7693.48	8113.05	9055.24	7637.48
656	M159T70	159.149	1.16745	944.031	1082.01	876.804	1004.8	1056.08	1014.95	1013.61	1158.69	947.845	936.133	6116.2	6453.94	6567.58	8393.42	6665.28	6850.13	5834.18	6276.95	6385.16	7296.17	613.546	457.405	366.557	1017.85	1047.3	1121.73	389.412	1030.45	1119.99	1065.53	9586.99	9322.47	9039.96	8548.01	8426.43	8645.37	9045.29	8844.61	6975.53	8540.22	4668.11	3848.74	4110.16	4181.57	4713.1	3618.72
657	M159T340	159.156	5.66287	2221.69	3611.83	3092.12	2419.2	3094.07	3182.23	3468.3	3306.84	3015.29	4226.56	3205.19	3815.02	3429.76	3627.85	3575.08	3054.19	2744.68	3614.71	2788.19	3854.81	2492.93	2573.28	3690.36	4912.02	2535.68	3099.9	2542.71	3554.6	3766.95	2932.26	3966.8	3395.58	2495.4	3062.75	3237.58	2900.83	4143.44	3018.55	3214.4	2578.86	3423.85	2761.3	2769.78	2474.03	2930.56	3592.65
658	M160T170	159.554	2.84097	797.742	703.984	687.222	816.664	626.006	700.478	818.473	716.224	915.312	847.087	721.57	689.528	830.961	801.78	758.835	908.877	851.317	922.676	775.051	806.484	293.143	308.11	309.941	284.934	329.909	286.436	129.417	414.75	353.493	398.573	229.503	286.426	292.731	348.634	192.257	268.18	328.697	158.837	282.871	255.915	533.293	612.182	553.896	606.159	491.09	483.493
659	M160T64	160.059	1.05838	1973.49	1704.56	1796.19	1667.99	1790.55	1588.42	2187.37	1596.34	2159.48	2288.37	851.659	1175.37	1272.04	926.135	1031.59	1445.67	1243.91	1156.33	1080.16	955.336	1359.35	1148.66	1045.06	1266.69	1100.29	1182.58	1299.52	1203.69	1022.26	1340.95	1042.89	7608.5	1097.3	1192.34	771.141	1147.83	1293.47	998.498	1100.99	1003.98	1447.51	1614.12	1073.95	1175.73	1382.31	1453.63
660	M160T214	160.075	3.55893	3747.4	2856.22	1936.14	3174.27	3201.99	2534.01	3072.63	1832.33	3065.11	3456.83	489.121	320.813	555.503	313.175	538.19	757.996	578.159	442.224	251.925	523.562	4902.5	5334.01	4139.5	4821.29	5733.05	4861.73	4969.7	4976.42	3858.48	4776.04	1447.84	1588.05	1418.3	1305.39	1719.94	1395.25	1530	1549.29	1590.05	1609.85	2644.97	2327.78	2035.42	2623.5	2395.75	2994.47
661	M160T239	160.075	3.98092	901.119	1739.16	1311.48	1681.68	1461.79	1188.84	1412.24	1341.27	1244.09	1409.92	226.741	153.774	201.432	103.307	149.812	129.482	141.093	129.574	190.306	143.696	627.413	765.251	999.776	982.794	1051.66	795.478	868.73	886.033	1129.98	952.803	1660.87	1159.62	1468.62	1228.18	1195.71	1717.09	1502.01	1128.94	1353.98	1396.84	608.17	473.952	443.142	702.765	826.264	533.372
662	M160T59	160.096	0.979567	4934.19	4371.15	4169.89	4514.76	4084.51	4029.77	4263.62	4707.9	4415.7	4506.17	8382.42	8592.35	7632.87	8845.15	9077.24	7728.05	9529.85	9062.78	8727.9	9520.18	3774.29	3443.36	3672.61	3800.23	3384.7	3764.04	3782.2	3766.55	3721.96	4339.34	8863.46	8176.04	8143.36	7234.89	8286.37	8181.72	7593.73	7929.83	8234.22	8172.86	5065.33	5795.92	6090.78	6064.85	6034.32	5924.18
663	M160T159	160.096	2.64222	2098.27	2062.45	1851.94	2040.16	2184.48	2037.68	1939.46	2131.45	2093.72	2091.47	741.764	775.234	836.345	755.55	633.365	678.093	702.96	748.425	856.032	813.345	3564.72	4277.1	4250.42	4538.57	4507.97	4459.9	4644.35	3809.84	4821.17	4881.95	406.78	587.87	464.696	454.072	358.01	473.104	479.431	525.973	533.027	558.804	1604.36	1844.04	1755.74	2082.95	1749.93	2076.75
664	M160T96	160.107	1.59655	854.367	1006.16	886.685	917.906	950.238	790.069	961.232	990.303	705.031	840.019	253.265	392.147	1555.48	364.119	109.857	394.391	254.296	296.514	339.34	443.876	1154.27	842.751	1041.34	1235.9	894.196	1001.15	1503.2	999.761	962.367	1164.09	430.313	356.14	264.496	573.747	361.93	353.531	327.724	211.63	398.123	385.424	116.475	359.792	448.693	470.399	504.145	603.069
665	M160T60	160.132	0.99865	2178.41	2392.55	2280.13	2145.21	2358.46	2485.47	2068.84	2240.4	2390.98	2149.88	3819.38	3943.96	4038.53	4047.74	3687.61	4408.72	3963.75	3762.95	4097.5	3720.69	2869.96	2365.49	2622.97	2842.13	2644.78	2777.89	3169.45	2552.31	2631.26	2971.53	889.14	951.162	1040.65	680.16	859.094	779.528	936.54	868.501	782.281	770.644	2705.39	2203.14	2658.99	2377.18	2450.47	1849.04
666	M160T101	160.152	1.68745	177.558	258.065	164.603	260.682	206.757	211.959	233.376	228.191	172.121	198.809	967.371	1073.52	1179.22	996.316	1054.52	1144.86	1278.9	1139.36	1128.6	1077.99	271.957	250.823	250.541	191.737	266.276	197.065	312.516	193.186	211.775	248.036	2081.28	1856.6	2424.94	1897.92	1891.22	2029.15	2207.17	2088.97	2267.21	1941.21	337.684	696.96	782.618	656.387	728.191	762.242
667	M160T502	160.18	8.3619	1047.49	749.161	994.039	934.952	941.588	874.278	952.332	1113.19	628.127	1015.07	1658.62	1656.55	1653.32	1605.07	1016.52	647.741	1033.28	626.184	936.715	822.185	1023.23	834.839	939.135	1266.98	657.791	1161.89	1055.67	1008.08	711.77	557.039	1558.88	785.955	399.298	606.592	1161.56	1422.98	1016.25	1432.62	1199.26	1089.36	1671.92	961.382	1292.79	977.142	944.064	817.532
668	M161T193_1	160.562	3.20855	7503.77	6667.55	7479.34	7194.08	7605.35	6771.18	7949.8	7263.14	7951.02	8174.34	7270.45	7021.11	7604.72	6358	8519.45	7416.19	7479.56	7745.61	7141.04	6326.2	4163.33	4372.55	5195.43	5390.71	4995.26	5023.01	3630.36	5070.96	6255.6	5044.58	5531.72	4749.2	4736.42	4820.94	5601.89	4480	4615.32	6068.25	4703.1	5070.34	5491.15	5442.22	6438.63	6453.85	6240.22	6838.48
669	M161T488	160.948	8.13629	538.842	1126.49	1296.01	883.646	1369.75	972.857	1228.09	1118.52	1055.32	1251.99	1054.75	1170.36	926.893	943.183	1011.34	1268.61	1084.96	1279.22	1266.97	1447.72	918.099	998.165	1194.31	877.92	1141.3	1384.42	1281.82	1232.55	1129.17	1065.21	1228.39	1076.84	956.133	1178.21	1363.99	838.026	955.195	1138.96	1231.76	1426.12	1384.98	769.633	992.747	1092.36	1340.69	1030.19
670	M161T44	160.992	0.72565	637.008	812.141	904.405	1025.18	722.568	745.967	1075.66	619.003	1047.43	809.603	380.304	559.535	459.67	624.326	632.812	714.556	830.557	890.826	731.524	622.348	703.231	441.684	436.34	725.825	522.707	601.816	491.777	479.227	558.463	666.347	3225.42	3294.08	2673.99	2767.57	3055.21	2861.58	2727.12	3157.65	3040.57	3096.99	1512.37	1407.54	1486.22	1194.8	1383.24	1520.48
671	M161T262	160.989	4.36078	779.428	719.19	831.523	774.598	890.217	794.628	885.082	644.347	882.224	583.993	427.791	373.533	564.657	492.649	501.008	666.242	466.255	572.052	599.588	384.158	441.73	573.219	479.398	691.982	390.895	558.955	702	526.463	402.651	383.587	1933.77	2043.82	2585.96	2103.52	1762.46	1858.18	1815.65	1520.26	1999.91	1988.48	1309.63	822.508	942.655	931.964	1063.46	903.466
672	M161T193_2	161.063	3.21182	1653.43	1279.91	1775.08	1351.59	971.278	1708.04	2201.64	1614.48	1560.11	1613.9	644.6	1651.87	962.904	2331.3	1814.04	1456.92	1924.71	1224.13	1036.32	1205.07	1119.96	555.301	2062.95	1826.97	964.072	435.762	976.04	1570.32	914.954	1061.98	1058.34	847.818	1492.69	1033.16	1089.75	593.854	811.638	1120.29	1059.73	689.471	1487.34	1450.3	1708.72	557.988	1508.32	1169.35
673	M161T402	161.095	6.69382	8162.83	9822.97	8657.2	10078.2	9607.81	8135.93	7610.17	6382.17	8710.27	10542.7	7489.46	7748.51	8032.17	9679.75	6962.28	7121.17	7739.36	9955.14	7171.51	6846.84	7845.88	4424.08	7010.85	9569.13	5964.4	8204.38	6069.52	7908.25	10974.9	7035.61	6112.69	5369.18	5592.72	5609.83	8547.39	6501.43	6189.33	6448.2	6064.53	10585.9	8095.64	7729.46	6493.14	6198.76	7058.81	6738.81
674	M161T56	161.092	0.932517	1354.08	1118.85	1030.77	822.418	1145.07	534.822	878.089	777.958	613.554	1316.66	714.14	687.109	1142.23	1479.89	1354.43	1309.16	905.259	1525.71	1077.1	871.74	1083.09	1056.12	957.466	766.438	644.008	611.382	643.482	750.493	714.665	782.925	3392.44	3146.04	3626.97	3500.73	3222.9	3142.62	3513.73	3529.43	4245.39	3771.37	961.817	1295.01	1181.46	935.355	1445.78	1568.21
675	M161T347	161.095	5.77573	3631.97	2771.93	5566.79	3668.11	2473.6	2599.73	4073.77	2264.42	2536.83	2739.22	3837.17	2793.77	2963.49	3302.5	2331.3	2647.2	3758.22	2971.59	2737.72	2956.88	4120.56	2888.9	3987.12	2941.85	2988.48	4140.66	2491.83	3648.56	3758.27	3919.45	1817.68	2581.04	2937.14	3012.71	3021.19	3223.42	2885.11	1935.42	3238.53	2644.97	3203.12	3096.06	2938.69	2073.86	3432.84	2790.44
676	M161T193_3	161.095	3.22088	1849.55	2370.95	1851.5	1781.81	2228.32	2487.2	2388.05	2365.53	1317.57	1826.21	1279.65	1562.91	2408.64	1950.98	1672.05	1366.44	2723.2	2262.76	1340.96	1740.1	2044.6	509.058	1952.37	1041.68	2366.35	1590.13	1948.81	2184.89	1031.9	726.12	642.373	2427.48	1565.75	1865.14	2068.45	2714.06	1495.16	1392.6	2250.32	1603.77	2670.34	1192.12	2474.27	1828.95	2172.73	2379.21
677	M161T298	161.095	4.97353	1727.68	1743.02	1826.78	1824.5	1695.66	1632.48	1840.33	1859.75	1737.93	1649.74	1700.83	1676.83	1768.27	1786.09	1553.76	1507.38	1736.47	1814.28	1568.14	1483.59	3575.53	3502.25	5964.25	3885.36	4075.98	5549.5	3395.92	3818.89	3555.57	3959.14	3766.01	3466.35	3221.6	5414.52	3388.04	3470.7	4234.74	3371.07	3375.54	3785.7	8756.08	2243.92	2948.66	3312.01	2734.57	3351.95
678	M161T170	161.095	2.83925	1268.19	1414.62	1194.12	2047.71	1532.94	1377.73	1394.64	1328.75	1462.8	1847.72	1354.4	2377.83	2676.54	1546.53	1460.8	1594.94	1593.7	1923.66	1228.15	1204.78	423.799	991.325	435.925	1344.44	2081.43	1202.95	632.637	847.27	1089.43	975.752	1230.85	1343.87	1514.72	1313.95	1425.08	1524	1479.58	1242.42	1517.37	1440.47	1363.76	1069.22	1143.5	710.136	2171	2137.65
679	M161T46	161.128	0.76125	602.914	584.052	565.592	526.423	599.005	627.093	566.445	644.06	478.416	593.813	692.593	467.947	509.455	434.099	510.224	644.405	648.61	739.754	859.176	548.078	990.968	837.704	851.194	1123.69	1063.04	1091.31	1028.71	849.821	1176.16	974.16	562.965	834.784	758.522	783.091	667.86	704.342	1100.44	677.182	828.592	712.19	633.614	648.633	663.665	672.235	471.075	624.546
680	M161T233	161.132	3.87862	634.701	1432.05	1878.99	2690.71	1397.6	1812.25	1543.03	1551.73	1062.99	1189.22	1671.49	1546.64	1647.87	2225.56	1481.38	1703.51	2116.87	1616.94	567.726	1817.85	786.646	820.747	1076.05	808.145	1220.44	1813.49	968.903	2010.49	1822.67	1095.43	1288.62	647.828	1215	1009.06	1254.15	955.159	2336.14	1463.12	1410.17	1323.52	695.8	2256.7	410.13	1021.93	2275.27	2001.4
681	M161T362	161.132	6.03719	3983.94	3286.3	2749.78	3033.2	2672.5	6184.99	8648.3	2929.84	2626.39	3259.46	1214.05	1457.33	2037.98	3762.02	2242.7	1637.54	3671.61	2539.04	2384.04	3116.02	7188.45	6120.31	3391.22	6856.81	8698.53	7615.78	7083.07	6001.94	6194.9	8059.32	6388.13	5759.45	9130.97	5581.09	7011.35	6333.01	7011.77	7107.76	8709.46	9170.32	4308.4	4315.38	4184.71	4300.18	4158.41	4455.11
682	M162T246	162.054	4.10066	1823.85	1818.02	2059.15	1915.52	1946.94	1997.21	2194.71	2020.49	2205.81	1746.42	1351.41	1513.76	1408.03	1504.85	1261.49	1493.15	1305.6	1193.07	1454.23	1578.19	749.698	959.569	848.723	1236.83	880.69	900.586	929.62	744.222	812.284	981.618	822.86	652.265	742.142	793.813	784.293	771.978	822.613	844.689	770.884	540.679	972.036	1122.73	1155.98	1310.03	1169.15	993.938
683	M162T56_1	162.075	0.940883	4224.28	4259.12	3653.45	3999.23	3780.2	4330.76	4173.76	3700.16	3586.77	6410.28	2368.45	2495.24	2695.56	2210.94	2693.43	2551.33	2589.26	2237.21	2692.22	2798.15	5364.59	5138.54	5238.72	4713.16	5656.71	5544.86	4546.7	5135.45	5489.44	5772.54	10150.6	10128.8	8750.55	9472.84	10083.6	10127.5	9835.83	9476.44	10925.6	11096.1	4724.56	5204.71	5869.75	5102.9	4978.28	5397.14
684	M162T69	162.075	1.15293	1609.61	1909.04	1735.4	1833.94	1826.86	2041.65	1963.04	1679.34	2127.55	2088.69	1044.5	1119.79	1115.95	1115.54	1123.71	1320.2	1081.38	1193.37	1256.74	1273.76	2012.03	2012.6	2279.86	2406.39	1973.02	2006.15	2294.67	2392.56	2357.29	2316.64	3119.77	3542.2	2863.42	3159.94	2644.32	3096.06	3017.24	2776.51	2698.6	3093.85	1647.63	1925.18	1937.88	1906.08	1693.7	1996.3
685	M162T97	162.075	1.60889	609.523	671.636	637.546	699.37	682.981	789.041	650.335	639.299	639.618	673.573	431.679	482.032	302.4	394.419	366.142	463.657	447.009	442.757	365.386	329.129	725.311	768.739	801.172	907.455	628.515	793.648	889.801	865.779	716.277	747.6	898.558	827.501	1049.41	1216.06	1095.62	927.884	961.92	930.671	1291.07	998.58	157.277	546.943	531.474	567.905	577.651	509.055
686	M162T265	162.09	4.42273	8082.22	7155.81	7517.8	7985.79	7494.57	7970.69	8201.7	7704.24	7655.25	7926.83	500.601	676.03	585.161	492.56	478.5	584.072	662.921	601.563	634.633	539.682	8581.15	8226.46	8507.21	8975.06	8730.44	7677.07	9158.96	7769.17	8510.9	8173.26	2593.55	1761.33	2585.17	2849.2	1630.85	2688.45	2648.65	2321.34	2831.99	2571.14	2576.51	2206.38	2509.67	2362.48	2583.65	2632.66
687	M162T56_2	162.112	0.926467	3534.47	3245.75	3211.11	2936.99	3654.27	3033.06	3327.65	3492.8	3509.31	3642.3	2409.72	2547.05	2686.12	2323.07	2666.71	2496.65	2523.77	2550.24	2309.82	2577.33	3120.66	3073.84	2901.56	3362.36	2901.51	3128.25	3644.25	3273.2	3444.71	2766.8	4294.07	4157.5	3687.92	3830.94	4192.09	3898.92	4435.78	3847.69	3894.69	4118.23	2648.79	3076.88	3355.06	3460.96	3190.52	3054.28
688	M163T141	162.546	2.34435	1278.08	1468.87	1348.8	1387.05	1206.9	1303.4	1290.31	1104.66	1332.05	1274.14	118.924	113.367	189.684	93.9359	100.253	127.674	113.575	75.6644	64.5563	120.248	870.622	806.935	1041.56	887.114	872.259	891.937	954.562	909.852	1078.78	982.723	1226.91	1138.34	1253.69	1238.02	1276.09	1211.49	1487.64	1326.84	1234.1	1283.86	227.782	704.218	855.032	847.212	866.6	842.353
689	M163T313	163.038	5.2168	741.697	579.752	813.682	938.166	757.447	808.695	1221.15	743.917	800.909	783.18	642.69	1012.58	731.412	944.667	985.89	780.947	943.488	948.384	1048	1220.81	530.139	664.979	564.06	464.188	1258.9	699.692	588.169	807.461	636.82	464.178	864.917	599.522	857.207	854.816	633.158	1531.15	543.839	1027.24	1087.67	839.171	675.295	774.894	939.859	1240.75	939.9	1250.13
690	M163T249	163.038	4.15682	3264.3	1747.08	1561.31	1584.59	1570.27	1789.78	1805	1493.12	1839.96	1501.44	1407.59	1264.3	991.167	1050.74	427.87	2047.07	298.121	405.916	507.303	437.095	1284.46	914.474	1149.55	1193.14	928.389	955.843	1396.44	1344.43	1437.26	1503.75	589.122	345.58	515.069	542.153	684.233	1279.74	622.433	564.585	710.515	533.311	973.131	1361.06	1064.04	984.791	1388.98	886.184
691	M163T57	163.059	0.957792	3582.96	3073.55	3311	3676.71	3324.22	3393.62	3380.63	3497.42	4906.71	3558.3	2703.57	2675.09	3982.6	4798.53	4277.19	2990.04	3314.77	3241.49	4947	4755.12	2897.97	2167.99	2597.65	2786.51	2411.06	2899.18	1983.94	2226.16	2288.7	3025.35	4093.14	4947.51	4720.14	4820.43	5653.1	5581.86	3426.47	3650.85	3507.16	4933.53	2082.78	3617.86	3142.14	3350.57	3103.72	4253.6
692	M163T97	163.059	1.6108	1494.94	1593.13	2188.92	1492.59	1430.3	1757.18	1682.59	1431.37	1700.04	1874.89	1279.42	1110.22	1550.12	1412.93	1360.26	1267.81	1513.97	1404.43	1283.45	1458.65	744.262	500.418	608.22	599.417	642.841	513.63	825.785	632.71	490.156	536.244	809.2	959.524	1116.54	826.932	855.456	760.065	1159.01	1174.94	985.847	879.098	5725.9	1021.05	1020.14	947.256	908.212	950.63
693	M163T323	163.075	5.38973	5626.22	2808.35	3003.48	5065.01	4936.78	3468.32	2551.7	3481.61	2574.99	3020.31	2635	3361.83	2337.38	1750.86	3047.54	3387.19	3765.75	3106.84	3616.65	2319.15	2070.93	2138.5	2092.68	2294.56	2024.89	4370.43	2824.49	3669.27	30147.8	3168.36	1911.22	2826.53	2714.59	3917.93	1868.38	4516.88	26245.2	3704.15	2017.08	1961.14	2966.24	3513.82	1894.62	3075	4359.17	3765.76
694	M163T263	163.112	4.38558	4626.29	5098.17	6295.04	4511.46	5038.62	6354.25	7178.98	5079.08	5237.98	4630.55	4516.72	7129.84	5487.29	4000.96	2747.09	5242.06	2465.87	5307.08	6706.87	3719.2	8741.09	5063.56	6170.37	6477.49	7479.56	6042.38	6871.4	6160.08	6440.18	8004.58	4428.18	4947.09	4598.05	3887.86	4835.14	5774.53	4204.96	5777.74	5114.57	3728.38	4480.31	5206.13	5290.79	4146.79	6055	6146.2
695	M163T193	163.111	3.2085	1881.3	1730.85	2150.45	2670.3	1692.53	2113.19	2898.31	14678.8	1915.73	2679.3	1305.8	1352.03	15648.4	2513.11	1889.92	1806.47	1660.33	14718.9	2115.62	15279.9	13160.1	1019.63	2450.1	2179.23	17351.4	1514.65	14195.4	14020.5	2171.65	13717.6	2649.76	1374.13	1246.5	14843.2	1689.91	852.345	844.684	1359.35	1823.53	2866.18	1787.28	2049.73	764.13	2074.73	1902.91	1725.01
696	M163T334	163.111	5.55933	3995.62	3420.59	4314.38	3544.74	3286.33	4448.19	4564.1	3384.72	3639.09	4661.01	3505.14	30212.3	31703	4879.11	29209.6	3044.04	4465.17	3937.79	27662.5	3459.68	5519.24	3604.35	4115.97	4711.63	5465.08	5485.97	6121.84	5659.41	6409.41	27104.8	28444.5	29709	31434.8	2741.89	2660.66	2512.63	3983.39	31023.1	3064.14	3044.51	27031.9	4394.41	4875.99	3205.06	4566.86	29518.7
697	M163T316	163.111	5.26883	12650.8	10849.5	11366.2	15356.6	10961.8	11593.4	13721.1	11787	11004.7	14038.4	20402.6	3962.29	22699	24509.8	22017.2	22890.9	3277.25	25688.1	2542.97	21509.6	3351.69	2952.43	2460.32	22374.1	24316.5	3073.67	4411.56	1912.68	3894.19	2196.43	22307.2	21456.1	23037.3	1824.23	1429.33	22475.6	22167.2	23701.8	22176	21375.7	5100.04	4107.64	4704.22	5843.3	5552.68	5759.7
698	M163T170	163.111	2.83947	1181.54	927.954	1617.09	1313.89	1261	1293.07	984.249	1908.27	1813.62	1601.3	980.897	1401.75	2079.36	1013.85	1946.9	1506.65	1580.74	1751.93	12061.2	1381.89	10903.9	12175.1	12797.9	11932.9	14465.9	613.08	1632.56	12090.1	13689.8	11206.8	11450.2	689.695	14026.8	12813.9	15130.8	12715.6	12956.9	846.933	1502.56	12210.1	11326.9	1387.02	1095.6	981.622	752.014	1072.76
699	M163T298	163.111	4.96273	29661.9	32326.4	33475.8	33735.6	5080.45	32365.5	31069.2	32375.9	31724.1	5237.38	3321.27	32156.6	32946	36367.4	31558.5	2851.11	31358.2	3299	31009.4	29930.3	4243.54	3501.92	5094.75	5070.51	3693	35810.3	4146.45	3815.05	5438.5	4805.69	7103	4071.89	3525.51	3404.75	3938.4	4155.49	6101.24	4663.23	3397.97	4107.51	4359.08	4251.43	4119.56	5765.95	5600.25	6123.16
700	M163T398	163.111	6.6362	4461.64	6700.38	6331.58	6211.94	5250.27	4586.89	5148.46	5890.3	6287.87	5725.37	4838.09	4833.96	4081.42	4401.72	4856.42	6208.53	5223.74	5358.52	4954.71	7840.79	5950.99	6131.57	40758.4	2794.61	7450.49	6152.26	35809.4	35001.3	9143.64	7374.12	4673.66	6362.51	4981.53	5325.24	3966.27	3501.95	3651.41	3454.64	3424.57	6244.87	4558.56	32286.6	4607.32	5266.45	6266.38	4929.3
701	M163T262	163.132	4.36872	118923	114128	116916	126550	112210	117778	137117	125588	132753	117232	59652.1	67688.3	66992.5	64646.2	72789.2	95719.6	96059.4	92295.3	97655.3	81945.3	76769.8	77867.1	82040	77469.3	104123	109578	95003.6	102982	90374.3	90004	107532	104725	86637.8	101501	101185	104675	100633	107491	103224	115149	92283.7	78699.5	84623.1	89064	91779	91464.6
702	M163T462	163.132	7.69937	68076.9	87507.2	68680.4	99802.4	106585	95177.2	95775.2	51409.8	85382.6	176155	157673	157525	64801.4	114786	95089.6	88607.7	97462.1	84661.6	90571.9	94601	155546	29089.4	91030.6	205456	109087	93859.7	13219.8	86901.5	97369.7	65249.4	84073.9	80579.8	116293	109196	103955	100243	62736.1	107280	154012	75884.7	74340.9	83002.8	130315	109725	98940.8	81498.4
703	M163T469	163.147	7.82407	3629.25	36862.1	2078.08	41073.7	38307.8	39361.5	39239.2	2197.89	39955	36567.7	4227.47	41796.6	1737.62	2419.84	1594.75	3153.61	3102.66	3757.54	2016.98	2968.61	4311.87	3006.64	5167.4	40938.8	46531.6	39612.9	5216.05	1129.07	42871.1	36003	3566.38	36513.3	3111.81	2084.66	2707.71	40425.6	38598.3	4730.25	39561.1	40436.3	893.746	1962.93	36166.3	42261.7	5236.19	2915.23
704	M163T378	163.147	6.29992	27109.2	30297.9	31547.5	1541.53	31152.2	2828.1	586.17	32046.7	26515.9	27972.6	24138.8	1063.05	29125.9	30122.5	28308.6	1860.35	28102.4	30417.4	25995.2	28136.3	4079.78	3386.39	30277.6	6292.96	30294.8	4426.82	4886.67	7273.35	11896.9	24878.3	7073.38	6613.19	8666.6	7691.9	4837.08	6407.94	6568.39	6469.91	5854.65	29151	3316.01	23850.7	22011.6	3022.99	31805.7	30945.5
705	M164T240	164.059	3.99368	3317.26	4129.88	4102.79	3675.86	3733.37	4553.72	3825.63	4333.06	4724.64	4046.77	3269.63	3926.57	4830.34	3755.57	3628.07	3491.68	4249.62	3562.2	3630.1	3900.64	632.988	705.753	735.346	700.335	985.222	946.031	930.206	758.764	1011.06	695.863	772.904	767.123	871.121	802.331	854.635	775.188	796.238	780.39	856.948	927.392	1901.08	2016.17	1846.5	2191.77	2361.15	2221.74
706	M164T98	164.056	1.63637	711.386	671.932	478.686	710.968	602.975	767.303	612.329	737.895	669.05	706.86	575.786	696.855	724.412	585.047	639.231	602.157	295.762	681.043	621.634	575.561	513.644	414.436	400.95	564.653	480.717	457.187	474.574	556.043	599.592	592.964	1408.64	1405.25	1421.21	1357.92	1302.49	1292.36	1492.65	280.059	1478.25	1214.34	496.206	545.22	692.575	792.33	338.268	744.293
707	M164T269	164.071	4.47782	1704.44	1943.86	1971.01	2013.79	2213.4	1988.17	1812.35	2162.4	1595.63	1840.1	2197.5	1843.09	1807.43	2161.27	1986.93	1851.76	1845.04	1916.2	327.182	1691.13	1156.23	982.937	822.653	1093.08	1167.96	948.858	2159.92	2691.21	1553.22	1902.43	1121.75	1277.73	949.473	816.062	1448.58	1082.62	1393.63	1130.97	1016.94	1142.02	845.925	801.859	772.455	715.672	539	535.594
708	M164T60	164.091	1.00218	1337.79	1079.8	1169.85	1192.98	900.8	1211.15	1545.73	1711.54	1248.32	1335.86	801.822	954.394	747.483	949.38	887.462	839.599	782.92	686.35	754.411	695.925	842.297	1027.58	792.622	1103.75	703.065	674.988	954.808	836.956	1069.57	851.772	919.305	841.556	386.206	861.028	1070.58	1002	972.796	972.237	883.521	965.857	625.297	815.572	706.616	894.047	868.586	585.082
709	M164T260	164.107	4.33678	947.124	1324.43	1320.55	11209.3	9448.78	363.785	1845.65	677.375	1282.12	1287.69	1099.17	1041.42	749.586	937.02	5492.57	1333.01	6311.41	1109.23	1073.28	1106.54	10675.1	9721.05	10177.4	11787.2	10658.8	9249.06	11677.1	8867.72	11284.2	11399.7	176926	186860	205741	189342	163126	180006	180047	178339	176489	194719	42063.8	45220.1	45749.2	47720.3	45847.1	49282.5
710	M164T482	164.117	8.03507	1371.9	596.502	2647.45	1561.26	1074.25	1648.33	4102.02	1330.27	1989.46	1409.7	936.528	1546.82	2736	1656.16	1839.22	1378.79	1439.85	1460.64	2104.33	2216.66	2303.54	1391.37	1262.56	1209.99	1702.93	721.674	1984.52	3680.53	1798.25	1139.21	3511.4	1653.56	4157.41	1484.48	1884.16	2472.56	2069.33	1218.59	1853.59	962.042	1296.8	2389.48	677.873	1480.82	4146.16	4892.83
711	M164T262	164.135	4.36872	10189.4	10683.5	11278.2	11262	10108.3	10677.8	12107.8	10919	12284.9	10020.1	5565.06	6126.42	5614.11	5874.37	6990.75	9280.83	6818.11	8486.35	8610.4	7649.19	7511.99	6568.02	7643.6	7931.3	11009.4	11337.9	9434.94	10409.6	8282.35	9747.71	8334.12	9455.21	7804.54	9736.19	10247	8802.3	8639.11	8098.96	8955.96	9498.88	8016.81	7256.55	7253.45	8384.34	8574.31	7487.42
712	M165T43	164.969	0.723217	506.956	545.037	633.399	674.286	553.8	425.053	717.788	455.419	684.401	525.568	271.192	462.389	388.076	474.634	488.776	427.736	485.231	663.024	536.728	465.337	485.755	342.261	376.16	408.678	369.646	350.731	450.555	387.818	342.072	417.314	1166.81	1030.53	908.056	817.494	1018.76	1049.1	944.951	1257.84	935.26	761.739	558.907	712.799	767.814	817.85	558.335	858.966
713	M165T70	165.054	1.16018	1789.6	2032.36	1858.61	1796.06	2002.12	1716.85	2013.97	1718.84	1798.51	1841.83	5123.02	5090.15	5552.68	5529.8	5245.01	5078.22	5445.84	5305.79	5854.44	5948.7	6686.42	7240.44	6339.3	6846	7814.98	6628.48	6855.11	7230.73	7049.15	6265.37	5344.46	4429.1	5082.75	4994.39	5099.82	5436.08	5368.08	4649.32	4811.53	5348.54	5463.06	4314.15	4614.26	4567.96	4810.33	4186.41
714	M165T98	165.054	1.62643	2038.29	1916.67	1860.48	2013.45	1548.28	2100.27	2150.08	1936.67	1699.83	1916.16	5074.67	6079.77	5993.54	5530.26	5006.77	6302.97	6570.26	6115.56	5772.28	4946.8	7592.9	9043.09	7327.98	8349.49	7540.89	6474.95	7891.15	9346.99	8066.94	9109.17	5399.73	5855.66	5434.48	5342.59	7171.89	4911.82	5632.93	6273.3	6959.05	6328.67	3062.42	4085.52	3891.41	4476.46	3923.16	3589.56
715	M165T347	165.053	5.77542	789.595	601.174	667.751	748.117	424.164	491.876	580.213	436.097	676.82	685.168	620.331	595.697	721.552	566.746	656.855	632.79	532.899	570.617	1005.17	462.63	524.228	701.846	1240.74	1404.62	1625.93	504	659.712	480.776	674.779	690.825	336.105	387.906	529.104	679.872	429.116	518.39	495.65	404.622	472.874	604.345	876.577	585.348	689.35	456.389	695.607	441.622
716	M165T232	165.054	3.85942	9527.07	5844.98	9837.43	14710	5648.63	6824.68	5712.28	6377.69	7245.2	8197.69	3137.14	3175.18	3752.97	2584.37	3776.11	4066.11	2309.59	3251.84	2102.54	2913.86	7472.03	7101.54	7667.73	7384.78	7027.84	7742.97	8372.6	7543.15	8722.91	8681.55	1806.71	1745.91	1707.65	1882.14	1880.89	1830.14	1658.8	1858.62	1719.59	1672.08	3766.92	3655.52	7372.99	4185.18	4826.43	4366.41
717	M165T178	165.054	2.96528	1646.95	1674.31	2134.94	1569.15	2280.14	1193.27	1575.05	1830.82	2048.71	1343.64	938.507	917.867	1459.73	943.611	1255.25	1256.17	1042.01	1502.92	1257.68	1181.43	1359.21	318.214	1710.16	1475.3	1480.55	1348.51	466.671	1402.14	1371.67	508.032	1301.67	1535.92	1459.3	1425.19	1425.62	1961.99	1509.47	1602.98	1776.19	1231.58	1132.69	869.3	1072.4	960.396	1057.6	997.079
718	M165T54	165.075	0.905858	471.162	481.446	591.786	662.913	706.632	433.897	557.863	487.31	741.601	751.339	591.73	527.476	405.851	594.297	495.267	679.512	491.691	405.575	460.897	535.949	1203.4	974.454	1036.47	1070.42	982.264	1128.57	1153.21	611.736	1231.91	1297.28	2314.08	2146.39	1920.01	2316.51	2084.83	2209.6	2420.17	2718.94	2221.75	2218.28	1080.16	1052.31	991.128	1103.48	932.459	1162.78
719	M165T268	165.09	4.46443	6695.22	6191.46	6595.1	5993.68	6928.26	21732.7	7092.88	6063.81	22041.5	6796.67	4660.64	12539.9	5145.16	5009.33	5662.82	4911.63	5496.42	5545.5	5281.67	11774.3	17345.8	16177.3	16263.7	18097.4	16395.4	16979.3	20922.6	16977.3	17493	21917	2282.64	2258.02	2089.43	2224.82	2039.36	2333.9	5999.67	2316.43	5720.55	2532.97	6268.35	6174.19	6071.23	6439.17	7445.15	6960.83
720	M165T394	165.09	6.57257	2892.35	3073.13	2761.34	3214.64	2592.07	4028.54	2987.6	3504.22	2995.09	3580.75	3371.48	3194.52	2971.08	2616.36	3461.77	3658.29	3395.3	2547.21	3503.17	3193.99	4300.17	4810.51	2442.74	4622.58	2158.55	3833.33	3906.04	3948.73	2475.87	3911.09	4613.74	4388.81	2517.88	3511.14	4133.92	1911.39	4693.76	2106.01	3488.5	1598.27	2321.68	3823.37	3712.64	2867.26	2773.09	2647.9
721	M165T212	165.09	3.53902	4847.45	4213.89	4458.15	4573.02	5105.75	4210.48	4602.2	3207.38	4105.69	4192.85	5718.05	6429.32	5411.03	4927.99	4036.79	4783.31	5280.11	6297.73	5146.71	5354.58	2819.82	2546.61	1830.62	2922.55	1805.24	1045.94	1637.35	2471.48	2559.65	2561.88	1068.56	1160.15	966.036	825.386	1482.6	1085.51	1499.66	1206.28	1325.58	1257.92	3931.29	3545.39	3319.86	3810.63	2354.28	2629.29
722	M165T230	165.09	3.82517	10675.8	10062.3	9120.11	10911.6	10925.6	11718.2	8695.48	11885.6	10710.8	10658.1	2982.02	3407.97	4328.84	3136.84	3822.91	3585.5	3737.3	3881.09	3394.94	3997.52	5946.86	5442.81	5919.22	4054.52	5590.81	5799.62	4819.88	5172.59	5182.12	5370.83	14995.4	14125.6	14062.1	15432	13857.7	14833.4	15789.8	14542.7	15424	14525.7	4305.98	11523.2	5220.25	2673	7664.1	5267.38
723	M165T260	165.11	4.33378	10101.7	10987.4	10608	10728.5	9275.66	11177.7	11065.3	10449.7	10949.1	11400.9	4804.18	5356.45	5146.05	5006.1	5453.22	5091.21	5414.01	5686.37	5508.81	5085.17	774.144	1218.92	1745.24	1582.52	1147.43	1274.1	5110.13	1468.65	1178.06	1592.22	18863.4	19800.2	28649.1	22257.2	18968.6	20933.3	20664.9	20018.2	19823.5	20928	4820.2	5566.68	4985.86	5872.82	5514.76	5885.26
724	M165T480	165.112	8.00423	3981.01	5548.12	10886.4	4223.11	12514.6	9453.92	8663.17	7261.42	11175.5	12539.2	6231.04	4706.64	7898.83	9998.13	6780.27	7124.78	8409.95	10470.9	6154.81	9287.49	5989.01	5066.23	9042.99	3123.04	4523.19	9743.32	6443.66	7321.77	7290.22	8242.74	4227.63	4480.52	6821.89	5926.56	3560.3	6642.68	8381	5851.42	9036.39	5755.28	3486.35	3557.15	2916.39	8537.78	8834.52	9624.83
725	M165T308	165.127	5.12505	4927.95	3264.53	3085.18	3007.17	2801.84	2806.65	3434.09	2946.4	3058.9	3413.83	1443.14	3012.96	1547.57	2582.45	1457.5	2082.55	1508.15	3257.2	1946.92	1522.61	2893.01	2703.48	2470.85	3251.24	3988.88	2574.33	4247.31	2707.54	9410.73	3324.22	3190.55	2816.73	2731.01	3147.53	3844.47	3108.56	7591.46	4905.96	7621.33	2805.25	2728.38	4320.25	2478.95	2471.53	2424.05	3056.79
726	M165T465	165.126	7.74357	4654.59	6259.08	6628.29	6938.53	7038.97	12067.4	6651.32	6857.66	7725.23	7655.65	5317.67	7578.22	6189.32	8943.12	3361.85	6788.25	12399.6	7114.55	2222.58	11524.1	7577.89	3121.9	2840.71	8546.58	7307.34	6205.27	7124.68	8572.98	10019.2	14916.3	3644.59	5870.78	2546.62	3956.66	10240.7	4030.31	6877.56	706.867	4490.19	7307.99	1216.56	6212.54	1735.58	4638.49	6785.2	6921.14
727	M165T262	165.137	4.36564	828.75	1120.9	1108.61	977.21	1012.75	1078.16	9601.71	1059.83	1368.63	563.954	4547.55	576.873	4744.61	4874.81	4998.44	4559.28	724.641	5099.34	5059.49	4647.56	3319.43	700.392	820.501	895.947	4511.76	4041.17	1556.73	633.53	1020.04	994.27	953.425	639.005	1046.6	882.734	18222.5	695.64	874.004	19697.2	979.293	1301.89	954.289	7194.42	7042.36	1058.58	1023.13	980.1
728	M165T388	165.162	6.46717	4605.24	5946.16	2184.03	4042.72	4935.69	5458.22	5233.21	2515.63	4117.41	5672.73	1190.2	479.827	1200.38	809.352	782.981	1302.16	1061.34	197.507	584.366	654.131	1573.43	2320.3	895.172	4306.55	2565.77	992.948	3051.29	1115	3696.68	2035.58	812.8	3325.39	2052.66	4562.78	2006.47	2054.85	2344.86	3126.33	1297.01	3221.63	1059.05	3135.1	2882.9	4417.59	2526.48	5230.23
729	M166T54	166.052	0.903233	401.117	510.228	555.857	590.949	683.81	582.267	568.186	673.986	562.207	706.318	3235.7	2987.42	3389.88	3501.81	3143.13	3724.72	3083.6	3449.14	3794.9	3674.21	4165.4	3879.53	3499.4	3770.01	3602.68	3896.74	3051.5	3762.31	4020.64	4118.59	8517.48	8105.45	8196.59	8605.46	8457.09	8437.17	8396.41	9376.97	8488.29	8310.9	3530.96	4124.6	3901.9	3834.2	3773.83	3986.93
730	M166T188	166.049	3.14026	662.007	1060.88	763.867	423.462	881.399	938.027	740.18	851.441	1155.99	834.612	357.059	452.069	520.171	432.204	454.537	425.488	705.085	890.722	428.739	505.496	747.713	589.74	665.524	769.298	730.281	761.519	626.546	434.012	650.425	666.013	468.731	496.089	378.553	439.137	407.844	480.985	605.186	388.024	394.327	464.112	434.56	540.159	315.414	646.232	483.612	927.584
731	M166T67	166.053	1.11866	719.926	1168.74	1374.47	1073.28	975.423	1366.25	1184.47	1321.84	1534.88	1468.76	2203.22	2343.12	2264.4	2092.7	1873.95	2200.94	2432.01	3371.25	2546.16	2550.94	1284.41	5146.45	1609.42	973.58	1455.07	706.935	828.003	1642.64	620.659	5566.7	2728.24	3258.22	3120.83	2721.82	2908.51	2882.43	2834.52	3224.07	2871.05	3549.53	1298.55	989.317	1072.22	1750.01	1618.06	1871.96
732	M166T96	166.071	1.5981	3061.42	3662.21	3469.63	3509.13	3317.71	3340.16	3475.24	3307.15	3581.11	3097.53	921.612	394.562	426.306	410.498	768.474	1065.17	841.444	560.411	570.379	536.338	5685.7	5484.07	6491.75	6912.72	5529.51	5607.58	5930.27	5992.62	5992.65	6524.38	619.688	715.566	4312.3	5498.69	4306.41	3893.41	4575.19	5158.67	4617.34	4285.32	3029.94	3092.41	2597.27	3129.34	3120.69	2732.4
733	M166T64	166.071	1.0592	2600.4	2288.68	2029.19	2097.04	2421.66	1973.83	2270.91	2504.2	2303.3	2258.37	2602.47	2463.66	2358.68	2638.73	2563.82	2647.24	3113.96	3705.82	2629.13	2917.24	4686.48	4027.68	3977.88	3780.02	4037.48	4349.01	3857.9	4714.93	3609.91	4656.92	3537.37	3369.73	3328.47	3474.54	3349.85	3059.75	3889.98	3341.99	2984.76	3427.23	4373.85	2556.26	2820.56	2683.88	2575.69	2544.39
734	M166T154	166.086	2.57125	25711.8	24831.9	24920.5	26452.9	25203.4	26793.8	27535.7	26088.4	27289.3	27130	116673	98901.7	115058	124436	109427	109382	127773	128371	106768	121715	103727	105234	99589.2	97695.3	106224	110276	111487	128378	125383	118262	258667	239325	220281	229095	250469	255604	246230	281620	243098	270151	98297.6	105280	112802	126745	140164	134373
735	M166T300	166.084	4.99641	963.655	482.059	884.806	846.473	848.916	936.761	940.003	1129.89	649.75	966.399	763.447	480.271	848.947	525.891	450.086	854.293	533.488	466.657	821.633	421.419	3186.8	2007.99	2391.67	3400.38	2897.71	2296.5	2790.12	1168.91	4083.01	2821.17	3632.26	3040.18	2853.97	3513.39	3340.09	4105.76	4414.26	3234.65	3462.42	2017.77	2558.94	2660.69	2423.96	2441.06	2598.8	2292.74
736	M166T233	166.085	3.88727	1058.68	1048.76	1045.88	902.234	1591.46	1004.45	1439.82	1074.27	1016.12	915.497	471.757	1056.57	756.391	690.907	616.726	825.861	783.747	1231.03	738.769	981.452	1407.06	1419.98	1906.73	1026.08	1045.66	2067.86	1315.28	1387.25	1384.57	1515.84	2896.35	2978.97	3386.31	2758.09	2981.1	2929.4	3258.56	2893.94	2856.31	2849.74	1138.68	1229.46	1332.98	1426.27	2145.09	1483.56
737	M166T268	166.093	4.46792	499.32	613.563	784.045	1917.37	700.854	2530.82	716.387	552.558	1328.9	1022.17	444.687	464.594	571.408	279.464	347.167	601.808	540.77	464.4	472.166	487.142	2305.08	1880.65	1746.46	1961.09	1649.31	2062.27	2132.62	1945.86	2224.51	1637.15	1398.76	1489.42	1487.96	1467	467.213	561.897	1729.31	1401.93	1569.12	1450.77	718.71	821.865	707.508	1244.57	699.099	687.974
738	M167T524	167.012	8.72812	1320.54	759.038	708.517	588.78	727.581	1673.45	4824.95	980.839	1161.93	915.946	610.294	1148.86	574.358	1385.77	703.861	737.165	619.363	1162.43	926.912	905.451	1273.25	1601.67	1404.37	865.319	681.799	714.734	626.116	2063.08	627.605	585.024	639.599	864.789	705.883	732.497	716.258	1007.02	646.516	429.11	552.226	587.295	1018.88	748.044	790.837	718.751	903.059	809.292
739	M167T487	167.012	8.12213	8307.52	9017.49	9919.09	8804.94	9473.71	9686.88	9989.27	8572.89	9105.53	9020.83	8305.12	9487.18	9879.6	8648.19	8255.29	9047.22	9087.78	8964.22	10732.3	9933.87	8786.27	8103.94	8878.24	9536.1	8469.85	10916.7	9978.49	9158.17	9123.68	8785.77	8168.63	7994.83	8144.83	8030.3	8700.83	8271.86	9146.14	8654.86	8887.3	10108.4	8861.86	8292.01	8472.9	9969.6	8958.2	8880.19
740	M167T458	167.033	7.62713	672.253	1248.75	1371.84	736.694	1432.34	865.34	1430.86	1688.26	680.792	1833.88	2130.09	2496.49	3092.24	955.792	2739.12	1543.95	936.197	2665.43	1476.05	1891.47	2338.39	3663.74	3576.29	2759.8	3353.03	1688.79	2649.73	4246.7	2751.36	3990.51	2251.01	2471.8	3474.07	2108.5	2762.1	3059.18	3503.64	2707.98	2931.84	3414.26	2675.44	2041.34	2911.16	904.459	3441.21	706.01
741	M167T62	167.036	1.03957	1471.18	1981.14	894.321	1770.77	1972.85	1286.18	1709.86	1423.66	1995.04	1582.41	1255.87	1128.85	1674.58	739.585	1205.45	1474.83	857.613	877.621	694.691	483.165	2201.77	1725.15	1559.6	1804.69	2175.35	2136.69	1926.88	2182.48	1871.98	2039.26	3547.29	3860.71	4060.88	3872.35	3820.46	3649.41	3952.65	3639.72	3714.94	4012.13	1926.76	2228.95	1928.17	3032.35	2196.42	2144.88
742	M167T324	167.033	5.39813	3203.31	2368.17	3442.24	2790.37	2522.8	3161.19	3253.59	2809.2	2864.76	2710.83	669.046	959.04	475.578	688.485	570.661	648.866	708.282	758.521	588.084	608.902	2189.37	2065.87	1918.97	2232.41	1881.22	1877.93	2571.36	2054.5	2377.65	2747.47	1035.79	939.384	941.302	919.197	705.313	541.531	1951.4	985.107	1938.33	1574.81	1431.26	1328.73	1592.63	1621.01	1574.83	1355.41
743	M167T166	167.044	2.77398	11410.1	11825.7	11360.9	11826.3	11767.7	11656.2	12191.5	11794.6	12252.9	13010.6	5816.37	5808.55	6470.58	5766.67	6044.12	5926.16	6084.71	6507.07	5479.43	6285.04	3610.42	3523.08	3274.09	3553.24	4099.09	3547.66	3413.39	3719.34	3737.04	3985.74	66004.4	73391.1	66462.6	68795.1	73045.7	67703.5	74351.7	74096.1	72026.3	72402.1	19801.5	19839.5	20020	22691.7	22656.5	23204.3
744	M167T255	167.054	4.25708	497.805	588.192	448.847	614.761	2050.21	452.462	822.627	575.106	473.821	878.444	787.829	617.784	706.09	681.6	488.112	790.401	729.374	886.263	533.311	785.341	825.398	539.622	669.44	682.725	540.163	568.548	611.31	597.612	825.722	716.262	713.035	508.534	856.677	338.328	610.724	692.066	1080.86	599.625	715.123	564.429	1888.93	1464.34	1606.17	1927.62	1906	2252.19
745	M167T145	167.055	2.41681	896.28	787.569	622.019	738.541	743.178	714.908	819.704	749.48	756.303	726.348	504.583	452.102	509.089	522.168	518.383	544.985	503.298	558.836	473.358	588.186	1775.19	1427.61	1681.08	1556.74	1405.95	1484.62	1359.36	1360.99	1695.43	1387.71	2528.71	2303.09	2465.15	2458.83	2893.86	2514.64	2517.33	2520.6	2364.89	2455.06	1310.8	1001.47	1106.87	912.301	1141.15	1159.57
746	M167T245	167.07	4.07722	6248.41	6471.59	6826.98	6363.56	7015.37	6993.54	6850.88	6206.16	6685.86	6688.71	53088.6	47629	53351.4	56402.9	53969	57816.8	54531.8	61373.4	54790.8	57165	10163.4	9433.5	10161.3	10180.3	10276	10342.1	10486.1	10296.8	10528.4	11232.3	10517.7	10739.3	11430	9810.03	10378.4	10232.5	11286.9	10528.4	11206	10304.8	17685.8	17367.4	17734.3	18174	18798.5	19936
747	M167T373	167.069	6.21803	4168.1	4560.12	5013.11	4986.56	6238.05	4972.44	6114.9	4295.9	4739.49	5676.19	5551.09	6468.29	6236.51	3382.77	3433.36	4944.16	4830.29	4203.95	4430.41	4945.91	4732.98	4040.61	3916.39	5394.23	6233.25	3707.97	5216.82	5123.75	4207.87	6927.48	5022.83	4078.89	4631.23	4800.9	4465.4	5185.66	3474.13	4700.95	4348.29	4444.95	6010.14	4252.04	4685.6	4269.32	3786.04	3788.12
748	M167T96	167.074	1.59922	392.498	363.154	490.321	497.103	303.935	528.417	394.822	318.586	456.89	471.978	438.413	449.997	370.666	398.941	484.881	454.533	450.468	431.569	336.222	344.645	453.607	751.115	636.923	937.498	451.989	452.366	576.828	680.318	658.179	903.47	742.762	650.796	662.706	775.328	538.791	742.705	689.154	555.987	878.352	679.399	333.401	514.113	451.175	501.721	465.267	438.686
749	M167T475	167.08	7.91852	769.784	2640.93	1279.41	550.598	2158.48	2072.78	2992.61	2717.71	3142.86	481.922	2858.27	504.311	2748.09	1798.26	2773.15	3339.74	1552.6	2930.22	2781.08	2188.04	2730	662.613	4028.6	480.174	1097.21	452.965	1383.69	3088.97	4342.41	509.216	2594.03	2814.98	2907.02	2655.23	791.297	529.79	3149.11	1141.03	768.035	976.676	1120.26	1514.89	2331.3	1018.4	2499.73	3416.54
750	M167T338	167.084	5.63425	4488.14	4704.79	5487.16	4732.71	4262.69	5061.22	5425.74	5102.27	5356.39	5142.83	4022.38	4433.51	4788.35	3991.01	4496.21	4260.68	4138.98	4639.1	4244.6	3948.76	3136.98	3302.5	3081.88	2809	3154.95	3281.46	3598.18	3281.94	4288.63	3685.34	3308.4	3500.12	3534.94	3668.21	3418.52	3855.21	3193.36	3787.07	3424.77	4270.98	4124.14	3578.68	3687.85	3684.95	3672	4249
751	M167T154	167.089	2.57133	2580.09	2655.37	2524.82	2461.23	2463.32	2483.46	2709.04	2579.75	2684.97	2552.91	10934.4	10266.2	11061.3	12580.6	10290.5	11221.4	12745.8	11543.8	10453.1	10724.6	10339.1	9814.88	9963.85	9950.13	10436.9	10040.5	11896	12388.8	11830.3	11862.4	24807	26967.1	22545.7	22611.6	26034.3	26055	24392	27116.8	23518.4	27300.9	9487.96	10627.6	11581	12405.5	13684.6	12482.6
752	M167T265	167.106	4.41953	26967.4	5118.84	5223.78	5652.5	5191.64	5683.68	6219.97	5726.19	5812.65	6767.58	2611.83	3066.17	3128.86	5726.98	3266.4	2750.92	4745.04	2119.3	5966.22	4403.66	18205.8	17757.6	17622.1	19449.4	18878.7	16918.2	18353.7	16273.8	18953.4	19117.6	20999.8	14295.4	17140.3	12923.3	14136.1	13572.4	14574.8	13051.8	15835.1	13573.4	9044.28	8973.24	11112.8	8739.86	9136.36	9960.53
753	M167T236	167.106	3.92924	3992.62	3385.73	4091.49	2869.92	4038.75	4198.75	4294.37	3497.96	3805.43	3934.98	1515.28	1822.95	1543.07	1702.35	1734.12	1303.68	1671.25	1777.84	1354.09	1791.9	2736.37	3754.56	2877.4	2901.34	4574.46	2124.68	3077.58	2616.15	3226.15	3307.32	2275.21	4032.38	3270.56	2704.65	2335.75	5437.29	5684.37	2293.78	3234.98	2346.68	2835.55	1949.42	2204.3	2601.21	3724.64	2416.96
754	M167T288	167.106	4.80277	6551.61	4293.99	8540.51	4142.66	3616.67	4101.01	7717.43	4079.65	9409.71	8318.24	2934.44	2631.02	2943.13	2610.64	2712.64	2900.34	2782.76	3002.32	2718.43	3079.04	11944.9	11859.4	13674.8	11997.8	12178.8	11413	12719.1	11689.9	12640.1	12877.4	4380.07	4910.24	4645.24	4353.5	5140.35	3036.39	5257.59	3031.59	4931.37	4672.16	4174.63	4597.03	3016.54	7285.77	5885.42	5974.42
755	M167T217	167.106	3.62028	2463.27	2715.89	1650.58	2301.22	1762.55	1834.38	3382.78	2191.41	2323.19	1733.67	994.663	612.431	1795.76	1301.18	1813.9	1303.65	1601.39	1406.34	1550.51	1313.16	3659.66	3611.39	3297.73	3537.67	2961.3	2661.01	3606.57	2758.09	3075.86	3328.84	2559.22	2665.66	2925	3632.56	3356.71	2864.91	3571.03	2432.01	2545.68	3838.98	2092.87	2406.11	2313.34	2324.96	2616.78	3638.96
756	M167T306	167.142	5.09523	4834.02	6192.9	4900.92	5957.96	4777.3	4717.17	5025.48	4592.21	5150.2	7306.42	7443.37	7993.34	8359.42	7003.66	7308.33	6748.9	7580.76	7422.87	7260.21	7417.99	8702.98	7903.97	8245.96	10793.1	7727.32	10402.8	9581.37	8595.76	9298.81	9640.57	5607.16	4804.65	5172.21	4582.79	4619.98	4493.17	5424.9	4283.7	4395.24	4265.94	5467.59	6388.62	6121.54	6608.35	6501.77	6497.83
757	M167T389	167.178	6.47598	22570.2	26097.5	11510.3	27667	24146.4	23732.3	23345	10954.1	22281.9	22132.9	790.164	2256.52	152.938	1514.49	2115.23	1152.04	2075.3	194.681	3126.06	1333.84	10661	10853.6	9311.21	14321.9	9270	10096.5	14590.4	11265.7	11244.3	14082.1	347.848	14157.2	10642.4	8428.73	9279.22	524.895	12068.3	7387.55	16000.4	7827.79	891.817	11261.3	9661.34	25150.6	12808.6	19354.4
758	M168T48	168.041	0.800533	980.094	851.757	1007.44	858.148	787.936	803.685	911.159	919.967	843.155	928.856	793.778	631.407	627.542	779.738	361.19	992.568	867.783	889.81	949.019	836.539	752.267	845.738	942.75	870.686	665.059	920.318	815.508	881.164	912.067	763.242	1242.12	844.717	883.5	1130.56	982.106	927.459	999.708	1023.65	928.21	686.7	817.414	915.505	899.328	788.982	820.58	748.576
759	M168T166	168.048	2.77387	955.062	1114.26	768.533	862.277	888.092	1003.3	1050.65	989.048	1008.31	1100.1	447.765	559.697	572.063	516.704	543.134	542.539	510.788	483.32	417.24	488.642	327.388	327.971	425.998	473.299	378.573	339.575	348.623	441.9	450.847	453.363	4782.89	6390.6	5296.6	4768.79	6634.53	5628.72	5831.97	5815.93	5525.25	6031.25	1564.87	1778.17	1719.85	1708.7	1719.06	2017.3
760	M168T169	168.065	2.8129	967.686	1228.36	1344.16	1003.29	896.196	956.058	1227.89	967.979	1028.55	1035	738.056	720.438	765.085	791.841	791.274	732.58	832.765	838.653	799.907	816.881	841.359	738.421	796.515	936.684	694.537	1047.95	761.143	765.448	770.733	830.609	713.562	1758.05	1114.74	778.534	1383.26	1305.58	1072.96	950.157	1225.15	886.07	888.964	656.158	809.784	1120.72	741.635	776.403
761	M168T113	168.062	1.88387	976.155	969.939	841.083	977.901	980.798	637.706	1197.16	1057.05	1167.65	1024.99	689.842	774.75	712.904	755.964	716.042	758.436	748.541	818.913	703.46	741.208	3340.78	3434.91	3363.94	4263.54	3961.42	3946.99	3960.03	3650.06	3836.99	4083.86	1211.41	1042.21	1019.29	951.452	555.086	529.915	1338.35	1110.39	1076.3	908.301	855.443	1436.12	1240.38	1610.57	1687.43	1430.13
762	M168T62	168.064	1.02565	1021.74	717.181	738.665	488.66	728.605	377.675	1035.27	508.557	632.622	699.749	622.259	1088.05	941.198	697.345	875.602	752.407	419.505	785.739	657.985	610.852	521.533	540.873	572.931	582.559	692.511	617.108	789.681	671.216	691.736	566.935	602.282	555.795	644.62	774.81	862.38	636.174	534.92	612.316	472.544	766.588	545.649	752.083	693.318	670.261	796.609	839.521
763	M168T245	168.073	4.07737	566.371	632.816	516.457	584.487	457.368	956.555	599.445	739.801	688.774	676.517	5155.78	5828.84	6115.96	5992.41	6012.55	5667.77	5778.77	6159.45	5685.94	5916.96	880.739	877.993	1034.83	908.867	955.34	1089.04	974.746	874.19	1170.25	1184.36	936.058	1507.75	975.627	1226.37	985.134	1036.74	957.001	1141.84	991.819	986.318	1686.9	1660.81	1882.9	1960.11	2199.01	1758.28
764	M168T338	168.088	5.6323	745.586	600.039	744.974	707.662	874	755.88	843.54	624.447	690.636	832.015	515.171	635.808	560.467	689.702	652.623	553.799	653.207	632.312	623.984	665.03	306.52	437.821	503.732	629.86	500.354	486.157	553.106	472.334	449.638	648.516	339.147	431.028	437.841	387.447	451.222	726.664	525.32	571.658	546.104	544.925	458.252	611.814	462.611	541.004	497.802	668.936
765	M168T154	168.091	2.57132	382.319	373.913	354.232	404.915	355.435	443.204	445.585	422.948	357.869	354.131	855.554	958.476	820.846	894.491	818.958	1012.3	1057.97	1101.14	888.728	889.556	760.422	775.338	994.105	817.578	945.743	1006.11	1058.25	1055.63	1367.95	999.557	2503.48	2054.71	2138.84	1915.72	2184.57	2095.9	2244.29	2463.97	2176.77	2458.22	752.535	832.217	1020.73	1082.03	1123.07	1025.5
766	M168T265	168.109	4.41968	702.621	574.661	529.897	829.687	977.096	661.303	703.302	759.239	704.025	1131.67	957.635	979.815	1167.5	1383.69	1027.16	1285.14	970.34	1053.32	614.779	915.904	2383.8	1942.14	1790	2611.58	2106.11	1833.36	2167.1	1782.89	2617.64	2116.74	1737.6	1634.97	2269.24	1485.64	2292	2662.27	1888.23	2375.88	1833.4	1532.86	883.121	1061.46	928.07	1204.73	1130.22	1069.56
767	M168T479	168.112	7.97505	1951.86	4914.36	1311.97	3429.49	3375.26	4833.21	2810.18	674.201	2528.38	1378.52	2559.15	3301.14	2287.83	4536.18	2826.08	1673.9	5046.6	1766.71	2847.84	2087.51	3563.6	1719.12	1830.38	1087.98	3997.16	4114.02	3692.65	2394.79	1471.52	4393.1	1453.74	4602.54	4338.56	3953.71	4635.94	4558.79	1897.27	4315.98	2425.15	1134.83	3901.52	2515.21	4471.22	4985.12	2056.35	2102.91
768	M168T306	168.145	5.09532	495.094	452.72	537.475	576.364	554.266	463.917	674.6	553.395	1565.29	520.452	1046.62	836.258	1064.31	802.386	846.464	688.013	961.472	868.841	869.448	747.26	1108.26	937.516	1165.89	971.231	730.611	1443.17	1251.1	974.7	872.424	1148.51	1037.07	622.832	1772.11	573.209	624.902	610.625	458.01	581.109	779.448	646.04	581.366	667.945	1580.24	668.251	881.39	660.888
769	M169T170	168.559	2.83835	2866.9	2352.3	2760.78	2701.82	2521.76	2786.46	2792.7	2586.45	2836.15	2546.16	3051.89	2893.17	3241.58	2853.93	2963.98	3031.31	3037.47	3340.7	2899.39	3087.75	1279.45	1229.5	1006.14	1174.44	1300.7	1247.73	1013.17	1215.49	1261.54	1317.23	1166.94	1012.24	1009.62	1097.14	1192.08	1170.69	1244.03	1073.57	1084.47	1096.89	1651.51	1533.29	1734.04	1832.29	2005.44	1920.38
770	M169T197	169.049	3.28	6351.76	5361.6	6872.53	4168.37	5883.74	3857.84	7053.77	6021.88	4428.82	4560.02	5917.39	4753.53	5519.64	5687.85	5636.02	4308.28	4989.73	6321.54	5342.08	6066.79	5418.43	4495.05	4438.15	5505.46	4528.21	5345.89	4817.36	4634.63	8490.95	5574.44	1689.15	460.917	1002.65	738.22	1695.41	653.343	689.412	488.422	795.201	459.202	3427.75	3297.17	3865.46	2960.01	4970.08	6208.85
771	M169T256	169.085	4.27227	1870.4	1865.01	2006.24	1736.93	2378.62	2128.67	1881.89	1735.77	1904.62	1936.37	317.961	452.032	632.939	460.901	637.653	528.171	517.88	671.154	474.176	679.077	1388.89	1611.17	1182.76	1598.3	1468.85	7956.33	1436.41	1842.16	1528.18	1725.45	1813.45	965.725	1682.63	3215.32	3429.76	3448.79	1629.16	1006.91	1868.27	1543.7	6001.67	6487.36	6675.11	6705.26	6504.36	6394.84
772	M169T346	169.121	5.77322	4287.05	3512.38	5525.17	3819.53	3894.13	6236.28	4625.1	3349.85	10692	4003.23	2782.17	2809.95	3199.34	3184.28	3028.39	3290.5	3839.9	2994.74	3058.36	4741.05	3510.03	3411.06	3497.05	3277.82	3691.52	3997.52	3598.55	4268.19	4099.94	4877.51	2372.71	2982.3	3408.97	2588.05	3471.87	4054.64	3453.06	3078.06	2988.16	3196.24	3796.95	3203.07	8062.66	4614.34	3706.14	3780.16
773	M169T251	169.121	4.1779	8096.53	8857.72	8531.34	8756.6	7929.55	8880.71	8846.71	9087.61	8998.7	8346.53	10513.7	8003.16	8223.13	8761.84	8158.73	8425.99	8712.42	8648.57	8038.29	7790.83	7766.66	6999.25	8553.41	6950.26	8223.11	7491.77	7679.13	7980.97	9426.78	7311.37	2059.7	3074.75	3278.74	3241.78	3201.68	1719.93	285.179	3393.64	1996.98	5034.35	6117.02	6826.44	6870.37	5671	7674.37	7705.38
774	M169T388	169.194	6.47477	12583.2	13137.5	7348.95	14215.5	11208.4	13900.2	11029.4	7375.01	7895.74	12518.2	1483.04	1477.68	1741.71	1419.64	1266.39	2198.05	935.489	762.882	2417.8	1465.71	5975.41	2637.47	2941.22	5303.5	6018.36	6971.6	7039.01	5630.08	4498.53	3463.3	780.049	6155.06	3113.5	5909.21	6277.46	413.566	5667.47	6483.14	2022.34	5346.92	722.748	6062.15	7472.35	10796.1	6037.33	11884.8
775	M170T193	169.567	3.20855	1080.76	707.102	1064	1349.38	1074.21	906.52	1326.04	498.473	831.642	712.354	402.085	411.403	875.707	572.624	1162.53	902.888	1290.84	663.234	702.308	1149.9	370.347	464.786	321.053	1049.86	658.792	966.2	388.02	328.122	364.976	1072.17	521.725	745.059	700.168	568.868	518.759	466.064	555.306	832.041	346.81	506.083	584.646	764.536	554.586	1172.46	911.335	736.468
776	M170T103	170.044	1.7139	841.098	1006.22	792.075	1135.33	658.95	725.161	896.953	814.8	838.952	844.284	261.186	251.09	354.018	248.184	254.748	247.365	258.675	328.861	219.544	307.941	1048.12	816.725	986.024	1041.24	989.81	799.093	1202.38	987.653	1305.14	1225.07	1061.93	1170.17	925.323	942.985	1074.26	953.734	1348.12	978.356	877.546	1122.82	473.48	756.984	620.942	619.667	736.99	756.021
777	M170T65	170.08	1.07952	4491.19	4639.87	4751.24	4872.36	4621.62	4388.05	5079.49	5046.28	5252.78	4400.09	3391.82	3184.91	3194.4	2953.82	3542.59	3350.01	3108.21	3131.57	3149.96	2987.71	965.361	652.774	939.102	668.463	914.37	667.805	972.284	888.478	547.239	828.49	957.666	828.929	889.316	851.125	1184.78	826.06	1044.96	963.683	716.485	955.591	1641.57	1589.48	1597.47	1507.63	1093.9	1552.35
778	M170T96	170.08	1.59918	3472.75	3469.36	3825.5	3567.93	3531.2	3440.08	3711.85	3674.94	4074.93	3161.98	1801.73	1858.62	2151.4	2005.67	2088.18	1910.72	2301.38	2016.04	1874.92	2307.34	596.765	648.717	724.084	794.066	627.069	553.198	658.605	679.093	613.832	702.043	338.51	544.723	421.05	538.968	565.954	605.087	477.56	476.244	640.535	727.724	361.844	872.48	521.786	743.37	656.503	672.212
779	M170T213	170.117	3.5582	4670.68	5304.02	4727.08	3792.79	5911.52	3556.25	4583.49	4936.1	4104.36	4130.73	4343.44	3097.8	3378.32	4226.27	3561.32	3690.42	4498.66	3116.11	3052.45	3073.38	3939.57	3058.43	3393.69	3918.1	3721.99	2781.86	3650.76	4291.28	3872.12	3720.79	6507.34	4441.56	3464.64	5720.98	4237.24	4002.03	6875.3	4152.49	3264.54	6353.46	5826.96	4256.07	3820.08	4532.08	4123.48	4061.43
780	M170T415	170.117	6.92027	12235.2	7657.34	13839.2	7185.49	7737.63	8129.52	6075.58	8275.56	3906.64	10977.6	18492.9	9449.18	7921.02	9786.44	6308.79	7773.39	9937.69	4643.65	7089.33	8793.68	18156.1	8108.9	7381.57	10466.2	8080.91	6756.97	9765.18	12948.3	7529.75	10283.9	17611.7	10683.1	9025.63	11151.5	9231.47	9774.77	8623.84	8269.73	7972.77	11585.4	10125.7	9612.31	10108.2	10558.9	13678.9	10306.4
781	M170T251	170.125	4.17922	681.14	843.505	728.578	573.058	764.745	886.883	808.542	1163.04	554.265	619.641	591.48	789.894	672.693	719.677	682.061	572.384	671.484	798.151	938.815	727.293	624.746	711.62	813.352	438.124	622.085	623.891	716.999	632.105	826.854	528.331	806.666	721.286	837.417	861.614	925.831	965.621	1056.13	890.684	1095.56	1043.54	578.373	514.932	747.72	1002.74	930.059	429.528
782	M170T464	170.153	7.73538	878.842	2789.17	1730.97	1260.15	2755.51	1294.69	677.918	1961.86	1781.69	1249.55	3099.08	2358.34	818.664	1509.76	1038.16	1545.72	878.205	2793.94	1207.25	1255.34	4673.35	4160.67	1790.52	2611.07	1823.91	1123.94	1429.12	1468.56	1161.94	1837.19	5783.12	3813.31	3016.63	1974.21	1918.62	1829.07	2415.27	2263.41	1552.74	2933.05	1504.42	2448.81	2132.45	1393.53	2647.2	2194.79
783	M171T139	170.996	2.31328	1389.95	1200.22	1492.21	1257.93	1146.99	1151	1194.14	1284.14	1251.81	1242.04	403.893	416.98	406.459	388.082	352.308	371.813	345.66	432.052	391.551	410.926	1297.17	1227.38	1412.61	1456.54	1382.17	1445.87	1424.13	1439.13	1213.7	1333.17	447.742	412.285	432.177	407.417	380.224	473.033	439.239	451.841	445.567	413.239	399.133	779.89	808.357	820.901	911.385	810.91
784	M171T101	171.026	1.68448	954.947	1276.66	609.804	1102.68	758.113	740.566	990.458	479.805	940.256	1052.29	250.42	243.144	207.451	231.257	258.157	214.766	286.953	257.867	209.329	290.108	782.09	825.042	717.889	786.982	815.626	783.66	913.51	800.106	889.752	874.927	1138.65	1821.88	2482.36	1692.34	1451.07	1138.84	1620.47	1306.99	1256.39	1203.02	357.408	491.413	669.146	836.332	819.351	731.722
785	M171T68	171.026	1.12652	514.854	532	253.035	595.838	646.191	781.72	544.712	342.672	465.648	860.317	342.728	230.915	304.981	195.739	216.965	238.097	215.08	267.105	218.989	247.462	379	377.862	471.505	485.872	448.763	398.883	371.266	398.39	320.151	378.389	2459.36	2201.83	2729.7	2339.14	2545.72	2269.99	2304.5	2481.13	2231.88	2620.63	636.718	667.989	738.872	722.993	884.697	1186.28
786	M171T204	171.064	3.39518	1696.43	1987.88	2855.7	1888.79	1963.04	2205.04	1926.97	2032.84	1807.92	2079.35	10507.9	11137.4	12151.1	10897.3	12327.5	11258.7	11211.5	11473.6	11236.1	9863.46	1610.17	1285.47	1784.48	3500.23	1632.1	2350.36	2240.91	2501.56	2393.67	3468.49	1723.55	1367.58	1365.84	2639.19	2347.33	3334.64	2576.12	3919.7	2956.82	2638.91	3442.83	2309.56	2344.04	3536.9	4790.43	3864.86
787	M171T161	171.076	2.67548	909.61	1114.53	1333.46	1128.11	882.545	923.629	1391.09	846.858	1225.97	1400.4	1474.04	1349.35	1198.81	1378.22	1312.03	879.796	1036.15	882.664	1006.53	1088.82	520.628	556.684	458.835	669.569	1029.58	533.37	629.426	459.334	1162.41	534.111	951.692	466.355	480.961	707.177	1267.86	1173.45	1279.66	428.891	524.746	490.363	633.093	882.122	726.24	779.065	688.94	814.73
788	M171T283	171.082	4.71123	808.544	1095.57	483.482	588.562	622.692	832.657	615.685	3019	2693.71	2572.17	2264.74	2165.52	812.807	2414.24	773.156	2643.38	775.643	2680.95	383.231	2501.57	591.708	2966.39	2948.29	986.764	3495.91	374.271	3345.28	3481.19	3508.82	3254.93	365.534	3038.6	846.603	3441.82	571.258	656.258	616.02	595.216	579.104	3175.74	568.55	629.108	751.311	2896.89	519.955	640.105
789	M171T250	171.101	4.1645	5145.8	5634.16	5715.2	5692.06	4498.46	5738.76	5371.18	5193.83	5570.69	4917.31	4570.83	3316.32	4117.39	3928.32	4101.23	4456.91	4894.26	4820.91	4115.93	3232.71	6887.67	6467.89	6906.74	8348.96	7423.07	7368.66	8169.72	7153.22	7469.39	6870	10852.7	8943.39	10696.1	9579.81	9361.75	9809.92	10343.4	9978.43	9986.49	9043.55	5851.96	6930.07	6001.5	6122.08	6061.75	6558.89
790	M171T209	171.099	3.49053	8163.19	7067.78	6352.14	7911.92	7334.46	9033.79	8976.95	8779.54	9243.13	6692.63	6115.61	9756.64	7907.45	9023.24	8980.69	9675.33	7816.8	8252.26	9509.43	9292.38	6048.4	7668.33	9348.49	8814.48	7883.86	8184.61	8722.12	5249.78	9230.07	5573.56	11699.4	12486.3	12355.9	13117.3	11389.9	15779.1	13264.9	13590.3	11954	13285.9	7311.08	8399.07	8142.53	9468.88	9793.7	11229.7
791	M171T418	171.1	6.97013	10421.3	4997.21	6010.34	13371.5	12225.3	373.766	12257.6	5729.52	12646.2	4602.98	5531.9	4323.67	4927.19	12149.3	10104.4	13777.3	11423.9	7022.31	11292.7	6559.95	9869.14	2729.12	6174.12	7321.12	8068.11	8959.69	8751.29	8029.03	9009.54	8630.32	6462.83	6613.61	8847.4	6331.01	9947.07	6850.34	8897.24	8083.04	8622.66	8450.73	6549.26	8884.72	5092.97	9012.1	13179.8	9841.92
792	M171T66	171.113	1.10319	644.346	1387.06	1311.97	458.529	973.193	808.626	998.146	1546.81	1400.36	1433.72	825.563	1674.82	1101.48	2022.15	1266.41	1192.8	817.584	1467.49	1212.83	1117.37	879.622	1198.15	681.461	896.238	901.673	1965.34	630.771	1085.61	1465.98	1217.46	1589.91	2833.72	2196.51	1328.7	1895.11	1763.27	2985.12	2041.2	3243.75	2152.27	960.857	1433.72	1310.71	1383.11	1704.9	1920.48
793	M171T96	171.113	1.59768	873.06	990.71	963.108	1113.86	792.118	943.018	811.633	836.984	539.162	1026.09	925.138	1012.42	844.282	998.629	881.402	1020.06	480.141	921.96	935.804	971.752	1123.74	657.042	1040.3	582.496	1024.42	1058.79	949.757	1034.69	951.859	1122.67	925.4	1126.17	1447.14	970.397	821.56	1251.68	1070.51	1166.05	1162.64	1050.36	578.816	914.772	923.231	691.42	1218.45	1832.24
794	M171T380	171.137	6.32747	2101.16	3478.27	2360.63	1567.27	2684.01	2341.33	2718.28	2137.52	3523.63	2067.57	3548.13	1798.23	3013.84	3556.33	6962.03	4226.53	4410.72	1516.31	8012.21	7382.53	7598.56	7223.19	6705.29	7870.29	7037.16	9038.85	9026.61	6530.92	7928.07	9437.51	4409.17	2394.2	2975.03	2343.47	3815.51	3418.62	3171.55	3983.52	3733.65	4028.68	2190.77	3804.09	2858.12	7545.76	3711.56	4278.31
795	M171T414	171.137	6.90733	10079.1	8571.88	8762.46	9151.68	8934.73	6941.23	7663.61	7375.55	9173.14	7597.72	7504.54	8314.39	7878.48	7541.98	6631.88	9804.17	7779.57	6918.95	7495.3	6543.65	8819.96	2949.56	4810.92	2955.61	4919.74	3861.88	3492.36	4044.69	3771.98	4499.55	6357.11	2383.95	6171.38	6267.37	3187.7	6736.71	7689.43	6173.49	3216.07	8895.95	4525.97	2796.84	5937.09	5109.6	5965.96	5759.51
796	M171T229	171.137	3.81516	3363.05	1531.84	3529.4	2758.12	2618.93	3833.98	3786.65	4321.79	2248.62	3595.14	2884.12	3504.16	2753.84	2280.38	2340.34	2655.64	2560.4	3048.62	2537.85	2839.05	1231.94	1237.06	1305.57	1294.11	1745.81	1310.08	1372.09	1392.34	1289.13	1381.17	1180.63	1418.28	1549.1	1628.46	1718.39	1656.97	1816.88	1757.64	1402.57	1551.75	1561.08	1779.58	2252.25	2183.37	2469.17	1937.92
797	M171T282	171.137	4.70148	1612.11	4063.11	3257.44	580.472	2526.01	2687.73	2279.91	2869.16	2187.75	2144.15	513.045	2168.65	497.581	473.874	546.681	835.67	435.218	888.326	870.25	2447.1	1379.56	2994.91	2882.77	1682.1	1446.42	2588.1	2459.06	3168.21	1315.27	3325.49	1653.62	1916.99	1842.08	1739.15	2196.8	1865.75	2001.76	1815.07	3510.69	1734.85	2802.77	608.538	3421.62	3601.12	2094.11	615.771
798	M171T70	171.148	1.16018	1014.93	956.986	301.214	597.949	472.58	274.788	1032.26	374.703	990.645	956.141	1222.25	379.501	1033.1	1614.5	410.72	1380.61	306.778	1153.03	390.507	1075.1	409.165	548.376	499.022	456.449	409.726	456.411	403.724	532.435	736.531	457.251	679.702	775.967	1212.31	1474.77	628.082	428.958	493.712	445.509	390.947	357.953	463.345	1091.04	493.868	472.418	953.192	340.601
799	M171T97	171.149	1.6183	828.539	889.811	849.671	972.609	388.658	336.258	945.321	980.376	869.167	938.243	332.169	428.315	888.885	808.271	886.789	443.764	958.114	887.396	328.689	884.55	358.884	435.343	981.761	470.827	347.844	426.216	472.95	566.813	462.544	436.321	1164.41	580.578	403.137	958.93	717.2	337.057	446.07	554.49	514.378	393.673	475.118	780.938	278.009	894.517	295.613	873.531
800	M172T508	171.992	8.4622	8623.99	8815.21	4037.77	6111.2	8818.53	7276.86	9070.74	4466.72	4015.46	1670.97	5721.23	2994.94	3951.8	9554.73	6634.02	1970.41	7209.94	1700.77	230.892	6378.78	3669.19	5066.03	3609.08	9197.55	5790.94	5769.07	5659.95	9129.6	3995.31	9044.57	3425.75	727.057	5929.62	5947.57	6127.65	9020.9	9314.98	5120.11	6217.76	1802.67	8163.14	1175.45	5069.48	6070.18	4013.48	6035.44
801	M172T240	172.045	3.99193	814.105	977.891	947.798	936.847	711.361	883.214	964.634	711.524	833.794	1003.4	660.781	607.6	899.55	773.73	639.567	825.748	844.94	887.279	986.833	866.605	106.651	50.7619	90.2911	110.057	25.3398	64.9095	53.1641	52.0378	27.7809	28.7149	209.89	146.872	188.882	147.141	204.624	174.173	180.736	150.159	171.673	245.042	457.028	291.897	430.984	415.046	330.336	379.476
802	M172T160	172.096	2.65958	606.58	642.146	566.361	676.885	593.924	678.215	567.35	471.626	670.909	682.568	581.278	598.626	852.592	550.052	692.719	639.097	1107.33	1161.66	638.823	591.918	521.098	512.712	562.586	653.822	489.675	474.935	497.458	499.807	568.382	731.056	1040.09	1244.18	1131.65	1055.7	1277.01	1107.46	1502.23	1377.67	1188.03	1040.14	580.519	616.543	607.789	741.212	1016.5	807.118
803	M172T250	172.104	4.16498	1801.04	606.664	471.659	430.098	619.502	1995.27	2175.2	373.868	466.519	389.874	1760.89	1816.79	1828.27	229.853	2008.7	1821.24	1583.22	1862.87	2084.13	1870.94	651.51	611.002	649.038	531.44	1646.8	835.27	710.168	1801.3	635.912	1629.37	953.2	933.096	929.689	806.517	917.019	933.867	905.812	2193.13	937.834	2311.86	747.189	592.91	534.109	457.852	572.32	751.321
804	M172T418	172.132	6.96978	34747.9	30351.9	35660.8	25498.2	33061.3	19139.8	17963.7	36108.3	31518.9	19818.7	62384.2	23579.1	29568.2	37083.9	30600.3	29772.6	33130.1	25409.9	29338.7	29751.7	53760.3	21103.8	33697.3	39752.2	37272.4	22061.7	25213.8	26223.1	33693.8	40026.9	69278.3	40081.3	24841.5	49895.6	37862.2	44571.5	52169.7	38988.3	46058.6	28611.2	24919.9	38252.3	36472.8	39569.5	44276.7	28911.8
805	M172T232	172.133	3.85992	14475.1	13548.4	16113.2	11840.5	14110.7	14374.6	11165	14210.3	14851.4	13696.4	12628.3	12708.2	14995	13634	14513.9	13908.2	15247.1	14618.5	13281.4	13801.3	15298.2	14299.6	15096.7	15503	14104.8	14709.6	14488.5	15149.5	15066.2	15009.3	16887.3	15779.9	15820.8	16315.3	15605.4	15763.9	16208.5	15934.7	14726.7	15892.1	21691.6	15674.9	15935.3	17766.8	16110.5	18770.9
806	M172T346	172.169	5.77092	2309.55	2419.73	2344.47	2216.94	2266.48	2718.72	1821.32	2718.93	1710.29	2407.85	2056.65	1953.7	2124.01	1907.39	1847.31	2270.98	2549.05	4040.61	2535.01	2086.15	1963.39	2369.84	1636.06	2326.14	2668.99	1775.77	2462.58	2021.01	1840.53	2148.06	1599.2	2187.79	1960.49	2466.28	1861.11	1896.19	2260.06	1728.36	2206.9	2441.71	4032.81	2733.67	2847.2	3709.32	3116.2	3059.31
807	M173T63	172.955	1.04535	1262.17	2501.14	948.547	1452.51	2671.81	1202.48	1248.28	999.337	2266	1136.65	3532.17	3790.33	1503.15	1442.29	1559.98	3453.24	1806.67	940.645	3053.63	3800.78	2179.18	1718.36	2460.3	3219.61	1693.39	3380.43	2146.08	2869.61	3061.98	1809.68	2010.52	1020.14	1473.37	1991.69	2244.8	1740.23	1182.53	1595.65	1110.21	2246.46	3776.21	3123.31	1915.61	1118.42	1712.16	3129.15
808	M173T494	172.955	8.22589	793.064	888.111	704.755	1182.53	1329.1	796.368	917.947	671.502	679.902	974.445	819.624	722.556	1330.04	1339.04	1343.81	815.469	699.581	932.757	945.409	696.492	1414.62	945.129	1202.13	560.603	1254.19	512.624	1252.03	511.332	947.907	1060.35	1281.86	735.834	708.171	457.853	1228.21	1308.86	727.447	769.493	702.455	742.582	2854.97	1833.82	1586.72	677.984	1326.16	919.288
809	M173T508	172.976	8.46406	1752.02	5203.77	1453.52	4378.44	4326.96	3585.98	4296.18	4414.67	4445.53	6311.53	1391.52	4306.94	6093.47	3840.94	4638.35	5727.75	4309.95	3814.64	4881.49	6325.97	1042.14	4749.69	715.538	4617.92	5789.53	2236.88	4453.72	4434.91	2260.68	3751.81	3504.8	4746.46	4664.51	1901.47	5595.49	4833.75	3958.48	5010.38	4218.45	5979.21	3440.15	3820.23	3347.49	5953.27	1838.83	4771.57
810	M173T536	172.976	8.93082	1592.52	222.882	861.818	871.758	329.537	2181.16	1111.81	1579.94	1023.75	1056.51	989.425	1343.14	1003.65	1021.44	587.566	270.427	399.247	1079.73	409.653	1096.57	1265.22	859.209	1460.05	1172.11	1011.2	696.759	776.14	1594.3	831.299	732.466	1098.09	1168.88	1041.53	924.446	1019.12	1055.74	925.973	1352.92	442.336	913.999	1150	1220.82	1137.24	977.098	792.916	1053.5
811	M173T55	173.02	0.912733	1796.3	1492.35	1811.38	1625.53	1445.2	1776.05	1501.99	1704.98	1534.47	1500.47	1799	2082.74	678.197	1507.85	392.58	729.835	1759.02	1607.42	1627.47	1845.23	1359.39	1477.92	1298.06	1462.38	1000.82	1192.78	1113.25	1185.97	1072.39	1455.95	953.532	1008.46	837.384	958.516	1040.17	584.752	977.225	743.371	1307.68	810.451	1769.28	614.114	853.078	496.527	916.538	749.8
812	M173T57	173.043	0.952983	975.07	1074.16	1371.94	1317.4	1646.2	1289.11	1683.61	1401.06	1284.6	992.118	758.81	865.224	749.592	818.385	765.511	819.632	2054.96	1914.5	1841.58	860.678	834.732	581.002	1067.3	1147.47	777.033	753.038	1246.93	878.749	778.168	827.747	1019.52	1405.34	1036.97	842.816	1314.9	1471.35	1128.85	1200.86	635.089	971.089	1072.88	660.588	790.546	766.566	1075.53	957.716
813	M173T128	173.078	2.13742	1300.04	1317.21	1339.35	1076.89	1042.92	1515.74	1557.77	901.096	820.379	592.463	743.332	980.157	606.337	1257.14	495	1333.25	549.979	430.345	1343.76	1623.56	1096.81	1077.52	1143.24	1038.34	1037.22	1451.85	347.623	776.776	717.524	1567.94	648.033	852.603	681.916	251.658	1303.79	1335.19	1398.76	1198.69	1106.57	1415.18	801.467	632.255	597.429	1379.51	1378.09	470.101
814	M173T258	173.085	4.29702	3467.43	3048.97	4546.33	5437.1	5333.78	6973	5711.14	5591.08	6277.82	6976.21	4015.48	5858.89	5004.61	5900.66	6353.36	7131.77	7642.62	8530.57	20498.9	7158.08	3157.78	5148.91	3094.12	5112.19	5631.29	6506.1	12916.9	8376.95	12177.4	6694.31	3613.07	3576.57	4915.14	5216	6458.41	6900.55	6683.06	5861.71	5234.9	8322.62	6228.88	3907.86	4179.03	3646.97	6708.21	6156.33
815	M173T60	173.091	1.00658	892.912	954.851	371.969	1326.87	1910	1839.47	2026.02	1547.93	1841.67	2298.08	540.947	914.254	854.102	1785.87	1932.83	2222.85	2053.62	1962.07	1009.81	527.005	631.648	1084.18	1769	1623.96	1272.28	2094.46	1825.29	1379.52	1924.1	481.664	3275.34	3185.24	3358.6	2311.83	3105.96	2979.98	2901.76	3234.69	3118.13	3492.17	1255.41	1147.85	1231.05	1653.92	781.722	947.01
816	M173T298	173.116	4.96047	1704.6	1683.4	1644.55	1691.27	1687.05	1722.84	1933.51	1688.64	3073.71	1765.39	2644.82	2777.34	3928.34	5936.34	5834.77	6680.32	5698.54	5258.4	6037.96	7047.23	6079.69	4532.61	6716.5	5154.4	6078.49	5746.71	5973.34	5430.79	1160.53	7144.51	8789	6725.61	6684.44	6476.01	7867.85	7555.58	11507.1	7754.62	7574.55	8007.7	3814.91	3896.74	4214.17	4600.53	4208.05	4259.63
817	M173T148	173.128	2.45892	2302.61	2247.24	2345.94	2140.44	2058.56	2203.92	2074.21	2138.01	2147.93	2420.42	3159.22	3302.04	3427.33	2948.94	3139.7	3197.39	3204.58	3309.09	3044.14	3376.17	18547.3	19252.4	19985.6	22109.1	20438.3	20496.2	21462.8	20335.3	20253.8	21555.2	25749.8	25366.7	27202.4	25978.3	27877.7	27036.3	26819.3	27532.1	26448.5	25326.3	12689.9	10729.3	11378.4	14051.5	11886.1	13574.7
818	M173T464	173.132	7.73665	6309.88	12794.8	12008.9	9678.22	14271.5	8313.84	7840.21	13821	9303.81	9180.1	13636.8	12426.5	6906.88	8691.25	16256.6	12251.4	15211.1	9498.26	7724.65	9979.61	19517.2	10306.6	8390.91	16213	8463.97	5831.74	12535.9	12913.7	11086.5	10328.1	21687.4	12832.5	4407.07	13524.9	8995.58	9630.68	10608.7	13360.3	7037.35	9404.76	10226.9	14791.8	10820.6	7656.96	10644.8	12228.2
819	M173T296	173.132	4.93359	2323.17	2023.38	2038.47	1566.08	1630.32	1555.85	2380.36	1760.92	3882.03	2187.2	1591.81	1616.48	1504.62	1272.47	2860.69	1608.31	1734.22	1566.55	1538.63	1467.88	5476.88	5114.66	4205.7	5397.19	4231.81	4720.28	5270.9	5497.72	5900.76	10728.6	4306.55	4481.11	7283.39	3642.92	10799.5	8058.35	12313.3	4604.59	3542.65	8824.71	4206.84	3552.45	3738.04	3636.28	5276.21	8026.94
820	M173T418	173.134	6.97072	2119.89	9438.33	5859.73	18502.6	4636.55	24560.5	23107.1	2623.46	600.019	26706	7621.27	6990.09	1369.96	21061	4104.54	6126.82	22306	19431.5	23259.7	3284.84	7773.02	4631.31	9278.55	18222.4	5520.83	23996.7	4406.12	18921.3	3581.9	9415.11	9785.69	9989.78	3940.48	9259	2765.87	3078.7	21654.9	19773.1	1270.03	5126.9	4294.74	566.266	5143.04	7000.43	23427.5	10964.6
821	M173T232	173.135	3.86122	966.398	778.455	1849.52	2398.2	1557.41	1864.88	1779.1	1717.65	2413.5	1796.57	1457.83	1946.13	2238.31	1927.04	1865.04	1657.26	1689.66	1774.12	1942.86	5091.01	1616.59	1763.27	1472.56	1889.82	1374.41	1547.78	1451.34	1173.98	1903.11	1789.24	1980.36	1873.05	1705.41	1982.31	1604.04	1975.34	2350.51	1809.18	1930.1	1737.51	3085.3	1691.73	1679.62	1991.38	1731.05	1963.51
822	M173T350	173.153	5.82767	1301.96	1145.45	1321.87	1030.74	1393.33	985.116	1389.18	1130.62	1397.33	1217.29	1146.21	1024.78	1311.5	921.841	1133.09	1159.11	1604.16	1260.38	1095.89	1282.56	1358.42	1132.83	1221.95	1033.31	1142.84	1366.06	1241.55	1462.87	1008.15	1337.78	1257.06	1242.43	3519.96	1349.21	1609.56	1185.3	1320.82	1212.18	1207.2	1303.19	1179.25	1374.7	1157.6	1205.13	1064.46	1061.02
823	M173T314	173.164	5.22845	394.675	393.012	499.899	407.172	548.796	415.985	430.133	442.177	423.19	345.022	406.101	444.002	423.472	388.638	428.791	417.174	406.229	342.538	497.269	403.661	311.966	507.404	607.975	376.212	507.5	480.826	246.635	295.499	459.721	453.448	639.052	611.18	866.605	717.043	646.957	677.854	509.442	426.683	500.327	597.151	539.09	646.883	532.917	455.499	554.033	434.588
824	M174T60	174.075	0.9947	6376.83	6354.16	6050.66	7020.87	6451.43	6614.64	6955.24	6028.36	6999.88	6936.55	4842.95	4811.16	4925.78	4827.48	4851.85	4864.29	5298	4962.52	4910.53	5138.7	10123.6	9013.43	9731.26	9488.27	9732.04	9765.97	9959.82	9020.33	10074.5	10259	5789.19	5802.92	5196.24	5034.18	6283.94	5692.54	5968.49	6010	5871.18	6360.78	6447.5	6768.22	7385.09	6981.76	6317.74	6430.01
825	M174T65	174.112	1.08322	1242.24	1141.96	1321.23	1603.63	1625.3	1247.26	1517.2	1464.09	1381.66	1625.9	15640.6	14877.3	15811.2	15593.1	14944.2	15517.8	14333.7	14909.2	14025.7	14850.5	11298.6	9400.68	10879.2	10907.9	1146.63	10792.7	10787.2	9873.35	10770.7	11016.2	4908.55	5143.62	5470.92	5056.7	5815.72	6059.71	5373.31	5733.79	5722.65	4837.89	6289.97	5427.49	5196.1	6056.27	6173.2	5726.27
826	M174T95	174.112	1.58992	494.2	479.2	608.171	553.799	654.871	523.522	703.34	416.745	494.265	540.074	5227.46	5254.44	5276.04	5176.05	4772.29	5452.02	5611.94	5835.14	5110.56	5254.01	556.658	443.344	249.054	814.719	425.929	469.834	458.754	664.558	398.278	468.388	1039.28	1027.32	1064.04	1616.85	928.492	1004.63	899.297	1331.09	1764.86	901.497	577.88	1613.96	1363.34	1631.31	1747.04	1548.35
827	M174T218	174.112	3.64045	539.321	564.244	548.583	564.057	430.522	372.964	694.345	380.361	511.095	523.784	228.686	267.096	262.463	152.632	147.932	535.702	292.604	136.6	224.139	400.848	1170.64	1509.07	1372	804.119	1134.21	1065.07	1861.08	2051.88	662.487	1270.86	4786.97	7128.31	5225.92	5088.24	4962.52	4870.65	11010.4	5020.43	6329.4	5276.48	1459.93	1234.76	1224.05	1342.3	1854.86	1785.56
828	M174T147	174.131	2.45588	226.469	254.711	298.808	248.294	323.665	262.825	260.398	267.264	280.616	304.092	310.532	347.518	354.001	304.175	403.977	317.93	349.28	346.865	364.231	453.181	1722.2	1715.1	1979.29	1895.62	1793.65	1834.59	2116.03	1878.77	1881.38	2061.46	2409.89	2428.73	2416.97	2364.65	2652.19	2577.26	2463.2	2725.58	2473.06	2435.09	856.365	955.771	1049.09	1419.27	1283.51	1358.19
829	M174T464	174.135	7.72983	476.871	1768.66	1207.85	816.917	1336.63	999.688	917.506	1647.94	1203.28	1081.24	3038.67	1671.03	977.548	912.648	2904	1543.5	1572.85	1325.45	1119.84	916.566	1883.26	2329.1	568.407	1749.66	1172.63	542.139	883.698	1201.02	1243.43	1685.96	2273.47	1016.54	1410.48	2233.81	1271.48	2026.17	852.911	1431.52	863.897	655.683	1422.66	1192.98	1615.82	1144.87	1368.39	892.69
830	M175T263	174.559	4.38393	396.133	598.756	666.024	514.776	590.285	744.084	609.49	661.046	552.381	564.525	761.807	620.336	516.415	541.24	626.494	681.603	624.54	584.451	519.182	557.618	190.554	155.78	0	133.812	229.511	237.264	57.9588	60.7238	159.729	255.254	158.509	185.598	83.9895	239.993	189.885	205.667	178.167	74.9059	230.283	271.753	219.086	140.387	338.226	304.337	316.127	210.259
831	M175T52	174.895	0.8606	8525.05	7850.5	8724.76	8302.39	8533.41	8146.73	7786.35	8999.47	8892.81	8274.06	3803.45	4386.9	4508.67	4022.73	3619.54	4502.9	3928.4	4276.22	3793.18	4176.51	13669.3	13300.8	12238.6	13455.7	13376.2	13436.8	12609.7	13047.4	14730.8	13888.1	4050.26	3030.16	3151.9	3188.25	4174.75	2839.79	3432.61	3452.38	4106.7	4007.77	6831.75	6748.62	6660.18	6371.78	6493.86	6688.67
832	M175T489	174.955	8.15042	1366.08	1487.6	1703.81	1344.51	1365.41	1518.84	1717.38	1627.75	1318.25	1609.08	1553.69	1469.13	1538.61	1437.67	1312.69	1423.65	1255.16	1616.69	1522.4	1375.55	1524.72	1565.89	1498.56	1760.16	1246.58	1491.1	1448.9	1448.08	1492.23	1627.48	1409.9	943.112	1362.5	1449.8	1021.3	755.132	1530.52	1373.13	1468.33	1411.66	1288.25	1959.18	1704.26	1585.02	1369.66	1410.27
833	M175T66	175.023	1.10478	726.96	776.152	771.568	803.129	709.485	924.574	1095.24	845.8	656.381	1087.41	880.88	979.435	505.487	504.192	471.095	902.627	348.977	386.538	442.829	821.668	1055.77	1092.18	1374.7	1275.64	1100.6	1009.46	1232.15	1262.08	1467.79	1183.71	404.91	470.213	830.762	512.863	855.791	915.688	773.528	498.448	564.417	1036.61	1389.96	595.364	716.707	549.127	761.288	757.209
834	M175T113	175.027	1.88885	905.348	1546.35	1448.35	1033.09	1059.26	1719.92	1049.26	1012.07	909.68	948.406	2543.19	2463.78	2204.54	2262.7	2251.75	3254.38	2675.45	2199.5	2242.65	3854.79	2018.92	2000.37	1828.66	3144.15	1957.59	2042.52	1937.01	1859.27	1985.77	2018.94	16954.1	16312.4	17563.1	16539.2	16079.3	17458.3	17768.5	17081.6	16511.4	16692.1	4220.99	6860.72	7446.6	7953.49	7595.09	7799.62
835	M175T102	175.027	1.6939	725.766	474.064	473.136	470.468	484.885	501.008	434.907	283.534	442.54	505.103	1123.97	949.829	789.682	1181.23	801.823	858.594	1244.49	985.666	912.701	1100.13	667.669	622.969	1163.09	852.803	796.227	635.47	630.413	797.902	783.023	874.971	3464.24	4850.16	3428.46	4028.05	3558.46	3104.68	4662.73	5650.7	4319.46	3524.47	3563.47	2465.07	2180.53	2177.57	2320.1	2456.16
836	M175T60_1	175.059	1.00188	1703.09	1119.96	959.885	866.864	941.15	1766.61	2178.4	2061.79	1014.82	848.633	839.756	955.038	965.827	979.592	1056.58	890.164	902.211	1207.04	1264.71	1229.29	1706.45	705.541	4306.54	784.548	335.664	834.019	1542.52	822.603	651.348	1226.93	733.751	414.698	10195.4	827.715	677.028	599.02	1081.48	9791.38	592.379	456.19	328.186	1103.06	880.495	613.346	729.886	855.289
837	M175T60_2	175.079	0.997	1082.71	900.295	423.272	749.082	577.939	1297.2	1182.9	498.611	1283.73	553.337	526.53	386.786	2276.59	536.935	327.599	1950.21	559.172	479.05	2108.04	498.07	866.634	632.242	712.766	955.461	624.933	548.098	830.842	772.161	616.885	493.51	642.097	4948.65	4395.73	4332.43	427.179	334.389	4923.84	519.923	5942.51	382.103	466.159	3155.34	414.197	345.881	2283.56	780.594
838	M175T298	175.087	4.97331	1096.2	988.065	986.832	1756.31	831.806	818.329	1083.97	1138.67	881.253	2213.96	3795.53	3927.01	4084.82	3745.96	3941.83	4003.78	4278.24	4447.43	3648.58	3857.94	4418.44	3566.36	4559.52	4089.07	4506.03	3207.37	3827.28	5250.02	4851.93	4349.66	6298.86	5519.67	7444.85	5575.63	7051.73	5143.31	5969.21	5611.71	6309.28	6468.06	3847.79	3386.05	3694.13	3274.42	3886.14	3706.53
839	M175T193	175.111	3.22163	2778.29	3489.75	2658.91	3547.59	2655.29	3657.56	3292.26	2937.24	3335.62	3011.82	2806.4	2106.23	2761.82	3338.91	2470.24	3067.04	2208.69	2696.23	2868.14	3067.36	840.051	1960.97	2127.68	1567.31	1717.68	1393.65	2187.42	2086.15	2433.82	1760.85	1739.98	1429.46	1560.55	1375.83	1547.62	1435.09	1379.93	2442	2793.89	1414.77	2112.19	2194.86	2290.2	3065.76	2406	2218.96
840	M175T299	175.111	4.98493	4362.09	3791.7	4364.74	4068.14	3768.72	3863.19	4142.34	4171.54	4262.59	3905.9	4092.73	4287.95	4433.19	4143.15	4293.99	4346.89	4680.99	4842.59	4109.75	4366.11	3884.61	3587.61	4639.29	8882.06	8305.07	6296.99	5054.82	4398.95	8550.69	4770.47	2756.32	3626.59	9108.94	7436.33	2089.33	1271.58	1818.43	7711.73	8148.22	1790.7	2603.52	1892.97	2273.41	2397.14	1978.54	5882.89
841	M175T103	175.108	1.72135	640.016	523.065	527.535	708.085	620.882	626.392	732.627	670.121	609.162	635.045	684.561	831.314	698.079	673.549	785.194	824.252	1101.94	810.162	767.756	910.341	798.795	807.601	831.973	482.254	933.286	870.867	309.714	411.626	508.277	552.87	1440.73	1075.61	1378.46	785.184	1649.91	756.593	725.493	1244.2	1473.85	1407.35	561.815	787.996	545.986	768.802	612.014	844.073
842	M175T58	175.108	0.968867	1242.1	1359.02	1279.86	1547.8	1109.71	1200.94	1310.85	937.974	1700.05	1328.66	3277.82	1325.66	2669.76	1732.64	1668.7	2687.95	1750.77	2525.74	2122.63	1566.58	3854.4	4186.65	3945.42	3732.87	4157.36	3863.95	3941.11	4263.34	4279.04	3958.63	9522.86	9134.01	6676.55	8828.63	9120.58	6795.03	8899.61	7235.2	7573.17	9070.14	3402.99	3135.51	1254.53	4388.85	3826.23	2536.81
843	M175T171	175.111	2.84298	1194.51	1546.17	1313.94	1499.06	1057.75	1083.29	1489.91	2078.08	1627.78	1569.79	1030.18	1183.53	1199.69	1184.76	1336.64	1673.87	1304.6	1461.69	1358.89	1621.94	672.924	1004.16	589.968	714.187	470.192	515.388	1182.69	1213.47	686.296	658.502	1010.48	947.415	838.815	987.787	851.496	485.868	979.381	943.794	1227.38	1162.58	1204.11	664.226	817.894	1172.57	1125.92	1400.71
844	M175T50	175.118	0.83	2065.76	1788.53	2031.09	1947.2	1824.21	1762.74	1946.97	2169.21	2212.96	2128.84	2484.48	2274.62	2667.55	2436.08	2262.45	2014.88	2631.6	3090.81	2823.74	2442.93	5449.45	5278.42	6811.86	6028.43	8421.84	5862.19	5238.61	5597.7	5461.34	5470.51	8094.37	7990.56	12871	7723.4	9847.79	12701.9	6393.37	13031.5	13364.6	9421.64	3907.53	5888.99	3785.33	5057.49	4642.08	3817.54
845	M175T329	175.147	5.47905	7913.03	8470.54	7543.88	7522.71	8282.97	8184.91	6896.41	7691.08	8186.26	8062.75	7597.06	8428.53	7227.04	7227.2	8187.9	7681.41	7932.57	7261.29	8296.7	8274.53	8950.8	7326.46	8471.92	8212.58	7141.44	8904.42	7751.75	8094.36	7789.62	8762.92	7059.92	7166.5	8140.35	6490.02	7761.94	7618.5	8651.21	7104.88	8073.96	8306.25	10606.3	8804.48	7590.54	7419.55	7658.52	7845.89
846	M175T465	175.147	7.7429	6541.22	4907.39	4741.72	4329.83	6026.7	13320.5	11350.1	6845.93	8179.2	5217.87	8426.2	6775.05	6584.92	7200.33	5227.34	4887.2	6879.91	8044.14	12129	7667.66	8852.92	7079.93	6913.47	10766.6	6420.75	9518.05	5771.77	6777.95	1880.57	5755.44	7550.04	5154.02	4826.39	3863.41	5559.07	4631.33	4841.54	5392.03	12259.6	11122.5	5264.94	4762.84	4410.57	4846.19	12272.4	7116.56
847	M175T295	175.147	4.92037	2236.33	1951.51	2104.08	2308.61	2133.03	2315.7	2363.74	2449.99	2336.49	2362.77	3021.87	3191.14	3286.69	3327.64	3941.97	3366.13	3583.87	3518.01	3371.28	3055.46	5277.6	5198.14	1879.89	6370.42	1821.75	2643.01	6041.3	4137.84	6347.67	6656.3	7467.9	7302.55	9120.6	6890.37	7532.21	7828.47	5287.09	2681.86	7336.72	7437.33	4770.28	4925	2226.2	1997.21	4925.63	2434.95
848	M176T482	175.953	8.02868	729.641	737.807	1189.55	313.812	588.199	778.544	1113.84	1122.14	907.17	406.462	928.072	618.285	411.043	700.857	908.983	642.807	706.326	885.59	791.511	483.629	969.405	475.527	587.044	738.924	390.366	800.079	622.909	268.736	682.94	452.191	988.033	704.84	661.973	906.469	462.28	915.377	777.808	587.269	877.504	1134.34	366.885	878.886	520.229	539.603	941.152	344.348
849	M176T66	176.055	1.10038	1601.26	1470.01	1420.43	444.19	1543.03	1419.47	1458.25	1510.69	1484.9	609.153	615.046	605.559	550.208	587.32	572.992	561.637	671.402	485.997	503.916	712.902	1351.87	1257.32	991.291	1251.16	1268.27	1065.92	1229.57	419.582	1069.22	1137.34	1615.81	1547.31	1594.8	1450.9	1722.99	1679.66	1590.49	1798.19	1945.95	1603.09	804.984	814.247	827.305	802.476	617.783	810.497
850	M176T261	176.07	4.34909	1022.75	870.753	883.478	822.533	1050.41	1019.98	785.436	840.157	959.764	694	1291.59	1900.06	1774.86	1568.78	1544.77	1413.79	1659.92	1575.1	1724.92	1618.52	19874	20054.3	20183.7	19257	21591.1	22236.5	22168.9	25774.3	21570.9	19521.1	2584.79	2114.66	3576.97	2655.63	1299.31	2483.71	2929.46	1660.83	3071.3	2559.06	3095.74	3193.43	2917.27	3412.45	4108.09	3575.3
851	M176T172	176.07	2.87284	452.529	482.73	435.595	385.067	423.971	473.643	548.295	530.098	407.828	354.481	119.55	174.21	309.148	282.716	390.74	111.695	280.934	222.017	307.613	369.594	950.595	664.054	642.057	674.881	419.061	638.25	670.314	597.264	691.056	624.147	1240.67	1722.15	1084.25	1151.1	1321.6	1199.12	1225.68	1592.73	1016.56	1346.05	646.358	497.372	470.676	630.764	626.423	653.08
852	M176T197	176.069	3.28083	341.944	490.034	397.06	276.757	283.004	434.576	343.998	405.849	437.147	461.848	303.151	86.4418	21.8623	123.504	206.773	125.747	69.6539	191.895	84.2463	111.597	795.916	392.292	333.691	758.694	542.272	366.245	807.325	379.5	489.005	724.658	1353.98	1727.39	1028.84	688.568	1331.71	1305.67	1344.37	1704.96	1446.46	1215.16	387.013	333.434	474.562	519.616	441.217	443.496
853	M176T101	176.091	1.67713	713.605	699.022	641.832	652.458	568.734	570.551	751.053	656.095	523.726	939.066	685.263	652.538	610.663	678.944	704.229	601.268	668.853	340.159	662.958	746.532	662.038	742.152	605.285	796.957	735.341	641.849	835.196	673.995	833.618	917.669	1039.53	802.707	984.525	618.594	996.461	883.193	956.348	989.562	788.103	1524.97	511.518	554.19	610.393	575.985	553.801	610.368
854	M176T70	176.091	1.15855	2636.88	1017.84	1810.52	811.69	2374.03	843.188	1422.2	772.57	897.68	2069.59	543.393	477.526	876.502	697.15	973.93	658.072	373.551	1013.16	569.523	1059.67	970.489	658.346	612.623	696.094	585.949	600.322	696.78	1050.5	521.367	867.932	697.968	882.457	1855.18	703.45	855.872	928.746	1124.64	798.587	815.463	1837.53	966.834	1313.17	662.596	1179.85	797.341	574.657
855	M176T56	176.102	0.930767	1837.45	1605.21	1637.02	1960.32	1372.61	1750.66	1883.79	1962.6	1751.79	1922.69	1568.17	543.66	516.22	1478.08	896.376	489.709	466.561	1552.27	848.202	1065.31	1467.79	1704.77	1193.5	875.233	1200.03	1321.43	1377.53	1302.82	1442.13	1456.23	1848.16	2476.08	2701.11	1688.75	2322.08	1841.44	2263.59	2513.12	2720.53	1608.91	1266.12	1180.28	1050.45	851.488	1310.77	1840.19
856	M176T329	176.151	5.47997	1319.35	1618	964.917	1169.66	1174.48	1079.24	1136.26	1237.74	1078.9	1159.5	1070.63	1118.56	1040.54	1245.55	1126.81	1266.33	1242.75	1339.22	1225.2	1215.56	1047.86	1236.29	1354.63	754.172	875.594	825.324	1226.46	928.348	1180.99	1163.48	1337.79	1044.37	956.08	1207.94	1119.69	1369.2	809.688	897.58	1113.7	1088.37	1739.99	1378.81	994.476	1260.83	1302.38	1104.54
857	M176T484	176.139	8.06137	607.967	421.59	1230.37	549.068	908.057	537.049	451.369	764.031	1034.7	733.436	404.303	954.458	804.507	371.413	1034.2	799.191	1003.9	893.638	842.29	780.905	939.36	779.58	584.811	844.71	805.444	439.302	702.75	896.777	1062.3	871.975	472.861	716.7	520.768	841.427	884.207	426.527	512.88	937.805	1016.44	478.286	969.469	970.06	993.592	497.156	663.31	810.479
858	M177T52	176.893	0.867333	1280.53	1612.15	1189.6	1561.23	1004.93	1507.83	1211.2	1597.25	1542.16	1165.64	997.017	788.253	804.847	952.322	1091.38	631.98	1257.43	1051.79	976.347	1262.16	2057.24	1633.44	2132.9	1915.22	1907.68	2249.15	2102.71	2185.95	2334.5	1935.03	761.608	548.644	512.6	699.697	891.155	557.14	780.926	512.603	886.627	556.76	1128.51	1099.19	958.614	849.566	754.512	1118.24
859	M177T489	176.952	8.14396	785.766	1054.07	710.461	869.699	1036.15	804.055	1078.39	1537.07	1042.3	1214.81	898.468	1010.89	1109.42	1093.79	1113.19	1114.64	998.524	1009.45	1113.94	1157.66	1216.48	1035.22	1012.22	917.923	829.331	1032.24	820.248	866.807	1104.43	971.093	918.769	843.97	897.656	954.417	841.913	955.819	1172.16	932.605	981.611	982.094	865.215	1173.84	954.759	1078.58	1085.9	1064.52
860	M177T488	176.97	8.13727	1401.58	1158.53	1639.94	1364.39	1302.13	1585.55	1576.62	1084.42	1306.71	1070.58	975.899	1309.27	1259.03	1120.23	1417.55	1257.04	1559.99	1406.19	1175.7	1084.68	1407.64	813.132	1480.39	2074.43	1321.86	1135.79	1958.35	1538.77	1337.82	1363.98	641.161	798.463	1314.55	1277.51	1090.38	729.011	1347.8	1193.43	1290.26	1315.69	1293.64	1121.97	1038.04	1481.19	932.985	1366.04
861	M177T57	177.038	0.94345	1426.41	1663.91	1203.73	1507.35	1055.85	1261.41	1544.3	514.276	1364.81	1481.77	487.759	761.582	465.406	621.619	755.264	335.957	647.901	753.086	425.514	648.564	566.154	417.268	517.226	423.835	716.065	716.382	612.17	797.725	746.982	701.311	1401.99	1222.03	998.482	923.704	1098.93	1175.59	1212.87	787.762	936.291	909.923	627.063	870.619	714.66	774.054	951.782	953.35
862	M177T351	177.054	5.85778	3584.57	3507.68	3844.3	4633.48	3789.97	3624.63	4947	3573.12	4776.37	4130.94	3156.71	4002.01	4421.56	4930.33	3624.39	4468.23	4333.44	4161.8	3441.75	3835.56	3246.2	3481.49	3442.15	3688.09	3735.45	3348.95	3908.19	3857.15	3877.26	4083.9	3389.6	3470.77	3844.49	3599.52	3495.04	3127.11	3802.98	3926.33	2976.21	4569.71	3992.07	3113.95	3255.01	3717.18	3788.01	3448.12
863	M177T241	177.054	4.02138	10970.2	10757.1	11412.8	10148.1	10507.3	9930.55	11140.8	10018.4	10532.7	36225	5419.77	4887.96	4854.6	5164.68	4989.95	5395.45	5337.5	5240.49	4636.56	4924.36	46330.4	40985.1	42074.7	45095.6	42301.8	44953.4	47943.5	45341.5	47448.4	45790.3	30420.5	31819.6	30641.3	30103.6	28286.8	37479.6	31308.1	29849.5	30611.5	31576.1	21051	21143.7	29498.6	22527.7	23624.5	27291.3
864	M177T223	177.053	3.72063	6638.77	6688.56	5660.83	6121.18	5576.34	5975.93	6341.49	5940.43	6221.87	6685.6	4713.38	5139.28	5683.85	4376.76	5034.03	4266.65	5004.97	5704.08	4909.24	5926.9	2279	2049.55	2594.81	2383.18	527.96	2428.44	7347.42	2918.05	3139.27	2327.09	2578.89	3030.36	6202.31	2902.49	3196.05	3447.16	5070	2803.73	2982.2	6113.5	4648.34	3149.88	5441.91	1686.52	4619.49	5440.23
865	M177T64	177.086	1.06781	624.497	540.067	399.256	478.726	509.91	514.374	395.501	826.892	478.836	795.626	1001.96	673.438	724.264	611.206	854.847	769.881	918.105	987.689	1009.33	669.666	1041.62	948.685	1034.09	1382.51	1110.75	1296.79	1221.93	1141.66	1156.88	1182.84	4826.01	4658.25	4420.2	5335.27	4879.02	4830.37	5813.08	4758.1	4866.03	4870.96	2061.72	2201.69	1794.77	1993.76	1756.5	1769.34
866	M177T239	177.078	3.98438	1506.38	1872.52	1766.11	1703.59	1896.23	2161.24	1978.92	2195.11	2345.66	1827.96	2361.04	2299.69	2426.27	2194.71	1991.69	2657.54	2634.1	2408.58	1980.7	398.774	5081.47	6110.93	5846.52	5767.21	6967.86	6759.18	5881.62	5749.98	6916.52	6642.38	631.022	618.138	615.936	574.656	576.432	557.723	740.069	511.573	665.787	712.419	4339.03	4489.2	5056.2	4639.7	4474.25	4697.96
867	M177T269	177.112	4.48713	108443	119413	127049	118334	104924	126211	124696	115649	125250	119051	183247	182043	201334	196387	185627	174768	180209	204558	196268	197527	84370.8	83111.2	86384.1	87522.9	88547.4	85336.4	92709.8	85444.2	96157.2	96453	11497	11919.3	11804.8	11535.8	11031.2	11996.3	12440.4	12126.6	12547.9	11230.6	89459.1	96540.4	90415.2	103764	105531	84039.6
868	M177T299	177.127	4.98312	2081.14	2400.78	2417.91	2269.56	2136.62	2087.47	2524.42	2488.97	2309.52	2316.43	1738.67	1730.5	1669.92	1648.12	1670.33	1632.22	1709.19	1804.24	1803.84	1842.55	6030.94	5182.2	6795.26	6214.06	7462.36	5801.61	5735.55	6160.21	6066.32	6695.37	12163.1	11738.8	8078.06	7564.7	6866.06	7457.07	10815	8322.63	7160.47	10327.8	4215.68	5072.41	4201.62	3857.63	4380.41	5050.94
869	M177T193	177.127	3.2085	3127.41	3329.83	3621.7	3388.13	3072.19	3236.02	3835.66	3373.04	2887.02	3027.74	2559.65	2947.37	2685.53	2239.1	2392.21	3349.73	4180.44	3485.17	2661.36	3190.6	2826.39	2634.09	2388.32	1695.53	2744.57	2958.65	2223.21	1697.36	2260.01	2092.89	2151.55	1579.22	1839.39	1207.69	1958.94	1548.91	1919.97	2649.2	1784.66	2184.14	2262.27	3094.14	3033.65	3474.6	3041.12	2258.47
870	M177T319	177.126	5.31975	5575.52	10612.6	6423.82	5177.26	3738.7	4676.89	7198.67	5692.59	7212.89	5919.39	2490.5	2950.27	2779.26	3350.36	6316.53	7289.36	2586.5	4736.29	3467.76	2927.25	14662.2	12540.4	13825.1	12928.9	13302.7	12841.2	14510.8	12189.1	11036.4	14843.9	4354.81	4028.65	5148.27	6277.62	2629.87	3750.74	2743.14	3807.05	4433.19	1929.35	5981.53	6412.62	6219.8	7482.47	4657.38	5719.26
871	M177T253	177.127	4.21486	3660.59	3884.7	3380.34	3818.57	4007.82	3854.49	3998.41	5093.78	3894.66	3794.56	1847.33	931.608	1238.67	998.615	2366.99	2131.56	1221.35	950.336	1218.12	1104.77	3446.53	1143.04	3265.62	1230.67	3437.48	2401.41	3851.5	3902.74	2231.85	3727.68	2485.26	2724.01	2641.05	2793.96	2698.84	2756.41	2805.18	2679.71	2946.03	2325.01	2853.14	1655.1	1638.68	1452.69	1950.27	1711.71
872	M177T368	177.126	6.12922	2021.65	2743.84	3523.9	2346.81	2391.65	1876.76	2575.37	2415.01	3648.68	3445.59	1757.24	2235.12	2418.39	2237.71	3036.18	2378.53	3268.75	1377.93	2210.35	2916.3	2049.94	4428.41	2698.65	2461.62	2274.37	583.632	3487.58	2684.07	2809.9	2267.19	1577.56	984.34	1390.73	1943.28	2712	1259.48	2236.46	2233.97	1463.84	1821.91	1867.4	2274.19	633.51	2653.94	2400.48	2474.59
873	M177T292	177.148	4.87232	598.635	662.798	969.247	635.886	688.058	664.009	647.481	665.973	774.423	578.427	1500.55	672.999	695.251	480.425	583.024	604.679	541.26	561.224	687.748	537.147	652.178	654.616	566.049	589.12	521.546	518.776	615.943	684.567	637.446	635.041	495.175	560.071	621.207	554.463	635.821	2130.59	614.368	672.627	792.215	3022.38	603.766	691.287	1937.35	2026.89	675.157	610.862
874	M177T408	177.163	6.80664	2404.87	3058.81	5426.78	4216.49	6404.71	4053.08	2328.08	2764.62	3608.04	3554.71	5888.18	3465.02	3839.63	3392.08	5828.6	3326.52	3461.66	4356.55	5671.62	4682.22	2819.89	1719.19	4095.07	2591.63	4701.49	2440.47	1628.72	3023.58	3605.53	3256.27	2931.78	3910.12	3079.37	2429.47	2761.84	6900.64	4165.08	2448.99	5033.14	2618.87	4923.11	3340.95	3349.98	4577.51	5557.87	2378.79
875	M178T74	177.947	1.23247	7442.58	6871.09	6917.41	6370.46	7096.52	6808.96	6782.38	6867.07	6664.23	6312.03	7023.61	7863.66	8115.14	7643.42	7191.7	7744.07	7590.07	7459.92	6599.02	7490.3	5055.49	4476.44	9996.99	5659.31	9664.3	5292.38	6027.33	4959.27	5255.94	6365.08	5382.06	5381.35	5202.59	5460.77	6014.8	4705.58	5531.54	3738.33	5464.2	7326.1	5285.84	4995.92	5933.4	5247.33	5868.42	5944.56
876	M178T529	177.947	8.81257	1510.97	1351.27	1439.17	2108.09	1213.48	1088.6	1437.52	1665.68	1383.75	1408.17	1147.9	1134.72	1045.26	2424.76	1362.59	1146.28	1169.23	824.933	1632.84	1090.96	1190.43	1248.93	1280.08	2015.71	1102.49	1141.68	1323.93	1176.26	1287.72	1256.17	990.273	645.843	1104.62	1124.75	1031.58	1048.73	1072.25	1065.45	1005.91	409.625	1075.09	1118.55	1232.48	1278.95	3357.42	1220.31
877	M178T105	177.947	1.75437	3525.63	3604.84	3648.52	3813.48	4465.28	4273.37	4161.78	2301.04	4235.89	3840.16	4305.41	4319.94	4719.66	4840.6	2443.46	4539.55	4789.91	4797.71	4287.07	4415.89	2970.55	2885.06	3558.3	3375.01	3061.14	2920.03	3169.1	3213	2874.49	3352.4	1195.1	1303.47	2192.64	1330.91	1265.52	1970.64	2534.6	1019.95	1945.58	1551.81	3741.42	2721.94	2828.17	2926.65	3064.93	3035.43
878	M178T241	178.057	4.01943	1303.93	2074.27	1460.4	867.421	1620.43	1847.71	1964.32	884.815	1949.42	1082.99	1287.85	480.29	1550.38	387.421	1249.29	393.818	411.119	370.246	348.51	662.462	4880.63	4106.37	4368.52	5216.54	4592.8	5010.96	5711.8	4977.65	5217.93	5655.88	3291.83	3320.76	3513.55	3666.02	3252.44	3114.54	3571.33	3434.15	3453.07	3127.98	2038.48	2284.11	2339.07	2404.9	2403.22	2521.41
879	M178T54	178.07	0.900083	9969.87	12304.4	11369.3	10363.4	9981.27	10599.5	10730.8	10034.9	10403.1	9642.57	7631.65	7637.65	7536.69	8082.08	7579.64	8020.57	7856.67	8356.35	8026.16	8561.95	9257.63	7613.73	7367.14	7384.39	7504.83	8087.29	8910.81	8597.38	7583.05	7801.04	7409.25	7013.97	7097.49	7397.01	6247.01	8149.27	7330.32	7633.72	7445.41	7028.67	7928.27	8784.86	8737.24	8769.12	7583.76	7867.82
880	M178T214	178.085	3.56433	6383.64	6154.98	6407.21	5440.56	7373.32	5174.87	6105.87	7499.35	7906.15	7213.38	970.624	795.083	1087.94	1416.09	737.982	1438.12	1145.84	1792.3	1102.68	1461.2	13259.1	11028.5	10265.5	13573.5	11171	11290.1	13734.6	10599.2	11996.4	13279.9	3491.83	4148.3	3913.69	3469.23	4235.79	3893.25	3394.18	4295.81	3867.54	3528.78	5864.29	5285.01	6346.45	5919.25	6369.94	5854.86
881	M178T269	178.115	4.48713	10196.7	9969.53	10396.6	10079.2	9196.33	10681.2	11904	9420.27	10364	10729.7	16311.7	16063	18245.6	16808.5	15711.8	14346.2	17843.3	17156.6	14686.2	17279.1	7738.51	7518.35	8356.47	8255.55	8950.64	7519.36	7771.77	7543.73	8502.87	8515.38	954.018	1034.64	873.949	1432.69	846.413	864.839	1152.82	986.026	1671.63	1169.53	8331.06	8526.34	8831.31	7361.91	10462.8	7428.51
882	M178T479	178.122	7.97793	4937.97	5334.64	9661.67	4157.74	5319.75	4849.02	8511.41	5005.97	8049.45	7941.63	7612.75	7490.2	8110.73	10629.5	7316.08	5713.32	5656.83	6185.44	4232.31	5721.15	8461.83	8358.09	7288.97	10215	5798.85	3682.69	7349.74	8831.35	8955.89	4165.4	9839.66	4398.98	5753.2	8823.71	7489.81	7424.91	9092.09	9675.22	7998.77	6223.03	6301.55	11280.8	5700.31	9270.34	4296.01	5034.12
883	M178T155	178.122	2.57572	3410.31	4167.56	9345.79	3151.37	5589.47	4554.44	4534.42	2999.5	4031.64	4017.1	4947.74	4625.23	5142.34	4874.93	4803.95	4913.13	4710.82	4876.99	4785.5	4758.31	4613	8673.19	8612.29	3226.51	3632.49	8118.12	4057.9	8860.77	4368.82	8490.31	4598.73	4759.8	4737.32	4772.62	4001.46	4759.83	4895.2	9471.28	4499.49	4660.19	4268.81	4762.51	4633.76	4137.34	5105.37	4910.39
884	M178T100	178.122	1.66713	2037.14	2024.96	1946.55	1964.35	2243.08	2072.5	2032.54	2060.02	1940.74	1750.91	2064.89	1984.67	1604.55	2223.3	2238.68	1712.8	2096.99	2334.32	1915.65	1788.07	1798.36	1622.53	1511.54	1998.16	2255.3	2248.24	1943.08	1424.81	1918.79	1784.27	2687.21	1824.43	1745.09	1450.21	2938.86	2575.84	2438.06	2029.52	2381.39	2902.02	531.649	2086.57	2224.95	2115.8	1771.76	1895.63
885	M178T173	178.122	2.87837	2771	2349.73	2491.06	2501.21	2482.83	2622.94	2250.54	2121.16	2572.31	2615.33	8060.26	7326.63	7534.8	7717.89	7743.64	7010.4	7909.7	8836.89	14530.4	7158.95	2218.36	2406.35	2424.34	1903.3	2631.25	2103.31	2957.29	2254.35	3014.11	2449.75	2698.44	3780.45	3104.91	2928.06	2154.08	3664.23	2903.17	2663.73	2411.04	2533.75	3491.49	3539.47	3615.67	3740.64	3667.77	3538.36
886	M179T201	179.033	3.34273	1553.37	1375.73	1086.98	1349.89	940.94	1019.01	1642.19	1253.46	1304.39	998.587	435.646	180.967	648.751	298.589	207.51	409.846	410.449	496.922	409.87	382.942	1729.08	2599.03	3062.88	2351.44	2781.58	1828.18	2336.98	2877.52	2458.95	2503.41	491.935	904.556	602.573	474.467	577.295	533.279	540.594	712.232	221.962	515.736	1292.28	888.953	1343.28	956.489	1034.58	1196.2
887	M179T55_1	179.054	0.915017	3162.75	2801.11	3610.98	3301.89	3314.46	3304.15	3477.46	3267.78	3514.07	3388.75	2119.25	1675.01	1888.54	2143.97	2085.64	2521.88	2330.41	2337.85	2245.25	2141.09	3495.8	3434.07	3718.18	3516.15	3938.31	3483.53	3882.31	3540.03	3587.21	3874.88	2771.82	2346.31	2440.88	2493.31	2415.38	2986.79	2584.69	2498.22	2536.46	2425.48	2576.59	3151.17	2690.21	2749.77	3030.16	2871.71
888	M179T230	179.07	3.8356	2546.98	2304.93	1150.41	2634.94	1351.09	1135.31	1972.17	2851.91	1273.84	3209.71	2308.33	1963.78	2115.9	1724.07	2242.62	2231.55	341.474	1971.81	1717.22	2267.06	2047.89	556.359	946.212	620.918	722.696	2581.53	599.942	2349.44	2546.14	437.923	9858.64	9299.55	9327.25	10819.8	8938.72	10949.7	10469	10673.9	10514.7	11359.1	3578.6	3207.35	3433.82	3151.67	1822.69	2798.03
889	M179T96	179.081	1.60797	335.47	501.258	511.896	410.545	399.856	498.75	428.598	414.528	890.367	378.44	865.655	549.612	409.418	323.06	400.864	510.124	561.391	340.06	900.316	948.422	805.962	758.581	853.632	810.747	796.078	735.705	826.023	783.304	791.973	798.507	971.566	1342.16	1362.69	1477.49	1093.54	1022.88	986.909	1281.22	1655.68	1593.42	874.055	490.925	382.695	605.359	499.246	547.137
890	M179T68	179.08	1.1251	570.376	362.558	704.703	644.823	499.841	677.452	679.466	612.713	417.274	424.897	617.455	965.321	653.292	1241.19	439.969	875.235	978.64	522.423	559.392	527.601	600.84	842.578	966.718	897.397	901.074	685.511	677.435	763.351	910.561	790.854	1077.97	999.171	1339.53	1566.27	1085.77	1058.4	1123.34	1246.3	1207.59	1080.94	806.977	452.4	700.557	451.13	577.545	1067.53
891	M179T347	179.106	5.78817	6474.64	6801.59	10703.1	11975.3	7937.64	11368.1	8843.89	6750.5	7856.13	7184.03	7955.28	10260.3	8870.14	7445.52	9445.25	11254.9	7217.44	11724.9	9872.28	8135.45	7922.45	6270.39	6992.45	8266.34	8739.09	6907.07	10141.5	7958.52	7612.21	7802.17	5715.51	6825.64	7791.81	7039.82	7858.58	11044.5	7259.3	9278.93	9208.28	7125.26	12696.2	7016.36	7489.38	7796.97	6688.1	10567.9
892	M179T255	179.106	4.25342	3028.18	3069.4	2758.46	2610.17	2728.41	3184.86	2804.19	3026.05	3038.04	2768.75	5666.62	3358.7	3554.17	3850.33	3581.02	3427.76	3835.92	3431.73	3445.66	3649.85	3966.95	3443.41	7989.63	3475.89	7869.16	6348.38	3607.71	3717.94	3668.72	3779.57	3455.1	3263.14	3616.06	2958.72	2937.55	2744.23	2669.89	3074.81	3290.66	3177.64	4127.29	2960.85	7510.86	2798.16	2991.02	2840.97
893	M179T192	179.106	3.20703	3500.96	3301.48	3344.15	5469.94	4124.4	3988.27	3285.92	2636.2	2452.15	3132.96	3054.96	1771.51	3054.7	2891.32	3103.23	2261.5	2608.39	4531.22	2314.6	3588.43	1665.77	1948.06	2935.6	3155.1	2988.91	3308.26	1396.48	3025.63	5503.83	2531.5	2066.12	3156.18	4026.16	1690.16	2425.75	2049.53	3597.58	2419.57	2065.89	2268.18	3772.37	3307.83	3563.83	2215.2	3385.17	2102.24
894	M179T269	179.116	4.48738	1020.23	1433.55	1261.3	1271.78	918.512	1186.85	1543.44	1484.27	1664.62	1104.89	2170.27	1872.98	2393.94	2206.79	2017.45	1726.5	2351.95	2357.76	2051.58	2202.39	959.842	860.268	1223.81	1082.61	1070.96	1093.84	1122.53	1057.04	1329.17	1023.22	685.995	550.83	543.415	629.87	740.091	612.855	616.833	589.525	638.72	636.426	881.92	1014.19	1337.64	1012.82	865.889	1181.45
895	M179T175	179.127	2.92098	2038.8	2511.56	2215.93	1788.52	1930.77	1801.43	1732.09	1761.61	2087.67	1818.72	1368.26	1734.65	1749.73	1407.05	1553.53	1638.69	1644.51	1892.98	1794.08	1595.77	2275.57	2326.29	2661.19	2282.92	2559.42	2426.61	2437.64	2177.24	2410.44	2796.83	2977.08	3494.56	3507.43	3484.81	3688.15	3230.22	3237.56	3492.65	3553.78	3124.91	1687.79	1746.45	1694.46	1982.66	2123.65	2265.94
896	M179T55_2	179.128	0.91365	913.012	910.484	691.117	1027.28	888.148	625.416	706.128	632.081	726.511	588.457	1923.89	2001.32	1867.08	1950.03	1968.48	2190.58	2073.61	2343.81	2074.73	1813.97	780.12	3091.58	590.919	626.757	751.035	3197.97	3539.35	645.248	625.629	672.921	846.963	822.206	789.291	790.402	1305.38	1019.42	1100.31	847.297	995.746	1071.74	2452.09	2882.58	704.791	665.173	532.735	2616.42
897	M179T363	179.142	6.04192	3321.22	3128.41	2533.97	3744.81	2593.76	3001.3	3717.89	1870.4	2195.6	3832.6	2620.12	3462.1	3414.68	2912.73	3404.29	3528.75	3521.22	2940.75	3911.21	3570.36	3596.95	3827.81	4132.66	3449.67	3496.18	5795.31	3706.36	2821.82	3805.11	3831.92	2479.27	3102.25	3790.71	2725.48	3639.11	3199.49	3501.86	4807.08	3301.12	3355.78	4722.94	2114.51	3242.57	3779.78	2247.01	3884.13
898	M180T508	179.989	8.4603	1907.05	897	519.968	303.283	659.267	1768.05	2283.33	1577.06	643.241	963.778	252.837	1207.13	1513.2	1796.04	2510.97	946.658	1436.49	1124.16	1545.58	3296.74	1756.86	2212.95	318.932	1558.98	486.661	1931.49	1692.45	2005.36	2136.19	1879.43	407.596	2662.6	1602.43	1745.46	821.2	1593.41	861.365	989.739	584.572	2278.48	2873.66	1751.25	1399.88	1766.6	934.71	2388.71
899	M180T536	179.989	8.92638	359.681	266.943	497.578	508.536	720.373	310.282	976.351	397.104	349.344	437.276	485.824	552.43	333.087	238.048	248.747	398.53	868.863	429.148	497.787	444.657	574.835	471.195	526.28	282.653	234.95	274.467	471.22	432.217	409.195	436.337	660.291	379.168	462.439	499.909	362.193	444.088	611.15	468.944	477.238	994.181	251.285	885.808	550.389	530.401	509.871	450.294
900	M180T164	180.062	2.73388	6412.06	6518.26	6709.34	6229.02	5898.78	6369.35	6598.92	6580.9	6397.57	6602.04	1670.57	1663.33	1828.96	1549.34	1567.31	1627.4	1537.41	1951.4	1899.95	1724.95	3060.06	2926.15	3172.85	3521.86	3309.01	3130.36	3262.81	3324.41	3412.89	3750.39	3144.34	3518.12	3505.36	3305.48	3351.84	3404.35	3602.07	3776.28	3652.61	3671.06	2671.46	2856.5	3234.85	3667.37	3532.23	3469.57
901	M180T55	180.086	0.924517	2620	1934.06	2253.14	2707.6	2462.02	2382.21	3691.45	2598.68	3510.08	3523.37	1586.62	1269.2	1006.02	987.102	903.965	680.905	1009.75	921.548	906.316	834.413	1356.79	1285.53	1425.42	1073.64	1810.51	1389.36	1093.92	1373.73	1156.21	1272.23	440.341	276.189	1235.25	1038.53	675.421	5679.65	5673.87	631.618	5633.71	5655.13	1593.76	1457.93	1980.41	1197.44	1441.09	1964.07
902	M180T198	180.101	3.29972	1309.5	1788.22	2376.27	1602.77	1566.13	1402.55	2125.6	1674.55	1579.89	1515.68	976.151	990.36	826.033	619.482	1238.87	1016.07	1621.18	844.476	1327.91	906.72	12244.4	11929	12324.8	12427.5	11519	11774.3	12233.9	11362.4	12687.7	11539.7	160265	150125	165805	144840	139658	158211	137911	142192	146584	156213	36731.2	38234.3	38293.9	43569.2	45649.3	41063.8
903	M180T347	180.109	5.78566	1551.77	725.701	1278.58	970.723	1483.56	832.071	1166.38	1008.22	1139.33	1026.09	1098.98	1112	1263.55	1095.25	1038.28	1223.92	1045.74	1217.66	1192.72	1516.28	1023.62	884.862	1630.15	980.679	1082.74	1306.16	1235.14	1728.83	896.7	896.892	1038.2	1668.47	1079.33	1339.23	1040.75	827.19	1055.5	977.292	1161.84	1305.75	1226.64	1001.38	1116.3	682.802	1089.96	1064.78
904	M180T340	180.137	5.6741	1344.75	607.156	925.415	663.934	1071.87	1180.56	1029.57	452.57	499.145	1627.93	585.82	842.622	733.363	700.046	908.145	643.19	1393.34	955.704	1115.48	925.859	343.382	477.911	621.34	686.02	1044.43	539.145	644.644	559.086	684.862	1067.47	412.209	682.049	523.97	429.898	921.436	819.232	1312.63	522.586	1104.82	1114.34	559.907	665.585	1010.16	508.329	1259	1524.71
905	M180T162	180.137	2.69543	725.681	571.564	522.342	517.128	5893.8	564.367	554.066	6580.79	583.408	686.736	830.444	1045	899.765	958.31	1011.65	716.889	1092.07	853.985	875.914	866.935	452.207	535.38	3352.3	504.274	3364.85	3329.09	3315.7	3548.29	653.457	3412.74	3546.9	3825.91	3831.21	240.672	3551.19	397.391	3732.44	4068.44	388.859	3984.93	2519.66	535.478	3185.67	3861.75	468.922	3632.12
906	M180T262	180.159	4.36827	4681.77	4972.63	5631.99	5060.19	4589.95	4773.61	5923.27	5104.31	5624.42	4581.3	2703.55	2995.06	2810.37	2606.29	2968.15	3968.64	3218.39	3991.24	4088.45	3296.35	3282.84	3601.78	4020.58	3852.28	5951.25	4838.03	4978.11	6352.29	4665.48	4536.68	4371.22	4877.25	4101.05	5302.09	4422.62	5409.51	4484.28	4858.5	5309.06	5620.31	3943.76	3397.48	3540.27	3799.21	4312.7	3657.41
907	M180T303	180.174	5.04188	728.442	833.233	629.515	708.114	835.774	835.139	601.212	822.311	917.479	691.134	622.509	564.611	666.09	693.008	726.571	727.264	649.805	726.256	571.23	671.004	948.226	527.329	654.543	1004.2	1202.38	551.3	949.248	760.39	430.817	926.498	996.051	1102.85	974.213	1198.85	1228.2	941.465	1055.84	755.121	1172.84	1132.36	850.515	914.12	653.335	982.872	851.001	694.877
908	M181T493	180.947	8.20946	1519.14	656.552	1706.16	1555.25	1935.44	1799.97	1382.27	718.51	554.019	1694.47	1739.37	1711.06	1571.71	1543.22	1131.96	1386.08	1774.44	1866.01	1654.59	1020.8	1827.78	777.132	1696.44	1764.32	1720.72	1761.7	1130.73	1539.62	814.691	1697.48	1564.15	1512.99	948.254	1670.68	688.841	1497.21	1812.16	2048.24	2032.62	1098.62	1713.48	1541.92	1777.92	777.373	1628.58	1441
909	M181T61	181.052	1.01987	1618.86	1580.97	620.466	2160.47	625.632	1551.05	1657.2	618.145	1866.79	1121.58	585.533	1046.68	581.332	1040.14	532.604	722.443	809.828	485.135	576.227	855.82	1759.66	1304.57	1389.28	1643.07	1530.42	2245.62	1738.16	1679.9	1562.54	1712.16	1799.44	1914.09	1478.1	1480.31	1620.54	1637.5	1797.45	2212.17	1916.27	1793.54	1520.66	1584.06	1159.04	1719.47	1171.65	1218.45
910	M181T198_1	181.048	3.29883	1574.54	1059.57	733.72	770.187	1129.24	1478.36	982.532	1199.54	1380.67	1310.63	562.307	509.76	832.439	695.695	447.914	462.488	462.21	526.861	477.301	666.914	1486.03	1482.85	535.843	415.666	557.236	427.03	1811.28	1960.43	706.068	789.329	17987.3	576.442	488.686	16781.6	16562.8	17766.8	15829.8	582.044	435.089	17463.8	481.625	5325.96	875.284	620.62	715.015	892.616
911	M181T239	181.083	3.98248	1419.58	3177.62	2296.07	1456.2	1660.17	2088.83	2052.51	1731.25	1629	1128.16	926.455	2045.75	2316.98	1754.79	1137.78	2615.84	2463.69	2206.94	2230.95	821.656	3137.76	2941.76	2863.84	2565.98	4216.23	2928	2962.23	3524.49	3159.2	2960.2	1375.47	2158.2	2168.12	2152.46	2015.46	2235.17	1958.49	2135.37	2395.98	2148.09	2211.61	1549.05	2342.38	1346.92	2283.16	2451.29
912	M181T319	181.085	5.31252	1277.28	1696.95	2300.71	841.003	1135.39	1045.03	674.661	2275.87	2321.6	2064.66	1431.32	2166.46	1274.11	1257.17	1188.04	2533.25	1113.87	2308.91	2649.8	2622.47	1014.18	3163.59	3665.94	2688.61	2998.56	3003.23	2961	1152.05	4120.74	3155.03	1179.41	2408.82	1018.64	1770.86	1122.26	380.523	2351.24	1543.86	683.605	897.383	1341.85	2351.99	2543.36	3193.89	2220.85	2422.55
913	M181T353	181.1	5.88455	843.9	1044.06	1007.11	961.189	1110.06	1073.22	1052.85	883.62	1017.02	1545.42	889.103	1093.18	1147.98	1070.89	827.688	889.952	903.683	998.802	983.288	1072.98	1502.93	1515.13	1769.72	2065.42	1502.08	1691.13	2047.61	1448.02	1960.46	2000.15	1353.45	1173.99	1445.19	1191.48	1219.37	1454.4	1410.82	1340.51	1238.67	1194.22	1289.68	1111.49	982.414	1400.33	1082.2	1474.69
914	M181T198_2	181.104	3.29905	867.821	594.644	983.585	664.44	615.499	777.282	527.336	1110.06	990.053	935.173	488.547	530.898	666.497	529.882	599.845	327.159	630.418	686.429	456.093	631.68	1301.23	1294.72	1555.23	1368.9	1263.91	1460.07	1599.07	1634.84	1437.5	1781.16	17914.3	19280.1	18306	16938.2	16253.3	17647.1	16043.6	17461.3	15595.5	17522.4	4143.74	5186.57	4111.68	5017.46	5293.06	4839.26
915	M181T334	181.122	5.56428	26864.5	28383.2	25127.8	25300.9	25476.8	24281.6	27756.7	25411.7	24601.7	25818.1	35727.4	34217.3	33814.8	34112.1	33129.5	35368.1	36128.7	37324	33790.7	34648.6	41678.9	39517.3	61599.7	44148.1	46774.3	40809	42888.8	41219.6	44882	42991.9	20258.3	24292.9	22567.3	20856	22281.9	22454.7	21941.8	23347.1	23506.5	22492.3	27199.7	28654.1	26926.4	30722.2	29147.1	30721
916	M181T226	181.121	3.7694	3098.52	2873.37	3902.29	2621.06	3108.69	3747.87	3678.19	3163.22	3347.53	4272.5	5312.04	4442.44	4655.76	5313.79	3200.79	5189.29	4188.63	3560.63	4462.01	4808.05	7497.64	7585.32	7486.45	8498.19	7533.7	8051.73	12782.3	7242.43	9240.49	8541.81	3901.47	2884.23	3442.19	2975.56	3572.62	3129.65	3501.22	2894.32	3029.36	3355.87	5371.98	4328.43	5805.08	5202.37	3984.55	4839.47
917	M181T376	181.122	6.26393	14203.4	15942.3	17332.9	14249.2	13186.3	13213	14619.5	14595.8	15072.2	14763.9	5663.75	11041.7	7727.79	9160.32	7192.75	7483.02	8545.16	8063.76	9541.14	7504.97	15571.9	9642.85	13350	9064.49	13197.6	14104.2	14126	14049.3	17479	13049.3	3458.68	2709.69	2829.98	3174.67	2290.97	3751.78	5842.71	2459.22	7609.51	4517.66	6798.45	14159.3	9230.3	7836.75	9793.15	11132.8
918	M181T470	181.158	7.83466	3795.3	6311.54	3778.08	2073.31	3490.83	3251.29	3917.24	3674.12	2280.99	1731.24	4923.47	3409.78	5852.13	4852.84	4479.22	3443.16	2083.74	2485.08	2025.81	4093.19	7412.8	2083.11	2463.81	3540.7	4775.73	3840.92	4232.46	4166.3	1729.74	3996.25	4503.36	5920.88	2065.43	3366.08	3368.67	3874.28	3220.98	6142.74	1662.92	3244.69	5542.09	2954.73	2112.38	3606.1	5159.31	7568.51
919	M181T304	181.158	5.06158	2343.03	1439.45	1390.15	2249.35	1084.82	1420.3	1305.62	1278.03	2536.92	1321.16	2161.14	1072.92	1120.05	1183.36	1167.86	1182.28	1113.12	1278.14	1047.53	1036.7	693.656	1181.52	835.005	1250.5	627.603	711.466	1226.64	1284.74	715.163	1111.69	3918.86	3831.14	3399.67	3418.67	6606.06	3357.31	3586.97	5487.46	2769.58	3457.71	1807.46	777.149	1463.37	1797.41	1667.56	1613.35
920	M181T380	181.157	6.33151	1467.1	2499.32	3583.93	505.084	8349.99	4628.61	953.139	6141.84	2760.38	1905.26	1781.43	1210.89	1267	3738.08	2715.01	2231.36	2130.53	1508.47	1619.43	3630.12	2097.54	2188.84	3123.12	2661.31	1956.11	3243.19	2192.8	2635.7	4014.05	1882	15198.3	9057.83	9237.72	9279.99	9631.23	9735.82	9163.12	11108.6	10231.4	8067.52	2944.62	3666.53	2192.79	3888.83	5556.64	7965.26
921	M181T323	181.158	5.38432	922.271	1062.81	2047.35	666.606	1571.17	1386.13	1564.8	1457.21	886.054	595.956	616.288	842.291	1189.78	937.399	1279.15	1003.88	1310.68	965.822	1073.68	1419.36	1573.91	1805.75	1281.12	1306.57	665.413	1221.49	1499.42	1368.08	1109.18	1342.32	2143.15	2036.98	1772.78	2159.72	2492.78	2111.29	2258.31	2285.92	2292.25	3638.81	1199.22	1265.41	1524.43	1839.52	1201.69	1889.08
922	M181T389	181.194	6.47504	19339.2	22779.7	10815.8	19195.7	23423.7	21350.9	23283.2	8957	21147.3	16969.1	5248.94	4549.06	4600.53	5612.05	5119.58	5607.89	3544.38	1994.79	5951.37	4102.91	9428.19	10698.4	8016.44	9607.23	10792.7	8445.15	11093.5	9277.31	10368.7	10619.9	8808.95	11650.8	9992.62	10039.7	11292.3	5806.62	10344.6	10607.5	5635.74	8803.04	4344.77	11331.9	8654.6	22735	10314.6	18007
923	M182T333	182.062	5.54659	942.255	825.078	1063.07	912.253	971.219	927.848	1055.21	1072.94	1082.83	907.515	1069.16	688.739	1043.45	1209.51	867.769	925.914	845.827	1131.22	917.628	767.439	1168.84	913.745	1098.09	1325.65	550.507	661.724	1027.52	829.147	772.463	869.045	1052.92	887.566	752.218	1058.02	652.824	915.577	1202.31	884.292	3256.28	668.262	1049.48	773.935	1047.76	1148.79	890.884	701.279
924	M182T70	182.08	1.15875	4269.91	5375.73	5270.2	6016.83	5171.3	4338.03	5279.68	4578.13	5773.87	5515.35	14445.6	16190.4	15215.7	15955.3	14588.6	15584	15193.6	13904.6	15868	17013.9	20964.7	21657.9	18629.7	22494.8	22025.7	19634.7	20123.8	17971.7	20673.5	18776.9	14849.8	14695.5	14344	13394.8	13287.1	14199.2	14780.8	12665.2	13514.3	14193.6	15163	12222.5	13039.1	14241.3	13173.4	12495.8
925	M182T160	182.079	2.66465	2564.26	3642.64	3962.39	3144.4	2966.83	2722.96	3664.94	3302.96	4286.61	2959.43	1810	2011.06	1975.17	1781.6	1824.43	1646.57	1599.92	2047.3	1703.92	1634.75	4515.83	4853.36	4540.61	5051.16	5108.53	4528.74	5160.67	4479.42	5049.18	5476.58	1943.74	1805.39	1681.18	1479.13	1953.98	1569.12	1581.2	2080.26	1567.5	1715.38	1949.34	2154.57	2291.11	2644.39	2709.86	2640.37
926	M182T98	182.08	1.6264	4363.35	5317.68	5156.03	5017.81	4607.25	4605.33	4812.86	4434.09	4780.26	4877.16	13801.1	17202.2	16990	15582.6	13484.2	15952.9	17474	16144.7	15052.9	13907.9	22490.3	27408.4	21627.1	24350.7	21594.6	20039.3	23805.4	27539.8	23771.9	24489.3	14987.6	18364	15122.9	14763.9	19871.2	14548.3	15025.6	17017.5	17808.4	17335.4	8463.25	11652.4	10940.9	11868.9	11060.9	11843.6
927	M182T262	182.106	4.36632	1323.99	1388.6	1058.55	1329.97	835.639	1260.06	1524.96	1367.89	1770.09	1172.6	253.777	287.327	392.521	390.413	328.896	856.479	422.501	862.559	936.724	390.377	583.429	365.797	671.493	527.894	1063.18	936.432	411.14	1185.79	509.008	594.533	1094.52	981.236	977.838	1136.6	977.603	1428.67	669.242	1336.61	1025.08	1469.18	378.94	585.21	383.483	430.151	464.739	521.541
928	M182T334	182.125	5.56368	3377.22	3530.6	3131.47	3099.15	2976.78	2795.02	3323.7	3229.55	3067.7	3171.15	4435.71	3821.56	4035.81	3886.01	3755.78	4156.95	4301.13	4414.12	3938.33	4545.2	4791.94	4903.99	5357.9	5310.24	6020.34	5480.7	5319.97	5613.75	5192.5	5638.27	2692.27	2966.95	3101.07	2935.09	2857.04	2656.95	2892.15	2766.93	2983.07	2739.54	3810.56	3133.88	3496.49	4400.32	3483.79	4024.49
929	M182T269	182.153	4.4778	788.676	980.964	840.227	663.98	850.894	1157.58	1091.22	950.626	594.582	1083.71	982.176	1072.18	1312.48	577.882	957.267	968.467	1371.49	801.967	1088.64	1105.05	1037.94	499.044	738.163	544.839	635.1	962.178	822.748	1279.39	564.679	632.571	1198.72	994.861	845.775	1195.11	1048.1	1273.22	1145.36	1043.37	1008.65	1310.66	1201.77	807.923	1068.5	1309.7	1356.7	963.553
930	M182T237	182.189	3.95144	842.147	831.087	1265.49	1001.17	979.8	808.48	653.793	931.546	767.991	651.154	1072.2	1071.67	721.773	1134.29	1034.04	987.577	1266.25	1009.96	859.504	828.22	509.459	1045.36	641.424	820.6	854.92	959.835	883.666	974.82	792.177	813.918	1707.87	1098.21	1338.53	1280.02	1593.51	1445.84	1539.7	1284.21	1342.42	1307.82	1778.51	1622.65	1602.43	1586.29	1842.24	1424.36
931	M183T488	182.961	8.13303	4659.28	5122.17	7033.6	4542.15	4751.56	5887.31	5923.86	6561.42	5103.38	5581.07	4991.84	4507.79	5703.68	4224.1	6356.01	5166.91	4890.23	4816.89	5355.09	5939.21	5057.63	4525.38	5036.2	5097.76	4313.31	4774.83	5058.27	4501.4	3876.07	5522.96	4323.52	4522.65	6174.77	3713.91	3966.84	4378.22	5223.28	4770.45	4477.58	4158.28	7913.88	7365.23	5835.16	4805.41	4080.42	4344.09
932	M183T43	182.962	0.72	3851.52	3790.26	4152.72	1046.34	3956.2	767.12	1007.5	3779.27	961.744	3732.58	3891.02	776.552	3869.26	3797.57	3836.61	888.258	3726.16	959.677	4028.76	3795.39	918.367	4095.07	3960.45	4026.33	3775.6	3777.8	3751.44	3866.98	4128.37	3749.77	2472.57	2909.79	2671.28	2336.66	3182.92	2676.68	2462.17	3076.91	2940.99	3000.67	1307.9	1075.6	1286.74	1250.6	1471.24	1027.25
933	M183T39	182.984	0.6431	9642.47	12417.8	8773.68	9337.12	14440.9	6565.12	8275.39	5579.7	8512.53	10498	12882	7641.36	9004.8	9565.78	8445.45	14597.9	25180.8	11005.2	3771.69	8152.02	8216.12	10339.4	13683.7	12246.9	14094.8	11591.7	13078.1	8127.96	5521.16	8636.79	3002.81	12442.6	6746.84	14578.6	11277.4	11665.2	13822.6	13987.3	10351.1	13655.6	14078.4	17448.2	13411.1	13203.4	7048.92	14085.7
934	M183T164	183.064	2.73598	686.69	1111.32	664.849	681.943	1300.13	799.852	807.296	588.638	882.087	654.53	833.742	826.467	581.923	931.788	846.72	6083.7	955.054	664.855	863.217	896.83	359.63	5858.57	779.234	5654.91	5866.74	5964.06	5641.8	6496.62	5892.2	877.857	1052.88	564.798	1541.79	764.469	557.959	1442.31	573.561	636.138	1334.5	660.228	5466.05	599.604	816.969	618.593	684.749	740.025
935	M183T346	183.064	5.77173	545.296	586.683	6368.86	466.88	6032.04	708.537	567.189	6369.19	5434.36	697.037	5536.18	499.751	5897.2	5422.31	5849.92	880.645	465.962	753.532	456.992	6064.92	428.974	375.475	509.438	799.298	660.724	366.522	547.129	368.255	5954.82	5974.36	493.375	411.136	6323.4	567.142	584.033	385.208	537.075	6340.01	6004.11	534.157	733.369	681.096	352.364	5815.34	543.196	687.501
936	M183T366	183.08	6.10002	19839.6	13669.3	13011.2	12445.5	19526.4	20965.1	14077.5	12481.8	14220.1	21040.4	14671.1	14709.4	26353	13581.6	15068.2	14652.6	15781.2	21144.7	13727.4	17241.3	40047.5	15361.4	13861.4	13177.2	18079.8	31183.5	13152.4	13319.6	12968.8	14338.4	24527	11962.4	13953.1	11477.6	21121.5	11065.6	13165.8	14847.3	14649.4	14621.9	13130.7	12245.3	22519.8	11496	16841.1	15925.2
937	M183T224	183.101	3.737	1779.5	9199.61	625.973	10593.9	1950.49	8557.81	8558.4	1595.42	10203.1	9071.71	7417.8	8216.84	1358.44	8154.45	870.52	8559.1	8349.97	1492.05	8139.81	9233.14	7705.39	6055.22	7232.87	7606.39	6572.22	7259.99	6934.69	5738.02	14232.6	7123.7	5855.92	5180.41	5733.6	5075.3	5537.05	4984.77	5980.8	5544.86	5401.27	10288.2	2966.38	5657.64	3711.49	4333.38	3279.36	6449.53
938	M183T298	183.116	4.96887	9204.02	9886.63	9463.05	9825.16	9529.06	9564.24	10040.4	10073.3	9793.56	9302.39	9226.01	9972.26	9868.87	9650.68	9692.58	9941.93	9621.34	9611.76	10136.5	10130.8	9504.85	889.969	1366.31	9187.61	1200.98	1474.01	1202.65	1196.95	1409.95	1045.76	1863.1	1454.74	1245.71	1063.22	2247.83	1960.7	1489.28	1845.68	2032.48	1844.51	9730.55	942.624	935.345	2343.89	1075.45	992.422
939	M183T409	183.137	6.82287	20241.4	20371.5	3514.61	6318.65	7217.82	21375.8	20758.4	21558.3	20467.9	21735	20095.9	19651.7	21955.3	21892.2	18784.3	21939.1	20691.1	21068	1204.28	20008.4	14094.7	10599	6234.71	6176.01	6989.14	5924.74	6779.2	11781.3	11687.4	6513.6	4211.52	5445.98	20656.2	7640.53	20075.2	21914.4	5182.82	10538.5	5925.01	20507.7	18355.4	5089.14	5755.54	3903.67	20442.9	5482.2
940	M183T239	183.137	3.97982	7113.19	7093.41	633.889	7422.56	7148.59	6618.23	7637.08	6952.9	6510.22	6778.92	6387.54	7619.96	796.517	755.726	7504.23	7484.38	684.513	7089.32	7719.13	598.689	1106.47	1381.32	1239.03	1696.98	1760.63	1528.29	1469.5	7276.58	1814.18	6713.62	2603.05	2501.57	2337.15	4416.27	2323.26	2341.54	2457.81	2453.63	2869.26	2168.87	6679.18	1419.01	2222.65	6748.69	7393.35	6934.24
941	M183T385	183.136	6.42276	11899	12402.4	12394.9	1107.82	10797.6	12180.3	11695.6	2019.92	3319.51	13347.4	2019.16	11082.1	1487.85	1653.13	2256.3	2485.67	11967.9	12719.4	12717.2	12578.8	6059.94	10738.2	5028.7	11447	11440.2	1274.74	11367	3419.72	5480.69	12217.5	5666.84	3327.28	4671.91	5339.16	3854.17	7398.48	10149.4	11793.2	7328.66	5130.04	10810.2	2598.07	9529.27	13037	11702.8	4032.41
942	M183T325	183.137	5.41645	5594.72	4755.14	3355.67	3653.56	2925.79	5248.64	4986.55	3837.57	3384.49	3797.62	4249.22	5086.82	5141.98	4586.19	4658.91	4698.83	5206.04	5255.79	4467.92	5162.84	4564.06	5259.59	5882.46	4634.59	5180.11	4012.8	3864.75	4000.59	4107.25	4052.36	1934.01	2347.01	1827.51	1033.82	1996.64	2139.45	1780.72	2503.74	1835.78	1768.93	3781.08	2948.43	3270.65	3529.46	3206.99	5976.36
943	M183T397	183.174	6.61477	1570.68	1777.84	1035.76	1836.53	1664.2	1506.01	1975.15	1025.15	1447.23	1437.34	1652.46	2368.09	2214.49	1442.94	1907.2	1169.74	2054.44	1942.98	1562.29	1476.82	1634.11	1982.46	1586.46	1378.85	1743.72	1452.33	1353.62	2399.59	1725.13	1259	5979.55	6799.03	5978.19	7224.24	5766.17	6727.71	7077.32	6517.41	7040.93	7437.03	3291.88	3604.5	2241.6	2596.24	2656.6	2402.07
944	M184T490	184.002	8.16283	3532.34	3551.59	4309.3	1760.8	4314.1	3616.39	3442.73	3931.98	3860.42	3746.47	3785.98	3115.09	3718.96	3724.67	3456.13	3353.58	3358.12	4251.74	4026.58	4353.31	3170.12	3909.53	3796.73	3894.1	3421.88	3787.45	3479.68	3342.13	3554.43	3604.35	4012.27	3747.36	3180.72	1724.81	3969.96	3233.46	3937.67	3249.55	3948.55	1988.86	3528.07	3400.62	3285.05	2048.47	3671.64	3935.53
945	M184T523	184.002	8.72322	614.951	347.863	332.881	781.1	299.377	654.685	298.411	228.087	301.354	314.817	311.253	539.8	378.31	347.65	997.314	363.279	329.528	357.439	409.371	343.372	383.429	315.68	326.57	311.132	329.064	347.839	372.015	365.58	381.579	382.67	345.416	483.913	724.186	318.749	564.847	340.958	327.764	324.36	470.862	306.95	335.22	328.308	567.324	601.434	290.976	337.539
946	M184T488	184.027	8.12593	1591.28	685.368	752.829	618.188	802.716	769.694	315.663	751.369	2287.27	456.407	786.859	649.078	2016.36	1996.05	670.98	681.109	590.338	658.19	529.486	764.014	768.866	2051.2	774.272	1985.81	2041.98	525.319	552.443	2144.66	2205.01	474.263	1981.53	666.565	2264.03	510.064	854.053	551.74	356.318	758.196	608.754	431.741	1747.14	2479.76	2037.24	729.272	866.549	2381.54
947	M184T56	184.063	0.926608	3213.15	3181.71	3270.4	2751.32	2931.82	3251.84	2097.57	3117.74	2823.02	3509.35	710.843	930.177	783.326	830.823	729.06	745.178	772.172	1064.5	781.629	433.062	5710.56	4864.43	5103.19	5059.41	5247.97	4891.46	5048.17	5000.3	5601.26	5184.59	1966.18	721.521	730.869	319.867	2248.69	2038.61	708.843	2290.6	698.586	648.399	2340.77	2372.9	2307.84	2239.1	2261.39	2426.44
948	M184T299	184.093	4.98045	2799.93	3181.84	2464.85	2584.77	2847.24	2809.09	3636.97	3152.87	2973.21	3017.7	1568.01	1505.17	1384.15	1438.49	1566.52	1526.17	1540.65	1699.62	1434.15	1461.97	18585.4	18115.7	18209.7	20731.8	18635	17594.1	19409	19787.4	19278.4	19294.7	25680.6	26094.2	24521.9	24359.5	24307.5	25737.2	26624.5	25663.6	24852.3	29116.1	15311.1	13604.7	14393.6	15290.8	17074.9	15948.9
949	M184T161	184.096	2.68862	1570.57	1250.31	1313.93	1155.8	1266.88	1544.5	1388.37	1197.59	1514.75	1388.48	783.354	757.162	651.103	680.276	705.758	644.341	871.53	642.366	653.772	627.325	792.707	530.984	689.922	516.072	448.397	452.886	548.736	575.247	927.062	584.835	347.336	464.931	520.58	475.349	385.805	497.174	538.127	405.528	1178.06	376.26	653.191	726.833	728.005	732.91	646.234	633.49
950	M184T283	184.114	4.71102	5031.35	5112.52	5420.77	5333.66	5741.62	5259.32	5577.76	5843.91	5356.66	5067.75	5195.92	5013.37	5008.99	4862.23	5857.78	4797.71	4768.05	4979.93	5299.91	5454.71	4823.62	4383.83	5025.17	5065.72	4711.07	4619.74	5311.53	5296.72	4634.82	4980.56	5627.77	5231.72	5378.97	6247.47	4792.6	5733.3	5792.28	5343.9	5506.05	5020.05	6641.37	4760.39	4890.94	5593.47	5763.18	5649.05
951	M184T220	184.132	3.66437	809.404	877.75	1117.23	872.52	678.446	853.374	725.927	1006.7	816.95	546.886	1912.42	1474.19	1696.16	1341.6	1729.18	1513.17	1792.59	2119.87	970.807	1371.79	3101.48	2677.63	2351.95	2806.5	2882.86	3559.71	2946.02	2657.09	3105.62	2817.65	1066.26	744.399	735.711	777.802	727.524	490.755	543.863	794.325	607.918	566.626	1212.77	1189.45	913.709	1100.66	1443.08	1393.38
952	M185T299_1	184.594	4.9854	484.8	598.013	730.373	537.136	786.931	385.098	649.45	656.305	559.999	624.666	62.1805	39.0533	63.5017	68.5343	91.4199	61.5243	96.7329	33.6733	66.1028	58.889	4477.36	3442.33	4944.23	4644.34	3992.29	3046.58	3762.01	4975.79	4001.97	4173.96	7387.46	7542.37	4002.03	6221.35	6404.99	6443.6	6777.52	6364.76	6339.15	5658.67	2922.6	2918.1	2717.11	3002.48	3378.04	3387.92
953	M185T488	184.884	8.13117	1652.33	2081.11	2299.88	1829.45	1851.37	2107.07	2412.04	2023.52	2310.82	1873.21	1945.79	2086.24	1933.55	2139.21	2028.09	1822.93	1578.79	1817.82	2145.96	2603.98	1843.95	1697.06	1561.46	1703.87	1816.4	2486.77	1663.69	1831.8	1934.31	1829.86	2113.69	1527.11	1782.19	1816.61	1713.18	1550.71	2145.47	1555.75	1899.17	2391.91	1820.7	1365.32	2385.66	1655.5	1806.16	1653.26
954	M185T487	184.985	8.11617	20944.8	20239.9	24121.1	22841.5	21295.9	23427	24019.3	22327.5	22523.6	22266.8	20255.8	21884.4	22710.2	24716.7	22180.7	21785.7	22016.1	22181.7	22025.5	23339.4	20915.6	21484.4	20663.9	22213.4	20722.6	22121.6	20418.9	21053.1	20708.5	21941	20365.6	20221.8	21180.8	21051	22759.6	22650.3	22356.2	21859.1	22230.7	23040.8	21486.8	19813	19863.9	20945.2	22147.8	20918
955	M185T108	185.041	1.80108	1580.17	2096.22	2536.36	1780.21	1558.83	1741.32	2103.79	2611.34	2109.36	1722.63	989.906	607.16	547.642	1023.29	933.93	576.672	535.033	591.057	504.993	491.34	2983.87	1816.23	1878.59	3191.9	2865.48	2894.6	3685.02	2241.89	2401.29	3312.64	1388.24	782.948	674.575	596.863	1139.4	724.7	898.822	961.312	961.423	936.449	1207.65	1023.37	993.1	940.735	1221.52	986.06
956	M185T299_2	185.096	4.98921	24280.7	25847	30309.7	27971.9	500.994	27983.4	27724.4	28611.2	28890.1	26450.1	23156.3	26808	27016.3	29843.8	28642.9	26862.5	26461.6	28972.2	26215.6	25963.7	1978.28	2753.98	23965.2	362.183	1762.65	698.366	1380.54	1123.96	741.403	1972.4	23577.7	2491.3	2056.86	1651.1	738.734	1426.86	717.125	1948.46	2053.03	1016.35	1130.18	1177.65	405.702	1112.01	1264.12	1299.38
957	M185T262	185.114	4.36872	92190	94017.9	93673.4	95355.6	91653.3	96248.6	103281	97749.7	106211	96090.8	49840.8	55704.9	58656.4	56403.4	65099.8	80911.5	69510.7	80544.9	84395.4	65738.8	61269.9	59915.8	61242	60213.1	83295.4	87206.8	77251.5	81733.1	68005.9	74317.2	85921.6	83488.9	70497.2	86867.4	78932.8	81871.6	81569.4	89208.6	87387.6	95461.9	69451.8	60262.7	62490.4	73131.1	74283.5	77277.6
958	M185T474	185.114	7.89723	96888.4	131438	92747.6	132416	126108	155251	93502.5	97703.2	87878.1	92495.2	78870.9	93109	93305	98350.5	97560.2	93125.4	121008	106835	93889.4	87367.5	72840.3	80364.5	90135.6	117639	117273	82023.4	88344.7	73403.8	89970.4	84259.2	84892.5	83241.5	93967	109491	91573.8	78948.4	104385	103194	110190	120443	83723.8	74207.8	81788.2	144194	116007	95466.5
959	M185T306	185.153	5.095	4642.88	5125.14	4710.91	4642.92	4455.53	4486.2	5085.97	4400.09	5019.67	4829.4	6499.08	7093.72	6888.24	6649.36	6876.97	6258	7411.14	6770.04	7173.95	6937.19	8064.51	7720.54	7202.66	8105.86	7180.55	7807.19	9406.22	7570.85	8492.39	8091.63	3910.45	4255.05	4269.29	4377.61	4409.39	4049.29	4652.45	4750.18	5000.16	3676.79	4627.68	5805.04	5675.61	6561.74	5778.64	5461.98
960	M185T377	185.153	6.29083	881.156	2172.64	940.049	1184.46	1384.58	1308.79	1140.4	2020.63	1721.18	1199.71	1501.44	1186.24	1256.9	1059.82	1692.38	204.709	1103.48	1815.19	1852.36	1693.65	797.732	437.501	862.163	608.923	1002.06	995.477	691.755	580.844	910.37	922.647	1254.18	1759.98	3155.08	2017.98	1860.48	3061.71	1561.8	3298.04	1758.51	1471.09	2212.22	1705.58	1744.29	1964.98	671.274	1453.2
961	M186T487	185.987	8.11788	1630.22	1081.66	1322.1	1193.14	1400.33	1302.2	870.425	1788.26	1806.6	1323.84	1445.32	1312.16	1527.11	1089.55	1168.28	1329.34	1607.61	1308.84	1630.49	1630.53	1076.14	1273.2	1301.58	1374.84	1279.62	1180.97	1370.15	1257.94	967.177	1689.82	1251.25	914.206	973.323	1352.07	1451.52	1551.62	1396.36	1215.42	1408.9	1541.8	1268.53	1679.77	1647.14	1317.33	1479.29	1494.8
962	M186T53	186.015	0.876292	520.21	589.148	580.089	763.487	429.263	641.389	485.06	732.152	584.899	455.137	1386.06	1409.56	1474.88	1235.08	1305.47	1128.65	1377.33	1625.56	1399.89	1287.13	1520.12	1347.18	1792.24	1528.44	1516.58	1659.91	1747.45	1416.22	1590.34	1775.65	1348.07	849.694	1484.14	1361.73	1259.66	1253.86	1268.64	1389.23	1199.45	1398.58	1326.47	1255.64	1047.98	1324.98	1287.24	854.904
963	M186T236	186.043	3.92565	522.323	431.821	512.234	371.603	524.465	534.118	583.124	447.994	467.914	484.303	17.9639	28.5123	27.4178	18.4355	9.08119	27.6508	39.3498	11.5708	19.058	26.8328	111.107	53.2406	109.389	84.3105	80.0923	80.8157	172.934	123.944	71.0878	31.3014	4899.1	5266.63	5369.47	5022.03	6152.4	5191.72	5682.16	5691.23	5543.99	5447.41	761.686	967.516	804.785	905.5	934.456	901.022
964	M186T58	186.075	0.965883	969.377	1090.14	993.293	1269.06	1221.71	1379.1	1146.07	1624.96	1125.39	1433.57	1390.59	936.419	1091.96	852.787	985.368	799.612	972.351	737.699	855.571	707.39	817.1	917.977	825.259	932.016	828.963	832.304	874.917	827.471	820.831	1306.93	2086.13	841.282	1247.56	1247.15	1424.4	995.072	976.593	1094.71	1523.16	703.057	907.017	869.02	746.829	604.573	799.655	736.436
965	M186T69	186.075	1.15814	1187.13	1153.81	1503.67	1300.08	1466.91	1229.18	1247.5	1574.62	1098.86	1519.74	1556.44	1775.72	1363.6	1610.77	807.613	742.844	1416.98	1686.72	1525.37	1321.51	828.281	533.077	582.001	516.083	1269.44	1089.13	1097.68	731.541	526.086	1284.32	1142.6	637.089	483.323	1040.5	1433.52	796.965	1375.47	1154.26	1284.24	1024.01	1228.35	851.236	906.548	1150.28	690.819	791.29
966	M186T262	186.117	4.36808	8409.58	8987.7	9994.53	9234.89	8799.49	9902.12	10166.2	9035.17	10394.3	8559.06	5235.06	5409.21	5910.85	5479.56	5884.59	7924.03	6488.16	7943.3	8128.51	6650.96	6436.53	5193.03	5999.8	6797.03	9993.89	8230.54	8061.43	8158.81	7068.61	7142.54	8102.88	7468.38	6949.83	8451.86	7796.57	8394.37	7884.88	9244.83	7297.92	8117.15	6465.73	6037.45	8228	6804.82	7758.31	7242.94
967	M186T68	186.112	1.12765	541.32	1678.16	1307.89	650.505	1755.51	751.901	1056.93	772.802	733.135	1184.96	1244.86	1552.86	1363.23	1198.27	1144.81	1152.58	1013.27	1412.39	1335.12	1335.11	523.354	1221.04	739.335	737.203	1034.03	457.465	664.298	772.653	1462.29	1160.13	1279.33	663.321	1367.49	789.687	1516.99	609.414	1751.04	683.416	1530.04	1105.65	892.414	622.985	879.407	890.802	1124.52	1223.46
968	M186T233	186.148	3.87945	1321.38	1232.21	1714.99	408.508	1645.35	1489.08	1416.84	1480.82	1417.06	1494.22	426.005	463.32	450.428	441.28	1153.72	1168.42	583.053	551.694	1227.12	568.961	751.366	762.734	1006.88	759.638	1104.27	884.409	1264.5	1133.14	923.239	1211.79	964.168	460.248	506.158	534.658	1084.27	517.968	992.983	655.652	699.052	438.832	1054.28	573.755	872.525	534.233	579.25	1443.34
969	M186T261	186.148	4.34992	777.204	617.1	9688.49	635.961	470.767	687.832	9940.59	695.992	710.515	597.624	4331.45	5106.64	667.717	5080.55	612.399	652.412	609.15	385.595	7863.49	881.742	409.303	4827.11	5904.92	6685	664.103	7874.41	656.194	8050.39	6994.84	7041.44	675.024	13681	13491.7	595.584	13960.2	612.418	623.752	568.284	510.12	14437.3	1085.91	752.22	538.793	8305.38	664.077	659.242
970	M186T306	186.156	5.09448	578.848	552.614	690.103	654.718	513.641	510.393	670.746	682.765	626.381	552.454	911.913	876.871	788.31	732.367	902.985	1041.81	717.901	854.57	888.503	887.389	1078.69	1088.44	935.152	1157.04	1154.11	1201.03	1160.98	924.85	1173.93	1282.06	695.638	487.677	607.316	620.417	539.456	519.205	444.988	431.942	468.325	449.871	745.209	776.392	710.331	622.143	876.969	657.27
971	M186T323	186.221	5.37652	4970.26	4257.38	3675.46	4414.44	5378.85	4681.94	5658.32	4538.33	5169.9	6178.48	5293.92	4610.94	5588.22	4486.12	5330.03	4311.5	4999.6	4682.44	4424.16	4926.75	4540.59	3936.3	4095.46	4476.46	4037.47	4421.7	3899.74	5040.36	4780.44	5329.82	4162.46	4788.35	5494.65	4668.99	4429.86	4488.75	5536.23	5370.01	5450.2	5072.42	5244.91	4000.43	5242.59	4911.46	6361.22	5416.77
972	M186T269	186.221	4.48738	1110.16	1246.48	1504.12	1009.94	1161.44	1123.91	1427.71	1124.53	1036.22	1009.35	1102.06	1355.09	920.817	1285.58	1349.75	912.15	1286.69	1057.12	1250.01	894.141	595.718	944.403	1179.03	1070.58	1046.48	1097.97	933.849	1249.21	1103.91	907.111	1298.58	1267.29	1389.55	1330.91	1160.72	1226.21	1453.6	1088.55	1303.78	1325.72	1673.46	1139.34	1359.22	1465.52	1012.28	1044.28
973	M187T509	186.955	8.48952	12854.5	8014.85	5371.7	7309.21	2389.8	13957	8821.36	12887.4	13417.6	2510.22	12916.8	13418.9	14773.2	5860.37	13006.9	12636.9	13732.3	13810.5	12505.7	13757.7	5779.69	12992.3	2319.33	13680	1871.54	9840.64	2409.69	12992.4	10406	11236.6	5524.94	2071.39	13841.1	12819.7	9036.46	13762.5	13621.5	10586.6	10945.2	4424.2	10166.7	2236.18	11587.8	5862.1	7782.92	13164.8
974	M187T531	186.955	8.846	1483.2	1589.22	796.361	1499.42	3600.74	1532.23	2072.08	1435.75	1500.51	2546.13	1342.41	1505.74	1548.26	1897.71	1413.12	234.416	1398.02	1539.35	460.356	1474.56	1264.77	1370.93	900.638	1503.44	507.987	1972.37	2483.45	1369.21	2397.07	1334.72	1549.84	1171.3	1482.52	1474.63	1353.32	1465.04	1448.59	1487.86	724.776	1089.55	1203.35	1604.21	1312.95	1108.67	170.585	1415.74
975	M187T487_1	186.98	8.11617	8675.21	8640.26	10050.9	8979.59	9336.38	9689.47	10096.9	8741.93	9415.96	9505.56	8300.56	10235.8	10356.9	8461.31	9365.46	9669.38	9328.27	9992.96	9882.21	9049.93	8765.44	9302.58	8602.47	8999.92	8038.12	8121.78	8967.5	9148.52	8332.83	8244.18	8384.25	9697.59	8792.47	9329.82	9216.41	8307.41	8902.25	8489.35	8803.74	10091.3	9331	8116.3	8591	8752.61	9726.34	9070.12
976	M187T487_2	187.001	8.12398	1283.35	1130.22	1461.99	1318.74	1095.41	1327.88	1209.11	1240.46	1177.56	1450.82	1304.13	964.156	1406.27	8598.11	1171.91	1391.66	1323.27	1269.64	1188.03	1623.08	1149.94	1115.53	1116.31	1093.97	1192.45	1212.46	1146.8	1327.45	1137.54	1106.86	1132.67	976.969	1196.16	1298.62	1277.28	1264.64	1074.84	1024.47	1227.76	1430.52	1086.28	1266.84	1112.59	1329.24	1415.08	1278.31
977	M187T55	187.023	0.92395	7151.46	8340.08	8014.89	7951.42	7419.89	8183.96	7814.84	7332.11	8287.62	7577.37	4526.82	4565.45	4243.87	4664.74	4594.11	4479.77	4791.45	4405.83	5112.73	4795.67	2901.22	2879.44	2899.44	2906.69	2876.62	2626.7	2505.45	2807.9	2913.1	3113.9	1885.77	1574.52	1517.37	1552.5	1656.89	1889.63	1730.13	1618.85	1895.54	1833.06	3507.05	3791.96	4230.13	3770.66	3575.26	3966.35
978	M187T277	187.064	4.62035	18973.5	18850.4	20177.9	18841.2	20537.2	20139.6	20444	20567.9	20639.6	19997.1	19306.4	19792.9	20207.4	20886.2	20976.3	19843.7	19640	21473.3	20514.8	20327.4	18389.5	18242	18134.5	18149.4	19426.8	18839.6	18537.5	20189.3	18968.6	19288.3	19339.3	19745.6	20684.1	18746.1	19967.4	19895.2	20825.8	19198.6	20061.6	19292.7	25947.1	18578.5	18227.4	19016.1	19567.2	20090.6
979	M187T59	187.107	0.9825	1351.2	3001.1	1532.25	1117.29	1332.14	1316.68	1524.22	740.632	1478.37	1838.2	572.264	2442.61	3093.14	2761.73	3253.98	1829.38	3021.29	3170.82	2912.2	3064.15	1430.55	1208.08	1433.06	955.122	1410.91	952.314	2173.87	1642.48	2523.62	2273.37	3756.93	3765.51	3668.21	3701.36	8208.34	4303.73	11475.7	4284.77	4053.18	3941.92	1605.05	1611.12	1838.9	1641.62	3047.01	1795.85
980	M187T96	187.107	1.59767	1473.21	1513.7	1657.72	1614.64	1529.1	1755.18	1653.53	1841.17	1780.44	1831.97	544.946	557.072	1240.83	1610.38	1572.13	419.305	572.053	456.144	1609.64	545.222	626.886	678.93	1454.98	1517.98	543.6	590.741	894.959	903.305	924.487	767.199	2787.62	2353.77	2217.4	2585.57	2482.93	2232.41	2496.79	2973.22	2552.01	2317.94	1419.73	852.974	861.799	967.543	955.892	910.869
981	M187T174	187.108	2.89483	3789.74	3978.56	3991.01	3804.68	3634.15	676.325	4316.93	3907.53	791.913	3177.28	6174.56	811.221	5610.42	1198.48	1082.18	7328.58	1388.17	7523.83	949.836	6620.02	16144.4	938.69	16304.1	954.777	1427.52	14215.5	1004.94	1003.75	1277.31	1279.14	967.077	451.704	16393.8	14222.1	980.031	745	1300.39	605.562	833.231	891.185	850.788	889.609	10333.4	925.615	1005.7	553.883
982	M187T356	187.111	5.94067	1505.72	1730.63	1573.45	3701.11	1689.25	1671.58	1561.77	1719.38	2512.74	1648.23	1582.58	2762.46	3019.74	1724.38	1761.9	2503.51	1769.04	3031.73	1870.75	2475.08	1575.98	3328.08	1852.65	1539.91	1910.4	4035.23	2077.12	1941.73	2497.95	2106.65	1593.48	1630.94	1756.97	1329.67	1904.06	1802.86	2651.06	1550.7	1834.3	1472.9	1676.67	2607.95	1808.09	2216.8	2664.21	1356.54
983	M187T192	187.111	3.20632	4044.63	4217.73	4632.47	4493.92	3862.26	4307.75	5191.66	4322.79	3596.3	4137.24	4461.28	4154.22	3074.92	4072.14	4261.6	3483.14	3853.69	6046.22	3017.8	5009.24	3543.83	3799.89	2701.47	3677.02	2683.18	3816.35	4185.91	4332.96	4153.78	3903.88	2906.12	2990.22	2769.09	3252.16	2400.57	2217.94	2534.63	3286.63	2594.09	2643.87	3616.66	2987.64	3548.52	3018.83	5287.46	1627.16
984	M187T263	187.111	4.38219	2305.51	5116.75	1992.54	1426.21	2380.38	1964.95	2172.55	2066.97	2041.92	1869.32	2611.87	1616.25	2054.72	1650.65	1349.93	2009.28	3011.92	1965.41	2007.7	1884.4	1567.81	1553.11	2061.7	6056.04	606.093	2041.91	3258.45	2017.8	2393.09	1338.22	3463.66	3223.45	753.825	2327.23	2165.14	3987.33	987.977	3424.93	572.792	1109	1089.04	4778.61	1308.01	861.994	1931.62	1871.84
985	M187T302	187.132	5.03955	1143.81	2195.76	6265.43	1230.4	1129.69	1119.98	1995.21	1098.04	1395.65	1158.82	1685.37	1679.11	2942.72	1675.63	1619.82	2560.7	1931.78	2679.36	1865.2	1812.92	5904.21	6124.56	7085.3	6314.63	7440.9	6621.62	6839.48	7182.98	7150.27	6936.24	7826.98	1272.04	1528.89	1275.35	7290.54	1305.87	7569.52	6801.9	1404.27	1046.5	1320.36	884.099	1120.51	1217.57	1168.5	1386.09
986	M187T328	187.132	5.47473	4203.23	895.788	4109.98	4463.94	830.731	3900.31	481.953	1275.9	4084.75	4113.69	3632.51	4085.06	1012.6	824.501	936.195	4363.88	809.044	4904.02	4187.19	4054.13	2995.46	2693.58	2805.59	2386.25	2925.07	2785.17	3130.68	4184.08	4629.75	4270.24	4149.39	4953.62	5726.69	3412.81	3991.59	3871.83	4825.55	5589.43	5605.4	3586.19	2742.53	2401.01	4133.29	2384.64	3673.68	2285.65
987	M187T168	187.143	2.80145	2013.83	1993.66	1989.47	2031.16	2043.18	1954.96	2079.16	1730.7	1963.24	1837.25	8326.79	8448.46	8659.91	7935.61	8621.63	7762.64	8198.69	7780.52	8304.74	8365.97	20731.6	20524.8	21031.1	21558.9	21572.5	20689	22464.5	22943.5	22578.8	22623.1	18929.5	22686.6	23469.3	21274.3	21663.5	23019.2	21130.7	21704.1	21045.9	20259.9	11767.7	11089.5	11959.8	13496.4	12444.3	13786.8
988	M187T338	187.147	5.63362	1554.72	5994.69	1350.04	909.726	1111.53	2763.91	1707.75	2781.9	2699.48	1239.58	1515.19	1580.68	2717.63	1427.91	5496.76	1240.67	899.1	1838.34	1461.24	6483.66	7471.69	4792.57	4765.59	5554.41	4580.32	4908.95	4917.68	4987.68	4981.7	6162.34	1198.11	6245.48	4345.24	2340.61	6740.24	5032.23	7539.6	4152.92	4803.21	3234.59	6285.21	5724.15	2548.4	2574.7	2502.59	3355.33
989	M187T388	187.147	6.46497	3417.63	7374.6	4271.11	4794.04	2942.62	5150.06	5355.41	3658.9	3095.37	4745.69	2752.91	1098.5	5888.74	1862.7	1669.04	4625.75	5134.22	5438.81	5239.08	5995.71	2617.77	2467.62	6480.19	6202.49	3262.22	3734.01	4019.4	6043.96	3349.56	5378.37	4507.03	4886.94	2262.99	6140.07	3029.27	5089.72	1985.17	5351.64	1937.48	4838.35	2651.53	4822.65	5346.48	4692.43	3855.66	6172.01
990	M187T323	187.224	5.38092	437.665	757.423	190.214	574.819	371.975	598.57	362.704	550.767	706.701	539.746	668.391	930.833	571.81	535.194	731.791	515.268	639.763	1045.74	419.22	638.374	655.38	630.359	628.435	592.927	600.386	475.272	503.586	751.909	331.71	465.027	814.227	888.415	611.249	667.344	611.62	527.949	332.614	691.364	593.078	467.88	515.235	1118.57	518.296	959.202	717.998	1099.59
991	M188T487	187.982	8.12185	760.736	960.134	686.679	1058.99	1193.58	977.442	1051.5	816.831	960.872	982.605	661.423	854.495	835.705	769.938	838.553	814.338	951.542	917.556	865.23	740.635	1009.99	785.925	798.512	593.143	1023.22	977.771	844.511	941.902	850.594	1064.12	830.942	723.597	877.358	1323.04	1037.81	873.2	850.854	892.412	947.213	633.514	1054.42	1324.71	627.058	963.457	861.294	891.193
992	M188T103	188.054	1.71472	653.818	945.605	619.523	788.097	642.458	740.084	963.368	573.574	971.369	613.345	1548.91	1412.19	1604.43	1390.21	1505.1	1585.95	1807.07	1663.68	1402.68	1607.62	1025.76	728.368	1048.04	940.176	1019.94	1069.34	1180.56	1207.99	1198.88	1228.6	814.996	944.568	908.387	1151.34	1042.26	697.903	1608.22	697.491	605.161	966.207	561.315	1417.27	727.517	799.754	827.23	721.636
993	M188T277	188.067	4.62065	1384.27	1422.24	1624.56	1435	1336.3	1300.92	1526.24	1394.67	1443.45	1396.16	1528.51	1512.29	1628.76	1473.58	1555.75	1550.32	1479.53	1549.59	1647.39	1432.04	1390.32	1448.1	1507.9	1354.2	1204.91	1390	1145.59	1348.16	1360.81	1091.23	1763.26	1246.77	1510.84	1480.94	1374.84	1588.39	1425.52	2262.9	1518.89	1580.17	1926.6	1424.66	1144.88	1663.86	1810.02	1252.04
994	M188T154	188.067	2.57111	622.256	502.127	370.374	457.386	541.048	506.958	647.089	559.487	562.799	636.543	1927.5	1673.81	1756.37	2017.9	1763.35	2145.62	2126.19	1884.31	1692.47	1715.09	1318.53	1387.3	1674.6	1402.85	1690.85	1549.39	1484.82	1826.5	1536.35	1645.63	3424.74	3287.47	2985.74	3180.41	3457.46	3943.33	3838.48	3450.5	3147.14	3373.81	1499	1662.58	1792.35	1897.24	2144.57	1878.13
995	M188T174	188.07	2.90247	6333.24	6007.34	6214.15	5757.36	6049.76	5534.19	6487.63	5932.6	6299.65	6430.91	20126.4	23920.4	20745	23336.1	22063.1	23608.4	26441.1	21311.4	20850.6	24337.9	23424.9	26892.8	24881.2	23614.6	27281.2	23382.1	22946.5	25754.6	24605.1	24134.1	65729.9	55980.9	61176.2	68023.4	62899.2	62653.4	75754.5	57228.2	67548.6	65328.3	21140.6	22599.7	22024.1	22255.8	22328.7	22955.2
996	M188T239	188.07	3.9819	1581.43	2291.68	1911.72	1952.63	2267.36	1487.48	1896.25	1572.35	2224.22	2098.7	479.656	591.132	518.619	364.254	510.602	345.563	501.133	504.999	390.179	462.011	1343.19	1183.79	1176.42	1287.96	1695.68	1207.41	957.105	1080.34	1165.27	878.162	2224.54	1762.19	2139.01	2274.48	1907.09	1945.28	2227.45	1791.93	2077.94	3484.88	640.403	634.275	862.344	606.996	724.453	966.707
997	M188T96	188.091	1.60348	909.403	807.306	1420.98	855.804	1163.19	879.277	833.662	1030.82	978.888	808.47	958.101	1329.17	1029.26	909.06	889.719	1012.93	1019.9	1149.6	886.376	1277.98	726.796	767.968	755.614	927.625	752.659	757.901	1101.99	845.808	816.678	941.977	1031.62	1130.52	1158.65	1161.27	872.171	1031.66	1093.3	1243.46	1180.3	1211.06	425.046	869.366	722.252	723.489	679.174	731.631
998	M188T67	188.091	1.11248	3007.57	2711.24	3269.97	3150.67	3078.84	3356.51	3739.12	3071.22	3174.6	3554.02	3317.62	3685.35	3135.57	3620	3545.29	2782.45	2905.5	2869.36	2760.57	3043.82	2363.99	2159.69	2394.64	2532.96	2168.79	2488.31	2344.9	2448.14	2525.65	2834.89	3133.15	3765.04	3107.47	3038.53	3474.87	3502.02	3728.74	3418.95	3275.06	2831.42	2832.11	2872.02	2760.35	2933.75	2926.9	3118.09
999	M188T213	188.127	3.55652	1827.16	1307.91	3063.01	2756.25	1568.52	1788.56	1404.2	1761.51	1302.77	1024.56	1813.52	1659.57	1021.54	1420.88	959.302	1476.49	1657.01	1171.47	1104.62	1227.85	1688.4	1560.09	1334.76	1739.1	1442.25	1426.84	1549.35	1641.67	1043.56	816.991	2353.5	1305.31	1574	2348.78	1847.39	1548.7	2889.48	1508.71	1179.42	2899.47	2276.4	1437.21	1334.35	1539.26	1699.26	1308.82
1000	M188T418	188.127	6.96903	7742.75	10731.7	8745.05	8864.01	10498.9	9363.94	8759.24	8852.03	7960.15	8417.3	24630.1	10797.2	11437	12162.3	9110.76	9930.52	15830	9516.19	8524.66	12468.2	21380.3	8822.63	10238.5	10509.5	9649.93	13839.4	13868.1	10170.6	12483.7	9795.1	21872.6	13125.1	12540.8	14307.5	11952.1	13746.4	16203	16892	14122.1	13517.3	12931.5	14410.9	12337.4	14199.8	13162.2	14443.8
1001	M188T168	188.147	2.79925	370.481	390.265	322.483	244.692	409.646	309.748	336.433	363.768	283.143	337.478	926.202	796.105	844.266	712.573	843.429	796.778	681.565	704.358	762.588	747.501	1911.61	2127.22	2236.96	2078.08	1978.88	1974.62	2105.43	2230.49	2085.44	2514.93	2075.58	2294.91	2377.18	2179.42	2162.69	2194.81	2247.69	2352.47	2000.86	2256.32	1038.09	1455.59	1292.13	1438.56	1321.3	1361.07
1002	M188T47	188.175	0.77705	493.048	654.243	899.494	947.679	839.764	590.508	859.74	705.781	985.535	718.912	443.949	456.755	634.794	597.179	506.811	411.244	447.282	715.289	459.767	467.201	669.427	687.164	475.257	738.534	856.546	595.451	442.443	716.543	479.802	542.261	11047.2	11771.7	12513.7	13248.6	11752	11308	12625.9	11656.8	12340.3	13148.3	8446.02	3711.17	3790.28	3915.8	2958.44	3783.21
1003	M189T487_1	188.899	8.11552	379.138	406.97	309.88	281.536	487.192	975.127	568.517	1124.44	919.644	455.063	375.489	371.965	413.424	328.113	292.829	751.203	817.433	458.95	290.496	1179.16	1055.54	929.151	593.388	1097.64	1039.05	376.823	874.902	335.371	396.477	774.778	988.002	947.322	448.68	873.4	251.788	391.713	404.271	1041.29	1287.92	415.402	872.707	910.165	1107.49	941.841	1202.21	379.254
1004	M189T488	188.917	8.13157	1219.69	1365.44	1655.57	1428.78	1578.12	1657.5	1593.72	1489.07	1501.01	1783.12	1176.33	2277.24	1833.11	1411.6	1060.02	1145.47	1480.93	1484.23	1473.26	1684.84	1524.3	1587.25	1277.73	1514.55	1543.01	1188.55	1672.33	1295.4	1473.83	1462.65	1465.55	1622.16	1543.67	1326.58	1530.83	1859.47	1391.32	1555.18	1718.07	1625.08	1348.55	1683.78	2054.2	1565.88	1715.23	1293.83
1005	M189T487_2	188.978	8.11743	1267.49	1240.88	1631.19	1368.76	1403.17	1391.37	1295.59	999.502	1450.62	1615.08	1169.61	1370.37	1407.94	1471.35	1322.37	1128.41	1276.2	1389.35	1406.02	995.061	998.127	1158.19	1155.2	1106.25	1314.9	1257.88	1234.94	1203.16	980.463	1192.91	1253.52	1462.93	1401.22	1399.31	1332.34	951.581	1180.48	1415.43	1367.76	1513.84	870.786	1811.55	1153.5	1369.58	1069.81	1274.58
1006	M189T166	189.026	2.77383	1714.7	1692.74	1584.54	1847.32	1844.83	1671.55	1760.36	1746.9	1895.27	1861.14	933.189	883.45	1023.1	662.58	971.312	779.487	833.456	894.075	906.641	880.98	489.147	520.605	516.297	471.71	416.245	468.194	668.287	645.466	555.676	594.409	8247.96	9937.36	9490.72	9877.3	10841.5	9915.86	9965.21	10835.6	10007.6	10058.2	2367.48	2967.38	2883.04	3174.87	3199.52	3454.17
1007	M189T56	189.037	0.929567	904.199	478.992	695.217	517.5	672.969	912.767	869.86	884.614	1046.59	598.926	511.821	367.265	473.087	437.248	479.705	413.339	469.175	528.377	455.857	475.606	1195.55	676.593	1396.65	1043.49	843.175	1250.55	586.689	1100.79	1022.46	1183.26	904.03	1068.41	1033.8	1090.9	1138.31	474.964	1225.78	1099.43	1017.04	1087.46	1225.88	684.773	645.758	583.015	857.699	636.409
1008	M189T236	189.052	3.92526	946.455	751.244	871.912	708.194	716.77	910.644	1160.55	797.862	988.257	622.371	446.58	2369.1	2463.22	1715.62	423.92	462.807	2230.23	393.837	2327.12	721.479	4455.05	3816.01	396.606	4724.56	4192.91	4305.44	623.173	394.774	4006.78	717.778	3052.88	3110.21	3442.43	3146.09	3662.06	2901.47	3194.12	3525.46	3252.28	3438.15	1025.92	1224.12	1153.88	1212.91	1377.06	1183.2
1009	M189T277	189.059	4.61942	846.732	1272.44	1213.31	1029.61	995.979	1138.57	997.793	1034.91	1165.27	1102.64	1044.09	850.962	910.415	1142.09	1036.54	952.788	983.441	1148.66	816.753	643.062	778.617	842.19	788.876	1033.1	1199.31	978.034	611.841	649.24	873.259	875.75	767.796	949.6	1026.96	1013.66	1544.85	816.175	868.489	1066.72	952.049	1070.66	1026.27	1052.8	852.109	829.449	1042.29	911.905
1010	M189T174	189.073	2.90447	1283.36	1619.29	1604.89	1419.93	2119.85	1261.36	1725.77	1286.83	1643.25	1327.49	3216.31	3570.29	2851.2	3693.14	3108.72	3063.07	3314.18	3549.03	3275.44	3193.35	3506.74	3305.07	3766.46	3253.82	3814.63	3345.01	3091.15	3370.42	3650.53	3191.99	8713.21	7483.27	8040.16	8893.72	7764.16	8227.86	8716.92	7052.07	10246.2	8816.71	2834.64	3321.19	3577.19	3339.15	2967.55	2974.89
1011	M189T63	189.087	1.04818	370.784	19885	19456.4	402.369	531.08	432.714	492.184	20201.3	670.94	524.945	2799.43	572.135	2472.98	2926.34	2723.83	2734.85	602.305	3059.67	3291.21	2701.21	359.011	826.823	460.261	519.057	479.577	572.805	760.529	767.916	431.942	816.292	2332.84	2946.16	3069.7	2909.98	2919.67	2853	2979.74	2366.29	3397.44	2248.71	1313	998.002	1466.22	1269.61	1339.83	1183.72
1012	M189T186	189.08	3.09651	1656.2	1414.34	1391.9	1421.61	1262.91	1326.06	1462	1262.34	1496.51	1110.49	1475.67	1211.38	1324.52	818.966	939.617	1269.7	844.1	1415	1225.17	1078.57	927.508	925.709	1053.62	817.929	891.062	975.614	1083.96	1198.75	927.138	1118	1873	1509.77	1718.94	1580.74	1715.25	1742.23	1589.47	1584.92	1880.2	1707.77	1031.7	1410.83	1361.49	1104.5	1290.59	1159.27
1013	M189T283	189.09	4.72335	1049.86	1183.57	1070.37	988.47	729.364	920.743	909.85	1082.06	1143.92	1124.12	819.946	704.753	701.667	822.589	1517.98	928.785	834.127	623.817	909.927	752.229	2094.58	1816.9	1656.97	2189.18	1913.02	2044	1780.82	1909.54	2114.61	2160.14	1576.24	1614	1420.42	1326.92	1635.19	1594.3	1446.73	1497.19	1607.05	1747.04	694.914	1424.3	645.944	1442.08	776.779	1393.78
1014	M189T250	189.111	4.16498	590.793	1326.46	1204.26	1085.7	586.417	672.695	1124.55	894.635	690.848	553	859.749	448.97	959.442	925.068	972.057	854.774	374.199	1068.22	417.792	900.983	798.196	937.456	863.932	715.369	778.669	945.182	723.821	1306.72	762.864	1378.33	1476.66	1648.4	1293.5	1466.98	1424.45	1746.14	1415	1386.04	1423.89	1167.08	1101.84	689.113	614.8	916.181	765.33	1343.43
[truncated: 9,327 more rows]
[truncated: 22 more columns]
