# Supplementary material for: Comparative analysis of powdery mildew resistant and susceptible cultivated cucumber (Cucumis sativus L.) varieties to reveal the metabolic responses to Sphaerotheca fuliginea infection
Source: BMC Plant Biol. 2021 Jan 7;21:24. doi: 10.1186/s12870-020-02797-3 (PMC7791650; doi:10.1186/s12870-020-02797-3)
Supplement: Supplementary file 6 — Additional file 6: Table S5 The detailed information of metabolites with KEGG annotation. [file 12870_2020_2797_MOESM6_ESM.xlsx]

## Sheet: Sheet1
Table S5 The detailed information of metabolites with KEGG annotation.
name	BK2_01	BK2_02	BK2_03	BK2_04	BK2_05	BK2_06	BK2_07	BK2_08	BK2_09	BK2_10	BK2_31	BK2_32	BK2_33	BK2_34	BK2_35	BK2_36	BK2_37	BK2_38	BK2_39	BK2_40	H136_01	H136_02	H136_03	H136_04	H136_05	H136_06	H136_07	H136_08	H136_09	H136_10	H136_31	H136_32	H136_33	H136_34	H136_35	H136_36	H136_37	H136_38	H136_39	H136_40	MS1keggName	MS1keggPathway
M145T477	4052.62	1748.31	4690.68	5642.59	1258.75	5420.84	1544.83	879.868	3692.55	3463.65	3125.67	2767.83	5160.09	6052.12	4116.8	3049.35	2538.56	5398.19	4744.99	6419.68	4720.44	3492.55	4674.8	1304.07	2575.82	3117.39	5133.59	3792.09	6114.22	1662.91	4651.78	4619.06	4543.09	2547.28	1678.87	2674.99	5445.48	5243.23	5928.55	6436.53	delta1-Piperideine-2-carboxylate	Tropane, piperidine and pyridine alkaloid biosynthesis;Lysine degradation;Metabolic pathways	Alkaloids
M142T418	2258.24	2357.25	2837.89	1592.37	2031.51	1499.81	1902.16	2215.15	1421.31	1166.69	6157.42	2743.27	2840.08	3001.98	2701.8	3077.27	2902.77	2537.7	2335.86	3689.97	4700.46	3090.23	2816.83	4758.98	3203.85	2315.6	5044.01	1933.71	3014.91	3192.28	4138.37	3059.09	3259.1	4695.7	3743.68	3254.86	2066.21	2473.21	3783.25	3174.77	Tropine	Tropane, piperidine and pyridine alkaloid biosynthesis;Biosynthesis of secondary metabolites;Metabolic pathways	Alkaloids
M142T102	559.365	665.605	659.684	566.672	553.235	519.393	636.62	621.204	686.004	537.994	1246.98	1351.51	1401.6	1176.48	1197.79	1072.67	1333.89	1355.17	1256.44	1091.28	614.013	520.23	515.431	600.351	556.556	449.467	566.924	550.207	798.96	695.708	1828.25	1534.67	1650.95	1832.55	1585.02	1456.48	2098.37	1828.42	1339.24	1954.63	Tropine	Tropane, piperidine and pyridine alkaloid biosynthesis;Biosynthesis of secondary metabolites;Metabolic pathways	Alkaloids
M142T70	428.715	843.635	543.027	502.025	635.913	741.931	564.881	675.844	446.423	741.4	631.772	584.012	629.708	1053.77	813.403	695.573	643.941	640.24	676.625	706.643	389.228	283.122	426.021	468.279	416.732	346.563	387.618	378.38	327.851	452.673	956.684	599.187	573.267	776.259	1062.83	601.428	713.976	846.778	542.036	734.676	Tropine	Tropane, piperidine and pyridine alkaloid biosynthesis;Biosynthesis of secondary metabolites;Metabolic pathways	Alkaloids
M159T102	864.33	828.233	819.602	791.859	946.982	895.758	873.267	876.769	845.432	810.639	11275.6	11433.7	12087.7	11007.3	11470.8	11697.9	12745.6	12722.8	11322.9	11962.5	904.071	883.296	774.675	990.434	948.12	869.525	973.436	938.377	941.648	1079	21958.3	19870.9	24766.7	20008.8	18950.8	19956	26287.4	21027.8	21257.9	21971.2	Tropine	Tropane, piperidine and pyridine alkaloid biosynthesis;Biosynthesis of secondary metabolites;Metabolic pathways	Alkaloids
M159T70	944.031	1082.01	876.804	1004.8	1056.08	1014.95	1013.61	1158.69	947.845	936.133	6116.2	6453.94	6567.58	8393.42	6665.28	6850.13	5834.18	6276.95	6385.16	7296.17	613.546	457.405	366.557	1017.85	1047.3	1121.73	389.412	1030.45	1119.99	1065.53	9586.99	9322.47	9039.96	8548.01	8426.43	8645.37	9045.29	8844.61	6975.53	8540.22	Tropine	Tropane, piperidine and pyridine alkaloid biosynthesis;Biosynthesis of secondary metabolites;Metabolic pathways	Alkaloids
M143T57	899.793	1108.02	900.237	1213.78	738.63	308.382	1065.23	1312.91	660.21	766.17	982.69	900.112	930.664	811.803	980.524	888.414	1222.77	1020.02	838.706	1063.29	615.35	922.942	1133.47	888.59	947.81	1043.61	1008.38	1130.19	853.649	850.341	1431.98	1080.58	590.878	908.928	1157.76	1218.39	1318.45	1203.16	1338.17	479.971	3,6-Dihydronicotinic_acid	Tropane, piperidine and pyridine alkaloid biosynthesis;Biosynthesis of secondary metabolites	Alkaloids
M156T106	1029.8	1493.6	1150.05	1156.02	1141.34	1106.52	1249.09	1173.54	1181.55	984.055	1072.9	1096.76	1146.96	1194.73	1194.26	1151.04	1231.14	1416.86	1124.76	1130.42	1795.23	1390.76	1637.15	1648.6	1511.93	1696.85	1978.14	1721.26	1878.25	1914.94	1329.18	1592.82	1123.47	1095.4	1305.9	1150.93	1550.65	1219.78	1383.43	1320.68	N-Methylpelletierine	Tropane, piperidine and pyridine alkaloid biosynthesis;Biosynthesis of secondary metabolites	Alkaloids
M156T71	342.611	351.61	402.672	635.887	354.434	326.932	433.969	435.723	380.631	398.385	623.311	309.755	643.926	852.242	308.416	563.473	578.136	609.271	840.43	356.136	531.501	425.526	468.941	586.659	305.385	347.635	466.634	642.076	420.482	424.959	519.078	469.288	1250.84	477.688	413.849	540.049	1601.52	511.885	513.316	1482.38	N-Methylpelletierine	Tropane, piperidine and pyridine alkaloid biosynthesis;Biosynthesis of secondary metabolites	Alkaloids
M170T464	878.842	2789.17	1730.97	1260.15	2755.51	1294.69	677.918	1961.86	1781.69	1249.55	3099.08	2358.34	818.664	1509.76	1038.16	1545.72	878.205	2793.94	1207.25	1255.34	4673.35	4160.67	1790.52	2611.07	1823.91	1123.94	1429.12	1468.56	1161.94	1837.19	5783.12	3813.31	3016.63	1974.21	1918.62	1829.07	2415.27	2263.41	1552.74	2933.05	Lupinine	Tropane, piperidine and pyridine alkaloid biosynthesis;Biosynthesis of secondary metabolites	Alkaloids
M173T148	2302.61	2247.24	2345.94	2140.44	2058.56	2203.92	2074.21	2138.01	2147.93	2420.42	3159.22	3302.04	3427.33	2948.94	3139.7	3197.39	3204.58	3309.09	3044.14	3376.17	18547.3	19252.4	19985.6	22109.1	20438.3	20496.2	21462.8	20335.3	20253.8	21555.2	25749.8	25366.7	27202.4	25978.3	27877.7	27036.3	26819.3	27532.1	26448.5	25326.3	Retronecine	Tropane, piperidine and pyridine alkaloid biosynthesis;Biosynthesis of secondary metabolites	Alkaloids
M173T314	394.675	393.012	499.899	407.172	548.796	415.985	430.133	442.177	423.19	345.022	406.101	444.002	423.472	388.638	428.791	417.174	406.229	342.538	497.269	403.661	311.966	507.404	607.975	376.212	507.5	480.826	246.635	295.499	459.721	453.448	639.052	611.18	866.605	717.043	646.957	677.854	509.442	426.683	500.327	597.151	N-Methylpelletierine	Tropane, piperidine and pyridine alkaloid biosynthesis;Biosynthesis of secondary metabolites	Alkaloids
M178T214	6383.64	6154.98	6407.21	5440.56	7373.32	5174.87	6105.87	7499.35	7906.15	7213.38	970.624	795.083	1087.94	1416.09	737.982	1438.12	1145.84	1792.3	1102.68	1461.2	13259.1	11028.5	10265.5	13573.5	11171	11290.1	13734.6	10599.2	11996.4	13279.9	3491.83	4148.3	3913.69	3469.23	4235.79	3893.25	3394.18	4295.81	3867.54	3528.78	Retronecine	Tropane, piperidine and pyridine alkaloid biosynthesis;Biosynthesis of secondary metabolites	Alkaloids
M192T333	3846.8	2832.87	3114.3	2797.69	2143.28	2782.11	2308.55	4001.55	3036.77	2243.49	2622.84	2877.04	3671.34	3878.77	2281.94	4085.09	3758.5	4627.61	2884.04	2876.46	3853.32	4542.4	2702.49	2535.82	3205.34	2261.5	2289.91	2751.75	2610.67	3444.92	3275.63	2246.95	2911.01	2216.29	2268.5	2180.6	2939.92	2669.28	2266.67	2091.44	Lupinine	Tropane, piperidine and pyridine alkaloid biosynthesis;Biosynthesis of secondary metabolites	Alkaloids
M192T162	1222.05	1423.47	2785.06	2512.17	1670	2677.66	1224.33	2803.77	2674.9	1571.89	2755.7	1466.31	2891.77	830.789	1229.17	2437.79	3043.97	2885.42	2783.78	2677.68	2127.25	2197.23	1383.38	2364.76	2021.93	1583.51	858.731	2184.69	2021.01	1261.15	2223.5	2568.93	2514.32	2257.18	1289.09	2335.73	2370.88	729.563	2385.69	2560.86	Lupinine	Tropane, piperidine and pyridine alkaloid biosynthesis;Biosynthesis of secondary metabolites	Alkaloids
M199T57	821.916	1110.76	892.28	686.551	919.494	946.282	816.709	946.832	1007.83	621.982	513.789	656.384	586.024	619.55	504.007	589.844	570.19	480.08	622.355	470.896	1443.56	994.539	1318.77	1300.55	1317.15	1186.15	1118.43	1320.98	1264.63	1121.63	1412	1265.22	1484.02	1457.11	1443.84	1064.12	1371.49	1293.5	1407.91	1370.54	Anatabine	Tropane, piperidine and pyridine alkaloid biosynthesis;Biosynthesis of secondary metabolites	Alkaloids
M328T170	908.052	783.399	728.464	856.767	659.258	650.547	908.678	596.735	951.887	557.543	1667.34	1664.74	1912.03	1416.07	1560.13	1736.21	1864.24	1852.22	1743.05	1933.47	5640.84	3738.48	3229.31	3624.66	3613.02	3554.91	4133.81	5866.58	3704.97	4076.18	545.963	506.051	811.381	575.033	570.228	953.033	938.125	654.008	656.754	852.507	Atropine	Tropane, piperidine and pyridine alkaloid biosynthesis;Biosynthesis of secondary metabolites	Alkaloids
M328T184	1199.57	447.093	476.014	610.287	719.122	774.59	782.178	786.156	688.997	750.775	1426.42	1841.33	2013.18	1548.6	1418.25	1832.1	2050.85	1909.59	1949.18	1891.79	2887.38	2561.32	2799.33	2836.13	2844.16	2593.71	2996.49	2719.2	2898.76	2710.7	617.331	556.111	622.344	630.737	893.418	607.054	807.652	606.92	630.067	458.06	Atropine	Tropane, piperidine and pyridine alkaloid biosynthesis;Biosynthesis of secondary metabolites	Alkaloids
M376T250	1043.97	1157.93	944.64	1054.61	956.16	1005.55	974.342	947.081	901.292	1090.88	766.357	869.213	819.456	791.654	1228.82	1253.31	770.658	999.682	884.34	941.537	2051.06	1745.24	2148.52	2140.44	1827.28	2295.87	2086.24	2339.88	2060.34	2217.98	744.101	852.059	704.596	795.099	1157.55	711.223	656.642	852.63	806.35	704.551	Lobeline	Tropane, piperidine and pyridine alkaloid biosynthesis;Biosynthesis of secondary metabolites	Alkaloids
M376T192	2354.16	1815.18	951.48	1384.78	1930.81	1899.9	1941.56	1504.52	1403.65	1698.51	1046.87	979.105	1127.99	1284.63	1488.57	1029.43	965.719	1636.43	1412.64	1034.25	818.465	1635.88	1734.39	691.69	1686.2	1496.28	2329.98	635.383	1774.15	1766.47	5205.57	5105.22	4666.68	4493.25	4906.23	4284.56	5149.7	5169.44	4238.74	5170.8	Lobeline	Tropane, piperidine and pyridine alkaloid biosynthesis;Biosynthesis of secondary metabolites	Alkaloids
M89T44	1335.06	1408.75	1989.56	1903.37	2639	2763.32	2391.76	2453.93	3465.1	5359.6	1558.55	1476.56	1886.09	2216.63	2277.22	2674.9	2253.39	2691.38	3500.9	5974.04	1670.24	1586.85	376.207	488.128	380.243	441.817	363.98	2344.84	288.778	447.333	1781.75	1545.8	1562.71	1289.55	1663.3	1501.79	1492.83	1603.78	1473.01	1444.99	Putrescine	Tropane, piperidine and pyridine alkaloid biosynthesis;Biosynthesis of plant secondary metabolites;Biosynthesis of secondary metabolites;ABC transporters;Arginine and proline metabolism;Metabolic pathways;Glutathione metabolism	Alkaloids
M165T70	1789.6	2032.36	1858.61	1796.06	2002.12	1716.85	2013.97	1718.84	1798.51	1841.83	5123.02	5090.15	5552.68	5529.8	5245.01	5078.22	5445.84	5305.79	5854.44	5948.7	6686.42	7240.44	6339.3	6846	7814.98	6628.48	6855.11	7230.73	7049.15	6265.37	5344.46	4429.1	5082.75	4994.39	5099.82	5436.08	5368.08	4649.32	4811.53	5348.54	Phenylpyruvate	Tropane, piperidine and pyridine alkaloid biosynthesis;Biosynthesis of amino acids;Metabolic pathways;Phenylalanine metabolism;Biosynthesis of plant secondary metabolites;2-Oxocarboxylic acid metabolism;Biosynthesis of secondary metabolites;Phenylalanine, tyrosine and tryptophan biosynthesis	Alkaloids
M165T98	2038.29	1916.67	1860.48	2013.45	1548.28	2100.27	2150.08	1936.67	1699.83	1916.16	5074.67	6079.77	5993.54	5530.26	5006.77	6302.97	6570.26	6115.56	5772.28	4946.8	7592.9	9043.09	7327.98	8349.49	7540.89	6474.95	7891.15	9346.99	8066.94	9109.17	5399.73	5855.66	5434.48	5342.59	7171.89	4911.82	5632.93	6273.3	6959.05	6328.67	Phenylpyruvate	Tropane, piperidine and pyridine alkaloid biosynthesis;Biosynthesis of amino acids;Metabolic pathways;Phenylalanine metabolism;Biosynthesis of plant secondary metabolites;2-Oxocarboxylic acid metabolism;Biosynthesis of secondary metabolites;Phenylalanine, tyrosine and tryptophan biosynthesis	Alkaloids
M165T347	789.595	601.174	667.751	748.117	424.164	491.876	580.213	436.097	676.82	685.168	620.331	595.697	721.552	566.746	656.855	632.79	532.899	570.617	1005.17	462.63	524.228	701.846	1240.74	1404.62	1625.93	504	659.712	480.776	674.779	690.825	336.105	387.906	529.104	679.872	429.116	518.39	495.65	404.622	472.874	604.345	Phenylpyruvate	Tropane, piperidine and pyridine alkaloid biosynthesis;Biosynthesis of amino acids;Metabolic pathways;Phenylalanine metabolism;Biosynthesis of plant secondary metabolites;2-Oxocarboxylic acid metabolism;Biosynthesis of secondary metabolites;Phenylalanine, tyrosine and tryptophan biosynthesis	Alkaloids
M165T232	9527.07	5844.98	9837.43	14710	5648.63	6824.68	5712.28	6377.69	7245.2	8197.69	3137.14	3175.18	3752.97	2584.37	3776.11	4066.11	2309.59	3251.84	2102.54	2913.86	7472.03	7101.54	7667.73	7384.78	7027.84	7742.97	8372.6	7543.15	8722.91	8681.55	1806.71	1745.91	1707.65	1882.14	1880.89	1830.14	1658.8	1858.62	1719.59	1672.08	Phenylpyruvate	Tropane, piperidine and pyridine alkaloid biosynthesis;Biosynthesis of amino acids;Metabolic pathways;Phenylalanine metabolism;Biosynthesis of plant secondary metabolites;2-Oxocarboxylic acid metabolism;Biosynthesis of secondary metabolites;Phenylalanine, tyrosine and tryptophan biosynthesis	Alkaloids
M165T178	1646.95	1674.31	2134.94	1569.15	2280.14	1193.27	1575.05	1830.82	2048.71	1343.64	938.507	917.867	1459.73	943.611	1255.25	1256.17	1042.01	1502.92	1257.68	1181.43	1359.21	318.214	1710.16	1475.3	1480.55	1348.51	466.671	1402.14	1371.67	508.032	1301.67	1535.92	1459.3	1425.19	1425.62	1961.99	1509.47	1602.98	1776.19	1231.58	Phenylpyruvate	Tropane, piperidine and pyridine alkaloid biosynthesis;Biosynthesis of amino acids;Metabolic pathways;Phenylalanine metabolism;Biosynthesis of plant secondary metabolites;2-Oxocarboxylic acid metabolism;Biosynthesis of secondary metabolites;Phenylalanine, tyrosine and tryptophan biosynthesis	Alkaloids
M72T44	833.8	715.109	760.951	983.809	875.551	658.765	817.242	654.841	859.876	737.351	882.142	988.484	807.669	887.672	975.926	926.64	1032.58	955.691	1170.68	842.829	2951.4	2124.8	1998.16	2276.26	2000.73	2073.78	2216.02	2229.28	2114.9	2276.13	10178.4	10892.6	10019.4	9285.42	11461	11534.5	11846.8	11834.3	10813.3	11011.9	Piperidine	Tropane, piperidine and pyridine alkaloid biosynthesis	Alkaloids
M86T110	4038.81	5365.05	3979.67	4649.46	4085.76	3615.14	8505.51	4374.72	4001.34	4157.56	16102.4	16370.2	31583.2	29580.7	14437.5	16813.3	18209	17151.2	35683.4	15924.9	39255.2	26412.8	24177.8	24847.7	27275.5	24765.4	28882.6	27796.9	27571.6	31239.6	73714.2	76272.5	72265	65969.9	66928.4	73331.4	146590	73637.6	69514.9	76146.2	Piperidine	Tropane, piperidine and pyridine alkaloid biosynthesis	Alkaloids
M86T44	382.516	577.131	317.573	662.776	587.149	512.756	731.674	492.551	502.878	572.37	847.506	1238.4	1296.58	1361.61	1415.19	1457.3	1462.24	1274.99	1654.84	1365.38	2947.97	3112.89	2568.97	3382.9	3005.35	2989.44	2944.73	3297.83	2468.59	3187.03	17984.9	20107	17306.8	16675.2	19607.2	16464.7	19889.4	18897.9	16475.6	18597.9	Piperidine	Tropane, piperidine and pyridine alkaloid biosynthesis	Alkaloids
M103T44	148.985	168.03	271.131	491.162	638.324	459.396	362.12	286.323	241.003	339.599	257.662	357.943	422.123	593.847	633.135	381.687	349.658	403.729	382.956	359.866	747.969	704.182	634.477	696.362	615.065	779.179	827.833	759.74	687.916	711.804	3357.78	3815.42	3377.93	3359.27	3843.07	3564.64	3643.18	4047.17	3739.86	3613.39	Piperidine	Tropane, piperidine and pyridine alkaloid biosynthesis	Alkaloids
M160T59	4934.19	4371.15	4169.89	4514.76	4084.51	4029.77	4263.62	4707.9	4415.7	4506.17	8382.42	8592.35	7632.87	8845.15	9077.24	7728.05	9529.85	9062.78	8727.9	9520.18	3774.29	3443.36	3672.61	3800.23	3384.7	3764.04	3782.2	3766.55	3721.96	4339.34	8863.46	8176.04	8143.36	7234.89	8286.37	8181.72	7593.73	7929.83	8234.22	8172.86	Calystegin_A3	Tropane, piperidine and pyridine alkaloid biosynthesis	Alkaloids
M160T159	2098.27	2062.45	1851.94	2040.16	2184.48	2037.68	1939.46	2131.45	2093.72	2091.47	741.764	775.234	836.345	755.55	633.365	678.093	702.96	748.425	856.032	813.345	3564.72	4277.1	4250.42	4538.57	4507.97	4459.9	4644.35	3809.84	4821.17	4881.95	406.78	587.87	464.696	454.072	358.01	473.104	479.431	525.973	533.027	558.804	Calystegin_A3	Tropane, piperidine and pyridine alkaloid biosynthesis	Alkaloids
M174T65	1242.24	1141.96	1321.23	1603.63	1625.3	1247.26	1517.2	1464.09	1381.66	1625.9	15640.6	14877.3	15811.2	15593.1	14944.2	15517.8	14333.7	14909.2	14025.7	14850.5	11298.6	9400.68	10879.2	10907.9	1146.63	10792.7	10787.2	9873.35	10770.7	11016.2	4908.55	5143.62	5470.92	5056.7	5815.72	6059.71	5373.31	5733.79	5722.65	4837.89	Swainsonine	Tropane, piperidine and pyridine alkaloid biosynthesis	Alkaloids
M174T95	494.2	479.2	608.171	553.799	654.871	523.522	703.34	416.745	494.265	540.074	5227.46	5254.44	5276.04	5176.05	4772.29	5452.02	5611.94	5835.14	5110.56	5254.01	556.658	443.344	249.054	814.719	425.929	469.834	458.754	664.558	398.278	468.388	1039.28	1027.32	1064.04	1616.85	928.492	1004.63	899.297	1331.09	1764.86	901.497	Swainsonine	Tropane, piperidine and pyridine alkaloid biosynthesis	Alkaloids
M174T218	539.321	564.244	548.583	564.057	430.522	372.964	694.345	380.361	511.095	523.784	228.686	267.096	262.463	152.632	147.932	535.702	292.604	136.6	224.139	400.848	1170.64	1509.07	1372	804.119	1134.21	1065.07	1861.08	2051.88	662.487	1270.86	4786.97	7128.31	5225.92	5088.24	4962.52	4870.65	11010.4	5020.43	6329.4	5276.48	Swainsonine	Tropane, piperidine and pyridine alkaloid biosynthesis	Alkaloids
M184T220	809.404	877.75	1117.23	872.52	678.446	853.374	725.927	1006.7	816.95	546.886	1912.42	1474.19	1696.16	1341.6	1729.18	1513.17	1792.59	2119.87	970.807	1371.79	3101.48	2677.63	2351.95	2806.5	2882.86	3559.71	2946.02	2657.09	3105.62	2817.65	1066.26	744.399	735.711	777.802	727.524	490.755	543.863	794.325	607.918	566.626	Acetyltropine	Tropane, piperidine and pyridine alkaloid biosynthesis	Alkaloids
M186T68	541.32	1678.16	1307.89	650.505	1755.51	751.901	1056.93	772.802	733.135	1184.96	1244.86	1552.86	1363.23	1198.27	1144.81	1152.58	1013.27	1412.39	1335.12	1335.11	523.354	1221.04	739.335	737.203	1034.03	457.465	664.298	772.653	1462.29	1160.13	1279.33	663.321	1367.49	789.687	1516.99	609.414	1751.04	683.416	1530.04	1105.65	Ecgonine	Tropane, piperidine and pyridine alkaloid biosynthesis	Alkaloids
M187T277	18973.5	18850.4	20177.9	18841.2	20537.2	20139.6	20444	20567.9	20639.6	19997.1	19306.4	19792.9	20207.4	20886.2	20976.3	19843.7	19640	21473.3	20514.8	20327.4	18389.5	18242	18134.5	18149.4	19426.8	18839.6	18537.5	20189.3	18968.6	19288.3	19339.3	19745.6	20684.1	18746.1	19967.4	19895.2	20825.8	19198.6	20061.6	19292.7	Nornicotine	Tropane, piperidine and pyridine alkaloid biosynthesis	Alkaloids
M203T165	1780.59	1562.13	1496.4	1702.38	1918.49	1405.81	1747.75	1652.83	1800.56	1458.83	2564.1	2736.15	3290.98	2416.91	2473.83	2388.26	2772.29	3077.7	2666.01	3778.83	3227.74	2750.86	3311.35	2787.98	3178.48	2933.88	3162.08	3292.64	3004.7	3917.66	3011.2	3772.9	3524.35	3381.93	3533.56	3415.28	3671.79	3497.77	3597.55	3538.87	Ecgonine	Tropane, piperidine and pyridine alkaloid biosynthesis	Alkaloids
M203T61	20078.3	20716.7	19393.3	23571.3	21016.5	19175	20419.3	20786.3	19799	20014.6	10500.5	11175.9	11422.3	10664.4	12377.5	12538.6	11552.7	10595.6	11567.4	11530.4	10156.9	9170.26	9634.45	10089.5	10031.4	10287.7	9925.57	10691.2	9935.64	10195.3	8797.68	9537.35	8949.47	9307.41	10113.5	9727.85	9147.26	8656.14	9702.6	8412.02	Ecgonine	Tropane, piperidine and pyridine alkaloid biosynthesis	Alkaloids
M203T95	4544	5655.72	6781.57	4489.12	4306.95	4733.15	4974.84	4525.35	5118.49	4186.71	1935.01	2384.94	2181.72	1722.99	2315.36	2181.49	2010.41	2458.93	1613.01	3561.95	3001.58	2362.75	2538.82	2771.96	2903.64	2662.33	3000.45	2798.12	2666.23	3072.76	2220.55	2748.25	2572.31	2699.37	2715.82	2296.8	2412.8	4255.62	2500.75	2655.66	Ecgonine	Tropane, piperidine and pyridine alkaloid biosynthesis	Alkaloids
M208T234	1509.65	1932.23	944.597	1648.59	1476.79	1403.61	1569.64	1769.45	1601.61	1435.89	689.599	581.508	479.577	510.57	511.096	498.593	456.864	988.637	342.642	637.357	1163.02	1137.19	1085.53	1290.37	1013.39	1020.55	989.511	887.871	1164.21	931.028	6451.41	6718.38	6741.27	6366.87	6923.59	6463.75	7119.54	6759.98	6956.67	6303	Ecgonine	Tropane, piperidine and pyridine alkaloid biosynthesis	Alkaloids
M220T240	8588.88	8904.58	9002.27	7630.36	7504.1	9392.05	8196.96	8816.35	9485.77	8889.68	22634.7	26524.4	27995.2	22380.9	22938.1	22365.2	27628	23534.6	23642.4	25081.8	6930.81	6246.14	6255.23	6777.53	6432.18	6946.57	7296.01	6289.31	6938.71	7178.15	6223.15	6552.13	6390.98	6311.69	6464.44	6181.9	5949.45	6155.05	6323.58	6124.69	(-)-Sedamine	Tropane, piperidine and pyridine alkaloid biosynthesis	Alkaloids
M257T306	4304.68	4443.85	3988.16	3912.27	4108.38	4058.56	4360.7	4439.34	4458.54	4510.4	2020.56	2210.17	2335.42	2118.04	2281.21	2479.45	2391.27	2361.37	2219.31	2376.34	8852.73	13954.7	17620.5	7705.32	9500.23	7412.3	8037.39	7537.57	16736	8075.91	3386.27	21695	21109.2	18366.4	2825.36	3171.31	20159.7	21018.3	20342.7	3210	Anatalline	Tropane, piperidine and pyridine alkaloid biosynthesis	Alkaloids
M257T291	3027.48	2275.79	2618.2	2135.11	2448.54	2591.12	3210.58	2867.88	3454.25	3172.49	2143.48	2264.59	1895.19	2189.16	1815.66	1963.16	1824.42	2232.76	2029.94	2200.18	8887.14	13956.5	9813.01	9886.88	11072.6	9364.35	8706.89	6187.54	14969.7	9518.21	6065.76	8028.43	11455.2	7648.75	5460.06	10164	5423.69	5623.3	9478.58	5872.11	Anatalline	Tropane, piperidine and pyridine alkaloid biosynthesis	Alkaloids
M303T410	2515.76	2954.93	2526.56	4174.91	2448.44	2208.2	2317.28	2253.31	1970.45	2073.22	1725.12	1798.53	3076.88	2356.67	1391.26	2188.79	2734.85	3874.62	1072.67	1960.49	1695.98	2311.03	1587.9	2193.1	995.109	2138.23	1295.83	2745.33	2232.6	3546.6	1360.83	1082.54	1943.94	1799.42	2425.46	2881.57	1409.22	2651.71	1334.19	2113.65	13-Hydroxylupanine	Tropane, piperidine and pyridine alkaloid biosynthesis	Alkaloids
M303T377_2	1633.1	1704.2	2011.21	2425.34	2608.91	2433.18	2472.6	2049.37	2592.62	1809.82	5380.24	6937.57	6274.44	6736.01	6247.11	6098.42	6962.02	6427.51	6378.38	6844.85	8943.88	7629.13	5776.87	9506.44	8227.14	9783.54	8939.66	7485.16	7066.51	8260.1	2249.52	2623.85	3327.54	2340.55	3584.36	3415.02	2844.6	3823.11	3292.16	2488.18	Piperine	Tropane, piperidine and pyridine alkaloid biosynthesis	Alkaloids
M347T288	6311.83	3542.36	2259.54	6723.98	3224	2064.16	7247.04	3593.18	2709.06	6648.06	2194.9	2007.52	2031.92	2183.08	2377.47	2468.76	2075.77	2035.61	1830.52	2183.75	1974.09	1284.66	1614.31	2112.65	2162.4	1665.39	2359.16	1963.88	1466.01	1984	4017.23	1793.45	3196.97	3670.13	3176.05	924.829	3867.01	2055.54	1069.44	4326.53	13-(2-Methylcrotonoyl)oxylupanine	Tropane, piperidine and pyridine alkaloid biosynthesis	Alkaloids
M352T200	2843.64	2983.42	983.791	2501.96	2380.78	2374.4	1499	2371.15	2525.11	1701.61	1926.76	1615.13	2058.32	1099.08	2190.88	1543.85	2290.91	2476.09	2597.23	2411.66	2005.94	2204.35	1217.54	2742.76	2367.5	2561.73	3088.08	2397.09	1469.18	2779.97	8018.29	8446.12	8896.67	9142.44	6731.68	8336.53	8228.39	3528.03	8483.63	8591.21	Senecionine_N-oxide	Tropane, piperidine and pyridine alkaloid biosynthesis	Alkaloids
M352T245	14413.6	14747.4	14312.5	15560	13502.5	14334.5	15335.7	13903	14940	13662.6	4624.14	3859.59	3651.17	4140.35	3813.37	4725.59	4089.77	5409.93	4426.75	4340.68	1125.1	932.363	1010.24	974.169	1062.77	961.055	1105.41	1101.27	1064.52	1286.87	863.596	805.266	750.388	826.341	852.745	936.271	921.222	809.248	782.625	1104.22	Senecionine_N-oxide	Tropane, piperidine and pyridine alkaloid biosynthesis	Alkaloids
M374T245	2619.58	2252.21	2549.27	3072.11	2810	2304.97	2964.98	2236.66	2562.59	2406.93	1051.38	999.881	981.43	891.131	847.765	1086.6	860.65	949.693	1089.76	1030.41	735.307	722.566	789.099	832.514	689.151	810.578	863.231	847.852	862.938	864.628	1289.66	1095.56	1274.96	982.526	1264.33	1259.22	1278.38	1235.89	1135.19	1225.74	Senecionine_N-oxide	Tropane, piperidine and pyridine alkaloid biosynthesis	Alkaloids
M443T56	1276.95	1335.05	1183.15	961.498	1475.94	701.68	1493.34	922.102	1069.1	1441.41	1510.78	1533.03	1660.94	1207.29	1694.1	1463.35	1542.13	1589.27	1355.02	1373.23	1191.31	734.903	737.442	603.65	815.5	789.942	820.36	838.753	775.885	437.325	829.478	649.659	665.797	501.01	825.823	656.788	561.544	640.488	568.47	570.993	UDP	Pyrimidine metabolism;Zeatin biosynthesis;Metabolic pathways	Alkaloids
M127T151	2128.9	1351.83	1267.35	2403.97	1339.38	1472.59	1202.31	1372.53	1403.57	2405.97	572.872	2996.55	1856.64	687.255	2303.46	2897.37	1736.44	707.144	1855.28	2450.76	1613.08	1466.19	1552.13	1594.21	1548.88	1267.91	1590.09	1344.64	1366.09	1208.55	678.262	1074.19	1135.93	1080.84	1084.82	629.123	778.472	767.004	722.467	1302.99	Thymine	Pyrimidine metabolism;Metabolic pathways	Alkaloids
M127T136	21000.6	19444	18865.9	19013.9	19640	19259.3	20461.7	19214.4	21036.5	22337.6	30218.4	29346	29421.6	29844.3	29977.5	28905.6	34477.6	34429.8	31494.5	33297.6	13906.3	11806.9	13425.5	14550.6	12808.7	12575.1	14007	13410.9	13619.9	15024.3	9007.59	9113.28	10623.6	9157.87	9468.57	10596.1	10714	10121.4	9261.29	10708	Thymine	Pyrimidine metabolism;Metabolic pathways	Alkaloids
M127T111	16909.5	16150.1	16388.8	18499.4	16156.1	17420.8	18220.2	13747.4	17456.3	16994.3	3159.27	2915.61	3347.23	3179.52	3074.81	3227.59	3415.79	3257.52	3345.86	3075.13	14047.5	10520.8	11001.4	14466.9	14191.8	13121.8	15311.3	13172.8	12897.8	14162.6	3455.04	3249.03	2825.62	3386.23	3599.93	3247.32	4047.8	3852.12	3691.47	3246.08	Thymine	Pyrimidine metabolism;Metabolic pathways	Alkaloids
M243T331_1	1534.33	1672.72	1525.62	1641.93	1890.29	1976.35	1991.04	1629.69	1641.55	2083.05	1333.05	1488.85	1752.48	1633.29	1380.06	1803.96	1477.62	1762.53	1671.28	1830.56	1152.05	1100.12	1307.35	1471.8	1712.19	2399.56	1536.41	1459.45	1535.95	1477.41	1372.32	1638.4	1373.57	1705.32	1371.41	1401.89	1396.85	2043.61	1835.54	1646.8	Thymidine	Pyrimidine metabolism;Metabolic pathways	Alkaloids
M243T48	2813.24	3347.88	3289.27	3158.85	3217.16	3645.11	3171.34	3470.46	3550.5	3469.85	3147.02	3677.48	3895.52	4144.22	3789.02	3663	3315.36	4383.95	3302.17	3896	3244.8	2789.45	3546.14	3311.44	3567.86	3221.89	3189.25	3687.14	3656.76	2999.88	3674.14	2880.97	3305.81	3523.5	3487.82	3285.2	3217.24	3747.46	3565.47	3310.57	Thymidine	Pyrimidine metabolism;Metabolic pathways	Alkaloids
M244T59	600.802	712.679	649.98	1205.38	479.773	1130.67	535.534	1173.73	998.656	1441.15	1389.96	1187.03	1482.48	1012.3	1544.4	1322.21	898.712	994.58	1143.15	1186.97	1224.99	892.229	1408.9	1194.06	1218.02	1088.81	1270.05	1169.65	1349.97	1028.35	990.388	939.625	2560.16	1243.97	881.672	1057.07	997.152	901.105	1251.14	1356.72	Cytidine	Pyrimidine metabolism;Metabolic pathways	Alkaloids
M345T55	4763.44	5014.41	5188.47	5329.15	4957.55	5196.07	4929.86	4873.11	5358.45	5159.1	1595.03	2070.15	1408.78	1976.42	1826.65	1696.03	1911.93	1901.22	2286.73	2490.57	1500.79	1129.05	1252.8	1291.08	1481.75	1129.52	1218.72	1823.6	1261.46	952.276	257.45	289.081	217.994	336.008	356.674	275.532	250.781	390.548	318.214	265.637	dTMP	Pyrimidine metabolism;Metabolic pathways	Alkaloids
M267T324	1195.82	1820.43	1541.64	1468.77	1172.15	1598.26	1576.62	1418.88	1246.45	1514.2	418.342	658.657	557.76	518.216	707.066	393.209	516.543	570.081	533.213	505.859	1366.11	1040.3	1163.53	831.374	838.783	889.507	967.465	1197.5	1132.42	1062.95	390.762	771.911	548.849	246.636	587.716	738.107	641.899	423.862	663.022	607.476	Pseudouridine	Pyrimidine metabolism	Alkaloids
M345T133	1296.73	1404.3	1260.97	1265.93	962.444	971.984	1312.66	1278.2	1319.17	1226.12	540.044	607.955	721.442	616.938	609.421	737.29	903.396	830.336	605.836	689.606	640.309	570.379	540.594	538.168	531.425	473.833	566.372	594.24	646.633	626.212	660.027	551.514	540.872	471.647	502.891	506.835	540.771	557.818	717.29	571.141	2',3'-Cyclic_UMP	Pyrimidine metabolism	Alkaloids
M390T228	19672.5	26427.1	21821.8	23124.2	48160.9	21514.1	24854.6	19114.8	20762.4	23516.6	15114.5	15448.5	15969.6	13845.4	17890.2	14861	13075.1	12936.4	13353.1	15619.5	437.432	337.374	340.596	474.452	404.896	424.679	420.201	430.145	392.897	303.793	340.01	354.127	386.782	374.905	343.546	378.411	317.018	372.294	337.878	325.898	Acetyl_adenylate	Purine metabolism;Pyruvate metabolism	Alkaloids
M137T95	8970.23	10497.5	10196.9	9318.99	9308.27	8638.01	9894.77	8668.91	10241	8506.03	11575.6	12828.8	13038.2	11390.3	11328.4	13321.9	14306.5	12691	10869.1	11922.1	22413.4	22332	23377.1	21713.7	21300.2	21117	23483.5	22790.6	20972	23725.9	19836.1	22169.2	14154.1	19021.4	11621.3	11380.2	20667.6	22250	13181.5	12955.5	Hypoxanthine	Purine metabolism;Metabolic pathways	Alkaloids
M137T65	16791.4	17236	16008.8	17240.5	17523.8	15195	16884.8	17047.3	17069.1	14303.3	22444.1	20745.9	23274.8	22662	24389.4	24203.8	22542.2	22553.8	21051.6	22908.1	33951.6	37869	37381.9	37796.6	37412.4	35021.7	34242.2	35254.3	34262.9	35615	29048.3	29488.3	25117.4	27176.7	29195.3	27769.9	30040.2	29621	29912.6	27622.8	Hypoxanthine	Purine metabolism;Metabolic pathways	Alkaloids
M137T111	1949.28	1685.32	2018.66	2148.04	1391.34	1618.19	1553.47	2494.02	2158.87	1045.48	1886.45	1710.98	2832.23	2688.24	2427.1	2520.93	1865.49	2949.56	2739.05	2637.95	3002.44	2203.09	3235.84	6017.03	3091.21	3194.97	2656.5	3097.74	5264.85	5480.13	1812.87	1806.18	1811.46	1359.95	3416.9	2986.87	2624.38	2750.98	3508.67	3222.32	Hypoxanthine	Purine metabolism;Metabolic pathways	Alkaloids
M159T56	2927.65	2680.05	1873.64	2652.14	2395.98	2204.03	2285.08	2264.54	2284.21	2670.37	1637.02	1231.74	1192.08	1079.01	1134.01	1268.07	1280.15	1727.45	1352.71	1959.5	1484.56	1110.08	1060.4	1256.42	1009.39	960.348	886.285	1078.38	931.917	987.18	1082.65	1222.2	787.971	990.935	856.195	1028.23	1523.22	785.909	1156.26	899.316	Hypoxanthine	Purine metabolism;Metabolic pathways	Alkaloids
M159T95	1938.53	1980.96	2060.78	1929.04	1992.93	1929.51	435.86	2037.41	2038.82	391.113	2189.46	505.083	627.653	507.012	414.111	713.634	2311.56	2143.75	602.614	541.67	701.397	692.72	718.536	818.901	673.644	712.609	765.882	737.713	677.033	883.563	577.054	1557.29	606.676	586.952	521.151	1747.4	1708.53	1698.38	551.799	554.361	Hypoxanthine	Purine metabolism;Metabolic pathways	Alkaloids
M191T59	2049.44	2361.69	2467.52	1829.96	2168.53	2314.39	2265.82	2370.98	2606.24	2358.33	578.13	464.855	555.805	581.322	544.337	402.275	499.311	374.961	547.928	343.573	1390.22	1338.88	1605.11	1487.86	1827.15	1609.78	1567.79	1500.69	1417.5	1535.62	355.012	601.72	516.606	531.305	482.195	519.291	776.896	672.879	640.348	576.715	Urate	Purine metabolism;Metabolic pathways	Alkaloids
M268T99	2674.71	3011.33	2299.19	2401.14	2752.9	2453	2672.97	3425.23	3089.39	2709.51	2145.95	2500.67	3462.92	2318.21	2829.28	2159.77	2559.01	2301.5	2187.39	1949.86	5924.66	5594.78	5673.7	6531.69	5392.97	5368.49	6753.47	5678.24	7072.72	6615.89	7335.31	8425.06	7533.09	6625.97	9509.05	8694.3	7709.92	7984.76	7979.42	7572.96	Deoxyguanosine	Purine metabolism;Metabolic pathways	Alkaloids
M268T70	2801.1	2575.51	2764.43	3196.51	3447.35	2766.24	2660.54	2853	2838.09	2628.19	2508.71	2914.92	2735.48	3389.98	2897.82	2751.3	3332.22	3165.14	3208.36	3432.83	5454.45	4827.71	4606.68	5345.92	5132	4819.17	5276.26	5431.59	5151.82	5101.56	6612.42	6560.36	5809.99	5477.15	6266.84	5569.2	6557.44	6219.77	6122.3	6492.38	Deoxyguanosine	Purine metabolism;Metabolic pathways	Alkaloids
M268T55	1936.23	2715.67	2592.28	2403.78	2315.13	2370.39	2251.53	2572.06	2360.88	3071.38	1128.23	1487.32	1376.35	1373.34	1172.67	1183.96	1113.67	1503.75	1332.13	1496.43	1202.53	1236.36	1193.24	1690.35	1170.13	1088.46	1199.01	1086.73	1158.54	946.604	923.317	936.889	1318.47	907.362	929.19	941.644	1034.15	932.249	1087.04	797.086	Deoxyguanosine	Purine metabolism;Metabolic pathways	Alkaloids
M269T101	791.546	673.229	566.687	619.887	578.629	587.035	676.301	688.182	722.218	714.319	718.434	577.687	602.177	512.633	530.639	602.705	679.555	606.155	689.629	613.934	2314.04	2241.75	2279.21	2715.98	2630.34	2376.79	2681.54	2575.42	2318	2408.91	6445.08	6204.09	6724.45	6525.83	5982.56	6701.66	7431	6755.75	6356.08	6175.38	Inosine	Purine metabolism;Metabolic pathways	Alkaloids
M269T70	554.666	413.261	484.777	665.574	419.883	717.388	677.014	544.797	647.089	666.543	591.457	847.814	613.114	695.107	881.072	619.351	573.39	527.446	715.185	899.626	2066.78	1923.83	1879.76	2412.96	2257.38	1982.66	2121.1	2381.59	1920.78	2000.28	4661.63	4434.42	4358.79	4157.66	4158.83	4404.71	4793.41	4380.6	4579.92	4130	Inosine	Purine metabolism;Metabolic pathways	Alkaloids
M285T237	1235.59	1415.55	2156.95	1208.2	2173.49	1573.44	1818.56	2308.49	2068.9	1313.53	2468.02	1384.89	3667.25	1926.44	1804.31	1615.73	1899.52	2665.23	1811.7	1717.03	2376.7	2475.74	2446.31	2762.99	2459.82	2472.33	2361.87	2539.39	2575.59	2699.82	2097.98	2460.04	1753.5	1447.26	1731.66	1800.6	1738.37	1811.77	1368.3	1527.31	Deoxyguanosine	Purine metabolism;Metabolic pathways	Alkaloids
M290T106	1215.33	1163.25	777.999	1194.22	671.371	695.558	502.991	1003.99	1226.65	1453.43	1238.83	982.685	1043.7	1008.16	1243.13	1009.08	1238.33	1284.83	973.965	1147.4	1342.92	1514.25	1502.52	1307.21	1606.78	1479.54	1216.7	1736.55	1574.92	1239.07	904.655	908.731	929.72	691.016	748.821	911.203	935.966	859.968	751.129	868.719	Deoxyguanosine	Purine metabolism;Metabolic pathways	Alkaloids
M291T101	823.917	832.551	688.013	759.966	737.091	551.311	703.177	727.047	732.756	714.78	435.42	607.861	450.573	507.944	489.161	571.999	676.781	549.555	472.085	567.093	1435.31	1279.9	1197.86	1282.73	1304.99	1317.67	1154.5	1207.34	1323.31	1298.41	1954.88	1754.17	2160.75	2520.29	2294.06	2595.8	2535.06	2421.97	2761.11	2316.4	Inosine	Purine metabolism;Metabolic pathways	Alkaloids
M291T69	765.122	964.921	389.95	770.356	858.778	561.087	901.055	357.925	696.893	543.368	637.347	548.087	584.739	732.36	536.657	508.755	855.774	483.913	634.783	601.914	584.593	403.058	533.592	492.846	473.405	690.712	576.278	678.945	773.527	680.224	736.595	854.943	646.29	595.598	1049.67	805.986	806.058	686.526	1150.19	792.619	Inosine	Purine metabolism;Metabolic pathways	Alkaloids
M307T56	1165.35	1536.04	1370.19	1057.32	1086.28	1334.99	1324.77	1309.14	1071	1447.61	834.889	925.725	696.217	771.246	903.045	851.507	768.388	809.692	769.46	811.074	1595.54	1639.43	1543.12	2244.61	1424.91	1513.63	1736.31	1509.28	1584.26	1624.89	474.406	632.928	595.731	454.114	580.306	435.691	545.935	578.727	437.25	537.608	Inosine	Purine metabolism;Metabolic pathways	Alkaloids
M307T102	261.039	357.97	354.127	289.971	324.682	267.339	291.81	273.658	341.537	310.376	215.269	263.215	261.61	303.056	227.308	188.038	229.185	240.78	247.11	234.007	727.214	596.749	608.698	732.187	619.941	631.739	656.356	605.943	598.572	708.246	1340.2	1137.53	1704.22	1386.54	1628.36	1636.49	1242.74	2033.53	1417.55	1454.84	Inosine	Purine metabolism;Metabolic pathways	Alkaloids
M348T169	946.098	1407.68	919.09	730.278	800.268	826.966	643.103	730.227	730.571	575.771	1479.22	1206.33	1049.76	863.22	773.209	792.965	744.3	857.08	736.641	751.394	1664.17	1125.62	1155.42	967.579	849.701	965.474	730.955	721.309	752.459	993.823	1121.88	1034.55	977.575	713.267	817.934	502.665	465.964	843.62	755.986	992.285	dGMP	Purine metabolism;Metabolic pathways	Alkaloids
M348T59_1	1540.89	1891.74	1593.76	1448.59	1930.64	1718.14	1357.68	1492.51	1562.05	1372.42	2732.4	2699.47	2377.65	2737.73	2521.84	2444.75	2506.04	2691.27	2912.19	2693.45	1679.97	1468.84	1845.78	1312.97	1466.36	1670.34	1411.47	1342.96	1581.68	1466.7	1002.74	1310.77	599.55	998.915	1164.7	997.351	1171.95	1136.64	1178.5	1090.26	dGMP	Purine metabolism;Metabolic pathways	Alkaloids
M348T95	637.122	514.485	500.911	643.15	593.408	601.943	423.664	762.218	542.695	715.741	992.723	1425.22	1385.84	1389.2	909.167	845.417	1671.2	619.962	1169.87	763.563	804.573	577.2	759.902	605.033	514.932	595.658	589.377	582.227	651.315	690.372	513.197	533.76	613.766	678.21	627.32	410.319	468.244	690.248	523.655	530.469	dGMP	Purine metabolism;Metabolic pathways	Alkaloids
M367T56	1484.31	1717.94	1508.82	1770.46	1372.13	1649.07	1860.61	1943.95	1973.25	1996.92	1038.75	1087.03	1127.95	1207.39	1084.26	1490.58	1200.19	1387.51	954.173	1248.08	2530.02	2836.02	2588.11	3351.93	2671.9	2530.94	2822.16	2565.74	2685.98	2707.4	1061.69	1143.29	882.349	1145.41	1046.01	737.282	343.669	700.736	596.721	458.451	1-(5'-Phosphoribosyl)-5-formamido-4-imidazolecarboxamide	Purine metabolism;Biosynthesis of plant secondary metabolites;Biosynthesis of secondary metabolites;Metabolic pathways	Alkaloids
M149T256	15080.9	16193	15749.8	19581.2	16455.3	19303.3	21394.5	16921.1	11246.2	22432.3	21565.8	15764.4	19347.9	18042.6	15098.4	20619.7	18917.1	23542.5	16604.9	19431.4	25656.9	16154.7	18804.1	20028.7	15178.7	17267.7	17296.3	16011.2	22432.2	18798.4	19516.5	13816.1	18558	11635.9	18851.6	19235.4	24859.9	19200.3	19122.5	16511.9	5-Amino-4-imidazolecarboxyamide	Purine metabolism	Alkaloids
M149T55	1560.41	1412.56	1815.98	1759.58	1470.78	1745.97	2021.44	1761.97	1498.7	2051.77	4391.98	983.105	875.721	965.54	4617.5	894.193	927.267	5059.61	4663.84	1076.32	2120.97	1892.97	1937.37	2243.28	2058.56	1978.82	2170.81	2229.49	2266.58	2112.6	1364.88	2574.29	837.432	1360.96	1178.35	1338.99	1289.66	1158.45	1357.18	1128.07	5-Amino-4-imidazolecarboxyamide	Purine metabolism	Alkaloids
M193T66	784.278	886.406	686.44	736.148	1075.5	713.442	1083.69	706.277	544.953	1265.55	628.338	525.903	350.078	524.675	481.861	385.697	338.865	418.927	434.941	481.153	1071.71	1025.2	1100.41	1179.7	936.8	1078.59	1088.37	1108.39	950.664	1074.56	371.732	533.41	591.947	576.041	339.048	408.931	461.17	315.05	548.771	434.638	5-Ureido-4-imidazole_carboxylate	Purine metabolism	Alkaloids
M323T280	1118.02	1001.37	995.319	841.28	853.869	1142.36	990.655	914.95	880.741	765.596	959.486	1017.41	816.6	833.897	781.153	775.995	859.778	1023.33	903.269	983.911	923.738	920.961	1010.07	957.857	815.544	821.096	883.308	936.412	994.406	783.042	516.334	487.763	499.384	473.838	440.245	738.284	797.023	800.351	746.041	508.117	Urate-3-ribonucleoside	Purine metabolism	Alkaloids
M330T98	2263.11	2067.73	1640.41	2035.42	1767	2377.32	2239.71	2088.23	1976.94	2485.78	354.2	418.245	388.726	346.665	491.95	451.711	601.285	413.356	439.717	462.282	1421.22	1355.89	1210.63	1307.43	1116.27	1182.92	1526.22	1327.26	1530.06	1425.81	561.537	639.206	627.09	448.109	556.968	558.241	710.665	601.965	526.801	649.589	3',5'-Cyclic_AMP	Purine metabolism	Alkaloids
M346T64	736.117	1155.48	1235.04	753.867	693.646	739.514	644.75	843.179	834.723	1078.5	530.85	316.29	1723.87	550.131	532.936	458.238	1925.38	387.18	401.139	2026.65	1941.77	1686.11	1727.94	1756.13	1816.18	2003.24	1757.45	2141.77	1892.23	1920.39	1915.48	365.663	1658.78	1580.43	1719.25	1921.89	1764.99	1740.31	373.127	304.506	3',5'-Cyclic_GMP	Purine metabolism	Alkaloids
M531T54	454.139	437.032	494.912	379.935	453.069	515.021	599.307	541.935	507.735	527.451	760.79	498.164	598.325	532.458	744.76	460.888	579.979	553.905	531.322	623.142	342.691	508.559	357.988	428.927	330.22	225.825	364.88	426.437	374.017	358.27	660.252	795.156	708.681	667.599	757.871	773.819	643.678	693.532	872.355	574.975	dITP	Purine metabolism	Alkaloids
M124T67	15952.4	15620.1	18267.5	15255.1	15854.9	17464.9	15955.2	17166.2	16705.6	17651.9	16832.4	18134.7	16184.9	17970.4	18368.5	15575	15814	17087.6	16525.2	15965.3	32238.3	31157.9	35738	34604.1	32543.9	32062.4	36085	31111.9	33011.5	35632.3	24253	23834	26489.3	23993.6	25270.1	24813.8	23723.4	25918.3	26470.7	24779.3	Nicotinate	Nicotinate and nicotinamide metabolism;Metabolic pathways;Biosynthesis of secondary metabolites;Tropane, piperidine and pyridine alkaloid biosynthesis;Biosynthesis of plant secondary metabolites	Alkaloids
M124T94	3898.01	4782.77	4636.96	4440.3	4197.95	4320.69	4701.49	4287.24	4687.41	4107.92	4123.85	4461.57	4900.55	4353.94	4251.19	4522.39	6853.57	4634.84	3930.5	4576.61	9739.67	9592.18	9427.2	9368.87	9945.88	9036.7	10250.2	10574.6	11100	11337.2	6863.79	8161.21	7009.52	7033.21	5855.93	7294.28	7554.04	7049.53	6828.15	6937.58	Nicotinate	Nicotinate and nicotinamide metabolism;Metabolic pathways;Biosynthesis of secondary metabolites;Tropane, piperidine and pyridine alkaloid biosynthesis;Biosynthesis of plant secondary metabolites	Alkaloids
M112T68	464.816	433.544	482.695	783.898	599.164	368.963	561.693	479.779	362.216	425.929	306.556	265.356	301.142	245.555	370.703	380.85	259.777	359.528	299.47	324.447	790.083	1072.84	227.613	983.085	766.141	1189.31	381.768	306.095	449.728	838.168	1323.83	1050.72	1199.21	1081.09	1140.41	1064.08	1204.2	1084.07	1254.12	1070.84	2,5-Dihydroxypyridine	Nicotinate and nicotinamide metabolism	Alkaloids
M118T54	128268	134372	126322	122579	122739	133263	130033	129047	129140	133451	116626	119206	138043	113574	119981	122854	114805	114629	118055	122712	120588	120903	117075	119125	116157	130586	124631	124154	120474	128086	153201	51408.8	157463	163469	157180	173505	161708	169102	65631.4	163180	4-Methylaminobutyrate	Nicotinate and nicotinamide metabolism	Alkaloids
M118T484	18334.7	17725	19686.7	18705.7	19843.8	19769.2	19019.1	19301.9	18713.7	20017	17475.9	19249.5	19164	17515.6	19180.3	20106.1	18824	19314.3	19185.2	19124.4	15686.1	14100.3	16652.5	16061.9	15952.7	17244.5	17302.4	15915.1	17225.9	16635.6	17268	17128.9	18402	17357	16938.4	18375	19767.7	18584.8	18098	20939.3	4-Methylaminobutyrate	Nicotinate and nicotinamide metabolism	Alkaloids
M129T62	2514.52	2695.17	2572.64	2643.64	2381.45	2334.29	2486.64	2255.65	2703.03	2652.62	2288.49	2344.51	2383.77	2036.83	2332.09	2330.4	2835.43	2420.3	2237.98	2394	1728.59	1707.06	1650.9	1803.05	1883	1819.68	1541.84	2129.75	1776.12	2034.81	1784.04	2237.14	1839.5	3751.46	1689.38	495.367	533.596	1135.41	1458.53	404.869	2,5-Dihydroxypyridine	Nicotinate and nicotinamide metabolism	Alkaloids
M129T111	1184.09	1208.9	1125.73	627.409	1278.86	1324.89	1247.57	1120.55	1084.05	1108.3	749.433	1066.59	863.11	785.389	1010.77	677.6	686.19	953.687	1108.93	739.75	1292.61	1182.57	1229.6	1273.45	1376.48	1577.06	1358.37	1188.81	1131.4	1245.83	7595.6	7360.34	7251.59	6792.15	7325.35	7375.13	8030.42	8046.4	7594.05	6993.84	2,5-Dihydroxypyridine	Nicotinate and nicotinamide metabolism	Alkaloids
M138T74	7444.75	7749.22	7949.45	3851.61	6435.07	7392.13	7557.03	4121.71	6299.52	7103.39	2950.36	667.773	1430.65	2172.64	2107.65	2439.07	2761.31	2655.93	2596.81	2534.01	16684.2	16791.9	14875.6	15608.2	15490.6	15615.1	17430.5	16516.1	16937.3	16657	10766.5	12777.2	12711.3	10784.2	23937	11263.3	23730.7	12524.3	24132.5	11935	N-Methylnicotinate	Nicotinate and nicotinamide metabolism	Alkaloids
M138T55	17257.5	17776	16870.2	16094.3	16684.8	16670.3	17756.1	16771.2	17650.8	17406.9	7494.25	7528.48	6855.78	7024.47	7756.45	7745.05	7226.5	8002.78	7148.45	7503.28	37884.8	34012.1	36165.1	37287.8	38496.7	38600.9	38019.2	37864.3	38606.2	39070.8	69799.6	74615.4	64489.6	66429.6	73990.8	70886.5	72235.7	73068.6	74149	72240	N-Methylnicotinate	Nicotinate and nicotinamide metabolism	Alkaloids
M140T69	1604.88	2193.05	1902.49	2106.97	1674.36	2392.66	2284.84	1943.89	2223.01	2368.94	553.524	545.93	494.444	396.847	649.151	401.533	863.654	574.71	699.634	749.066	513.514	596.481	586.431	526.981	953.755	565.187	591.216	754.003	560.833	520.847	7746.23	7328.87	7480.15	6848.34	6618.87	6914.11	7379.94	6420.97	8263.55	7469.35	6-Hydroxynicotinate	Nicotinate and nicotinamide metabolism	Alkaloids
M140T113	1689.35	1841.66	1285.97	1213.42	1528.05	1758.36	1870.49	1111.26	1671.74	1179.15	1503.81	881.573	1145.65	1042.24	823.836	1464.56	1227.57	960.245	806.503	1168.84	1519.42	1288.04	1035.29	1197.26	1064.18	1408.02	1441.19	953.736	1313.13	1507.82	5647.96	6286.91	4289.53	4082.82	4797.96	4244.32	6358.33	4558.98	4293.64	4792.29	6-Hydroxynicotinate	Nicotinate and nicotinamide metabolism	Alkaloids
M140T96	1685.17	1636	1808.39	1762.61	1611.56	2494.37	2702.49	1424.57	1709.86	1378.61	1821.1	430.804	374.181	304.066	431.814	1877.29	1773.67	459.272	338.89	1957.56	573.572	619.421	565.094	582.836	548.921	1934.5	664.222	654.275	541.674	574.299	7318.65	6859.05	8705.52	7855.49	6806.66	6363.86	7034.51	7964.4	7760.32	7481.96	6-Hydroxynicotinate	Nicotinate and nicotinamide metabolism	Alkaloids
M140T485	6890.83	6874.6	8599.29	6224.31	7370.73	7824.49	7428.47	7396.9	7529.44	7497.5	6300.17	7247.9	6831.2	7276.82	7010.99	7156.96	7774.24	7042.39	7720.57	7526.92	7306.49	7690.73	8199.02	8401.05	8524.25	9184.79	9781.13	8789.73	8440.29	8770	8319.45	8199.12	7683.33	6853.52	6764.12	8958.79	8454.73	8408.73	9936.07	9333.89	4-Methylaminobutyrate	Nicotinate and nicotinamide metabolism	Alkaloids
M140T8	2357.67	2210.87	1573.9	1769.58	532.038	2233.7	2055.03	1961.3	936.47	2519.13	2290.95	1160.82	1504.63	2125.6	2004.5	2436.62	463.851	2453.11	2599.32	1332.66	1716.36	1328.57	421.991	1954.2	2896.66	1964.31	2103.45	1978.91	2338.32	2439.63	2623.76	1321.31	2387.17	1149.03	1450.76	4576.32	4098.83	3163.94	2575.46	805.654	4-Methylaminobutyrate	Nicotinate and nicotinamide metabolism	Alkaloids
M140T36	4729.98	7503.85	4396.19	3390.7	5300.33	6954.84	1892.89	5601.66	2426.93	12347.6	5392.67	3873.49	4638.08	7323.23	4856.83	5210.75	7463.33	5323.74	6469.35	4600.9	1980.69	5802.45	7388.4	8397.65	7885.17	5812.25	3815.82	9368.46	3835.8	7068.38	939.84	6000.33	8644.77	9739.42	6233.25	2752.63	3764.59	4720.61	5193.14	6378.2	4-Methylaminobutyrate	Nicotinate and nicotinamide metabolism	Alkaloids
M140T164	4882.94	4326.11	9068.99	4281.37	4958.25	5893.92	4534.58	8827.72	4803.1	8556.26	3156.89	3447.81	3495.6	3484.71	3585.81	3566.49	3653.42	3394.07	3293.51	3294.52	5878.93	3057.07	3258.12	3434.43	5742.87	2738.26	5690.46	5708.13	3825.6	3312.86	3045.98	3388.76	3286.62	3460.54	3677.77	3971.57	4506.67	3565.42	3562.63	3086.42	4-Methylaminobutyrate	Nicotinate and nicotinamide metabolism	Alkaloids
M145T58	2566.97	2494.07	2324.08	2723.45	2446.49	2359.91	2400.22	2027.8	4426.13	1268.38	2075.96	2057.99	1356.77	2276.6	3730.94	1777.41	2378.01	2574.77	2144.28	2556.22	1066.18	1538.59	2162.27	1452.56	1215.52	1466.4	2060.65	1493.82	1946.87	1502.76	2044.12	4597.59	2243.96	3036.41	2275.87	3932.86	1956.28	3648	4074.55	2371.77	2,3-Dimethylmaleate	Nicotinate and nicotinamide metabolism	Alkaloids
M145T185	1536.27	2530.92	2226.33	2936.67	1717.63	2632.28	1609.77	2627.56	2643.06	1904.49	1543.39	1567.05	3120.85	2539.99	1570.21	1163.17	2514.54	1866.21	2464.12	3015.77	4628.29	3600.71	3943.61	4720.62	213.674	4580.96	4541.45	5394.41	5678.92	6361.31	351.447	1193.29	1931.28	3380.45	2774.47	2131.38	2248.5	2623.59	2351.23	2147.39	2,3-Dimethylmaleate	Nicotinate and nicotinamide metabolism	Alkaloids
M155T194	3155.92	3488.04	3666.22	3631.94	3008.55	3426.71	3663.63	3756.61	3324.49	3345.26	2578.04	2951.9	3063.45	3213.78	2907.98	2364.66	3662.84	3178.28	3247.12	3162.62	905.177	1026.75	1170.64	1899.87	1015.73	903.735	1592.67	1041.9	1131.51	1124.31	695.837	830.67	647.012	774.54	845.594	685.18	991.968	752.987	1251.03	741.904	N-Methylnicotinate	Nicotinate and nicotinamide metabolism	Alkaloids
M156T485	1010.15	839.267	860.013	588.117	998.289	1294.28	859.238	506.719	653.155	1232.64	1082.8	845.139	716.289	830.908	1009.38	751.047	975.402	1001.85	933.655	1058.23	710.22	576.576	1224.02	733.359	886.713	1018.38	936.649	690.695	1141.46	791.254	1088.65	1234.36	1043.32	901.933	1220.64	1134.71	859.178	919.413	1135.15	810.844	4-Methylaminobutyrate	Nicotinate and nicotinamide metabolism	Alkaloids
M157T129	19934.1	19237.7	20044.7	18974.4	18195.3	19330.9	20676.8	19889.9	20968.9	20433.6	23067.7	23462.1	24584.6	23768.7	22204.9	22289.5	23503.3	23511.7	22620.4	23032.4	12309.8	11715.9	11281.5	11610.6	11617	11342.9	12870.1	11502.2	11907.6	13550.1	6177.77	5672.48	5651.42	5470.85	6423.84	6739	6386.87	6508.07	6498.09	5354.08	6-Hydroxynicotinate	Nicotinate and nicotinamide metabolism	Alkaloids
M157T55	1289.42	1573.72	1517.86	1230.94	1651.43	1290.97	1468.87	1272.3	1554.07	1571.51	681.048	934.322	805.074	685.942	787.979	705.16	747.94	765.49	759.668	813.16	780.299	649.315	440.846	657.803	616.363	610.667	1343.36	950.267	716.251	575.704	2466.49	2910.54	2749.03	2593.71	2584.2	2703.28	3231.75	2679.86	3339.71	2758.06	6-Hydroxynicotinate	Nicotinate and nicotinamide metabolism	Alkaloids
M162T56_1	4224.28	4259.12	3653.45	3999.23	3780.2	4330.76	4173.76	3700.16	3586.77	6410.28	2368.45	2495.24	2695.56	2210.94	2693.43	2551.33	2589.26	2237.21	2692.22	2798.15	5364.59	5138.54	5238.72	4713.16	5656.71	5544.86	4546.7	5135.45	5489.44	5772.54	10150.6	10128.8	8750.55	9472.84	10083.6	10127.5	9835.83	9476.44	10925.6	11096.1	2,3-Dimethylmaleate	Nicotinate and nicotinamide metabolism	Alkaloids
M162T69	1609.61	1909.04	1735.4	1833.94	1826.86	2041.65	1963.04	1679.34	2127.55	2088.69	1044.5	1119.79	1115.95	1115.54	1123.71	1320.2	1081.38	1193.37	1256.74	1273.76	2012.03	2012.6	2279.86	2406.39	1973.02	2006.15	2294.67	2392.56	2357.29	2316.64	3119.77	3542.2	2863.42	3159.94	2644.32	3096.06	3017.24	2776.51	2698.6	3093.85	2,3-Dimethylmaleate	Nicotinate and nicotinamide metabolism	Alkaloids
M167T458	672.253	1248.75	1371.84	736.694	1432.34	865.34	1430.86	1688.26	680.792	1833.88	2130.09	2496.49	3092.24	955.792	2739.12	1543.95	936.197	2665.43	1476.05	1891.47	2338.39	3663.74	3576.29	2759.8	3353.03	1688.79	2649.73	4246.7	2751.36	3990.51	2251.01	2471.8	3474.07	2108.5	2762.1	3059.18	3503.64	2707.98	2931.84	3414.26	2,3-Dimethylmaleate	Nicotinate and nicotinamide metabolism	Alkaloids
M167T324	3203.31	2368.17	3442.24	2790.37	2522.8	3161.19	3253.59	2809.2	2864.76	2710.83	669.046	959.04	475.578	688.485	570.661	648.866	708.282	758.521	588.084	608.902	2189.37	2065.87	1918.97	2232.41	1881.22	1877.93	2571.36	2054.5	2377.65	2747.47	1035.79	939.384	941.302	919.197	705.313	541.531	1951.4	985.107	1938.33	1574.81	2,3-Dimethylmaleate	Nicotinate and nicotinamide metabolism	Alkaloids
M178T54	9969.87	12304.4	11369.3	10363.4	9981.27	10599.5	10730.8	10034.9	10403.1	9642.57	7631.65	7637.65	7536.69	8082.08	7579.64	8020.57	7856.67	8356.35	8026.16	8561.95	9257.63	7613.73	7367.14	7384.39	7504.83	8087.29	8910.81	8597.38	7583.05	7801.04	7409.25	7013.97	7097.49	7397.01	6247.01	8149.27	7330.32	7633.72	7445.41	7028.67	2-Formylglutarate	Nicotinate and nicotinamide metabolism	Alkaloids
M198T155	2721.32	2650.46	2751.36	2634.36	2780.36	2715.02	2879.15	2662.71	2692.45	2734.68	416.181	401.532	521.455	619.215	529.161	452.092	662.326	652.124	478.879	462.215	2232.68	2081.43	2472.66	2235.24	2083.14	2548.84	2291.86	2752.16	2536.8	1573.69	5548.1	5463.99	5683.57	5915.24	5358.31	6519.7	5800.73	6726.77	5158.1	6311.32	Nicotinurate	Nicotinate and nicotinamide metabolism	Alkaloids
M215T362	3215.04	2412.17	2980.42	2608.86	3360.95	3400.35	3368.88	2546.21	3090.76	3039.67	2846.78	3440.33	2501.3	3129.66	3168.74	3148.17	2769.51	3193	2568.73	3021.6	2472.72	2089.47	2208.82	2143.13	3192.5	2954.36	2704.61	2687.53	2701.21	3145.77	2181.95	2251.12	2781.86	2611.72	3120.15	2828.78	2901.78	2916.17	3596.31	2635.46	2,6-Dihydroxy-N-methylmyosmine	Nicotinate and nicotinamide metabolism	Alkaloids
M251T49	118.92	92.7866	208.009	177.314	183.786	179.618	181.35	255.465	117.479	213.612	780.707	508.112	620.614	454.695	648.024	632.5	526.888	688.802	664.981	587.975	1799.36	1528.54	1925.55	1147.64	1789.15	1506.22	1750.11	1508.44	1777.35	1134.99	2223.61	1378.03	1976.28	1397.99	1661.88	1588.57	1677.03	1576.67	1485.47	1459.9	Blue_pigment	Nicotinate and nicotinamide metabolism	Alkaloids
M146T115	1688.55	1648.89	989.678	1503.72	1627.99	1019.83	1812.59	1043.4	1820.88	1701.27	556.634	531.802	582.419	532.144	583.801	577.351	575.449	551.971	561.658	560.999	5109.05	5068.18	4801.56	4074.98	5162.49	5216.1	5371.53	5198.61	5398.68	5681.02	1312.26	1246.23	1285.42	692.252	1366.54	885.14	1182.23	757.571	1353.91	1118.62	6-Amino-2-oxohexanoate	Metabolic pathways;Tropane, piperidine and pyridine alkaloid biosynthesis;Lysine degradation	Alkaloids
M146T57	1694.31	1513.79	1734.16	1021.57	1598.6	1132.2	1339.61	1326.32	1335.8	918.97	1192.97	692.962	930.442	1109.74	560.975	890.796	1154	972.23	1148.96	1258.03	1109.52	1005.11	1175.8	1007.15	1511.19	1056.69	1158.01	1070.38	1196.55	1291.86	1526.8	1449.88	1477.07	1192.83	1194.96	1509.57	1508.31	1683.07	1440.43	1463	6-Amino-2-oxohexanoate	Metabolic pathways;Tropane, piperidine and pyridine alkaloid biosynthesis;Lysine degradation	Alkaloids
M168T113	976.155	969.939	841.083	977.901	980.798	637.706	1197.16	1057.05	1167.65	1024.99	689.842	774.75	712.904	755.964	716.042	758.436	748.541	818.913	703.46	741.208	3340.78	3434.91	3363.94	4263.54	3961.42	3946.99	3960.03	3650.06	3836.99	4083.86	1211.41	1042.21	1019.29	951.452	555.086	529.915	1338.35	1110.39	1076.3	908.301	6-Amino-2-oxohexanoate	Metabolic pathways;Tropane, piperidine and pyridine alkaloid biosynthesis;Lysine degradation	Alkaloids
M252T55	2027.9	1972.84	1829.52	1908.8	1770.24	1862.21	2156.41	2285.8	2158.58	2346.87	1061.77	1395.39	594.895	963.125	1471.15	834.243	973.171	653.401	911.884	955.6	990.33	1305.01	994.708	1190.05	1083.9	955.877	999.991	1096.27	1034.07	1151.41	1022.56	1428.67	1139.77	1135.56	1288.75	1093.92	1237.58	1422.09	1494.77	948.376	Deoxyadenosine	Metabolic pathways;Purine metabolism	Alkaloids
M252T102	1005.22	1124.03	1093.13	896.971	1120.45	1032.87	970.808	902.519	994.729	989.623	825.106	841.14	784.063	669.441	735.308	839.78	916.667	858.314	804.081	726.861	1421.7	1539.3	1343.53	1718.64	1722.87	1529.22	1612.84	1584.89	1509.77	1519.89	838.649	871.686	493.145	980.571	410.731	970.738	1020.03	876.89	990.003	969.913	Deoxyadenosine	Metabolic pathways;Purine metabolism	Alkaloids
M252T70	1385.81	1310.33	1180.36	1180.76	1699.67	819.581	1235.43	1363.76	1000.31	1029.57	932.007	1427.46	1141.73	974.985	1203.44	1003.99	1210.57	857.07	951.56	1084.29	1250.23	1629.63	1018.52	1214.64	1116.46	1057.54	1050.39	1391.08	1143.73	1541.44	998.215	1149.38	501.435	981.86	983.07	977.791	970.519	1109.77	1079.05	1093.31	Deoxyadenosine	Metabolic pathways;Purine metabolism	Alkaloids
M269T280	13708.3	13962.1	24972.5	13667.8	13065.4	23402.6	14064.6	14502.1	13345.5	13222.2	9999.32	9712.66	10458.6	10084.7	9162.79	9300.84	10055.2	10703.2	9461.87	9996.71	5817.07	5372.79	5413.15	6259.72	5951.89	5589.97	5905.87	5730.87	5962.54	6017.21	4899.69	5101.9	4855.81	4785.73	5238.85	5104.56	5560.52	5157.09	4801.7	5146.46	Deoxyadenosine	Metabolic pathways;Purine metabolism	Alkaloids
M269T265	8782.95	9213.38	9333.97	9438.26	9454.1	9271.16	10619.4	9023.3	9968.17	9183.09	11451.1	11179.2	10749.6	10916.4	10661.2	10655.2	12400.1	12028.6	10323.8	11818	9777.93	16187.5	18100.2	9824.64	9448.47	9357.83	10472.4	10408.1	11061.8	10181.7	6203.02	3627.8	4018.12	6599.78	6866.94	6936.93	7107.92	7240.25	7212.87	6286.03	Deoxyadenosine	Metabolic pathways;Purine metabolism	Alkaloids
M275T110	380.985	403.725	377.633	414.597	326.521	338.006	421.055	343.717	467.275	416.521	526.587	493.536	639.169	495.292	542.354	546.72	665.778	599.101	671.327	761.473	987.501	1689.14	1056.19	1220.14	1283.96	1027.77	1264.49	1618.64	1241.12	1231.38	435.789	906.14	848.883	793.944	1175.93	864.133	1078.82	464.059	999.844	771.679	Deoxyinosine	Metabolic pathways;Purine metabolism	Alkaloids
M284T100	3916.21	3565.48	3181.92	3070.41	3332.88	3398.71	3695.17	3784.71	3770.03	4214.84	3190.79	3419.62	2938.43	2774.22	3246.57	2798.52	3125.97	3050.7	2952.33	2875.97	6631.13	6469.19	5974.16	6923.86	6926.23	6765.54	7494.32	6487.36	7685.22	7392.24	1259.55	1211.18	1415.41	1065.66	1158.7	1430.03	1457.97	1224.82	1157.93	1023.17	Guanosine	Metabolic pathways;Purine metabolism	Alkaloids
M284T69	3009.94	515.131	2908.65	3729.98	2969.57	493.687	2798.94	2358.23	3033.69	2661.46	2264.95	2513.71	2344.13	2545.19	2376.09	2439.36	2819.18	2483.27	2549.58	2776.28	5541.44	5122.29	5492.39	5316.84	5371.71	5980.45	5376.23	5793.57	5495.01	5510.11	1039.45	1316.35	1050.31	994.908	1179.46	1119.71	1291.84	1078.66	1106.76	1372.96	Guanosine	Metabolic pathways;Purine metabolism	Alkaloids
M284T264	2072.74	2002.23	1773.09	1852.2	1757.15	1926	2177.3	1593.76	1595.82	2095.1	1931.21	1926.77	2196.41	2064.23	1637.92	2102.9	1885.4	1821.79	1993.31	1829.28	2455.37	1954.17	1574.31	1533.64	1889.9	1397.97	2086.13	1383.1	1601.92	1602.69	509.315	863.118	721.84	448.667	1157.82	644.596	583.964	898.579	725.698	598.395	Guanosine	Metabolic pathways;Purine metabolism	Alkaloids
M291T311	1627.78	1804.93	1715.14	1703.2	1550.26	1608.67	1671.59	1569.05	1628.98	1742.87	643.084	492.437	562.598	546.746	510.106	634.149	501.908	545.912	499.718	569.105	821.64	1234.91	1218.7	583.685	676.909	1108.81	794.415	981.95	1023.02	736.102	1384.47	869.773	734.315	1026.55	1297.27	816.088	999.52	1121.39	1260.31	878.914	Deoxyinosine	Metabolic pathways;Purine metabolism	Alkaloids
M306T100	604.546	553.913	541.497	555.398	600.181	452.634	541.439	571.723	701.818	493.353	407.418	587.564	565.619	617.083	621.279	587.362	570.214	576.84	639.458	573.069	970.137	969.382	926.865	872.025	960.028	1036.87	885.433	1336.42	1114.42	1018.87	1026.43	1026.64	1059.68	957.741	1066.68	958.506	1089.79	1028.09	1251.66	1002.07	Guanosine	Metabolic pathways;Purine metabolism	Alkaloids
M155T418	12372.8	12198.7	16666.8	24456.4	12639.9	10305.7	11705.3	27486.2	13146.6	12596.5	39034.1	32414.6	27082.9	15368.6	17741.9	15628.2	15301.4	10852.8	15070.8	14902.8	30657.6	13215.8	14020.7	16262.4	17495.1	12156.1	14165.9	15861.6	13255.3	20429.6	21157.1	16473	14723.7	29249.3	14336.1	13133.8	16974.1	18144.3	28696.6	15586.4	1-Methylnicotinamide	Metabolic pathways;Nicotinate and nicotinamide metabolism	Alkaloids
M155T232	7912.96	7885.09	8890.86	7662.27	8178.07	9420.59	8193.42	8769.99	9045.54	8507.16	11154.2	7816.81	8659.28	7749.14	8112.21	8164.78	8161.17	8514.04	9045.86	8500.75	8424.74	9318.87	8685.9	13465.7	11619.2	8974.9	7805.43	8495.95	7665.24	9608.63	9248.83	11429.4	8197.77	8172.71	8467.71	7928.98	8987.96	8452.39	8246.55	8200.03	1-Methylnicotinamide	Metabolic pathways;Nicotinate and nicotinamide metabolism	Alkaloids
M155T192	3360.12	3015.88	2849.47	2966.8	3305.66	2702.33	2685.17	3046.84	3571.79	3373.09	4058.83	2456.97	3082.83	3210.31	2841.49	3045.15	2908.58	3988.98	2899.54	3074.02	3214.44	3054.17	3596.67	3493.21	2793.28	2545.16	3314.99	5363.07	3190.04	3527.82	2557.77	2551.71	1990.1	1743.75	2492.43	2001.23	2053.45	3016.55	2035.36	2244.95	1-Methylnicotinamide	Metabolic pathways;Nicotinate and nicotinamide metabolism	Alkaloids
M160T64	1973.49	1704.56	1796.19	1667.99	1790.55	1588.42	2187.37	1596.34	2159.48	2288.37	851.659	1175.37	1272.04	926.135	1031.59	1445.67	1243.91	1156.33	1080.16	955.336	1359.35	1148.66	1045.06	1266.69	1100.29	1182.58	1299.52	1203.69	1022.26	1340.95	1042.89	7608.5	1097.3	1192.34	771.141	1147.83	1293.47	998.498	1100.99	1003.98	1-Methylnicotinamide	Metabolic pathways;Nicotinate and nicotinamide metabolism	Alkaloids
M337T55	1198.23	1229.01	891.934	993.902	679.514	952.658	927.208	927.654	1119.62	731.152	593.899	573.459	503.397	418.238	577.36	368.166	502.363	629.274	657.317	452.597	842.088	721.559	622.799	773.874	677.802	782.907	921.691	1091.06	782.236	713.361	583.733	594.585	596.467	393.568	641.747	787.002	525.104	346.207	562.411	642.639	Nicotinate_D-ribonucleotide	Metabolic pathways;Nicotinate and nicotinamide metabolism	Alkaloids
M357T188	47.91	0	52.6399	69.3422	22.8694	272.218	106.133	66.4253	162.448	107.984	913.917	885.748	827.857	669.848	896.131	914.605	646.758	541.506	774.465	471.367	388.261	396.826	423.4	394.662	322.572	309.532	414.94	333.94	368.267	424.591	732.668	666.992	867.942	823.655	822.472	713.767	750.714	1021.5	707.037	1008.67	Nicotinamide_D-ribonucleotide	Metabolic pathways;Nicotinate and nicotinamide metabolism	Alkaloids
M300T261_2	718.656	717.883	735.317	800.966	761.375	661.993	799.545	860.935	843.754	698.652	612.468	560.966	668.278	580.617	624.728	612.861	581.129	578.866	714.029	607.826	1481.39	1259.17	1542.18	1310.17	1949.75	3414.71	2133.63	2468.44	1812.73	1553.76	1234.81	1779.55	1411.87	796.123	1133.29	1400.05	1310.74	1091.38	974.221	1711.56	Codeine	Metabolic pathways;Isoquinoline alkaloid biosynthesis;Biosynthesis of secondary metabolites	Alkaloids
M339T282	1626.68	1707.92	3308.1	2094.47	1789	1453.59	1888.92	868.971	1484.8	3282.85	1098.32	1119.42	1112.03	1059.13	953.853	1201.89	1234.82	1027.52	1416.21	1271.26	3097.05	2299.43	3220.79	2924.7	3116.36	2986.85	3337.46	3051.93	3332.38	3380.45	1795.99	1270.65	749.403	1182.3	1277.76	1157.81	1584.45	726.442	1579.95	927.465	(S)-cis-N-Methylstylopine	Metabolic pathways;Isoquinoline alkaloid biosynthesis;Biosynthesis of secondary metabolites	Alkaloids
M345T182	988.37	1040.05	886.839	1210.99	879.229	754.685	939.029	748.825	1362.71	833.57	1326.35	1140.58	1207.27	1443.42	1310.13	989.576	1303.53	1390.09	1113.74	2061.56	866.05	1146.44	841.796	1422.41	1127.02	1294.5	1205.92	1359.31	1416.24	1517.63	762.06	498.13	920.634	873.544	434.387	698.302	800.553	805.006	770.583	779.509	Salutaridine	Metabolic pathways;Isoquinoline alkaloid biosynthesis;Biosynthesis of secondary metabolites	Alkaloids
M350T231	857.415	827.17	740.085	718.732	653.435	673.972	1201.56	938.062	985.084	881.214	1181.03	693.418	775.615	735.528	612.612	913.114	1057.42	957.666	639.698	753.616	696.402	520.202	618.88	633.699	571.246	553.145	1241.27	730.919	686.652	674.825	607.409	714.63	616.556	651.376	637.014	617.39	672.508	676.139	819.765	846.826	Salutaridine	Metabolic pathways;Isoquinoline alkaloid biosynthesis;Biosynthesis of secondary metabolites	Alkaloids
M356T176	2995.15	3439.84	3262.28	2652.89	3094.14	2855.47	3054.11	2590.54	2960.63	2811.44	1038.19	1017.23	1252.21	950.05	1127.53	970.986	1319.78	1592.76	873.416	1233.39	564.36	571.878	543.128	527.366	512.265	508.966	518.398	491.211	552.321	393.079	376.64	439.932	505.08	423.711	456.212	428.542	459.246	355.003	462.163	448.014	(S)-cis-N-Methylstylopine	Metabolic pathways;Isoquinoline alkaloid biosynthesis;Biosynthesis of secondary metabolites	Alkaloids
M366T55	677.794	435.458	1253.03	584.708	814.881	997.94	987.253	828.967	595.722	1112.72	1002.63	840.445	924.685	871.58	849.849	705.711	1093.57	603.879	1040.79	944.477	599.968	670.259	678.356	695.645	571.777	680.051	623.043	602.335	450.812	629.264	2462.76	1820.01	1706.16	1646.75	2054.09	2088.07	2192.25	2381.73	2387.25	2318.95	Salutaridine	Metabolic pathways;Isoquinoline alkaloid biosynthesis;Biosynthesis of secondary metabolites	Alkaloids
M410T335	312.431	330.691	302.462	271.238	279.4	196.419	358.976	288.397	206.269	322.952	354.55	380.709	354.124	365.32	354.975	361.371	305.178	178.21	218.404	551.506	352.716	310.213	435.175	459.719	331.487	374.225	372.187	385.446	367.188	366.651	343.104	299.43	490.2	372.586	393.053	341.409	428.675	504.533	477.4	410.258	Macarpine	Metabolic pathways;Isoquinoline alkaloid biosynthesis;Biosynthesis of secondary metabolites	Alkaloids
M415T203	5183.16	6192.29	6682.12	5936.64	4961.16	5630.15	4995.14	4135	5080.94	5303.41	8434.72	7338.55	7942.3	7442.98	9018.24	8868.34	7215.5	9091.1	9032.8	10294.2	7200.75	7701.32	6666.21	9397.93	7501.14	8207.89	9271.75	7850.94	7556.34	8274.82	5997.51	5163.94	5285.38	9694.64	6534.28	8070.63	6168.83	5619.3	5599.02	6114.3	Macarpine	Metabolic pathways;Isoquinoline alkaloid biosynthesis;Biosynthesis of secondary metabolites	Alkaloids
M519T433	1082.35	981.105	1254.37	886.908	1282.86	809.111	920.518	1495.51	789.139	1476.37	1109.84	763.161	1176.25	623.875	1155.29	1297.42	1243.36	540.076	701.758	998.436	2226.96	1507.97	875.619	2231.61	1868.85	2137.42	1872.37	1815.95	2193.37	1566.41	686.19	1550.84	1035.28	1161.92	1296.94	1400.67	771.406	1164.86	1173.43	696.489	Emetine	Metabolic pathways;Isoquinoline alkaloid biosynthesis;Biosynthesis of secondary metabolites	Alkaloids
M467T383	13554.3	11996	11336.3	13465.6	11355.7	13471.9	10568.1	9382.62	6964.99	8204.2	18373.3	13283.5	10792.1	18387.6	19411.5	17508.9	22539.7	16121.1	11217	17125.2	22635.1	14377.6	22166.3	16782.3	19417	17243.4	16499.1	15575.8	18261.3	17007.2	6328.18	5857.6	7926.33	6585.72	7495.53	5150.63	13315	8421.99	8271.54	7847.13	Cephaeline	Metabolic pathways;Isoquinoline alkaloid biosynthesis	Alkaloids
M484T309	571.426	588.634	644.42	725.764	537.753	532.175	640.889	690.673	697.64	581.434	509.672	506.121	563.692	427.222	464.725	557.387	553.844	443.561	505.534	473.927	29626.8	29133.4	28515.2	32349.9	29833.7	28522.6	33029.2	28390.3	31836.9	32438.6	12961.7	15582	12995.3	12295.4	13728.8	14386	11990.9	14548.2	13757.8	15462.7	Cephaeline	Metabolic pathways;Isoquinoline alkaloid biosynthesis	Alkaloids
M484T261	1288.69	1162.05	1395.23	311.167	1123.81	1360.69	1444.3	1303.85	1375.79	336.966	329.514	386.619	383.567	367.257	346.648	437.603	382.6	412.851	511.684	293.85	29104	25642.6	25997.3	27181.3	40868.5	29500	32972.7	49543.6	27726.2	28455.1	13677.1	6312.95	14204.4	12131.4	12969	12690.6	13422.9	13267.3	13949.8	7115.81	Cephaeline	Metabolic pathways;Isoquinoline alkaloid biosynthesis	Alkaloids
M505T427	1258.67	2553.08	1343.53	2539.14	1295.74	2344.4	2455.7	2204.73	1580.61	1339.54	2683.3	1973.96	2183.69	2767.98	2531.5	1212.45	2541.13	2640.82	1396.06	3374.59	1669.11	2479.25	1814.04	1738.96	1697.5	1997.99	3553.3	3141.44	2668.6	2651.78	1462.96	2095.96	2624.31	1636.59	2142.49	2302.39	2295.39	2226.4	1711.17	1783.7	Cephaeline	Metabolic pathways;Isoquinoline alkaloid biosynthesis	Alkaloids
M375T232	1666.37	1739.17	1407.38	1809.23	2071.31	1736.18	2538.04	1691.43	1868.99	1852.91	1845.89	1323.73	1471.22	1568.84	2340.01	2028.83	1708.34	2921.15	1797.4	2961.63	795.993	839.985	1243.22	320.742	778.528	1022.21	1003.58	1203.33	890.01	1091.4	1667.67	1779.88	1780.9	1569.69	1700.83	1760.2	2002.19	1733.16	1917.15	1556.02	Catharanthine	Metabolic pathways;Indole alkaloid biosynthesis;Biosynthesis of secondary metabolites	Alkaloids
M815T221	884.187	668.835	255.188	468.688	864.088	751.848	616.259	425.117	1018.94	423.112	348.87	412.323	578.644	869.878	318.144	246.53	233.088	469.964	317.871	563.513	5468.19	3972.46	5060.12	4999	4462.92	4169.64	5012.36	4665.1	5600.76	5748.55	2071.32	2254.29	2029.82	1974.3	1415.45	1745.57	1918.85	2177.71	2021.22	1290.21	3',4'-Anhydrovinblastine	Metabolic pathways;Indole alkaloid biosynthesis;Biosynthesis of secondary metabolites	Alkaloids
M167T145	896.28	787.569	622.019	738.541	743.178	714.908	819.704	749.48	756.303	726.348	504.583	452.102	509.089	522.168	518.383	544.985	503.298	558.836	473.358	588.186	1775.19	1427.61	1681.08	1556.74	1405.95	1484.62	1359.36	1360.99	1695.43	1387.71	2528.71	2303.09	2465.15	2458.83	2893.86	2514.64	2517.33	2520.6	2364.89	2455.06	7-Methylxanthine	Metabolic pathways;Caffeine metabolism;Biosynthesis of secondary metabolites	Alkaloids
M189T56	904.199	478.992	695.217	517.5	672.969	912.767	869.86	884.614	1046.59	598.926	511.821	367.265	473.087	437.248	479.705	413.339	469.175	528.377	455.857	475.606	1195.55	676.593	1396.65	1043.49	843.175	1250.55	586.689	1100.79	1022.46	1183.26	904.03	1068.41	1033.8	1090.9	1138.31	474.964	1225.78	1099.43	1017.04	1087.46	7-Methylxanthine	Metabolic pathways;Caffeine metabolism;Biosynthesis of secondary metabolites	Alkaloids
M84T45	471.472	378.323	372.456	455.685	408.469	423.361	357.746	483.929	267.273	395.709	464.961	330.86	334.33	392.787	394.562	376.434	547.49	444.044	482.589	295.776	1213.01	1065.85	1006.72	1137.48	1099.75	1220.14	940.478	1014.45	1013.92	1346.93	1010.93	921.971	1020.53	1176.34	975.443	888.32	1143.73	989.889	1054.31	1285.66	L-Pipecolate	Metabolic pathways;Biosynthesis of secondary metabolites;Tropane, piperidine and pyridine alkaloid biosynthesis;Lysine degradation;Biosynthesis of plant secondary metabolites	Alkaloids
M130T62	22716.9	21529.2	20557.2	21526.5	22105.4	20972.4	22486	21468.7	21818.5	21487.8	4747.45	4697.96	4898.63	4947.79	5650.55	5480.72	5152.89	5188.82	5229.09	5934.58	78802.4	68286.8	71138.3	77097.8	73137.5	71819.5	78794.6	79088.9	80612.2	80064.7	158540	156386	161529	154591	167793	165006	159067	150333	156753	151606	L-Pipecolate	Metabolic pathways;Biosynthesis of secondary metabolites;Tropane, piperidine and pyridine alkaloid biosynthesis;Lysine degradation;Biosynthesis of plant secondary metabolites	Alkaloids
M130T89	2911.57	3211.82	1478.04	2918.91	976.147	3362.04	659.835	3806.84	1067.49	1013.5	1141.65	1222.01	1213.17	1143.9	1193.53	1253.81	1366.9	1250.28	1315.08	1329.48	11203.2	3578.32	11007.9	11229.5	10163.4	10421.4	2956.26	2160.38	3303.39	13785.9	25786.3	8130.71	25233.8	31118.1	8350.05	7539.53	28687.4	4659.76	6030.64	10038.5	L-Pipecolate	Metabolic pathways;Biosynthesis of secondary metabolites;Tropane, piperidine and pyridine alkaloid biosynthesis;Lysine degradation;Biosynthesis of plant secondary metabolites	Alkaloids
M130T46	1638.36	2167.14	1669.91	2154.1	1823.62	1611.73	1533.76	1979.92	1438.36	1550.88	1739.03	1449.53	1592.44	1750.96	1706.6	1366.13	1843.62	1654.29	1712.16	1874.82	6009.03	4949.34	5283.78	6093.44	4656.56	5005.66	4876.82	5082.47	4734.25	5760.44	4158.23	3894.69	4426.31	4293.9	4555.18	4087.02	4632.66	4176.22	4103.69	4458.63	L-Pipecolate	Metabolic pathways;Biosynthesis of secondary metabolites;Tropane, piperidine and pyridine alkaloid biosynthesis;Lysine degradation;Biosynthesis of plant secondary metabolites	Alkaloids
M147T46	2024.78	1287.47	1720.89	2307.23	1422.15	1417.08	1436.19	1775.53	1352.09	1666.35	2236.55	1231.75	1680.22	1844.84	1705.69	1558.68	2068.04	1716.45	1777.08	1634.66	7176.04	6560.02	7677.84	7375.69	6607.83	7239.69	7131.61	7001.14	6980.17	7816.88	4002.89	5031.73	4724.35	5547.67	6503.74	5662.31	5068.67	5130.46	5706.6	5855.99	L-Pipecolate	Metabolic pathways;Biosynthesis of secondary metabolites;Tropane, piperidine and pyridine alkaloid biosynthesis;Lysine degradation;Biosynthesis of plant secondary metabolites	Alkaloids
M147T174	929.064	960.843	823.311	735.081	737.55	681.208	1037.18	965.212	1202.43	955.219	932.115	515.61	447.72	311.342	985.097	862.613	1149.3	1144.75	1057.96	854.295	3005.13	2333.77	2206.01	2686.6	3139.82	2931.58	2675.57	2564.55	2424.05	2745.67	980.466	1047.03	908.654	974.764	972.669	1006.45	538.685	1096.58	1005.81	875.273	L-Pipecolate	Metabolic pathways;Biosynthesis of secondary metabolites;Tropane, piperidine and pyridine alkaloid biosynthesis;Lysine degradation;Biosynthesis of plant secondary metabolites	Alkaloids
M168T48	980.094	851.757	1007.44	858.148	787.936	803.685	911.159	919.967	843.155	928.856	793.778	631.407	627.542	779.738	361.19	992.568	867.783	889.81	949.019	836.539	752.267	845.738	942.75	870.686	665.059	920.318	815.508	881.164	912.067	763.242	1242.12	844.717	883.5	1130.56	982.106	927.459	999.708	1023.65	928.21	686.7	L-Pipecolate	Metabolic pathways;Biosynthesis of secondary metabolites;Tropane, piperidine and pyridine alkaloid biosynthesis;Lysine degradation;Biosynthesis of plant secondary metabolites	Alkaloids
M351T169	2910.51	2420.82	2698.24	3096.27	2625.76	2971.02	2751.79	2573.47	3142.01	2811.82	1412.04	1451.49	1379.74	978.633	1708.33	870.696	2217.7	1263.81	1164.33	1013.21	2316.5	2106.47	2220.32	1970.9	2095.16	2794.58	3145.83	1850.44	2261.29	2008.5	2401	1397.17	1652.42	1426.8	1870.82	1485.08	2352.87	1454.28	1156.88	2314.04	Cathenamine	Metabolic pathways;Biosynthesis of secondary metabolites;Indole alkaloid biosynthesis	Alkaloids
M481T461	11675.1	11789.2	11477.3	11361.3	11409	12013.5	12115.9	12044.5	12069.7	12386	13541.6	11634.1	14548.5	14082.1	11698	13466.9	12809.3	15180.4	12843.1	15475.7	29243.6	26364.1	26414.8	27200.5	23928.4	24421.9	24749.4	25366.4	26187.8	31483.8	9139.78	8694.37	8840.88	8942.18	9594.91	9069.1	9698.61	11577.1	8848.32	8510.08	Brassinolide	Metabolic pathways;Biosynthesis of secondary metabolites;Biosynthesis of plant secondary metabolites;Biosynthesis of plant hormones;Brassinosteroid biosynthesis;Plant hormone signal transduction	Alkaloids
M503T263	1379.55	1597.13	1633.18	1897.08	1245.15	1471.03	1511.96	1242.63	1578.52	1605.26	583.345	565.197	608.717	484.846	618.272	594.361	516.419	752.627	473.774	419.377	104818	95278.8	105525	106179	100247	156920	162682	155331	114535	116960	195766	211171	172032	176177	202329	194561	192082	206528	185688	197924	Brassinolide	Metabolic pathways;Biosynthesis of secondary metabolites;Biosynthesis of plant secondary metabolites;Biosynthesis of plant hormones;Brassinosteroid biosynthesis;Plant hormone signal transduction	Alkaloids
M503T314	1409.37	2074.17	1582.94	1388.5	1555.4	1599.33	1385.91	1702.95	1601.18	1499.22	1110.29	859.404	941.407	1074.11	637.93	733.695	851.117	1017.01	922.518	1042.1	68636.5	82520.1	65454.5	65860.7	61347.6	60629	67500.8	64904.7	71969.4	72430.2	180524	185884	203608	209193	172540	172162	193419	207153	191294	216001	Brassinolide	Metabolic pathways;Biosynthesis of secondary metabolites;Biosynthesis of plant secondary metabolites;Biosynthesis of plant hormones;Brassinosteroid biosynthesis;Plant hormone signal transduction	Alkaloids
M249T54	2261.9	2660.78	2453.04	2340.69	2276.7	2544.61	2669.07	2408.14	2588.1	2632.58	1450.45	1236.7	1304.94	1267.81	1623.93	1446.27	1372.69	1142.4	1501.24	1531.45	2961.92	2684.43	2993.65	2952.44	2508.65	2657.52	3059.51	2945.08	3293.47	3057.32	1180.98	1053.63	1317.79	1274.68	1029.02	1248.68	1272.44	1226.65	1332.13	1162.24	Isochorismate	Metabolic pathways;Biosynthesis of secondary metabolites;Biosynthesis of plant hormones;Ubiquinone and other terpenoid-quinone biosynthesis	Alkaloids
M122T102	377.449	494.323	482.992	467.662	445.514	521.08	571.87	529.927	528.579	670.464	426.306	471.471	506.383	529.727	547.478	569.463	563.367	538.781	477.941	523.54	1641.77	1418.35	1402.24	1891.69	1615.1	1761.54	1703.3	1726.92	1620.75	1703.85	27795.3	23624.4	27445.3	25202.6	24592.4	24685.6	32099	24962.5	27878.3	28915.7	Tyramine	Isoquinoline alkaloid biosynthesis;Tyrosine metabolism;Biosynthesis of secondary metabolites;Biosynthesis of plant secondary metabolites	Alkaloids
M122T70	446.4	602.441	571.779	521.575	551.309	445.702	588.477	595.336	438.811	520.417	418.447	618.271	505.382	678.126	567.787	426.701	695.665	600.516	462.188	437.777	526.598	577.32	507.585	568.098	947.722	540.822	510.686	652.722	601.068	560.432	9363.37	9170.69	8226.84	8401.96	8082.68	7718	9070.06	8312.67	7701.23	8418.65	Tyramine	Isoquinoline alkaloid biosynthesis;Tyrosine metabolism;Biosynthesis of secondary metabolites;Biosynthesis of plant secondary metabolites	Alkaloids
M155T68	561.566	850.834	724.103	808.865	810.216	766.32	903.238	897.794	869.412	933.721	602.563	874.082	480.981	876.617	279.866	492.674	692.444	474.069	522.822	518.749	1340.19	1236.42	1305.45	1390.27	1307.79	1223.63	1314.29	1493.93	1322.15	1338.26	521.574	511.205	539.643	550.246	621.362	478.415	623.444	420.487	393.589	528.491	Tyramine	Isoquinoline alkaloid biosynthesis;Tyrosine metabolism;Biosynthesis of secondary metabolites;Biosynthesis of plant secondary metabolites	Alkaloids
M155T96	645.355	640.627	536.433	524.275	487.045	637.675	648.184	398.815	549.673	530.813	684.955	699.025	732.303	629.531	636.583	687.071	277.9	613.851	747.114	672.783	876.339	929.382	1008.63	789.572	856.731	716.563	955.338	1007.19	971.911	647.217	729.346	763.76	773.592	932.643	742.989	649.124	853.806	762.835	767.507	676.218	Tyramine	Isoquinoline alkaloid biosynthesis;Tyrosine metabolism;Biosynthesis of secondary metabolites;Biosynthesis of plant secondary metabolites	Alkaloids
M372T354	2719.83	2845.5	3119.01	2402.59	2413.26	2164.87	2562.9	2624.24	2583.51	2590.41	4547.49	4139.33	4114.42	3431.02	3723.23	2926.15	3338.02	3400.36	3589.03	2992.88	2426.17	2360.51	2045.65	2480.69	2082.45	2204.57	2055.62	1860.09	2020.16	2336.17	3998.32	3697.19	3508.63	3139.01	2903.01	3017.91	2963.66	2891	2876.81	3425.08	Dihydrosanguinarine	Isoquinoline alkaloid biosynthesis;Metabolic pathways;Biosynthesis of secondary metabolites	Alkaloids
M291T239	2557.82	2580.92	2351.04	2469.04	2282.28	2467.09	2592.01	2645.1	4992.78	2646.38	1649.97	2075.04	2188.5	1803.98	1661.46	1678.38	1954.57	2016.89	1846.45	2039.16	5613.53	5270.37	4941.94	6217.3	4980.24	5333.53	5644.88	4350.11	5363.34	6209.54	9040.59	9410.18	9184.84	585.465	471.862	674.381	452.223	439.752	301.82	287.432	Norgalanthamine	Isoquinoline alkaloid biosynthesis;Biosynthesis of secondary metabolites	Alkaloids
M291T199_2	5308.92	6313.22	6336.94	7705.15	4831.35	6149.6	5917.44	5212.79	6699.79	5960.29	2872.47	4304.1	2860.73	3223.4	3974.4	2814.34	4661.51	3825.28	2315.27	3311.68	194.469	319.059	209.367	278.521	474.097	246.455	185.867	264.982	414.907	199.079	516.906	425.14	278.984	448.568	429.809	431.446	300.389	217.948	433.008	559.669	Norgalanthamine	Isoquinoline alkaloid biosynthesis;Biosynthesis of secondary metabolites	Alkaloids
M326T57	2665.06	1799.43	1968.29	2261.55	2007.05	1742.49	1779.34	2060.56	2148.3	2277.09	3666.19	2323.02	1802.5	1913.33	1860.86	2105.33	2066	3445.49	2405.89	2263.64	1717.08	834.71	1082.87	912.342	1287.27	1028.39	1253.31	1148.25	1302.31	1280.11	3026.09	3007.1	2476.01	2655.06	2881.93	2711.04	3025.49	2890.61	2907.54	2656.96	Galanthamine	Isoquinoline alkaloid biosynthesis;Biosynthesis of secondary metabolites	Alkaloids
M326T97	793.082	1119.04	1170.12	1028.08	799.379	1067.95	1214.58	1088.03	1170.76	1205.79	619.595	786.915	1050.46	1015.94	813.652	971.173	1031.89	896.85	877.605	827.84	314.791	308.321	316.431	377.519	269.317	262.101	319.284	419.087	337.686	281.409	706.898	578.806	448.688	520.671	531.914	567.826	600.717	775.819	598.154	674.994	Galanthamine	Isoquinoline alkaloid biosynthesis;Biosynthesis of secondary metabolites	Alkaloids
M337T272	1426.49	1220.94	1680.35	1499.82	1169.99	2217.4	879.583	479.983	940.116	1875.84	691.418	743.065	604.688	794.727	1074.14	1072.22	1259.28	882.826	1352.98	630.045	55795.1	52709.4	57986.9	57437.1	53848	53944.8	57322.6	52882	56901	58895.3	28233.5	27196.4	27357.6	24639.5	27558.1	29595.3	27195.4	27953.4	26968.8	26819.7	Berberine	Isoquinoline alkaloid biosynthesis;Biosynthesis of secondary metabolites	Alkaloids
M358T326	487.927	494.115	359.039	736.55	633.093	585.56	507.21	811.23	450.352	342.828	671.363	545.434	587.769	525.707	767.911	683.736	622.384	596.214	360.306	583.687	930.754	757.085	811.254	840.029	1138.85	606.884	1148.78	898.431	946.721	770.413	499.059	735.001	592.366	594.643	587.504	672.937	463.725	689.196	603.027	571.546	Deacetylcolchicine	Isoquinoline alkaloid biosynthesis;Biosynthesis of secondary metabolites	Alkaloids
M359T265	679.901	697.562	681.633	612.003	674.541	582.731	741.057	724.253	703.255	422.858	743.57	691.592	580.824	627.898	655.253	554.686	535.312	694.663	575.467	457.727	1745.48	701.405	801.175	752.807	665.431	1129.35	874.218	933.878	961.37	881.883	1397.76	899.03	1364.54	1372.11	1442.13	1452.54	1345.33	1711.79	1003.4	1378.86	Berberine	Isoquinoline alkaloid biosynthesis;Biosynthesis of secondary metabolites	Alkaloids
M372T241	2183.99	2424.1	1802.54	1933.22	2030.48	2146.17	1936.42	1922.7	2009.95	1927.71	1281.02	1400.22	801.413	767.708	1395.97	777.263	1097.36	1585.18	740.594	463.968	4629	4546.71	4527.49	4195.46	4921.92	4579.05	4675.31	4923.77	5056.03	4169.9	1834.53	1668.3	1875.47	1807.94	1423.13	1891.54	1996.8	1493.02	1729.85	1775.92	Demecolcine	Isoquinoline alkaloid biosynthesis;Biosynthesis of secondary metabolites	Alkaloids
M333T297	1211.18	1000.59	805.44	1016.71	824.711	800.172	972.473	797.328	997.895	779.834	591.938	658.428	616.181	993.335	1067.96	936.885	956.903	1068.78	1051.6	1213.06	1269.85	1300.92	1027.34	394.106	1094.52	973.665	901.457	1125.81	773.524	1223.04	696.668	930.529	639.003	674.078	1085.58	653.096	703.195	675.105	611.89	774.483	Sanguinarine	Isoquinoline alkaloid biosynthesis	Alkaloids
M353T385	5956.68	7127.44	6923.7	7593.42	6860.07	5170	7658.11	5480.16	5765.21	5890.67	7885.03	7831.9	7959.18	6093.55	8119.42	7928.77	7592.75	8637.25	7023.98	7631.68	14986.5	15199.3	17137.4	15463.2	16427.1	14594.1	15867.1	13145.7	16263.5	15979.5	10959	12201.2	11606	15276.1	12443.4	11999.5	16459.9	13275.8	14530.7	15019.3	Palmatine	Isoquinoline alkaloid biosynthesis	Alkaloids
M355T399	1105.24	975.443	768.514	1618.21	968.388	1171.55	916.341	1073.86	828.691	1308.4	1872.29	1714.2	1550.64	1035.26	1596.66	1646.72	1213.08	1611.9	1263.01	1217.41	6192.14	6494.72	6269.02	5336.18	4972.63	5809.7	6015.22	5864.68	5630.18	6267.47	7275.48	8370.97	9008.01	7208.26	7573.92	8998.92	9583.07	8793.48	7765.41	7552.82	(S)-cis-N-Methylcanadine	Isoquinoline alkaloid biosynthesis	Alkaloids
M358T168	992.28	762.451	862.575	572.193	800.833	1276.99	905.331	909.314	806.557	938.727	935.98	1120.98	1167.52	867.691	802.687	1033.59	1072.69	1592.48	2040.19	1080.91	1892.31	1843.54	1674.3	2052.94	2127.37	2004.88	2257.64	2081.82	2230.56	2088.02	1503.22	2384.62	2127.59	1673.15	1883.43	1980.22	2027.84	1639.09	1892.34	1653.3	Ankorine	Isoquinoline alkaloid biosynthesis	Alkaloids
M363T382	4552.11	3850.25	3333.25	3461.16	2971.52	4327.48	4017.31	3262.77	3370.43	3535.25	920.31	1789.14	1474.99	2481.1	843.962	5553.17	1095.11	1650.25	2571.74	1524.19	5035.83	4346.84	2233.4	4783.65	9199.7	4650.54	4050.52	4635.19	5034.87	4658.27	1458.33	1099.75	2216.05	909.188	992.862	1098.16	1287.25	921.493	729.8	1094.29	Chelirubine	Isoquinoline alkaloid biosynthesis	Alkaloids
M370T478	218.024	1208.46	677.527	1124.57	1270.41	570.561	759.206	658.171	315.389	537.771	1029.29	1022.35	1003.06	1011.91	572.85	756.54	1373.27	424.807	1107.12	939.643	1919.95	1363.6	1768.78	2126.25	2560.03	2783.82	2067.57	2613.86	1274.75	1820.15	842.796	1379.71	891.356	1235.14	1417.08	1299.32	1143.57	746.799	1165.8	1327.72	Corydaline	Isoquinoline alkaloid biosynthesis	Alkaloids
M375T255	1041.6	1348.77	1634.73	1060.54	1710.08	1190.25	1343.15	1171.79	1231.79	1283.77	2259.49	2852.78	2808.35	2803.61	2554.18	2507.81	3354.18	2652.03	2583.98	2764.8	651.639	868.338	916.81	1072.12	1841.65	1033.17	961.3	992.588	772.645	872.989	960.281	882.91	1255.47	1004.6	890.959	1146.52	1049.89	971.538	1140.87	932.179	Palmatine	Isoquinoline alkaloid biosynthesis	Alkaloids
M375T204	2488.6	6300.74	2068.6	2430.06	3187.24	4337.94	3014.01	2475.47	2162.83	3953.76	2484.12	3344.61	2000.2	2252.47	1694.27	3027.17	1585.97	2711.31	2774.45	2114.25	1318.53	1664.18	1645.73	2027.75	955.97	1871.87	1840.6	1396.89	1842.24	1683.78	1528.56	2072.08	1518.93	1511.8	1308.65	1351.39	2200.61	1134.58	1882.76	819.487	Palmatine	Isoquinoline alkaloid biosynthesis	Alkaloids
M377T253	981.554	969.784	634.7	570.773	1066.63	573.131	538.362	621.769	692.491	1448.31	620.525	827.386	545.162	967.806	541.638	509.054	699.103	781.664	597.04	988.238	1157.33	834.071	487.929	914.251	861.391	1025.12	797.806	971.854	1046.93	1067.29	466.545	1808.21	1168.34	454.045	958.538	419.958	2225.44	1160.97	493.087	578.575	(S)-cis-N-Methylcanadine	Isoquinoline alkaloid biosynthesis	Alkaloids
M382T299	897.15	800.63	998.708	853.725	858.085	799.881	927.478	998.626	914.523	870.364	786.893	780.06	697.748	728.317	277.508	804.852	777.798	758.721	760.541	514.43	1184.45	801.661	878.931	2016.29	2421.05	1390.04	1740.04	968.756	1040.3	1542.65	2112.63	2624.13	2653.51	1391.36	928.036	1718.38	1148.88	1040.3	1852.04	2400.02	Laudanine	Isoquinoline alkaloid biosynthesis	Alkaloids
M385T261	638.306	788.909	622.027	726.275	556.89	699.865	777.405	724.355	740.921	716.718	645.67	778.986	638.534	710.365	640.785	765.183	669.239	777.271	843.959	680.569	1970.36	1824.23	3081.95	1891	5058.68	2999.62	6131.96	1312.23	2019.74	2883.94	1053.6	865.477	790.477	433.654	2183.89	635.27	885.942	489.385	1595.82	997.707	Chelirubine	Isoquinoline alkaloid biosynthesis	Alkaloids
M387T229	2813.6	1671.34	3408.74	3597.74	3531.04	1546.4	2292.91	2563.38	2444.4	2817.54	1798.6	1660.61	831.394	1234.09	1600.14	1110.77	1199.93	644.608	1325.44	612.607	1503.54	1769.61	804.856	1696.14	932.453	1563.47	1675.38	1318.6	1580.27	1670.08	1051.23	1144.73	916.538	856.445	985.857	845.595	331.762	559.723	961.687	964.437	Allocryptopine	Isoquinoline alkaloid biosynthesis	Alkaloids
M391T212	3447.1	2443.42	977.531	2460.05	2410.16	2000.96	6403.74	1029.58	3588.24	2300.45	1426.27	1196.81	3251.85	2416.92	2721.38	3344.46	2226.29	2491	3095.96	2748.04	5055.39	1125.15	3504.7	3181.78	2306.21	3337.04	3556.67	3291.08	3740.96	2790.35	2880.71	2991.25	3234.19	1701.87	3392.33	1996.82	2447.8	2101.46	1949.4	1894.17	Palmatine	Isoquinoline alkaloid biosynthesis	Alkaloids
M424T299	629.283	701.276	596.554	682.385	706.444	586.117	622.604	633.751	593.762	659.534	424.118	407.323	447.176	417.339	403.427	394.867	486.024	436.809	441.34	374.393	3416.21	2695	2968.89	2869.94	3540.26	2330.14	2885.35	2690.14	3326.88	2846.56	4911.83	3972.9	4824.26	3932.92	4415.34	4106.63	4157.76	4962.52	3936.58	4719.33	Kreysigine	Isoquinoline alkaloid biosynthesis	Alkaloids
M482T193	2237.72	3654.6	3595.99	2926.42	2883.82	3197.1	2657.32	3364.35	3340.99	3535.78	2001.6	2446.06	2440.57	2923.72	2636.34	2656.8	2415.65	2228.27	2616.18	3020.25	3794.18	4104.5	3571.87	3964.39	3914.2	4050.91	4050.7	3449.42	4364	4407.29	872.865	1106.71	1033.08	1016.02	929.692	935.291	1059.91	961.167	1092.08	860.765	Deoxytubulosine	Isoquinoline alkaloid biosynthesis	Alkaloids
M498T284_2	11950.8	11964.2	11278.5	10892.2	10613.5	10901.5	12081.7	11670.3	11662.1	12007.4	7143.4	7490.88	7482.38	7148.09	6885.81	7071.77	8059.36	7842.61	6629.6	6840.83	517.803	489.292	552.446	556.337	525.777	523.348	592.403	691.787	559.872	538.015	382.27	474.834	456.893	353.336	386.432	481.474	382.916	461.966	412.178	539.042	Tubulosine	Isoquinoline alkaloid biosynthesis	Alkaloids
M498T214	2462.06	1807.93	1183.22	1453.13	1939.89	875.076	1373.09	1275.44	1507.65	1576.63	999.492	1721.8	750.603	765.831	634.686	1143.17	1546.49	1354.05	1282.22	431.101	548.659	2495.87	897.666	1590.87	1447.53	2663.61	2484.35	1266.37	2653.84	2443.39	12380.1	10498.9	9783.09	12372.4	9788.89	10275.5	11974.6	11531.9	9338.86	10037.4	Tubulosine	Isoquinoline alkaloid biosynthesis	Alkaloids
M509T416	2590.02	2162.56	2045.91	1433.06	1998.11	1864.3	2487.84	2480.34	1485.57	2288.58	1288.59	1345.14	1376.97	758.694	1015.37	1143.98	1433.27	2138.53	1107.59	1463.41	13246.4	4641.98	4639.45	11289.7	4553.65	6066.73	11816.6	5419.02	5510.62	12053.1	1304.49	4744.21	1796.3	980.78	3381.5	1373.96	1233.18	3810.77	1782.75	1418.43	Demethylalangiside	Isoquinoline alkaloid biosynthesis	Alkaloids
M541T415	2607.54	2003.69	1523.38	1598.57	1677.05	1465.74	1646.04	1622.48	2236.87	3075.88	1416.53	1065.4	1696.98	2129.97	1622.81	1528.14	1016.12	3527.28	984.03	2477.67	6814.54	3764.5	3753.78	4423.35	5184.49	4381.02	5626.95	3121.1	7313.91	6796.25	3429.07	1977.84	1413.76	2084.22	2977.78	2934.76	1531.49	2697.99	2084.6	2733.68	Deacetylipecoside	Isoquinoline alkaloid biosynthesis	Alkaloids
M541T393	2073.3	3813.67	2645.07	3203.02	2700.4	3066.92	2556.09	2323.7	2803.42	3003.59	1987.76	1924	1987.63	1826.59	2655.66	1999.94	2363.29	2206.34	1576.29	2318.61	3463.02	2880.74	4561.19	7398.99	3705.95	4175.97	5396.21	2969.17	3671.16	2619.02	2485.37	1354.96	1767.46	2049.81	2643.65	2429.79	2829.01	2217.15	3114.73	2515.05	Deacetylipecoside	Isoquinoline alkaloid biosynthesis	Alkaloids
M546T223	6212.91	6361.16	4869.78	6175.41	6529.87	5448.53	6978.57	3424.73	6430.94	7356.12	18827.3	21244.8	20756.4	18932.3	20684.3	16770.4	19240.4	20307	20395.9	20795.1	2271.55	3178.53	3748.67	4231.43	3580.34	4536.66	3316.31	4124.21	2968.91	3788.89	4107.2	3585.79	3540.53	3657.17	3563.5	3229.39	3464.36	3726.63	3722.67	4066.05	Deacetylipecoside	Isoquinoline alkaloid biosynthesis	Alkaloids
M546T200	1502.65	1957.89	1722.92	1677.52	1655.2	1652.3	1524.07	1175.93	1959.29	1744.31	4283.39	5456.83	3256.04	4742.58	3543.36	7509.5	4565.83	5879.11	5242.94	3315.18	908.778	996.092	1154.21	827.7	996.178	885.394	1005.28	808.149	1100.85	734.975	793.571	937.556	784.965	782.837	595.705	881.103	770.824	841.643	922.075	640.712	Deacetylipecoside	Isoquinoline alkaloid biosynthesis	Alkaloids
M333T376	776.188	703.574	614.785	1051.24	689.961	871.442	1378.79	517.737	617.267	487.286	896.231	571.69	362.223	442.017	510.103	762.958	885.53	458.672	630.581	127.038	4529.99	3582.74	4235.06	3731.67	3581.2	4300.14	4150.68	3766.1	4799.31	3335.61	1757.16	692.661	722.595	1613.88	807.415	1367.5	1278.52	1446.63	1088.64	1466.19	10-Deoxysarpagine	Indole alkaloid biosynthesis;Biosynthesis of secondary metabolites	Alkaloids
M435T299	786.64	818.593	1510.05	1171.17	587.503	910.513	1337.11	1448.41	834.543	586.265	1066.06	913.525	997.425	1006.55	1096.52	1008.73	1085.99	1234.77	999.596	1118.35	3040.64	2518.02	3206.93	3073.86	2696.95	2201.6	2647.34	5204.81	4149.8	2597.22	4371.53	2083.91	5166.9	6573.71	4200.44	4338.26	6453.09	3161.23	3470.44	4317.85	Echitovenine	Indole alkaloid biosynthesis;Biosynthesis of secondary metabolites	Alkaloids
M389T342	16262.3	19328.7	15878.1	16999.1	16383	17455.5	15332.3	12867.8	15416.5	15833.4	13415.9	16398.7	20815.6	15715	18119.5	16015.9	14768.2	14992.5	16957.1	17514.1	14184.7	19188.9	12422.3	14218.9	15594.8	14619.5	15529.4	16673.1	13863.3	14303.4	15764.3	13856	15381.6	18542.2	14112.1	14181.8	15676.5	17040.5	14623.1	15672.9	16-Methoxytabersonine	Indole alkaloid biosynthesis	Alkaloids
M437T187	1945.09	2399.04	931.276	893.635	1795.11	891.568	819.87	729.553	831.579	781.776	647.66	2438.36	2256.54	630.446	1397.97	2260.22	2028.4	1335.56	2041.04	2058.89	1881.78	1263.88	1521.99	1427.41	1966.51	1369.67	1160.41	3011.74	1952.95	1334.52	1434.19	933.432	1101.29	920.766	1317.28	1111.66	755.211	858.094	1404.93	715.59	Deacetylvindoline	Indole alkaloid biosynthesis	Alkaloids
M153T67	1532.6	1407.16	1729.37	1230.55	1535.84	1879.28	1013.7	1304.44	1351.06	1956.94	4253.26	4199.8	4023.4	3879.97	3773.4	3442.42	3734.79	3964.94	4271.19	3699.62	18179	19713.7	19117.2	18523.7	18865.9	17977.1	17508.5	18585.7	17953.9	18331.5	6214.01	5984.9	6073.85	5664.77	5962.23	5769.64	5876.6	6520.98	6019.61	6211.08	Xanthine	Caffeine metabolism;Metabolic pathways;Biosynthesis of secondary metabolites;Purine metabolism;Biosynthesis of plant secondary metabolites	Alkaloids
M153T96	1200.56	1234.1	1386.41	1136.63	1029.63	1153.47	1289.08	1259.12	1334.34	1097.63	2755.76	2654.9	3528.57	2982.37	2709.18	3168.72	3415.01	3132.1	3045.97	3040.16	15355.3	15783.4	16243.4	18057.6	14457.6	15060.2	15554.1	15994.9	15768.8	17266.3	4621.87	5312.02	4613.07	5082.72	4103.25	4367.08	4717.8	5608.79	5440.52	5054.58	Xanthine	Caffeine metabolism;Metabolic pathways;Biosynthesis of secondary metabolites;Purine metabolism;Biosynthesis of plant secondary metabolites	Alkaloids
M317T355	6349.44	6189.59	5710.95	6481.74	6274.47	6434.62	6477.93	5877.62	6607.16	6609.08	4357.25	4207.68	4899.18	4050.86	4749.72	4113.9	4573.28	4681.61	4325.9	4813.24	4125.32	4228.57	4292.47	5361.8	5536.8	5177.55	4494.12	4748.41	5704.78	4657.32	3480.14	3799.61	4113.38	4073.57	3144.14	4154.39	3397.47	4065.9	3982.28	3900.98	7-Methylxanthosine	Caffeine metabolism;Metabolic pathways;Biosynthesis of secondary metabolites	Alkaloids
M201T269	1039.26	1177.85	1264.77	1232.46	906.226	1272.16	1654.01	1259.75	1546.11	1426.95	1347.16	1801.49	2082.6	2104.66	1983.21	1534.68	1690.93	1617.94	1807.39	2327.99	1026.45	1129.48	992.772	1241.59	1072.65	1140.11	1244.56	762.087	1233.06	1054.47	539.74	579.138	654.541	550.921	650.4	743.146	667.393	737.699	640.738	587.347	3,6,8-Trimethylallantoin	Caffeine metabolism	Alkaloids
M205T56	13764.6	15025.3	12984.6	12516.2	13876.8	13360.8	13938.2	14046.2	13880	15487.5	9904.54	10037.7	8850.06	10260.1	9845.74	9235.78	10193.2	10288	10075.9	9852	5801.87	5511.78	5485.21	4708.35	5472.63	5591.5	5243.24	5222.99	5990.05	6440.14	4065.95	4049.58	3354.82	3646.66	4068.11	4010.38	4114.06	4776.61	4331.75	3760.72	7-Methyluric_acid	Caffeine metabolism	Alkaloids
M216T271	536.824	571.887	327.627	455.797	479.161	562.448	789.052	543.1	564.523	542.568	557.191	299.045	396.034	525.417	673.153	451.815	603.191	414.449	420.393	414.278	1320.44	1092.57	1294.63	998.634	1053.28	1309.35	2004.55	1257.24	1280	1485.73	557.025	1287.47	702.998	495.517	516.069	616.729	582.875	518.014	540.676	675.171	5-Acetylamino-6-amino-3-methyluracil	Caffeine metabolism	Alkaloids
M221T57	1224	1447.5	1071.51	1117.39	1288.47	1392.64	1107.46	1259.99	1109.76	1059.02	817.643	987.691	936.77	920.962	600.028	1034.08	876.529	1058.04	1181.76	822.692	742.468	719.556	634.04	338.355	860.225	783.09	631.825	696.319	579.383	427.601	840.911	935.521	872.565	975.536	1003.06	1086.07	1073.71	798.943	895.098	883.488	5-Acetylamino-6-amino-3-methyluracil	Caffeine metabolism	Alkaloids
M217T147	677.445	671.371	568.665	562.375	645.208	640.465	859.162	663.741	912.699	670.25	1211.26	1418.66	1455.87	1292.34	1995.66	1293.75	1301.6	1357.94	1395.89	1438.06	1138.99	1016.66	1138.75	1174.3	997.651	1223.49	1081.2	1270.16	1269.8	1121.03	2221.45	3116.39	2138.44	1816.9	2174.76	2217.93	2239.92	2186.74	2205.97	2993.5	Ecgonine_methyl_ester	Biosynthesis of secondary metabolites;Tropane, piperidine and pyridine alkaloid biosynthesis;Metabolic pathways	Alkaloids
M171T70	1014.93	956.986	301.214	597.949	472.58	274.788	1032.26	374.703	990.645	956.141	1222.25	379.501	1033.1	1614.5	410.72	1380.61	306.778	1153.03	390.507	1075.1	409.165	548.376	499.022	456.449	409.726	456.411	403.724	532.435	736.531	457.251	679.702	775.967	1212.31	1474.77	628.082	428.958	493.712	445.509	390.947	357.953	Pseudopelletierine	Biosynthesis of secondary metabolites;Tropane, piperidine and pyridine alkaloid biosynthesis	Alkaloids
M171T97	828.539	889.811	849.671	972.609	388.658	336.258	945.321	980.376	869.167	938.243	332.169	428.315	888.885	808.271	886.789	443.764	958.114	887.396	328.689	884.55	358.884	435.343	981.761	470.827	347.844	426.216	472.95	566.813	462.544	436.321	1164.41	580.578	403.137	958.93	717.2	337.057	446.07	554.49	514.378	393.673	Pseudopelletierine	Biosynthesis of secondary metabolites;Tropane, piperidine and pyridine alkaloid biosynthesis	Alkaloids
M336T229	4271.34	4344.13	4794.11	5707.48	2719.09	4732.62	4665.38	4151.59	4616.44	5311.49	5355.54	2313.54	2232.61	2072.26	2647.02	2454.93	2288.25	2680.11	1937.49	3069.19	1776.38	1435.66	1143.64	2027.42	1332.74	2161.75	1609.05	922.533	2072.86	1558.46	3169.06	2026.53	2704.02	1808.56	1547.7	2422.87	2521.24	2952.38	3204.27	1880.74	Senecionine	Biosynthesis of secondary metabolites;Tropane, piperidine and pyridine alkaloid biosynthesis	Alkaloids
M304T301	9134.26	9180.21	9216.88	8203.51	8454.05	8957.89	9190.01	9266.05	8656.49	8664	2238.87	2078.26	2165.74	2069.65	2225.72	1832.27	2243.02	2381.65	2408.77	2168.03	1891.9	1628.62	1171.59	1591.62	2100.39	1748.58	1607.95	1934.81	1822.09	1277.89	587.365	433.343	633.776	514.638	934.652	567.649	712.655	579.049	819.661	759.103	5'-Phosphoribosylglycinamide	Biosynthesis of secondary metabolites;Purine metabolism;Metabolic pathways	Alkaloids
M314T203	976.994	1057.28	978.228	1685.51	1198.9	616.245	1126.69	1470.11	1435.01	1063.24	1661.62	2586.94	1817.24	2067.69	1373.04	2065.16	1756.48	4229.82	3502.38	1576.19	1634.93	2107.31	2705.24	1175.63	2831.64	3085.01	2217.27	2718.66	2297.61	2687.79	1534.36	2515.25	2349.55	1897.21	1157.75	1904.52	1953.94	1510.8	1953.21	1872.94	2-(Formamido)-N1-(5'-phosphoribosyl)acetamidine	Biosynthesis of secondary metabolites;Purine metabolism;Metabolic pathways	Alkaloids
M329T423	3580.83	3909.69	3729.95	3237.53	4183.09	4499	4444.77	4156.49	4268.43	3833.4	3034.04	4508.52	3277.02	3259.22	3151.7	3862.4	4407.3	4321.42	4723.18	4863.02	4927.78	3802.88	5111.83	4503.01	3694.93	4471	3856.55	4505.37	4509.81	5021.88	4609.63	3424.49	4461.48	3685.39	4331.54	4297.19	3455.94	3916.5	5036.78	4376.7	1,2-Dehydroreticuline	Biosynthesis of secondary metabolites;Metabolic pathways;Isoquinoline alkaloid biosynthesis	Alkaloids
M334T194	1234.51	1271.49	1132.18	1209.56	291.265	1155.9	1132.45	1207.53	982.385	1313.72	2181.07	2771.33	342.04	977.938	3073.67	2634.27	2623.59	3755.13	3024.71	3498.32	978.856	1347.55	1643.03	945.03	1062.44	628.376	592.816	1058.59	1392.72	1176.06	1162.2	1395.9	1274.24	1944.7	696.606	1241.75	1515.71	1212.59	1557.66	1007.64	Thebaine	Biosynthesis of secondary metabolites;Metabolic pathways;Isoquinoline alkaloid biosynthesis	Alkaloids
M351T376	3587.84	2604.32	2058.07	2222.92	2159.7	2013.47	3015.92	2002.6	2417.28	2094.06	1566.28	938.103	1722.76	949.411	561.656	1483.88	2055.57	1923.45	1202.65	2320.39	16564.3	13200.4	14829.8	15693.5	14520	14640.5	14779.4	13042.9	15453.8	13486.8	4428.33	4324.63	3374.37	3638.39	4470.73	4748.42	4205.45	4693.41	4204.54	3618.13	1,2-Dehydroreticuline	Biosynthesis of secondary metabolites;Metabolic pathways;Isoquinoline alkaloid biosynthesis	Alkaloids
M351T396	1720.98	1172.88	1824.03	1785.7	1567.42	1639.11	1336.07	1631.42	1919.93	1438.47	1858.36	1675.92	1077.68	1588.42	1368.34	359.78	1209.44	1257.8	1006.33	1291.1	5627.83	4864.63	5404.79	6378.79	6642.23	6273.11	6185.34	7199.71	6515.92	5622.07	7666.41	10812.3	14804.8	9156.28	7101.76	9168.75	9606.6	13290.2	9577.39	11125.4	1,2-Dehydroreticuline	Biosynthesis of secondary metabolites;Metabolic pathways;Isoquinoline alkaloid biosynthesis	Alkaloids
M352T182_2	1273.57	1604.84	1386.71	310.812	1305.32	1413.35	1504.17	1504.37	1679.94	1292.2	723.115	1719.15	1582.59	1038.32	814.79	1372.88	709.694	1651.13	1301.52	941.284	1261.05	1598.15	1224.01	1371.14	1429.97	586.828	720.805	414.92	554.155	731.947	1469.65	1548.21	828.239	1327.05	660.168	696.456	1363.37	1310.69	595.23	543.734	(S)-Reticuline	Biosynthesis of secondary metabolites;Metabolic pathways;Isoquinoline alkaloid biosynthesis	Alkaloids
M289T207	3572.77	2636.2	2177.92	3387.58	3422.24	2465.79	2682.03	2566.84	2583.86	3447.51	2410.37	2241.39	2840.06	2555.84	1401.01	1640.96	2036.57	2613.6	2753.46	3502.45	901.78	1681.93	1460.86	1133.89	1953.73	982.244	1068.65	1093.37	1093.91	1709.92	451.582	1091.96	814.622	833.867	745.985	637.5	938.503	1077.11	1066.03	1055.58	(S)-Norcoclaurine	Biosynthesis of secondary metabolites;Isoquinoline alkaloid biosynthesis;Metabolic pathways	Alkaloids
M310T274	924.035	681.21	936.48	733.489	909.237	1331.22	1115.35	1233.58	1147.52	1109.86	909.332	894.532	481.017	882.062	788.598	653.753	602.234	1448.94	888.142	579.074	708.88	696.729	895.612	722.833	635.34	614.694	802.504	711.047	979.626	928.623	694.52	720.529	581.204	432.689	680.741	698.426	603.597	1223.1	718.77	959.309	(S)-Norcoclaurine	Biosynthesis of secondary metabolites;Isoquinoline alkaloid biosynthesis;Metabolic pathways	Alkaloids
M318T435	1847.07	2205.82	1238.31	2204.1	1985.01	1902.46	2137.36	1757.5	2040.34	1971.19	1827.11	2237.46	1856.26	1466.94	2116.78	1566.11	1900.58	1698.08	1362.31	1292.34	3325.55	3586.27	2421.56	4285.1	3652.36	3232.73	4000.32	2709.67	4725.67	4524.68	1980.34	1983.02	2784.21	2206.45	2418.47	2175.24	2139.51	2369.87	1957.66	2212.62	Protoemetine	Biosynthesis of secondary metabolites;Isoquinoline alkaloid biosynthesis;Metabolic pathways	Alkaloids
M305T200	10210.4	11266.4	9780.53	9691.03	9859.72	9020.8	9481.44	9452.6	9541.56	8379.83	9312.12	9182.53	8765.47	8046.5	9301.07	7339.22	8859.36	8800.86	9328.32	8429.93	3815.64	2799.59	3854.43	4159.44	3428.1	5672.99	4203.05	4540.62	4586.89	3903.69	1544.15	2023.63	1816.63	2030.15	2320.7	1745.53	2116.03	2652.38	1753.74	2171.91	(S)-Norlaudanosoline	Biosynthesis of secondary metabolites;Isoquinoline alkaloid biosynthesis	Alkaloids
M305T223	1771.62	2874.49	4151.2	2198.1	2252.36	1832.47	3360.63	1646.36	1645.13	1873.19	3035.15	2616.89	2117.99	2025.94	2122.88	2613.3	1421.31	2181.05	3052.18	1674.75	2056.55	2072.55	2597.02	813.143	2354.14	1682.69	2381.68	1379.23	2891.65	1176.68	1105.84	1344.5	1103.07	1330.46	1008.47	1220.63	965.303	751.096	3499.49	791.023	(S)-Norlaudanosoline	Biosynthesis of secondary metabolites;Isoquinoline alkaloid biosynthesis	Alkaloids
M305T55	2875.17	1532.08	1976.45	1677.44	1248.02	909.678	960.192	1569.99	1346.02	3356.96	2839.32	3019.28	2445.02	2534.16	2932.76	2840.83	2774.89	681.55	2859.3	1176.84	1298.99	1627.35	1132.33	2228.79	1068.13	1044.97	994.612	1687.71	1274.81	719.317	1483.14	1273.85	3227.96	2030.99	1579.32	1921.42	1422.17	1632.81	1169.65	1201.28	(S)-Norlaudanosoline	Biosynthesis of secondary metabolites;Isoquinoline alkaloid biosynthesis	Alkaloids
M364T167	2376.56	2487.25	2416.67	2948.05	2054.85	2476.09	2396.11	2646.8	2151	2632.79	1510.74	1557.64	1435.34	1082.4	1368.34	1466	1443.43	1491.16	1421.98	1751.54	740.357	1331.55	890.237	1499.24	1379.28	1185.11	1088.51	706.09	874.902	719.856	795.559	1036.45	979.363	877.576	1037.99	639.166	968.637	780.828	1017.48	917.235	Isocorypalmine	Biosynthesis of secondary metabolites;Isoquinoline alkaloid biosynthesis	Alkaloids
M374T150	714.335	787.759	863.667	565.638	621.334	878.269	829.154	519.713	770.722	689.877	579.256	714.852	711.357	863.967	808.413	785.371	1015.37	824.567	753.028	846.409	1874.88	1581.04	1678.58	1736.2	2156.88	1641.73	2482.6	1632.11	2412.19	2643.88	722.201	666.206	599.734	574.558	603.25	553.555	558.983	664.152	633.809	582.909	(S)-Autumnaline	Biosynthesis of secondary metabolites;Isoquinoline alkaloid biosynthesis	Alkaloids
M374T299_1	727.481	708.798	769.313	682.385	736.234	742.527	839.658	691.826	691.164	697.948	448.169	565.972	568.475	501.009	526.512	469.195	592.194	620.59	477.461	568.665	2834.46	3080.62	3032.59	2673.01	2527.92	2913.55	1962.74	2827.07	3796.59	2149.88	5029.85	5167.85	4620.88	4022.56	4353.18	4275.52	5206.48	4160.33	4286.07	4675.95	(S)-Autumnaline	Biosynthesis of secondary metabolites;Isoquinoline alkaloid biosynthesis	Alkaloids
M396T170	902.623	855.367	595.378	760.502	911.4	572.89	1096.66	437.796	1125.59	771.172	1151.4	1245.08	800.085	926.895	1068.2	584.88	1198.88	936.167	773.698	728.729	865.346	978.718	807.605	1578.05	1065.78	1306.63	945.5	1495.18	904.492	761.789	522.608	667.296	621.309	570.452	430.539	426.518	763.503	600.362	583.345	824.774	(S)-Autumnaline	Biosynthesis of secondary metabolites;Isoquinoline alkaloid biosynthesis	Alkaloids
M417T311	791.425	732.511	753.433	690.507	790.294	741.595	791.816	701.479	954.889	684.655	755.636	734.793	845.987	677.898	797.134	814.508	870.89	811.558	802.759	731.122	1427.51	1937.16	2089.63	1051.29	1068.82	2201.24	1726.85	1325.77	2223.71	1915.35	1259.51	910.271	1810.74	509.804	912.679	1519.84	1104.9	841.131	780.905	718.639	Colchicine	Biosynthesis of secondary metabolites;Isoquinoline alkaloid biosynthesis	Alkaloids
M417T194	1833.43	1964.01	1888.48	1105.32	1408.95	1198.64	875.056	1219.48	1910.11	1306.38	5831.7	1307.64	5726.81	4464.29	6319.39	896.962	6419.29	5612.92	1250.93	412.87	2521.75	769.111	675.126	1559.53	1329.62	3111.9	3366.13	498.339	3342.2	854.46	1279.44	1244.22	987.831	771.24	983.074	878.232	957.873	621.069	1345.86	865.28	Colchicine	Biosynthesis of secondary metabolites;Isoquinoline alkaloid biosynthesis	Alkaloids
M330T271	696.114	600.973	657.385	577.573	553.934	649.997	678.69	580.084	765.938	820.62	968.565	699.007	725.88	660.314	603.068	551.403	1002.73	967.865	811.79	1096.81	425.553	929.939	1115.87	743.125	662.415	872.582	757.654	660.377	919.289	881.316	619.758	407.733	561.669	333.736	468.466	465.967	661.998	428.113	574.309	346.157	Melicopicine	Acridone alkaloid biosynthesis;Biosynthesis of secondary metabolites	Alkaloids
M901T209	5519.88	4630.81	4222.15	4909.23	3143.02	3906.02	4642.14	5695.54	4430.56	4908.45	4301.43	4010.55	3511.21	3710.05	3955.17	3776.56	4005.7	4514.82	4384.35	3689.25	0	34.0271	270.873	33.3627	239.965	58.2717	86.7279	243.21	1144.96	553.601	252.822	97.0501	146.54	374.501	31.9546	50.1508	244.97	19.8091	177.173	32.9741	N-Methylanthraniloyl-CoA	Acridone alkaloid biosynthesis;Biosynthesis of secondary metabolites	Alkaloids
M308T198	24572.6	27385.2	26111.3	27431	25786.8	29866.3	28090.2	23965.7	26798.4	27258.2	38198.9	37683.4	37546.3	36251.4	34774.7	34709	40877.2	38268.1	38530.9	40324.6	1213.34	922.636	899.901	1268.87	778.906	666.345	801.675	798.218	844.766	775.4	649.968	989.549	521.931	523.775	415.977	834.496	440.363	630.901	581.981	803.252	Rutacridone	Biosynthesis of secondary metabolites;Acridone alkaloid biosynthesis	Alkaloids
M330T198	1066.39	1110.27	1222.53	2308	1522.25	1746.38	1443.63	1303.06	1189.24	1657.33	1761.41	1949.65	1696.44	1568.4	1755.45	1534.25	2294.06	1817.58	1905	2357.3	519.577	407.793	430.857	509.43	466.771	509.687	571.111	519.872	451.692	653.439	577.079	677.528	450.913	582.085	482.574	502.691	769.3	378.601	619.832	675.193	Rutacridone	Biosynthesis of secondary metabolites;Acridone alkaloid biosynthesis	Alkaloids
M103T269	28114.8	28980.3	35544	29744.5	27808.2	33194.4	32433.5	30277.9	32496.3	32391.4	52035.4	50766.9	48875.5	50561.1	48368.1	47946.5	52514.3	55935	52845.2	50516.2	22573.4	22146.7	23279	23655.7	23773.6	22665.4	23193.2	21608.9	24410.6	24239.6	3527.17	3788.85	3037.75	3121.21	2914.54	3331	3533.7	3169.5	3315.95	2974.98	Acetoacetate	Valine, leucine and isoleucine degradation;Metabolic pathways;Butanoate metabolism;Synthesis and degradation of ketone bodies;Lysine degradation;Propanoate metabolism;Tyrosine metabolism	Amino acids
M885T210	5424.65	4518.24	5489.49	6202.14	5501.21	5874.63	2320.03	6840.26	4610.36	5683.99	1632.4	1712.45	1525.44	1520.64	1876.43	1533.88	1243.48	1610.2	2811.15	2339.08	415.296	133.376	370.692	173.981	384.435	511.14	84.775	364.383	248.981	150.286	147.447	75.1384	616.161	257.329	344.379	202.374	18.1069	103.978	356.656	143.951	(2S,3S)-3-Hydroxy-2-methylbutanoyl-CoA	Valine, leucine and isoleucine degradation;Metabolic pathways;Biosynthesis of secondary metabolites	Amino acids
M104T54	520.008	418.726	880.876	574.214	709.362	552.207	1010.25	1361.35	530.095	17274.9	430.953	1747.8	2014.93	686.389	497.932	811.921	1800.17	2321.26	307.267	392.709	3970.81	4033.84	4079.14	4043.28	3892.54	4211.28	4161.02	4063.86	4013.43	4426.11	20630.7	20891.2	20680.8	20833.8	19928.2	20308.3	18146.7	20835	22799.4	18848.7	L-3-Aminoisobutanoate	Valine, leucine and isoleucine degradation	Amino acids
M142T53	2105.05	2230.35	2091.79	527.351	2200.92	2219.7	1627.39	543.363	357.84	2521.97	2245.9	2554.83	2148.91	1878.69	2453.12	1924.46	2030.99	2105.43	1752.08	2005.11	643.329	511.437	1787.73	483.555	1753.83	2063.04	1727.23	444.234	619.197	674.394	1844.91	1803.07	1886.77	1779.14	2250.75	1995.59	1945.59	2051.04	1972.27	1754.14	L-3-Aminoisobutanoate	Valine, leucine and isoleucine degradation	Amino acids
M132T111	11054	20147.7	10484.5	21490.7	10665.4	20481.9	12423.4	11075.2	11972.6	11376.2	42332.8	42439.8	41101.2	75005.8	41007.2	44476.7	56336.2	47399.4	82128.1	39251.3	120820	69846.6	66640.6	73198.9	74618.6	67648.1	79399.4	71700.4	71933	84080.6	314954	184122	174402	180143	188530	188679	230283	217535	316114	315282	L-Isoleucine	Valine, leucine and isoleucine biosynthesis;Valine, leucine and isoleucine degradation;Aminoacyl-tRNA biosynthesis;Cyanoamino acid metabolism;Biosynthesis of secondary metabolites;Biosynthesis of plant secondary metabolites;2-Oxocarboxylic acid metabolism;Metabolic pathways;ABC transporters;Biosynthesis of amino acids;Glucosinolate biosynthesis;Tropane, piperidine and pyridine alkaloid biosynthes…	Amino acids
M132T165	296.837	372.421	460.698	559.639	401.438	344.816	252.755	671.793	324.001	277.991	1132.71	1463.13	1746.5	1303.49	1268.01	1135.77	1226.85	1393.21	1291.17	1970.79	975.773	1020.08	877.259	965.478	1011.7	873.775	1073	1345.73	1148.04	1299.75	1364.54	1630.71	1578.38	1170.17	1370.54	1426.2	1558.78	1511.15	1408.01	1551.65	L-Isoleucine	Valine, leucine and isoleucine biosynthesis;Valine, leucine and isoleucine degradation;Aminoacyl-tRNA biosynthesis;Cyanoamino acid metabolism;Biosynthesis of secondary metabolites;Biosynthesis of plant secondary metabolites;2-Oxocarboxylic acid metabolism;Metabolic pathways;ABC transporters;Biosynthesis of amino acids;Glucosinolate biosynthesis;Tropane, piperidine and pyridine alkaloid biosynthes…	Amino acids
M132T71	2299.68	2438.49	2161.03	1979.37	2636.59	1927.75	2352.68	2107.53	1810.14	2268.31	8864.3	9856.34	9233.86	8571.01	9710.29	9873.76	4875.23	6488.33	7807.67	9195.84	15477.9	18249.3	16619.5	18203.4	16731.4	16794.3	12955.9	18616.6	8256.39	9675.53	38585.8	40977.1	39209.7	34670.1	34594.2	43224.3	21538.8	35843.8	35973.2	31006.6	L-Isoleucine	Valine, leucine and isoleucine biosynthesis;Valine, leucine and isoleucine degradation;Aminoacyl-tRNA biosynthesis;Cyanoamino acid metabolism;Biosynthesis of secondary metabolites;Biosynthesis of plant secondary metabolites;2-Oxocarboxylic acid metabolism;Metabolic pathways;ABC transporters;Biosynthesis of amino acids;Glucosinolate biosynthesis;Tropane, piperidine and pyridine alkaloid biosynthes…	Amino acids
M154T111	248.587	257.367	293.433	337.626	277.781	317.976	330.222	253.367	258.793	359.908	453.531	470.854	635.769	555.816	1029.78	605.053	1006.42	1070.61	597.613	964.287	963.807	965.551	957.186	942.275	1865.22	878.667	1943.84	1045.25	1151.32	1189.75	1952.1	4184.63	4146.34	2287.2	2622.13	2468.01	4068.94	2611.32	2493.18	2519.38	L-Isoleucine	Valine, leucine and isoleucine biosynthesis;Valine, leucine and isoleucine degradation;Aminoacyl-tRNA biosynthesis;Cyanoamino acid metabolism;Biosynthesis of secondary metabolites;Biosynthesis of plant secondary metabolites;2-Oxocarboxylic acid metabolism;Metabolic pathways;ABC transporters;Biosynthesis of amino acids;Glucosinolate biosynthesis;Tropane, piperidine and pyridine alkaloid biosynthes…	Amino acids
M148T57	6163.51	7682.2	740.674	6455.65	6501.15	6528.8	873.4	7433.59	6534.85	705.249	11596.5	12195.5	11582.7	11266.8	11226.5	12394.4	11776.2	11701.2	12021.4	555.052	1255.5	900.735	1246.11	1398.43	1301.51	1385.81	1235.69	1288.67	1348.29	1504.19	1155.7	765.637	1329.1	1035.47	1071.54	1054.43	868.701	1030.72	1274.25	824.365	(S)-3-Methyl-2-oxopentanoic_acid	Valine, leucine and isoleucine biosynthesis;Metabolic pathways;Valine, leucine and isoleucine degradation;Biosynthesis of secondary metabolites;Biosynthesis of amino acids;Glucosinolate biosynthesis;2-Oxocarboxylic acid metabolism	Amino acids
M171T204	1696.43	1987.88	2855.7	1888.79	1963.04	2205.04	1926.97	2032.84	1807.92	2079.35	10507.9	11137.4	12151.1	10897.3	12327.5	11258.7	11211.5	11473.6	11236.1	9863.46	1610.17	1285.47	1784.48	3500.23	1632.1	2350.36	2240.91	2501.56	2393.67	3468.49	1723.55	1367.58	1365.84	2639.19	2347.33	3334.64	2576.12	3919.7	2956.82	2638.91	(R)-2,3-Dihydroxy-3-methylpentanoate	Valine, leucine and isoleucine biosynthesis;Metabolic pathways;Biosynthesis of secondary metabolites;Biosynthesis of amino acids;2-Oxocarboxylic acid metabolism	Amino acids
M199T192	789.074	1325.96	1141.71	609.166	714.055	1430.75	1055.27	811.065	825.46	462.434	1091.53	355.3	459.562	462.728	1248.99	323.631	501.647	692.515	428.364	540.58	1453.16	1690.19	1093.49	1848.15	749.278	1756.75	1288.57	282.489	1896.39	1329.73	1552.02	1341.13	448.07	538.266	1306.22	599.859	609.691	888.043	1216.48	1129.24	alpha-Isopropylmalate	Valine, leucine and isoleucine biosynthesis;Metabolic pathways;Biosynthesis of amino acids;Biosynthesis of secondary metabolites;Pyruvate metabolism;2-Oxocarboxylic acid metabolism	Amino acids
M176T101	713.605	699.022	641.832	652.458	568.734	570.551	751.053	656.095	523.726	939.066	685.263	652.538	610.663	678.944	704.229	601.268	668.853	340.159	662.958	746.532	662.038	742.152	605.285	796.957	735.341	641.849	835.196	673.995	833.618	917.669	1039.53	802.707	984.525	618.594	996.461	883.193	956.348	989.562	788.103	1524.97	2-Isopropylmaleate	Valine, leucine and isoleucine biosynthesis;2-Oxocarboxylic acid metabolism;Biosynthesis of secondary metabolites	Amino acids
M176T70	2636.88	1017.84	1810.52	811.69	2374.03	843.188	1422.2	772.57	897.68	2069.59	543.393	477.526	876.502	697.15	973.93	658.072	373.551	1013.16	569.523	1059.67	970.489	658.346	612.623	696.094	585.949	600.322	696.78	1050.5	521.367	867.932	697.968	882.457	1855.18	703.45	855.872	928.746	1124.64	798.587	815.463	1837.53	2-Isopropylmaleate	Valine, leucine and isoleucine biosynthesis;2-Oxocarboxylic acid metabolism;Biosynthesis of secondary metabolites	Amino acids
M181T198_1	1574.54	1059.57	733.72	770.187	1129.24	1478.36	982.532	1199.54	1380.67	1310.63	562.307	509.76	832.439	695.695	447.914	462.488	462.21	526.861	477.301	666.914	1486.03	1482.85	535.843	415.666	557.236	427.03	1811.28	1960.43	706.068	789.329	17987.3	576.442	488.686	16781.6	16562.8	17766.8	15829.8	582.044	435.089	17463.8	2-Isopropylmaleate	Valine, leucine and isoleucine biosynthesis;2-Oxocarboxylic acid metabolism;Biosynthesis of secondary metabolites	Amino acids
M153T235	2041.23	817.19	819.571	2417.1	559.835	806.577	2657.46	2470.7	775.063	3621.45	2000.64	1811.16	2382.84	1991.33	2266.01	2507.08	2531.91	2322.71	2781.27	3560.8	1860.33	1731.7	2150.37	1988.79	1538.39	1900.3	2258.65	1831.69	1544.75	2103.23	1419.63	751.592	1028.56	1099.59	2170.21	954.505	2044.28	1080.68	1973.92	2410.77	4-Hydroxyphenylacetate	Tyrosine metabolism;Phenylalanine metabolism	Amino acids
M153T204	1106.76	1991.76	1249	3619.66	1681.34	2109.38	3343.29	1932.75	2285.17	3444.47	7540.58	8838.03	9650.16	7628.07	7650.96	5862.59	9754.15	9219.31	10217.6	9432.82	2206.01	1492.95	1556.43	692.281	2423.32	2759.11	2460.32	1805.84	1508.4	3147.16	1162.02	672.346	1351.72	1535	954.693	1560.33	1814.41	1303.17	1485.16	2326.91	4-Hydroxyphenylacetate	Tyrosine metabolism;Phenylalanine metabolism	Amino acids
M153T160	1028.63	310.275	1255.98	855.64	429.77	1444.28	225.019	381.619	376.906	463.381	940.977	882.97	1207.01	1179.59	1138.74	295.891	1400.4	1230.83	1654.98	2308.85	133.494	899.717	782.895	630.595	1109.1	1162.91	1055.43	1163.4	1222.08	1777.31	3175.06	4561.66	3628.83	2743.85	4478.49	3098.61	3242.44	4920.21	2873	2692.89	4-Hydroxyphenylacetate	Tyrosine metabolism;Phenylalanine metabolism	Amino acids
M190T186	519.093	782.254	1145.47	1027.52	346.773	433.762	434.402	597.151	640.596	281.7	8316.43	7603.96	8087.55	8078.11	7858.12	7723.25	9668.06	7876.97	7325.78	8084.97	746.755	507.244	830.484	485.933	909.599	803.064	909.367	862.758	1157.58	674.859	673.537	511.203	738.706	628.479	667.933	873.969	691.659	687.926	597.567	961.9	3-Methoxytyramine	Tyrosine metabolism;Metabolic pathways;Betalain biosynthesis	Amino acids
M190T285	247.139	365.522	335.493	276.948	275.021	275.367	276.791	361.151	310.795	285.498	636.473	510.842	547.587	504.985	612.735	534.34	587.71	500.711	401.395	632.652	1075.42	1194.58	1069.9	1100.57	1265.53	1202.05	827.51	1208.86	1139.55	986.693	1501.56	1042.48	1319.24	1277.3	1033.71	1512.55	1505.19	981.487	1646.82	1480.84	3-Methoxytyramine	Tyrosine metabolism;Metabolic pathways;Betalain biosynthesis	Amino acids
M128T60	1346.03	1274.2	1567.86	1058.92	1401.25	1668.39	1529.01	2068.46	1407.68	1254.1	960.222	1174.2	1363.83	1281.35	1293.81	1167.66	1290.27	1186.43	1126.18	1030.08	2489.81	2032.4	2345.18	1952.54	2203.73	2141.6	2363.07	2030.88	2292.75	2283.29	1412.72	1650.61	1444.14	1164.3	1338.23	1211.84	1663.3	1405.97	1273.1	1522.3	Hydroquinone	Tyrosine metabolism;Metabolic pathways	Amino acids
M139T170	760.977	733.074	823.394	877.429	1068.67	873.447	1111.22	851.782	1072.89	1046.59	1139.31	1139.31	1053.23	1289.17	1271.16	938.555	1242.47	974.267	1037.71	759.696	425.133	493.429	613.321	613.275	468.367	424.654	611.781	461.46	646.45	590.467	886.474	511.723	535.714	604.293	604.421	624.979	533.75	661.456	530.185	652.146	Gentisate_aldehyde	Tyrosine metabolism;Metabolic pathways	Amino acids
M148T234	1268.95	904.717	1406.14	1096.52	1600.79	1359.87	1332.12	1080	1118.28	1332.07	1533.21	335.434	1003.86	277.945	293.469	293.798	262.395	322.408	638.806	341.907	1525.85	1028.47	1481.24	1721.13	1161.78	1116.83	1048.58	879.399	1780.45	1762.61	1116.82	1345.45	1380.88	1327.4	1333.96	1234.01	1474.77	1383.3	1341.2	1206.36	Indole-5,6-quinone	Tyrosine metabolism;Metabolic pathways	Amino acids
M167T245	6248.41	6471.59	6826.98	6363.56	7015.37	6993.54	6850.88	6206.16	6685.86	6688.71	53088.6	47629	53351.4	56402.9	53969	57816.8	54531.8	61373.4	54790.8	57165	10163.4	9433.5	10161.3	10180.3	10276	10342.1	10486.1	10296.8	10528.4	11232.3	10517.7	10739.3	11430	9810.03	10378.4	10232.5	11286.9	10528.4	11206	10304.8	3-Methoxy-4-hydroxyphenylacetaldehyde	Tyrosine metabolism;Metabolic pathways	Amino acids
M167T373	4168.1	4560.12	5013.11	4986.56	6238.05	4972.44	6114.9	4295.9	4739.49	5676.19	5551.09	6468.29	6236.51	3382.77	3433.36	4944.16	4830.29	4203.95	4430.41	4945.91	4732.98	4040.61	3916.39	5394.23	6233.25	3707.97	5216.82	5123.75	4207.87	6927.48	5022.83	4078.89	4631.23	4800.9	4465.4	5185.66	3474.13	4700.95	4348.29	4444.95	3-Methoxy-4-hydroxyphenylacetaldehyde	Tyrosine metabolism;Metabolic pathways	Amino acids
M167T475	769.784	2640.93	1279.41	550.598	2158.48	2072.78	2992.61	2717.71	3142.86	481.922	2858.27	504.311	2748.09	1798.26	2773.15	3339.74	1552.6	2930.22	2781.08	2188.04	2730	662.613	4028.6	480.174	1097.21	452.965	1383.69	3088.97	4342.41	509.216	2594.03	2814.98	2907.02	2655.23	791.297	529.79	3149.11	1141.03	768.035	976.676	5,6-Dihydroxyindole	Tyrosine metabolism;Metabolic pathways	Amino acids
M184T161	1570.57	1250.31	1313.93	1155.8	1266.88	1544.5	1388.37	1197.59	1514.75	1388.48	783.354	757.162	651.103	680.276	705.758	644.341	871.53	642.366	653.772	627.325	792.707	530.984	689.922	516.072	448.397	452.886	548.736	575.247	927.062	584.835	347.336	464.931	520.58	475.349	385.805	497.174	538.127	405.528	1178.06	376.26	L-Normetanephrine	Tyrosine metabolism;Metabolic pathways	Amino acids
M187T55	7151.46	8340.08	8014.89	7951.42	7419.89	8183.96	7814.84	7332.11	8287.62	7577.37	4526.82	4565.45	4243.87	4664.74	4594.11	4479.77	4791.45	4405.83	5112.73	4795.67	2901.22	2879.44	2899.44	2906.69	2876.62	2626.7	2505.45	2807.9	2913.1	3113.9	1885.77	1574.52	1517.37	1552.5	1656.89	1889.63	1730.13	1618.85	1895.54	1833.06	Maleylpyruvate	Tyrosine metabolism;Metabolic pathways	Amino acids
M188T67	3007.57	2711.24	3269.97	3150.67	3078.84	3356.51	3739.12	3071.22	3174.6	3554.02	3317.62	3685.35	3135.57	3620	3545.29	2782.45	2905.5	2869.36	2760.57	3043.82	2363.99	2159.69	2394.64	2532.96	2168.79	2488.31	2344.9	2448.14	2525.65	2834.89	3133.15	3765.04	3107.47	3038.53	3474.87	3502.02	3728.74	3418.95	3275.06	2831.42	3,4-Dihydroxyphenylethyleneglycol	Tyrosine metabolism;Metabolic pathways	Amino acids
M189T236	946.455	751.244	871.912	708.194	716.77	910.644	1160.55	797.862	988.257	622.371	446.58	2369.1	2463.22	1715.62	423.92	462.807	2230.23	393.837	2327.12	721.479	4455.05	3816.01	396.606	4724.56	4192.91	4305.44	623.173	394.774	4006.78	717.778	3052.88	3110.21	3442.43	3146.09	3662.06	2901.47	3194.12	3525.46	3252.28	3438.15	3-Methoxy-4-hydroxyphenylacetaldehyde	Tyrosine metabolism;Metabolic pathways	Amino acids
M193T200	565.254	561.968	682.344	764.611	331.341	320.33	542.887	524.525	674.248	585.821	2724.92	561.088	1702.05	2161.44	914.151	1184.91	1596.04	2957.37	1762.83	869.329	24.4188	169.936	95.659	84.918	167.605	92.7421	77.1637	157.081	175.653	129.451	252.163	533.781	452.979	365.826	171.004	60.7497	222.902	255.276	188.098	389.506	3,4-Dihydroxyphenylethyleneglycol	Tyrosine metabolism;Metabolic pathways	Amino acids
M201T58	1464.36	1418.77	1589.38	1761.88	1689.18	1461.11	1678.72	1404.97	1515.69	1667.79	774.672	627.73	641.856	733.697	750.701	930.373	907.065	664.068	685.734	840.261	567.699	606.995	541.479	707.36	520.069	466.502	637.193	573.282	602.565	710.41	742.114	522.653	604.098	795.279	373.47	597.513	934.259	590.767	730.04	870.814	4-Maleylacetoacetate	Tyrosine metabolism;Metabolic pathways	Amino acids
M202T68	728.117	1081.79	891.937	809.67	697.926	967.253	777.335	958.696	782.547	846.128	876.809	944.424	819.477	733.789	733.832	785.77	683.057	722.882	847.485	644.431	759.86	541.338	680.073	728.983	727.615	572.111	439.016	756.641	542.808	610.359	914.725	1092.52	1041.14	1039.89	1077.31	1062.03	1063.81	996.429	1075.17	1141.05	3,4-Dihydroxymandelate	Tyrosine metabolism;Metabolic pathways	Amino acids
M206T239	15874.5	15076.7	17599.2	16506.6	15511.2	16204.7	16037	15660.4	16853.6	14642.8	1223.39	1469.42	1525.41	1370.71	1373.5	1447.2	1282.03	1409.16	1275.36	1237.95	8943.53	8912.42	8927.55	8225.69	9327.08	8991.38	8379.28	10173.1	9689.85	8590.86	19139.3	13582.5	18123.3	18882.9	13693.3	18497	18478.7	13309.4	17857.8	17819	L-Normetanephrine	Tyrosine metabolism;Metabolic pathways	Amino acids
M216T163	944.346	1028.77	1043.15	739.149	985.194	1150.38	1096.49	783.355	963.55	965.266	555.575	637.163	563.115	571.195	508.25	647.471	669.897	525.296	692.773	593.85	518.815	433.58	496.039	382.189	582.564	559.466	510.921	473.889	519.971	491.581	846.427	1150.02	1159.43	684.584	1315.17	617.275	825.104	1176.41	1235.87	672.055	3-Methoxy-4-hydroxymandelate	Tyrosine metabolism;Metabolic pathways	Amino acids
M221T53_1	603.536	487.03	823.209	626.195	553.7	834.146	654.551	852.901	898.266	780.901	599.195	643.133	402.512	448.274	473.503	633.492	493.733	466.947	334.91	364.906	7458.71	5730.88	7511.13	7764.31	5782.05	8149.44	7463.11	6476.48	7815.71	7169.66	12338.5	11313	12305.9	11105.7	11772	10947.9	11793.4	11852	11550.2	11770.5	3-Methoxy-4-hydroxymandelate	Tyrosine metabolism;Metabolic pathways	Amino acids
M222T342	900.967	1572.61	941.783	1353.87	804.965	1715.44	1158.6	810.108	1322.19	1033.85	1020.6	913.806	718.584	937.818	851.204	774.831	1162.38	1306.36	884.855	1712.09	894.851	892.287	587.11	906.395	750.992	813.254	345.593	1375.81	911.496	767.599	791.187	1160.29	769.896	630.591	670.867	697.979	1235.92	1026.27	818.387	917.748	L-Normetanephrine	Tyrosine metabolism;Metabolic pathways	Amino acids
M112T164	3249.43	2971.3	2878.56	2874.75	2998.46	2722.84	2860.02	2929.51	2924.68	3027.43	631.317	1019.56	808.191	828.104	584.209	897.067	729.763	797.377	737.596	747.819	1568.99	1443.75	1421.46	1634.74	1277.09	1303.09	1712.29	1411.62	1531.42	1463.35	1696.68	1613.45	1501.01	1468.7	1927.25	1492.12	1890	1896.93	1647.31	1618.08	Phenol	Tyrosine metabolism	Amino acids
M139T192	1199.25	1529.05	8846.29	12891.9	1106.26	1472.8	1378.45	1583.44	1215.22	975.785	8578.15	7961.08	775.388	1148.12	14852.9	16979.8	864.472	10728.8	12889.5	11556.9	7051.31	8631.88	881.313	1721.58	13424.4	15844.1	13776.6	12258.6	10932.4	1276.14	7466.42	1478.37	895.589	1416.56	13685.8	1040	1209.88	1534.28	1476.09	736.002	4-Hydroxyphenylethanol	Tyrosine metabolism	Amino acids
M152T167	3898.98	4287.77	3761.81	4365.94	4190.07	4345.16	4603.94	3801.06	4227.62	4445.53	17238.7	17604.9	19072.3	18992.5	18013.5	17344.4	18965.3	17822.3	18505.9	18402.6	376.645	314.335	309.84	312.504	260.691	253.214	251.037	219.519	284.161	273.382	470.418	567.11	504.132	453.079	527.61	490.921	520.203	567.121	597.179	413.622	N-Methyltyramine	Tyrosine metabolism	Amino acids
M182T70	4269.91	5375.73	5270.2	6016.83	5171.3	4338.03	5279.68	4578.13	5773.87	5515.35	14445.6	16190.4	15215.7	15955.3	14588.6	15584	15193.6	13904.6	15868	17013.9	20964.7	21657.9	18629.7	22494.8	22025.7	19634.7	20123.8	17971.7	20673.5	18776.9	14849.8	14695.5	14344	13394.8	13287.1	14199.2	14780.8	12665.2	13514.3	14193.6	3-Amino-3-(4-hydroxyphenyl)propanoate	Tyrosine metabolism	Amino acids
M182T160	2564.26	3642.64	3962.39	3144.4	2966.83	2722.96	3664.94	3302.96	4286.61	2959.43	1810	2011.06	1975.17	1781.6	1824.43	1646.57	1599.92	2047.3	1703.92	1634.75	4515.83	4853.36	4540.61	5051.16	5108.53	4528.74	5160.67	4479.42	5049.18	5476.58	1943.74	1805.39	1681.18	1479.13	1953.98	1569.12	1581.2	2080.26	1567.5	1715.38	3-Amino-3-(4-hydroxyphenyl)propanoate	Tyrosine metabolism	Amino acids
M182T98	4363.35	5317.68	5156.03	5017.81	4607.25	4605.33	4812.86	4434.09	4780.26	4877.16	13801.1	17202.2	16990	15582.6	13484.2	15952.9	17474	16144.7	15052.9	13907.9	22490.3	27408.4	21627.1	24350.7	21594.6	20039.3	23805.4	27539.8	23771.9	24489.3	14987.6	18364	15122.9	14763.9	19871.2	14548.3	15025.6	17017.5	17808.4	17335.4	3-Amino-3-(4-hydroxyphenyl)propanoate	Tyrosine metabolism	Amino acids
M183T164	686.69	1111.32	664.849	681.943	1300.13	799.852	807.296	588.638	882.087	654.53	833.742	826.467	581.923	931.788	846.72	6083.7	955.054	664.855	863.217	896.83	359.63	5858.57	779.234	5654.91	5866.74	5964.06	5641.8	6496.62	5892.2	877.857	1052.88	564.798	1541.79	764.469	557.959	1442.31	573.561	636.138	1334.5	660.228	3,4-Dihydroxyphenylpropanoate	Tyrosine metabolism	Amino acids
M183T346	545.296	586.683	6368.86	466.88	6032.04	708.537	567.189	6369.19	5434.36	697.037	5536.18	499.751	5897.2	5422.31	5849.92	880.645	465.962	753.532	456.992	6064.92	428.974	375.475	509.438	799.298	660.724	366.522	547.129	368.255	5954.82	5974.36	493.375	411.136	6323.4	567.142	584.033	385.208	537.075	6340.01	6004.11	534.157	3,4-Dihydroxyphenylpropanoate	Tyrosine metabolism	Amino acids
M190T70	462.063	325.651	920.463	501.521	916.821	480.267	806.503	818.851	721.058	833.131	335.467	1282.3	1164.09	1084.97	1057.92	1013.04	960.835	1226.68	932.177	462.301	460.31	651.41	553.376	630.171	534.568	436.827	457.244	409.209	631.878	423.051	1155.62	1165.98	1063.76	993.821	1302.49	945.343	1390.54	1067.76	1015.05	1157.21	2-Oxohept-3-enedioate	Tyrosine metabolism	Amino acids
M204T244	474.268	352.222	507.46	411.521	471.37	399.184	426.267	432.686	534.244	372.365	561.328	631.079	619.657	496.897	589.667	614.319	538.002	687.731	462.981	677.048	1078.78	1165.2	1220.3	1076.79	1506.94	1387.36	1337.23	985.288	1005.37	1517.72	795.901	860.068	948.443	551.486	1035.39	733.711	838.086	843.255	763.942	642.585	3-Amino-3-(4-hydroxyphenyl)propanoate	Tyrosine metabolism	Amino acids
M208T57	2198.57	2012.51	1821.3	2182.43	2220.25	2298.26	2105.21	2152.76	2138.02	2040.72	763.073	786.572	733.848	737.207	672.553	714.542	888.57	578.082	885.389	967.941	1005.78	1237.55	1043.36	999.419	1247.27	988.317	1199.07	1047.09	1232.2	1220.06	2625.01	2479.52	2662.26	2346.22	2391.35	2464.47	2557	2559	2261.47	2486.33	2,4-Dihydroxyhept-2-enedioate	Tyrosine metabolism	Amino acids
M210T145	1248.61	1268.56	1342.93	1065.91	1082.86	1100.66	1399.77	1043.96	1343.94	1444.33	1000.98	1161.06	1264.11	1177.85	1050.04	922.786	1554.19	1180.19	1205.09	1149.57	696.059	692.911	807.291	722.727	540.92	687.865	575.894	700.815	795.546	718.983	608.822	622.678	571.569	489.688	587.131	655.122	627.777	563.762	586.172	672.628	p-Hydroxyphenylacetylglycine	Tyrosine metabolism	Amino acids
M219T52	1308.82	1127.84	1632.13	1160.62	638.589	1305.19	1593.33	1293.17	2682.72	889.241	1801.46	2352.28	2385.21	1756.04	2108.1	1854.48	1659.69	2031.65	1618.67	1736.53	4546.69	4549.22	4304.93	5559.53	4874.21	4411.67	4972.18	4374.12	5032.55	5015.18	6750.43	6411.3	6608.99	6243.85	6294.6	6720.74	6914.45	6900.13	6601.07	6434.07	3-(3,4-Dihydroxyphenyl)pyruvate	Tyrosine metabolism	Amino acids
M227T66	727.099	774.374	461.979	647.756	713.685	751.402	831.823	701.777	1549.76	518.018	2162.77	740.02	842.093	965.207	588.445	919.446	979.877	683.822	645.618	915.194	2060.48	2044.16	791.058	2565.73	2553.84	807.525	370.846	590.782	2351.58	2244.01	2276.36	2292.09	2524.57	830.902	2290.11	2549.8	2428.84	2541.33	2582.36	2532.44	p-Hydroxyphenylacetylglycine	Tyrosine metabolism	Amino acids
M227T181	4201.52	644.178	676.377	449.943	4060.68	507.194	722.614	4073.81	431.489	563.36	1031.63	1002.92	1099.12	1121.02	1069.43	1307.95	1271.08	815.94	1125.39	1005.33	3235.27	3485.7	3685.63	641.67	476.96	3450.83	3528.05	597.546	4229.87	806.305	582.3	3412.52	545.98	3829.5	567.884	641.196	447.886	4164.58	590.208	3970.9	p-Hydroxyphenylacetylglycine	Tyrosine metabolism	Amino acids
M227T159	805.22	736.731	1083.08	1221.8	867.204	735.63	751.119	850.261	964.26	1059.74	2843.79	2711.24	2863.38	3098.76	2973.97	3064.22	3336.22	2768.34	2861.43	2985.65	510.656	2680.8	1216.74	3236	419.263	557.426	2562.52	458.785	499.35	469.192	988.567	1272.99	1251.19	978.516	1172.15	1627.99	1249.46	1271.87	916.268	1178.82	p-Hydroxyphenylacetylglycine	Tyrosine metabolism	Amino acids
M235T495	1868.72	1939.27	2133.69	1736.86	3363.17	3538.56	3261.75	1993.86	3462.45	3842.3	3463.07	3309.2	3460.68	3314.04	2109.56	3699.96	2159.08	2064.79	3535.68	3729.91	3120.75	2026.84	3228.15	3611.84	3296.14	2393.71	3314.08	3436.05	3499.54	3374.68	3154.32	2836.82	1998.11	3537.71	2024.87	3018.16	3534.64	2036.78	2029.23	2223.84	3-(3,4-Dihydroxyphenyl)pyruvate	Tyrosine metabolism	Amino acids
M245T324	6345.3	7915.88	7275.02	8082.78	7152	8017.87	8726.16	7329.33	7561.02	7391.12	659.847	560.947	1205.39	1502.16	1680.03	553.283	1144.55	1004.63	477.568	797.524	6191.77	6123.67	5622.22	6342.5	6739.28	6303.11	7068.8	5772.06	7422.67	6544.82	1980.08	1633.32	1716.13	1666.4	1468.37	1681.94	2256.01	1948.85	1557.7	1768.45	Stizolobate	Tyrosine metabolism	Amino acids
M245T61_1	1740.12	550.303	661.008	1689.1	724.955	627.701	930.505	827.842	826.319	2006.41	1094.33	706.954	1164.37	497.642	615.606	1045.55	639.33	772.691	1002.36	915.342	2487.84	1553.61	1486.99	1567.17	1808.78	2252.94	2440.43	2267.67	1515.19	2444.35	2990.31	827.277	977.194	1540.36	662.784	836.325	1058.9	887.119	874.589	517.345	Stizolobate	Tyrosine metabolism	Amino acids
M245T351	1068.89	1398.05	1251.73	1434.34	894.844	979.157	1542.91	1094.5	1361.38	1134.76	1001.93	924.097	1138.36	1091.89	1041.13	1224	1149.03	950.34	1195.02	1231.61	1692.29	1403.52	1560.34	976.999	1450.14	1508.75	1502.02	1442.09	1406.94	1518.86	974.2	826.728	1031.81	915.855	920.698	1147.63	1117.75	919.106	1283.74	1292.21	Stizolobate	Tyrosine metabolism	Amino acids
M247T54	3224.5	2150.38	2569.29	2779.85	2935.08	2598.08	2852.1	2751.65	3402.07	3201.89	3368.19	2832.29	2831.77	3458.36	3257.71	3716.35	2965.48	3459.65	3660.85	2988.73	18101.9	581.733	17243.8	16044.1	17430.9	16649.6	17549.4	16878	16268.1	18149	546.753	604.513	710.241	2918.32	2621.42	2365.13	2933.42	3081.29	3057.91	3483.97	4-(L-Alanin-3-yl)-2-hydroxy-cis,cis-muconate_6-semialdehyde	Tyrosine metabolism	Amino acids
M282T163	1087.37	894.598	2906.85	940.073	961.499	1201.62	1153.52	1146.56	1455.3	796.704	1731.71	1335.6	1586.25	1521.56	1835.45	1981.46	1774.97	1628.92	1837.86	1927.65	2143.92	2022.67	590.172	2162.37	1962.91	1953.09	2361.87	2022.33	2183.73	436.345	872.506	505.673	600.615	784.515	622.24	723.17	728.307	823.747	828.826	559.13	4-Hydroxyphenylacetylglutamic_acid	Tyrosine metabolism	Amino acids
M339T246	1580.12	1564.91	1409.07	1523.44	1248.38	1419.61	1444.53	1481.56	1384	1492.18	802.563	1000.15	887.859	912.573	914.653	759.045	833.451	890.981	820.83	908.805	1922.34	1599.28	1693.14	2078.29	1976.07	1796.59	1943.23	1735.66	1863.55	2087.38	2231.54	1647.78	2089.47	1903.05	1739.82	2165.65	2286.3	1625.67	2354.11	2369.79	Cysteinyldopa	Tyrosine metabolism	Amino acids
M159T54	1011.72	1180.07	987.82	532.787	937.434	594.726	1048.34	986.252	993.066	1276.92	831.679	1239.32	857.907	850.235	876.305	933.935	352.547	620.552	454.356	941.123	1230.7	1526.15	838.812	826.065	1149.74	1033.34	1202.77	1564	838.481	523.229	2172.4	2058.07	1991.63	1751.37	2038.63	1710.83	2096.59	2036.08	2197.63	2130.66	2-Aminomuconate_semialdehyde	Tryptophan metabolism;Metabolic pathways	Amino acids
M221T118	855.488	916.437	860.141	838.901	688.83	753.9	545.714	854.444	897.945	665.4	1032.68	945.308	694.193	1033.1	687.757	629.768	1190.89	746.573	1132.6	1098.63	1074.08	860.544	916.15	1589.31	1185.76	1124.53	1318.05	1224.48	1234.38	1855.5	3140.13	5505.01	3016.17	3817.98	5549.86	3216.44	3921.44	5950.74	4500.04	4066.47	5-Hydroxy-L-tryptophan	Tryptophan metabolism;Metabolic pathways	Amino acids
M221T70	785.292	485.111	400.197	436.205	459.419	791.282	879.653	592.903	911.56	704.598	512.9	509.937	450.071	638.126	721.825	565.636	415.544	396.558	612.684	579.595	667.163	330.823	372.832	521.023	414.918	460.646	614.443	561.542	419.861	435.557	1297.87	1668.24	1272.5	1340.32	1401.29	1005.59	916.677	1507.67	1187.98	1184.98	5-Hydroxy-L-tryptophan	Tryptophan metabolism;Metabolic pathways	Amino acids
M221T100	737.868	773.428	679.828	764.039	715.113	788.998	812.82	703.129	856.934	758.941	1013.38	794.265	890.14	1014.44	767.137	759.938	1055.25	1008.8	1173.34	945.055	1115.06	769.783	661.221	1242.13	815.603	734.944	1386.52	733.349	919.63	1465.33	2637.83	3670.55	3030.24	2685.28	3577.63	2625.38	3138.22	3454.18	2665.57	2788.3	5-Hydroxy-L-tryptophan	Tryptophan metabolism;Metabolic pathways	Amino acids
M225T184	344.459	598.154	728.877	1145.74	1551.48	474.367	651.579	594.66	798.795	672.505	526.871	1487.94	1235	1163.19	460.052	660.946	721.136	638.471	610.029	711.115	1257.32	428.365	795.86	981.794	1008.86	511.995	521.386	458.042	1121.01	443.688	1023.45	597.24	705.01	866.739	3820.42	806.031	828.954	3708.06	5897.19	924.925	4-(2-Aminophenyl)-2,4-dioxobutanoate	Tryptophan metabolism;Metabolic pathways	Amino acids
M230T172_1	214.632	196.908	219.208	160.987	252.174	195.77	180.128	121.862	216.962	246.708	287.659	262.513	294.633	261.979	165.832	273.57	232.186	295.246	218.236	353.374	16254.7	15233.4	16107.7	17085.4	16608.7	16365.3	16445.7	16071	17074.1	17137.8	494.489	461.175	578.333	342.415	362.432	427.904	387.724	462.817	536.477	581.953	4-(2-Aminophenyl)-2,4-dioxobutanoate	Tryptophan metabolism;Metabolic pathways	Amino acids
M233T177	388.032	390.45	373.625	472.89	306.813	384.603	373.97	485.593	341.843	222.998	7974.74	5971.93	6782.47	5660.3	7294.74	5371.36	5867.68	11854.6	5987.13	5809.11	1164.03	1007.86	1000.86	838.224	1054.48	1015.66	1071.69	1069.88	1267.12	1237.95	1218.19	565.958	558.635	466.839	524.431	528.536	638.06	662.724	610.377	599.901	Melatonin	Tryptophan metabolism;Metabolic pathways	Amino acids
M110T483	2354.87	2409.08	1441.82	1335.6	1249.41	771.562	4060.11	1934.65	2734.2	1482.42	1183.43	1927.03	2044.16	1314.72	1514.48	1461.82	2401.7	1716.14	2372.26	1418.97	2153.68	795.689	1468.15	846.77	1656.28	2255.99	1657.64	1289.73	1370.78	1028.21	1404.79	2157.04	1609.99	1304.99	1547.06	1797.06	1630.93	2935.52	2533.26	1937.78	2-Aminophenol	Tryptophan metabolism	Amino acids
M156T52	2242.84	1241.41	2308.88	1960.99	3268.96	3111.79	2967.02	826.114	1885.96	1031.45	3746.52	4227.56	4822.74	4521.42	3974.85	4613.88	4230.15	4346.87	4247.52	4227.57	1234.45	1924.35	1569.55	1179.68	1322.35	1284.5	1514.78	1949.15	1382.61	1158.38	2159.23	2161.24	1098.89	2115.93	941.872	1498.99	2025.09	2341.44	1137.84	1107.77	Indoxyl	Tryptophan metabolism	Amino acids
M156T502	1376.9	1355.86	1215.41	1338.81	2107.04	1577.76	1373.19	1436.99	1705.14	1476.03	1213.94	803.236	842.479	1336.59	1301.27	1309.98	981.454	1132.34	1383.98	1398.17	1536.13	1208.26	1584.18	1359.16	1423.76	1487.51	2330.84	1427.29	1331.83	1398.72	1400.8	1873.36	1434.69	2285.23	1472.91	887.259	996.791	1854.89	1238.03	1399.96	Indoxyl	Tryptophan metabolism	Amino acids
M162T246	1823.85	1818.02	2059.15	1915.52	1946.94	1997.21	2194.71	2020.49	2205.81	1746.42	1351.41	1513.76	1408.03	1504.85	1261.49	1493.15	1305.6	1193.07	1454.23	1578.19	749.698	959.569	848.723	1236.83	880.69	900.586	929.62	744.222	812.284	981.618	822.86	652.265	742.142	793.813	784.293	771.978	822.613	844.689	770.884	540.679	4,8-Dihydroxyquinoline	Tryptophan metabolism	Amino acids
M162T265	8082.22	7155.81	7517.8	7985.79	7494.57	7970.69	8201.7	7704.24	7655.25	7926.83	500.601	676.03	585.161	492.56	478.5	584.072	662.921	601.563	634.633	539.682	8581.15	8226.46	8507.21	8975.06	8730.44	7677.07	9158.96	7769.17	8510.9	8173.26	2593.55	1761.33	2585.17	2849.2	1630.85	2688.45	2648.65	2321.34	2831.99	2571.14	Indole-3-ethanol	Tryptophan metabolism	Amino acids
M175T298	1096.2	988.065	986.832	1756.31	831.806	818.329	1083.97	1138.67	881.253	2213.96	3795.53	3927.01	4084.82	3745.96	3941.83	4003.78	4278.24	4447.43	3648.58	3857.94	4418.44	3566.36	4559.52	4089.07	4506.03	3207.37	3827.28	5250.02	4851.93	4349.66	6298.86	5519.67	7444.85	5575.63	7051.73	5143.31	5969.21	5611.71	6309.28	6468.06	(Indol-3-yl)acetamide	Tryptophan metabolism	Amino acids
M176T172	452.529	482.73	435.595	385.067	423.971	473.643	548.295	530.098	407.828	354.481	119.55	174.21	309.148	282.716	390.74	111.695	280.934	222.017	307.613	369.594	950.595	664.054	642.057	674.881	419.061	638.25	670.314	597.264	691.056	624.147	1240.67	1722.15	1084.25	1151.1	1321.6	1199.12	1225.68	1592.73	1016.56	1346.05	N-Acetylindoxyl	Tryptophan metabolism	Amino acids
M176T197	341.944	490.034	397.06	276.757	283.004	434.576	343.998	405.849	437.147	461.848	303.151	86.4418	21.8623	123.504	206.773	125.747	69.6539	191.895	84.2463	111.597	795.916	392.292	333.691	758.694	542.272	366.245	807.325	379.5	489.005	724.658	1353.98	1727.39	1028.84	688.568	1331.71	1305.67	1344.37	1704.96	1446.46	1215.16	N-Acetylindoxyl	Tryptophan metabolism	Amino acids
M179T68	570.376	362.558	704.703	644.823	499.841	677.452	679.466	612.713	417.274	424.897	617.455	965.321	653.292	1241.19	439.969	875.235	978.64	522.423	559.392	527.601	600.84	842.578	966.718	897.397	901.074	685.511	677.435	763.351	910.561	790.854	1077.97	999.171	1339.53	1566.27	1085.77	1058.4	1123.34	1246.3	1207.59	1080.94	4,8-Dihydroxyquinoline	Tryptophan metabolism	Amino acids
M188T239	1581.43	2291.68	1911.72	1952.63	2267.36	1487.48	1896.25	1572.35	2224.22	2098.7	479.656	591.132	518.619	364.254	510.602	345.563	501.133	504.999	390.179	462.011	1343.19	1183.79	1176.42	1287.96	1695.68	1207.41	957.105	1080.34	1165.27	878.162	2224.54	1762.19	2139.01	2274.48	1907.09	1945.28	2227.45	1791.93	2077.94	3484.88	Indolelactate	Tryptophan metabolism	Amino acids
M193T299	762.55	586.22	500.767	5753.32	7959.95	576.77	9247.38	5228.17	7661.9	6731.03	1939.33	1833	1894.71	1758.32	1825.15	1826.86	1972.35	2153.15	2077.44	1916.02	3004.7	2985.84	2604.38	2711.87	3153.95	3098.63	2417.35	3272.47	2634.96	3374.26	4642.67	4415.32	3606.35	4789.06	4181.87	3947.42	3993.82	3719.05	3716.64	3820.1	N-Acetylindoxyl	Tryptophan metabolism	Amino acids
M200T177	1777.2	1032.73	881.452	738.098	540.542	478.78	583.561	499.627	554.235	243.403	1576.39	796.139	976.482	914.877	834.551	602.341	533.78	675.522	433.828	373.378	1782.35	1024.95	778.449	953.395	638.448	432.449	535.001	431.227	267.517	394.558	1608.21	1125.91	911.673	694.92	628.934	650.593	642.432	401.702	409.374	491.548	Indole-3-ethanol	Tryptophan metabolism	Amino acids
M215T269	1859.66	2249.37	2049.66	1816.2	2065.99	1900.32	1727.13	2419.53	2077.38	2110.78	2613.76	2499.32	2877.86	3245.95	2657.57	2470.5	2545.76	3786.64	3253.94	3268.87	1623.85	1737.93	1725.66	1556.92	1835.29	1236.36	1759.02	8014.75	1500.66	1666.16	3851.86	3937.68	3838.2	3518.43	3780.24	3650.62	4023.41	3679.63	3774.08	3674.39	N-Hydroxyl-tryptamine	Tryptophan metabolism	Amino acids
M228T239	1235.23	1200.85	1065.96	1415.4	1309.49	1362.01	1352.05	1140.29	1456.27	1281.26	925.005	676.624	799.176	790.573	877.349	804.089	850.366	890.037	787.482	882.395	840.562	1036.16	495.458	788.941	1079.48	1112.33	449.367	898.748	975.972	1036.58	1863.26	1001.51	1833.01	1559.32	859.122	1548.96	1620.57	1207.7	1370.42	1806.57	Indolelactate	Tryptophan metabolism	Amino acids
M234T50	1377.71	1116.12	1430.86	1532.59	1296.97	1351.37	1547.48	1292.86	1155.77	1515.83	838.376	946.518	617.099	801.807	1045.31	730.655	964.313	1102.52	939.536	967.102	1026.15	725.142	540.384	809.079	806.807	742.617	1089.01	492.175	1119.86	1080.74	1903.47	1581.4	1610.58	1338.96	1714.85	487.882	1618.71	2043.24	1891.71	1459.99	5-(2'-Formylethyl)-4,6-dihydroxypicolinate	Tryptophan metabolism	Amino acids
M237T105	858.126	783.513	1068.78	837.302	641.861	774.928	1160.51	739.962	881.074	605.556	613.546	743.208	646.863	677.256	1146.13	612.762	676.004	827.976	765.682	602.023	1157.08	711.855	718.556	752.14	827.619	650.162	791.492	766.616	1182.26	1656.36	850.297	1242.82	767.228	1499.85	1962.37	1472.38	1424.18	2186.75	1577.38	773.122	5-Hydroxyindolepyruvate	Tryptophan metabolism	Amino acids
M237T151	557.782	830.835	600.184	502.4	881.628	816.751	572.998	613.523	655.343	733.09	728.716	758.349	764.488	745.472	798.761	866.221	731.992	821.101	934.58	842.609	1135.49	1383.19	1595.73	1407	1654.74	1503.6	1338.21	1434.92	1237.25	1696.59	2234.98	2563.22	2084.03	2030.04	2953.12	1883.14	2098.14	2584.89	2072.83	2631.71	5-Hydroxyindolepyruvate	Tryptophan metabolism	Amino acids
M244T216	511.239	266.291	151.856	459.926	93.7002	229.505	324.515	442.656	299.558	201.471	2024.44	1742.27	1956.38	1299.67	2022.88	1494.43	1767.76	1283.41	1571.73	2005.66	1860.93	1761.95	1431.12	3087.47	2106.32	1752.48	1553.21	2223.73	1454	1410.83	262.166	311.908	268.536	353.812	239.949	315.517	195.202	442.293	268.038	261.198	7,8-Dihydroxykynurenate	Tryptophan metabolism	Amino acids
M251T236	1185.21	1264.12	1346.86	1130.76	1311.72	1199.79	1078.51	1257.97	1078.39	1233.94	508.101	597.537	483.946	613.193	454.647	474.779	505.234	519.095	718.142	611.64	557.81	745.112	536.806	632.906	697.675	528.912	562.793	697.754	484.763	400.6	3593.89	3170.96	3424.41	3251.25	3289.35	3269.28	3103.46	3201.36	3929.67	3077.55	2-Aminophenoxazin-3-one	Tryptophan metabolism	Amino acids
M266T329	3238	3545.04	3565.16	3291.71	3701.12	3789.03	3961.14	3519.11	3584.73	3952.77	3461.06	3142.55	3687.02	3849.92	3811.71	3613.34	3470.62	3567.99	4091.52	3838.16	2653.65	2789.91	3009.56	2641.14	3305.56	3382.62	3210.27	3874.77	3128.57	3785.81	3083.45	3878.77	3536.12	2588.07	3423.02	3160.85	3790.61	3547.66	3007.27	3267.47	6-Hydroxymelatonin	Tryptophan metabolism	Amino acids
M179T230	2546.98	2304.93	1150.41	2634.94	1351.09	1135.31	1972.17	2851.91	1273.84	3209.71	2308.33	1963.78	2115.9	1724.07	2242.62	2231.55	341.474	1971.81	1717.22	2267.06	2047.89	556.359	946.212	620.918	722.696	2581.53	599.942	2349.44	2546.14	437.923	9858.64	9299.55	9327.25	10819.8	8938.72	10949.7	10469	10673.9	10514.7	11359.1	2-Oxo-4-phenylbutyric_acid	Phenylalanine, tyrosine and tryptophan biosynthesis;2-Oxocarboxylic acid metabolism	Amino acids
M225T240	1672.93	2398.96	2728.41	2260.49	2679.36	1855.41	3239.67	2114.09	3126.59	2357.48	1122.62	849.383	2720.71	1105.13	2354.24	1542.12	2147.88	1457.77	1867.89	1037.52	4309.85	3563.76	2714.99	2645.22	3639.42	3235.51	4341.04	3489.61	4093.03	5405.72	5001.19	4219.96	4890.41	4657.61	4376.21	5168.88	5432.91	4360.08	4879.39	4279.57	2-Benzylmalic_acid	Phenylalanine, tyrosine and tryptophan biosynthesis;2-Oxocarboxylic acid metabolism	Amino acids
M157T169	2338.05	2515.48	2503.08	2648.05	2485.15	2279.76	2625.31	2409.99	2607.42	2623.55	2160.13	2104.76	2142.93	2380.93	2069.17	2097.79	2301.7	2495.95	2010.84	2079.69	1405.49	1496.57	1688.32	1900.38	1459.89	1535.34	1470.52	1603.85	1438.18	1621.39	752.943	1048.69	994.235	745.142	849.692	1033.2	790.826	1280.74	861.811	746.361	(4R,5R)-4,5-Dihydroxycyclohexa-1(6),2-diene-1-carboxylate	Phenylalanine, tyrosine and tryptophan biosynthesis	Amino acids
M174T60	6376.83	6354.16	6050.66	7020.87	6451.43	6614.64	6955.24	6028.36	6999.88	6936.55	4842.95	4811.16	4925.78	4827.48	4851.85	4864.29	5298	4962.52	4910.53	5138.7	10123.6	9013.43	9731.26	9488.27	9732.04	9765.97	9959.82	9020.33	10074.5	10259	5789.19	5802.92	5196.24	5034.18	6283.94	5692.54	5968.49	6010	5871.18	6360.78	(4R,5R)-4,5-Dihydroxycyclohexa-1(6),2-diene-1-carboxylate	Phenylalanine, tyrosine and tryptophan biosynthesis	Amino acids
M179T201	1553.37	1375.73	1086.98	1349.89	940.94	1019.01	1642.19	1253.46	1304.39	998.587	435.646	180.967	648.751	298.589	207.51	409.846	410.449	496.922	409.87	382.942	1729.08	2599.03	3062.88	2351.44	2781.58	1828.18	2336.98	2877.52	2458.95	2503.41	491.935	904.556	602.573	474.467	577.295	533.279	540.594	712.232	221.962	515.736	(4R,5R)-4,5-Dihydroxycyclohexa-1(6),2-diene-1-carboxylate	Phenylalanine, tyrosine and tryptophan biosynthesis	Amino acids
M149T100	1964.7	731.739	581.091	617.97	1881.31	2137.81	2190.28	551.914	2041.33	458.407	521.961	396.88	601.988	2119.24	669.619	583.595	671.537	622.45	637.073	569.383	633.186	697.976	733.26	929.498	786.04	769.2	843.378	795.745	939.316	754.768	577.5	718.399	2323.08	2386.51	2219.4	2127.12	598.256	468.168	2485.2	491.232	trans-Cinnamate	Phenylalanine metabolism;Ubiquinone and other terpenoid-quinone biosynthesis;Biosynthesis of plant hormones;Biosynthesis of plant secondary metabolites;Biosynthesis of secondary metabolites;Metabolic pathways;Phenylpropanoid biosynthesis	Amino acids
M166T154	25711.8	24831.9	24920.5	26452.9	25203.4	26793.8	27535.7	26088.4	27289.3	27130	116673	98901.7	115058	124436	109427	109382	127773	128371	106768	121715	103727	105234	99589.2	97695.3	106224	110276	111487	128378	125383	118262	258667	239325	220281	229095	250469	255604	246230	281620	243098	270151	trans-Cinnamate	Phenylalanine metabolism;Ubiquinone and other terpenoid-quinone biosynthesis;Biosynthesis of plant hormones;Biosynthesis of plant secondary metabolites;Biosynthesis of secondary metabolites;Metabolic pathways;Phenylpropanoid biosynthesis	Amino acids
M166T233	1058.68	1048.76	1045.88	902.234	1591.46	1004.45	1439.82	1074.27	1016.12	915.497	471.757	1056.57	756.391	690.907	616.726	825.861	783.747	1231.03	738.769	981.452	1407.06	1419.98	1906.73	1026.08	1045.66	2067.86	1315.28	1387.25	1384.57	1515.84	2896.35	2978.97	3386.31	2758.09	2981.1	2929.4	3258.56	2893.94	2856.31	2849.74	trans-Cinnamate	Phenylalanine metabolism;Ubiquinone and other terpenoid-quinone biosynthesis;Biosynthesis of plant hormones;Biosynthesis of plant secondary metabolites;Biosynthesis of secondary metabolites;Metabolic pathways;Phenylpropanoid biosynthesis	Amino acids
M164T260	947.124	1324.43	1320.55	11209.3	9448.78	363.785	1845.65	677.375	1282.12	1287.69	1099.17	1041.42	749.586	937.02	5492.57	1333.01	6311.41	1109.23	1073.28	1106.54	10675.1	9721.05	10177.4	11787.2	10658.8	9249.06	11677.1	8867.72	11284.2	11399.7	176926	186860	205741	189342	163126	180006	180047	178339	176489	194719	(R)-2-Methylimino-1-phenylpropan-1-ol	Phenylalanine metabolism;Metabolic pathways	Amino acids
M929T210	3559.66	3718.18	3534.98	1370.29	3100.82	3507.79	5260.35	4151.98	3288.68	3167.63	5895.35	4055.29	5292.35	6524.57	4336.25	4893.92	4252.23	5207.82	3695.45	4264.69	2082.34	995.579	829.524	1176.75	1330.51	1021.42	1246.79	1451.82	938.272	2032.14	324.224	326.48	181.017	314.719	531.228	270.585	388.89	255.332	599.552	375.772	(3S)-3-Hydroxyadipyl-CoA	Phenylalanine metabolism;Metabolic pathways	Amino acids
M171T66	644.346	1387.06	1311.97	458.529	973.193	808.626	998.146	1546.81	1400.36	1433.72	825.563	1674.82	1101.48	2022.15	1266.41	1192.8	817.584	1467.49	1212.83	1117.37	879.622	1198.15	681.461	896.238	901.673	1965.34	630.771	1085.61	1465.98	1217.46	1589.91	2833.72	2196.51	1328.7	1895.11	1763.27	2985.12	2041.2	3243.75	2152.27	Vanillylamine	Phenylalanine metabolism;Biosynthesis of secondary metabolites;Metabolic pathways	Amino acids
M171T96	873.06	990.71	963.108	1113.86	792.118	943.018	811.633	836.984	539.162	1026.09	925.138	1012.42	844.282	998.629	881.402	1020.06	480.141	921.96	935.804	971.752	1123.74	657.042	1040.3	582.496	1024.42	1058.79	949.757	1034.69	951.859	1122.67	925.4	1126.17	1447.14	970.397	821.56	1251.68	1070.51	1166.05	1162.64	1050.36	Vanillylamine	Phenylalanine metabolism;Biosynthesis of secondary metabolites;Metabolic pathways	Amino acids
M122T260	914.369	1181.86	932.177	998.237	962.973	1144.09	1277.94	1178.13	1276.75	1217.12	967.489	1021	880.493	1097.25	996.167	1088.17	1233.08	1144.88	1261.17	1271.32	1916.86	1363.94	2139.67	3414.4	1692.31	2767.31	2686.73	3061.76	3638.79	2283.52	24318.8	25780.2	27985.6	24027.6	22004	24839.6	25061.3	23906.6	22537.6	24662.2	Phenethylamine	Phenylalanine metabolism	Amino acids
M122T171	614.503	743.561	502.015	563.119	684.41	843.223	698.356	810.642	563.88	745.532	756.663	629.141	837.954	713.735	725.248	677.857	848.613	782.375	1085.17	805.038	924.886	865.172	1796.44	855.742	1056.56	1262.7	1187.4	1143.77	1132.85	1374.08	20253.4	19752	18516.9	17418.5	18966	20445.3	19503.1	20961.6	20835	20777.7	Phenethylamine	Phenylalanine metabolism	Amino acids
M123T280	2172.23	2212.47	2238.41	2061.63	3601.25	2549.09	3267.24	2139.19	2377.55	1845.01	1568.14	1882.19	2332.12	1600.31	1548.57	1792.75	1620.89	1810.33	1864.33	1613.93	2055.16	2158.88	2016.72	1413.17	1861.79	2028.42	1525.29	2360.46	2397.69	1684.71	1972.26	1966.82	1883.49	1718.73	1923.91	1695.12	2127.88	1957.91	1268.69	1876.36	Phenylethyl_alcohol	Phenylalanine metabolism	Amino acids
M136T98	1737.63	1768.34	910.625	1677.55	1337.12	904.786	1326.23	1039.82	1307.25	1670.41	2834.5	3990.6	3193.03	2659.35	2751.91	3312.09	3691.5	3090.13	2733.43	3218.82	4423.93	4909.89	3971.55	4342.27	4635.39	4041.3	4449.35	5177.64	4523.35	4302	3487.08	4199.73	2916.78	2689.86	3705.73	2788.36	3310.71	3620.11	3205.31	3148.95	2-Phenylacetamide	Phenylalanine metabolism	Amino acids
M136T69	983.465	1682.35	1156.04	1198.87	1154.98	855.733	1222.52	1609.93	1268.56	1425.38	3091.79	2691.24	2786.93	3626.67	2939.73	2926.12	2841.22	2364.58	2980.92	2933.21	3148.48	3575.18	3093.36	3687.98	3710.82	3539.68	3731.49	3982.15	3466.86	3404.53	442.138	3206.79	2898.39	2637.25	3300.38	348.648	2700.03	3175.87	2528.15	2992.78	2-Phenylacetamide	Phenylalanine metabolism	Amino acids
M151T198	2250.43	2925.16	3448.82	1608.83	2157.45	1607.96	2358.38	1773.72	2622.52	1981.81	704.376	1265.82	1152.16	730.068	508.341	431.705	693.183	796.62	664.594	794.839	673.032	330.178	306.391	590.79	537.526	570.296	420.72	579	510.531	437.75	203.721	105.198	177.276	272.161	161.445	286.235	167.014	199.417	173.127	232.761	alpha-Oxo-benzeneacetic_acid	Phenylalanine metabolism	Amino acids
M151T210	10423.5	9772.99	10381.3	8010.96	8145.68	9571.14	8309.49	9694.24	10058.1	11463.6	5343.95	8043.54	6529.39	6251.08	6480.39	6293.66	7367.14	6283.98	6075.07	6431.39	8006.68	7910.34	7934.33	6304.77	8096.49	8962.2	7434.01	8109.64	7180.08	8544.67	8391.07	7310.43	9645.51	7230.52	7336.84	7498.03	9056.53	8335.24	8066.82	8139.99	Phenylpropanoate	Phenylalanine metabolism	Amino acids
M151T193	1466.09	1848.75	2819.15	1204.58	1461.06	1579.32	1904.77	1649.7	1802.6	1856.2	3094.77	4395.72	3981.32	3533.2	3723.87	2989.81	3374.08	4232.09	3137.95	2037.68	1933.45	2294.87	1574.58	2782.01	1951.73	2123.24	3754.08	1803.03	2682.34	2274.37	6718.34	6095.73	5891.32	5787.31	6353.91	5637.66	3685	3854.96	2654.22	5320.34	Phenylpropanoate	Phenylalanine metabolism	Amino acids
M151T313	1329.44	1434.92	1444.37	1603.36	1466.58	1696.7	3221.63	1412.74	1581.39	2729.67	1825.4	1472.55	1839.36	1784.59	1649.23	4277.49	3986.49	1730.97	1603.18	1932.91	3638.98	2920.46	1009.46	1388.37	3620.46	1058.82	3136.95	1814.3	3134.79	3536.12	849.225	1634.82	2078.54	1759.44	1366.92	1010.48	1337.63	1393.19	1564.42	1319.93	Phenylpropanoate	Phenylalanine metabolism	Amino acids
M151T241	3010.36	2569.13	2990.1	968.398	2392.86	4295.68	1779.97	2315.95	2554.31	3095.72	2857.32	3198.33	3616.89	2633.31	2905.49	2647.99	3469.38	3473.18	2881.23	3650.48	1860.53	1997.8	1925.74	2363.87	2049.2	471.326	1884.5	2016.17	2064.9	2041.05	1773.37	2215.37	1808.6	1977.37	2446.09	2059.02	2232.35	2271.55	1804.69	2108.19	Phenylpropanoate	Phenylalanine metabolism	Amino acids
M151T264	3967.6	1259.29	1476.55	1640.16	1137.32	3844.54	1494.78	1143.68	1929.23	5250.83	3467.91	3265.7	2945.5	2909.09	3358.68	3234.23	3253.02	3326.39	3241.78	3394.57	1393.54	1141.83	3610.72	4705.88	4968.04	4395.96	5172.24	3935.56	4812.42	4354.08	746.334	4201.16	405.945	3558.11	3472.63	874.955	4471.36	4821.19	4166.86	4568.19	Phenylpropanoate	Phenylalanine metabolism	Amino acids
M173T55	1796.3	1492.35	1811.38	1625.53	1445.2	1776.05	1501.99	1704.98	1534.47	1500.47	1799	2082.74	678.197	1507.85	392.58	729.835	1759.02	1607.42	1627.47	1845.23	1359.39	1477.92	1298.06	1462.38	1000.82	1192.78	1113.25	1185.97	1072.39	1455.95	953.532	1008.46	837.384	958.516	1040.17	584.752	977.225	743.371	1307.68	810.451	alpha-Oxo-benzeneacetic_acid	Phenylalanine metabolism	Amino acids
M188T277	1384.27	1422.24	1624.56	1435	1336.3	1300.92	1526.24	1394.67	1443.45	1396.16	1528.51	1512.29	1628.76	1473.58	1555.75	1550.32	1479.53	1549.59	1647.39	1432.04	1390.32	1448.1	1507.9	1354.2	1204.91	1390	1145.59	1348.16	1360.81	1091.23	1763.26	1246.77	1510.84	1480.94	1374.84	1588.39	1425.52	2262.9	1518.89	1580.17	D-Phenylalanine	Phenylalanine metabolism	Amino acids
M188T154	622.256	502.127	370.374	457.386	541.048	506.958	647.089	559.487	562.799	636.543	1927.5	1673.81	1756.37	2017.9	1763.35	2145.62	2126.19	1884.31	1692.47	1715.09	1318.53	1387.3	1674.6	1402.85	1690.85	1549.39	1484.82	1826.5	1536.35	1645.63	3424.74	3287.47	2985.74	3180.41	3457.46	3943.33	3838.48	3450.5	3147.14	3373.81	D-Phenylalanine	Phenylalanine metabolism	Amino acids
M202T67	773.077	1595.06	1414.32	886.988	1064.92	801.295	1619.76	920.201	1507.69	1311.16	2017.14	2519.98	1554.68	2655.13	1577.8	1852.71	1906.36	2118.76	2395.35	1762.81	607.06	541.338	686.125	612.693	740.397	584.465	750.822	568.113	724.803	623.054	1665.85	912.155	1008.61	863.246	802.561	718.281	771.381	888.787	693.421	777.846	cis-3-(Carboxy-ethyl)-3,5-cyclo-hexadiene-1,2-diol	Phenylalanine metabolism	Amino acids
M207T101	764.5	740.206	704.21	386.455	764.6	763.841	878.792	834.851	779.226	424.818	507.546	501.719	519.253	523.859	505.114	472.328	579.201	553.256	505.495	449.279	575.313	559.992	572.197	669.722	651.801	655.699	636.158	544.28	765.871	756.765	787.426	576.91	783.902	721.7	577.74	527.256	414.221	676.331	502.421	713.912	cis-3-(Carboxy-ethyl)-3,5-cyclo-hexadiene-1,2-diol	Phenylalanine metabolism	Amino acids
M207T240	1562.03	1935.68	1579.12	3095.27	3215.24	1516.08	1296.62	3441.36	2174.04	1937.25	985.001	2522.72	2103.24	453.882	1263.9	4760.16	2357.39	759.16	979.552	1166.19	4912.12	3448.1	6100.48	9767.53	4090.35	5749.65	7436.66	5171.63	6720.14	4624.03	6976.6	6680.76	6809.95	6402.61	6626.24	6932.52	8262.21	5740.53	7466.06	7174.1	cis-3-(Carboxy-ethyl)-3,5-cyclo-hexadiene-1,2-diol	Phenylalanine metabolism	Amino acids
M211T176	1038	1361.31	956.451	939.885	1350.15	1030.92	1147.7	1096.76	1328.41	880.36	518.081	1540.6	424	1435.32	1320.55	332.538	302.443	1105.74	594.844	460.737	975.444	244.052	929.963	1018.39	946.577	1027.32	1117.7	1070.35	1073.28	950.695	33413.7	34268.7	37038.6	30977.7	34761	35284.3	33820.1	37896.6	37673.5	34549.1	Phenylacetylglycine	Phenylalanine metabolism	Amino acids
M232T64	1006.25	565.895	760.842	742.074	673.096	1034.13	572.747	820.748	1633.64	775.898	479.776	2602.23	354.211	550.693	862.012	2632.69	2764.51	3195.82	724.692	629.463	1189.47	846.462	550.492	941.039	1160.11	746.782	1030.23	1003.15	835.33	910.574	2650.09	2090.35	1793.83	2780.61	1892.65	2618.77	2575.03	1765.04	2252.91	2526.8	2-Hydroxy-6-oxonona-2,4-diene-1,9-dioate	Phenylalanine metabolism	Amino acids
M958T224	617.954	1470.51	1082.68	1650.6	591.587	1330.68	1157.13	1315.4	1407.59	1220.55	1292.44	1367.29	1561.76	1526.5	834.366	2101.96	988.579	1077.75	1284	1687.36	7451.01	6640.92	7573.41	8186.92	7850.33	7597.56	7167.25	6149.69	7076.55	7624.14	564.809	538.048	517.802	466.644	590.414	661.615	458.089	669.33	719.47	612.969	3-Oxo-5,6-dehydrosuberyl-CoA	Phenylalanine metabolism	Amino acids
M122T50	1123.86	1596.14	1794.06	919.335	1316.18	1119.31	2063.8	1954.27	1928.59	1411.76	1484.37	1538.17	1497.48	1799.34	1625.92	1570.35	1793.78	1770.7	1204.99	1652.07	2294.67	1443.09	1292.47	2077.8	1266.14	1013.99	2237.43	1932.52	2350.46	1772.34	1345.55	1320.51	1709.29	1002.5	857.67	1914.56	1151.88	1529.25	965.034	1582.02	(S)-3-Hydroxyisobutyrate	Metabolic pathways;Valine, leucine and isoleucine degradation	Amino acids
M166T96	3061.42	3662.21	3469.63	3509.13	3317.71	3340.16	3475.24	3307.15	3581.11	3097.53	921.612	394.562	426.306	410.498	768.474	1065.17	841.444	560.411	570.379	536.338	5685.7	5484.07	6491.75	6912.72	5529.51	5607.58	5930.27	5992.62	5992.65	6524.38	619.688	715.566	4312.3	5498.69	4306.41	3893.41	4575.19	5158.67	4617.34	4285.32	D-erythro-3-Methylmalate	Metabolic pathways;Valine, leucine and isoleucine biosynthesis;2-Oxocarboxylic acid metabolism;C5-Branched dibasic acid metabolism;Biosynthesis of amino acids	Amino acids
M166T64	2600.4	2288.68	2029.19	2097.04	2421.66	1973.83	2270.91	2504.2	2303.3	2258.37	2602.47	2463.66	2358.68	2638.73	2563.82	2647.24	3113.96	3705.82	2629.13	2917.24	4686.48	4027.68	3977.88	3780.02	4037.48	4349.01	3857.9	4714.93	3609.91	4656.92	3537.37	3369.73	3328.47	3474.54	3349.85	3059.75	3889.98	3341.99	2984.76	3427.23	D-erythro-3-Methylmalate	Metabolic pathways;Valine, leucine and isoleucine biosynthesis;2-Oxocarboxylic acid metabolism;C5-Branched dibasic acid metabolism;Biosynthesis of amino acids	Amino acids
M171T101	954.947	1276.66	609.804	1102.68	758.113	740.566	990.458	479.805	940.256	1052.29	250.42	243.144	207.451	231.257	258.157	214.766	286.953	257.867	209.329	290.108	782.09	825.042	717.889	786.982	815.626	783.66	913.51	800.106	889.752	874.927	1138.65	1821.88	2482.36	1692.34	1451.07	1138.84	1620.47	1306.99	1256.39	1203.02	D-erythro-3-Methylmalate	Metabolic pathways;Valine, leucine and isoleucine biosynthesis;2-Oxocarboxylic acid metabolism;C5-Branched dibasic acid metabolism;Biosynthesis of amino acids	Amino acids
M187T487_2	1283.35	1130.22	1461.99	1318.74	1095.41	1327.88	1209.11	1240.46	1177.56	1450.82	1304.13	964.156	1406.27	8598.11	1171.91	1391.66	1323.27	1269.64	1188.03	1623.08	1149.94	1115.53	1116.31	1093.97	1192.45	1212.46	1146.8	1327.45	1137.54	1106.86	1132.67	976.969	1196.16	1298.62	1277.28	1264.64	1074.84	1024.47	1227.76	1430.52	D-erythro-3-Methylmalate	Metabolic pathways;Valine, leucine and isoleucine biosynthesis;2-Oxocarboxylic acid metabolism;C5-Branched dibasic acid metabolism;Biosynthesis of amino acids	Amino acids
M147T342	1839.05	2402.06	1507.79	1305.89	2126.79	962.797	1216.37	1519.9	1600.69	1509.92	1169.31	1286.35	1166.72	1772.4	1915.96	1917.28	2080.61	1458.71	1868.47	2152.56	1368.23	2156.32	1273.71	1416.67	1224.2	2352.14	1171.35	1537.63	2037.69	1426.05	1650.96	1066.24	2391.39	1776.31	1923.35	1971.39	1932.52	1095.02	2532.4	1405.6	(S)-2-Aceto-2-hydroxybutanoate	Metabolic pathways;Valine, leucine and isoleucine biosynthesis;2-Oxocarboxylic acid metabolism;Biosynthesis of amino acids;Biosynthesis of secondary metabolites	Amino acids
M147T55	1014.32	1082.77	955.551	1286.78	1132.08	1181.07	1172.12	1037.47	1115.75	1256.35	1233.4	1402.01	1057.73	1084.76	1110.52	979.209	1134.71	1161.05	1396.3	1187.02	1073.33	490.923	985.536	846.712	969.362	1127.49	1186.89	1039.14	1037.38	1051.97	2028.93	1994.92	1889.2	2156.49	1479.29	2019.81	2261.51	1781.79	1832.41	2067.15	(S)-2-Aceto-2-hydroxybutanoate	Metabolic pathways;Valine, leucine and isoleucine biosynthesis;2-Oxocarboxylic acid metabolism;Biosynthesis of amino acids;Biosynthesis of secondary metabolites	Amino acids
M164T60	1337.79	1079.8	1169.85	1192.98	900.8	1211.15	1545.73	1711.54	1248.32	1335.86	801.822	954.394	747.483	949.38	887.462	839.599	782.92	686.35	754.411	695.925	842.297	1027.58	792.622	1103.75	703.065	674.988	954.808	836.956	1069.57	851.772	919.305	841.556	386.206	861.028	1070.58	1002	972.796	972.237	883.521	965.857	(S)-2-Aceto-2-hydroxybutanoate	Metabolic pathways;Valine, leucine and isoleucine biosynthesis;2-Oxocarboxylic acid metabolism;Biosynthesis of amino acids;Biosynthesis of secondary metabolites	Amino acids
M215T68	645.618	867.449	1044.4	1144.72	622.741	791.22	738.211	615.176	605.944	898.389	480.26	680.825	661.697	753.044	759.861	414.795	649.056	644.117	509.74	667.434	874.743	670.564	1087.03	1000.06	956.505	1001.44	1145.77	894.182	993.901	952.547	988.574	848.408	992.209	788.102	753.725	845.883	768.926	854.209	775.602	1082.04	L-Metanephrine	Metabolic pathways;Tyrosine metabolism	Amino acids
M215T149	682.793	662.598	706.286	654.997	632.469	773.186	681.012	702.479	634.975	731.545	1340.33	1227.79	1302.88	1158.41	1173.5	1665.63	1207.82	1473.12	1392.29	1484.51	1870	1656.35	1625.42	1861.1	1973.02	1667.92	1778.67	1663.36	1778.7	1748.61	11282.4	12628.9	11961	11699.4	13793.3	11810.9	12270.6	12092.9	12232.2	12000.2	L-Metanephrine	Metabolic pathways;Tyrosine metabolism	Amino acids
M215T217	1052.27	1238.63	601.732	894.744	705.798	957.091	707.912	972.279	908.348	1168.12	392.233	638.261	592.903	473.764	504.642	477.755	507.204	543.375	562.571	610.333	1710.12	1368.32	1360.38	1357.27	936.192	1262.07	1299.98	1308.66	2008.53	1727.12	1015.16	755.363	873.398	817.235	1084.5	898.926	996.957	647.026	745.173	640.964	L-Metanephrine	Metabolic pathways;Tyrosine metabolism	Amino acids
M215T97	300.526	562.93	419.055	440.309	268.425	500.744	464.212	392.997	479.234	482.706	403.137	414.617	433.486	443.874	462.343	415.143	491.826	403.025	436.908	358.051	690.964	724.75	598.86	782.543	559.838	579.043	619.998	723.44	709.091	705.06	731.735	536.809	666.538	856.009	510.208	713.469	533.101	818.291	660.723	702.067	L-Metanephrine	Metabolic pathways;Tyrosine metabolism	Amino acids
M236T360	1967.99	1915.93	1571.25	1298.16	2447.83	1878.44	938.107	1404.49	1557.88	1744.59	1503.41	1816.1	1077.27	1813.19	1697.26	1876.63	2168.01	1654.37	943.025	1254.11	1635.58	1245.92	1011.59	963.966	1152.61	900.425	822.536	1630.63	1191.02	1079.01	1454.73	948.563	1540.85	1199.77	1411.58	1703.53	1695.21	1164.76	1298.27	1555.93	L-Metanephrine	Metabolic pathways;Tyrosine metabolism	Amino acids
M160T214	3747.4	2856.22	1936.14	3174.27	3201.99	2534.01	3072.63	1832.33	3065.11	3456.83	489.121	320.813	555.503	313.175	538.19	757.996	578.159	442.224	251.925	523.562	4902.5	5334.01	4139.5	4821.29	5733.05	4861.73	4969.7	4976.42	3858.48	4776.04	1447.84	1588.05	1418.3	1305.39	1719.94	1395.25	1530	1549.29	1590.05	1609.85	Indole-3-acetaldehyde	Metabolic pathways;Tryptophan metabolism	Amino acids
M160T239	901.119	1739.16	1311.48	1681.68	1461.79	1188.84	1412.24	1341.27	1244.09	1409.92	226.741	153.774	201.432	103.307	149.812	129.482	141.093	129.574	190.306	143.696	627.413	765.251	999.776	982.794	1051.66	795.478	868.73	886.033	1129.98	952.803	1660.87	1159.62	1468.62	1228.18	1195.71	1717.09	1502.01	1128.94	1353.98	1396.84	Indole-3-acetaldehyde	Metabolic pathways;Tryptophan metabolism	Amino acids
M176T66	1601.26	1470.01	1420.43	444.19	1543.03	1419.47	1458.25	1510.69	1484.9	609.153	615.046	605.559	550.208	587.32	572.992	561.637	671.402	485.997	503.916	712.902	1351.87	1257.32	991.291	1251.16	1268.27	1065.92	1229.57	419.582	1069.22	1137.34	1615.81	1547.31	1594.8	1450.9	1722.99	1679.66	1590.49	1798.19	1945.95	1603.09	gamma-Oxalocrotonate	Metabolic pathways;Tryptophan metabolism	Amino acids
M115T139	1327.27	1262.7	1365.28	1501.6	1161.11	1538.62	1220.77	1172.57	1247.29	1261.45	496.185	515.862	472.361	518.104	545.493	585.822	490.518	473.214	484.026	528.332	1260.32	1347.38	1242.67	1260.95	1367.47	1498.31	1340.46	1273.86	1138.61	1452.38	548.313	638.13	612.168	520.851	672.592	672.597	617.46	537.91	583.474	543.329	2-Hydroxy-2,4-pentadienoate	Metabolic pathways;Phenylalanine metabolism	Amino acids
M115T363	491.956	236.497	401.546	259.276	314.53	349.535	393.889	284.123	198.282	213.014	204.956	173.746	148.639	169.273	268.875	172.875	271.328	254.195	188.989	192.156	718.528	541.053	577.008	795.285	758.012	902.664	773.427	679.818	562.411	544.467	735.843	840.995	759.687	646.781	671.761	1360.42	942.814	773.731	765.8	709.26	2-Hydroxy-2,4-pentadienoate	Metabolic pathways;Phenylalanine metabolism	Amino acids
M132T54	1504.93	1342.46	917.394	416.26	1353.88	1383.59	1646.49	943.129	898.452	1521.06	2525.83	2650.39	2287.43	2055.68	2366.59	2389.57	2292.63	2485.07	2081.63	2717.81	1415.72	935.901	1241.49	1357	1262.53	952.476	1000.96	952.055	1484.79	1066.14	2281.94	2278.63	1880.09	1828.87	2164.17	2281.7	2425.06	1815.96	2241.05	2073.33	2-Hydroxy-2,4-pentadienoate	Metabolic pathways;Phenylalanine metabolism	Amino acids
M189T63	370.784	19885	19456.4	402.369	531.08	432.714	492.184	20201.3	670.94	524.945	2799.43	572.135	2472.98	2926.34	2723.83	2734.85	602.305	3059.67	3291.21	2701.21	359.011	826.823	460.261	519.057	479.577	572.805	760.529	767.916	431.942	816.292	2332.84	2946.16	3069.7	2909.98	2919.67	2853	2979.74	2366.29	3397.44	2248.71	2,3,4,5-Tetrahydrodipicolinate	Metabolic pathways;Lysine biosynthesis;Monobactam biosynthesis;Biosynthesis of amino acids;Biosynthesis of secondary metabolites	Amino acids
M233T57	935.132	1357.14	1009.04	761.124	1028.99	673.37	872.546	925.449	903.69	1333.24	1020	1201.63	834.759	975.741	1129.39	806.845	1151.17	1074.87	1239.09	1194.04	3449.64	3527.69	3395.56	3553.26	3837.28	3774.71	3685.43	3205.8	3731.9	4162.32	2812.36	3140.26	2174.71	2110.83	2876.22	2776.93	2346.61	2263.09	3003.92	2870.34	N6-Acetyl-LL-2,6-diaminoheptanedioate	Metabolic pathways;Lysine biosynthesis;Biosynthesis of amino acids;Biosynthesis of secondary metabolites	Amino acids
M156T63	1142.9	936.244	907.896	798.893	779.423	896.172	1090.02	1106	908.423	813.628	1833.61	1734.83	2920.79	1416.37	2155.6	2048.82	1764.34	1923.01	1530.77	1697.21	2191.82	1885.53	1816.9	1992.76	2063.12	2086.05	1738.5	2276.06	1993.65	2347.23	8920.35	9700.77	10514.3	9340.27	9907.58	10539.8	11131.2	8479.5	9495.98	9410.16	Urocanate	Metabolic pathways;Histidine metabolism	Amino acids
M161T56	1354.08	1118.85	1030.77	822.418	1145.07	534.822	878.089	777.958	613.554	1316.66	714.14	687.109	1142.23	1479.89	1354.43	1309.16	905.259	1525.71	1077.1	871.74	1083.09	1056.12	957.466	766.438	644.008	611.382	643.482	750.493	714.665	782.925	3392.44	3146.04	3626.97	3500.73	3222.9	3142.62	3513.73	3529.43	4245.39	3771.37	N(gamma)-Acetyldiaminobutyrate	Metabolic pathways;Glycine, serine and threonine metabolism	Amino acids
M175T50	2065.76	1788.53	2031.09	1947.2	1824.21	1762.74	1946.97	2169.21	2212.96	2128.84	2484.48	2274.62	2667.55	2436.08	2262.45	2014.88	2631.6	3090.81	2823.74	2442.93	5449.45	5278.42	6811.86	6028.43	8421.84	5862.19	5238.61	5597.7	5461.34	5470.51	8094.37	7990.56	12871	7723.4	9847.79	12701.9	6393.37	13031.5	13364.6	9421.64	D-Arginine	Metabolic pathways;D-Arginine and D-ornithine metabolism	Amino acids
M192T295	1014.75	1114.79	1163.53	999.495	1178.11	1064.6	1380.74	1018.35	1029.6	1119.44	1538.61	1120.69	1218.4	1190.41	1274.73	1399.26	1282.58	1450.33	1422.65	1368.16	2348.05	2555.29	2599.91	3022.3	2532.71	2523.97	2627.93	2456.49	2915.11	2404.21	1050.57	798.578	857.63	792.155	633.347	387.777	345.728	932.698	855.418	432.497	D-Arginine	Metabolic pathways;D-Arginine and D-ornithine metabolism	Amino acids
M213T176	1666.58	2299.9	1519.86	1180.46	2195.96	1790.11	1313.01	2307.3	2215.22	2124.51	4692	4168.67	4700.96	4003.97	3568.38	3909.42	4257.85	5016.38	3646.48	4109.95	1540.75	997.706	1521.56	1657.9	1394.69	1291.74	1385.88	1490.15	1734.95	1461.43	978.076	1216.35	1254.65	981.329	1107.31	1066.53	1082.15	881.431	1176.68	963.62	D-Arginine	Metabolic pathways;D-Arginine and D-ornithine metabolism	Amino acids
M150T67	805.346	592.256	679.532	328.765	1125.96	471.528	1039.88	1174.12	894.44	393.073	899.966	1500.97	403.273	849.127	1769.78	833.533	1243.52	1693.61	570.839	754.9	1347.73	1003.27	990.618	1079.47	1060.05	1212.67	1072.46	1155.06	954.569	1134.51	2467.15	1034.84	1602	1890.89	824.316	1489.44	1716.76	761.741	1619.97	1794.53	L-Methionine	Metabolic pathways;Cysteine and methionine metabolism;Glucosinolate biosynthesis;Biosynthesis of amino acids;Aminoacyl-tRNA biosynthesis;Biosynthesis of secondary metabolites;Biosynthesis of plant secondary metabolites;Biosynthesis of plant hormones;2-Oxocarboxylic acid metabolism	Amino acids
M167T338	4488.14	4704.79	5487.16	4732.71	4262.69	5061.22	5425.74	5102.27	5356.39	5142.83	4022.38	4433.51	4788.35	3991.01	4496.21	4260.68	4138.98	4639.1	4244.6	3948.76	3136.98	3302.5	3081.88	2809	3154.95	3281.46	3598.18	3281.94	4288.63	3685.34	3308.4	3500.12	3534.94	3668.21	3418.52	3855.21	3193.36	3787.07	3424.77	4270.98	L-Methionine	Metabolic pathways;Cysteine and methionine metabolism;Glucosinolate biosynthesis;Biosynthesis of amino acids;Aminoacyl-tRNA biosynthesis;Biosynthesis of secondary metabolites;Biosynthesis of plant secondary metabolites;Biosynthesis of plant hormones;2-Oxocarboxylic acid metabolism	Amino acids
M181T61	1618.86	1580.97	620.466	2160.47	625.632	1551.05	1657.2	618.145	1866.79	1121.58	585.533	1046.68	581.332	1040.14	532.604	722.443	809.828	485.135	576.227	855.82	1759.66	1304.57	1389.28	1643.07	1530.42	2245.62	1738.16	1679.9	1562.54	1712.16	1799.44	1914.09	1478.1	1480.31	1620.54	1637.5	1797.45	2212.17	1916.27	1793.54	5-Methylthio-D-ribose	Metabolic pathways;Cysteine and methionine metabolism;Biosynthesis of plant secondary metabolites	Amino acids
M290T66	839.235	945.969	1844.51	696.518	1737.87	1738.53	1058.28	825.77	798.574	2100.93	807.504	606.778	1189.09	1388.91	664.321	631.385	1072.73	896.904	1103.88	558.952	1226.08	1333.67	866.445	647.618	611.376	807.207	860.95	1088.71	1038.18	816.353	1726.23	1780.98	821.066	921.073	852.257	1213.61	1466.01	1873.85	2281.24	1340.45	Ophthalmate	Metabolic pathways;Cysteine and methionine metabolism	Amino acids
M123T70	1055.49	1089.62	1204.72	1045.57	1214.77	1081.44	1043.39	1186.15	1174.16	1187.85	3061.19	1644.22	1764.02	3435.66	2896.84	3458.92	1021.67	1502.41	1519.04	1363.95	1295.96	1453.86	1595.49	1408.78	1701.58	2614.58	1804.87	1521.21	1531.53	1412.82	1071.53	1095.04	2937.99	1308.5	1643.12	3007.4	1802.04	1493.58	1286.19	1298.56	Benzoate	Metabolic pathways;Biosynthesis of secondary metabolites;Phenylalanine metabolism	Amino acids
M123T97	1261.03	1235.77	1215.74	1135.36	1190.43	1155.24	1109.75	1145.85	1137.14	1140.94	1425.71	3168.81	1370.24	1686.51	1311.95	1456.19	2649.52	1972.12	2696.39	1338.41	2079.93	1542.33	1773.36	2471.09	3138.05	3317.83	1561.31	1583.16	1625.04	1686.52	2066.83	1445.33	1205.08	1823.79	1895.55	3524.71	1319.55	1781.61	1607.91	1429.7	Benzoate	Metabolic pathways;Biosynthesis of secondary metabolites;Phenylalanine metabolism	Amino acids
M123T197	1414.92	2004.27	1900.09	2815.28	1669.78	2734.65	1781.55	1649.4	1592.35	2145.83	828.3	900.055	1043.2	2576.62	1463.22	1413.38	1944.73	1610.21	1330.59	2292.45	1976.16	1617.66	1569.94	1406.44	1451.68	1723.8	2159.15	1679.37	1673.49	1489.61	1740.06	2242.82	893.75	803.778	3434.65	1154.5	1089.4	1765.18	1724.18	2004.85	Benzoate	Metabolic pathways;Biosynthesis of secondary metabolites;Phenylalanine metabolism	Amino acids
M123T262	3511.74	2530.16	3811.47	3466.17	3345.47	3565.1	1534.89	1589.32	1751	2433.87	3505.34	3424.52	1291.56	3571.41	3301.54	3361.3	3202.74	2764.49	3227.6	3566.31	2272.12	3800.07	2357.31	3263.58	2269	2524.14	2666.35	2809.87	3804	3768.15	4612.69	6132.73	4973.42	4371.72	3742.55	3900.71	5073.74	4142.91	4517.25	4825.03	Benzoate	Metabolic pathways;Biosynthesis of secondary metabolites;Phenylalanine metabolism	Amino acids
M166T54	401.117	510.228	555.857	590.949	683.81	582.267	568.186	673.986	562.207	706.318	3235.7	2987.42	3389.88	3501.81	3143.13	3724.72	3083.6	3449.14	3794.9	3674.21	4165.4	3879.53	3499.4	3770.01	3602.68	3896.74	3051.5	3762.31	4020.64	4118.59	8517.48	8105.45	8196.59	8605.46	8457.09	8437.17	8396.41	9376.97	8488.29	8310.9	4-Methylthio-2-oxobutanoic_acid	Metabolic pathways;Biosynthesis of secondary metabolites;Cysteine and methionine metabolism;Glucosinolate biosynthesis;Biosynthesis of plant secondary metabolites;2-Oxocarboxylic acid metabolism	Amino acids
M166T67	719.926	1168.74	1374.47	1073.28	975.423	1366.25	1184.47	1321.84	1534.88	1468.76	2203.22	2343.12	2264.4	2092.7	1873.95	2200.94	2432.01	3371.25	2546.16	2550.94	1284.41	5146.45	1609.42	973.58	1455.07	706.935	828.003	1642.64	620.659	5566.7	2728.24	3258.22	3120.83	2721.82	2908.51	2882.43	2834.52	3224.07	2871.05	3549.53	4-Methylthio-2-oxobutanoic_acid	Metabolic pathways;Biosynthesis of secondary metabolites;Cysteine and methionine metabolism;Glucosinolate biosynthesis;Biosynthesis of plant secondary metabolites;2-Oxocarboxylic acid metabolism	Amino acids
M329T354	10343.2	10545.6	10486.1	10447.9	10924.7	10710.4	11015.9	9810.59	11186.5	10909.1	13775.5	14776.3	14629.4	14683.9	14168.5	14158.6	14753.2	14700.5	13479.5	15007.8	10524	11486.9	10957.9	13174.4	13389.4	13172.2	11358.9	10955	12556.2	12537.6	14092.7	15321.1	15013.7	14031.8	14948.9	14060.3	15013.9	16258.6	15123.6	15415.7	Sedoheptulose_7-phosphate	Metabolic pathways;Biosynthesis of amino acids;Pentose phosphate pathway;Carbon metabolism;Biosynthesis of secondary metabolites;Carbon fixation in photosynthetic organisms	Amino acids
M185T487	20944.8	20239.9	24121.1	22841.5	21295.9	23427	24019.3	22327.5	22523.6	22266.8	20255.8	21884.4	22710.2	24716.7	22180.7	21785.7	22016.1	22181.7	22025.5	23339.4	20915.6	21484.4	20663.9	22213.4	20722.6	22121.6	20418.9	21053.1	20708.5	21941	20365.6	20221.8	21180.8	21051	22759.6	22650.3	22356.2	21859.1	22230.7	23040.8	3-Phosphonooxypyruvate	Metabolic pathways;Biosynthesis of amino acids;Glycine, serine and threonine metabolism;Carbon metabolism	Amino acids
M385T229	1540.37	1426.67	566.339	1657.85	1269.05	1244.9	1390.93	569.53	1873.22	864.872	1841.84	2703.98	1852.87	1520.78	2565.78	1757.37	1288.95	2177.32	2217.75	2895.78	1068.21	941.088	864.397	1059.54	1239.11	795.886	797.157	1318.53	545.375	890.793	1378.53	1614.66	2063.76	1319.13	1582.42	1290.84	1941.64	1517.24	1482.55	1359.93	S-Adenosyl-L-homocysteine	Metabolic pathways;Biosynthesis of amino acids;Cysteine and methionine metabolism	Amino acids
M176T56	1837.45	1605.21	1637.02	1960.32	1372.61	1750.66	1883.79	1962.6	1751.79	1922.69	1568.17	543.66	516.22	1478.08	896.376	489.709	466.561	1552.27	848.202	1065.31	1467.79	1704.77	1193.5	875.233	1200.03	1321.43	1377.53	1302.82	1442.13	1456.23	1848.16	2476.08	2701.11	1688.75	2322.08	1841.44	2263.59	2513.12	2720.53	1608.91	L-Citrulline	Metabolic pathways;Arginine biosynthesis;Biosynthesis of amino acids;Biosynthesis of secondary metabolites	Amino acids
M214T52	235.528	276.503	228.181	254.395	447.446	453.676	460.155	289.482	410.679	350.013	407.45	555.791	363.599	486.65	498.404	499.943	331.192	656.987	442.163	494.038	602.292	571.875	648.908	599.416	429.355	540.5	670.818	571.76	595.382	641.484	1201.44	1231.25	1353.34	1168.28	1262.73	1250.61	1479.39	1574.59	1420.66	1270.58	L-Citrulline	Metabolic pathways;Arginine biosynthesis;Biosynthesis of amino acids;Biosynthesis of secondary metabolites	Amino acids
M196T241	564.625	744.71	502.152	508.377	816.538	520.338	968.795	747.732	1085.94	1331.74	344.726	375.028	408.991	390.562	363.686	344.216	352.461	476.808	431.387	417.174	3152.99	3692.21	3140.72	3181.23	3255.53	3826.92	4067.09	3636.17	4039.86	3424.52	2232.4	2294.7	2254.65	2210.8	2291.89	2517.84	2428.65	2217.55	2122.31	2167.99	5-Guanidino-2-oxopentanoate	Metabolic pathways;Arginine and proline metabolism;D-Arginine and D-ornithine metabolism	Amino acids
M116T56	644.692	710.729	790.706	536.399	439.662	543.57	625.067	544.496	481.732	475.809	3403.26	3422.59	2771.98	2946.53	3301.95	2831.32	3354.21	2975.35	3198.6	3660.99	2745.37	2900.88	2858.94	2977.45	2827.05	2614.37	2732.41	2784.74	2670.55	2928.77	34791.4	35456.5	32066.8	30826.3	33157.8	34463.3	33338.5	35061.1	35414.1	34673.1	D-Proline	Metabolic pathways;Arginine and proline metabolism	Amino acids
M116T165	898.301	915.276	1050.43	1067.57	908.986	1055.91	930.274	964.617	1387.44	1011.29	541.356	451.544	511.603	425.331	299.711	483.998	496.864	467.568	453.784	449.907	833.144	481.249	696.758	608.629	580.809	587.356	1158.74	428.725	740.237	715.108	2285.63	1272.97	1241.72	1113.26	894.449	1485.63	1790.71	1313.1	1400.65	1168.55	D-Proline	Metabolic pathways;Arginine and proline metabolism	Amino acids
M130T54	2393.06	2387.45	2559.66	2274.24	2447.76	2714.93	2720.39	2658.57	2070.23	2506.58	3803.44	4687.02	4248.25	3552.4	3864.9	3832.12	4315.93	4140.84	4128.69	4625.41	5657.9	5301.44	4546.73	4930.8	4853.74	4797.5	5040.56	4805.98	4688.25	5209.12	8431.96	6424.06	7542.07	6915.9	7889.03	7113.58	7936.78	6755.08	7745.53	6940.07	L-1-Pyrroline-3-hydroxy-5-carboxylate	Metabolic pathways;Arginine and proline metabolism	Amino acids
M130T69	1562.53	1924.72	5326.76	6297.17	1835.33	1527.94	5070.86	1362.68	1694.3	1679.56	2069.64	2353.62	1721.49	1406.16	1576.39	1358.03	1154.93	1308.92	1415	2123.17	2266.73	2338	23763.9	3316.01	2990.34	2780.21	2726.3	2219.79	2821.99	2914.41	4690.48	6752.15	4477.03	4113.27	34187.1	4299.96	43312.2	4073.92	37100.2	4705.86	L-1-Pyrroline-3-hydroxy-5-carboxylate	Metabolic pathways;Arginine and proline metabolism	Amino acids
M130T155	583.953	575.263	580.666	614.155	484.349	583.326	678.301	985.569	637.475	539.933	664.054	751.137	764.672	905.011	849.876	785.999	988.684	883.256	869.953	831.058	716.482	904.313	633.562	871.667	582.181	900.875	609.11	708.145	702.36	556.647	1455.36	1084.18	1164.29	1309.37	1239.97	1297.21	1117.06	1534.42	1191.69	1127.92	L-1-Pyrroline-3-hydroxy-5-carboxylate	Metabolic pathways;Arginine and proline metabolism	Amino acids
M155T67	584.433	793.517	584.709	474.29	790.092	530.507	583.795	460.235	808.042	620.951	1428.94	1466.03	1033.48	837.132	1112.19	1081.84	1285.18	1371.76	1017.86	1225.85	690.703	628.563	578.847	650.95	653.443	617.307	673.994	656.357	690.401	690.781	743.793	623.92	802.157	720.686	434.01	648.87	606.759	895.524	1026.83	717.796	N-Carbamoylsarcosine	Metabolic pathways;Arginine and proline metabolism	Amino acids
M168T245	566.371	632.816	516.457	584.487	457.368	956.555	599.445	739.801	688.774	676.517	5155.78	5828.84	6115.96	5992.41	6012.55	5667.77	5778.77	6159.45	5685.94	5916.96	880.739	877.993	1034.83	908.867	955.34	1089.04	974.746	874.19	1170.25	1184.36	936.058	1507.75	975.627	1226.37	985.134	1036.74	957.001	1141.84	991.819	986.318	4-Guanidinobutanoate	Metabolic pathways;Arginine and proline metabolism	Amino acids
M169T256	1870.4	1865.01	2006.24	1736.93	2378.62	2128.67	1881.89	1735.77	1904.62	1936.37	317.961	452.032	632.939	460.901	637.653	528.171	517.88	671.154	474.176	679.077	1388.89	1611.17	1182.76	1598.3	1468.85	7956.33	1436.41	1842.16	1528.18	1725.45	1813.45	965.725	1682.63	3215.32	3429.76	3448.79	1629.16	1006.91	1868.27	1543.7	Agmatine	Metabolic pathways;Arginine and proline metabolism	Amino acids
M229T337	1181.08	1012.37	836.243	961.729	630.349	765.32	702.38	1188.97	834.207	919.35	1412.97	1061.36	830.796	1214.06	902.584	1377.8	1160.53	1026.9	961.652	1078.2	1122.99	1060.85	11132.5	1271.47	1713.18	1039.4	752.787	789.323	995.013	591.83	1145.29	1101.56	1183.41	939.719	1123.83	1224.98	998.426	1064.05	1115.62	11569.8	Phosphocreatine	Metabolic pathways;Arginine and proline metabolism	Amino acids
M229T59	1164.67	1123.51	1030.3	1258.9	476.399	848.284	1052.57	709.468	558.893	719.443	1094.22	954.242	867.22	730.312	953.806	1094.16	797.666	754.187	867.239	881.756	869.661	654.298	533.628	948.27	934.429	932.392	493.304	537.664	560	1082.42	1012.94	505.709	2514.08	2332.31	2355.04	640.302	629.542	2668.43	2560.31	494.236	Phosphocreatine	Metabolic pathways;Arginine and proline metabolism	Amino acids
M234T296	755.288	639.855	761.982	832.2	734.072	894.682	742.323	1108.42	741.146	698.581	847.78	905.415	1199.92	904.075	827.936	1636.94	795.08	811.582	952.54	756.784	1434.6	1221.74	964.172	568.987	624.498	1346.06	1198.02	1571	1308.61	1092.74	1426.53	1522.04	1682.06	1747.14	743.22	711.555	705.49	752.909	598.762	672.123	gamma-Glutamyl-gamma-aminobutyraldehyde	Metabolic pathways;Arginine and proline metabolism	Amino acids
M249T57	782.031	746.251	618.535	761.522	695.06	984.37	859.327	549.547	761.227	1174.52	799.764	750.393	617.811	691.342	832.707	906.455	811.335	824.947	813.99	799.789	1014.4	988.674	819.041	855.125	985.382	877.248	800.876	975.035	991.409	884.989	918.107	914.344	862.336	843.611	1112.72	850.33	669.209	1105.34	967.08	574.501	N-Succinyl-L-glutamate_5-semialdehyde	Metabolic pathways;Arginine and proline metabolism	Amino acids
M249T257	2795.83	2501.09	2445.54	2275.65	2317.21	2534.93	3489.72	2372.23	2782.42	2494.33	2757.28	2751.81	2899.99	2711.13	2843.88	2799.07	3210.65	2786.88	2868.43	2949.57	10526.1	12164.3	8634.77	8711.95	9165.27	8886.45	8594.89	8249.3	10824.2	10584.4	6398.28	6315.92	6048.65	6485.46	6456.72	6232.98	6498.12	6626.25	6187.58	6569.3	N-Succinyl-L-glutamate_5-semialdehyde	Metabolic pathways;Arginine and proline metabolism	Amino acids
M249T291	2752.03	2723.14	2816.6	4551.2	2626.38	3103.98	3102.22	2826.67	2949.02	2862.72	1297.63	2117.69	3402.13	2742.55	2755.49	1777.92	2916.28	4261.67	1938.24	2724.68	2486.2	9518.44	8854.79	2975.41	1852.3	1861.6	2508.65	2611.88	2904.27	10788.5	2444.39	6131.37	5806.54	5955.41	6115.77	2348.76	1356.62	1297.86	1692.07	1139.47	N-Succinyl-L-glutamate_5-semialdehyde	Metabolic pathways;Arginine and proline metabolism	Amino acids
M249T366	581.066	543.822	538.627	532.526	650.274	450.137	634.236	563.611	649.052	603.904	794.455	635.539	611.268	604.842	892.075	623.378	543.267	872.785	833.342	707.24	486.119	661.007	537.513	739.049	692.646	820.939	1036.72	612.994	530.391	425.278	726.206	634.647	1113.23	453.33	743.913	1052.47	901.918	577	551.968	581.544	N-Succinyl-L-glutamate_5-semialdehyde	Metabolic pathways;Arginine and proline metabolism	Amino acids
M265T228	1815.09	1582.87	1223.3	2844.72	2042.08	2401.86	1046.69	1554.48	1314.15	1673.12	921.125	1822.19	1978.2	1779.85	1914.48	2105.08	1474.81	1827.56	1838.57	735.52	1391.1	2369.34	1696.07	1928.74	1896.75	2152.23	971.438	2416.18	1600.11	2664.44	1074.2	788.419	1116.94	1249.32	3351.05	1053.34	1380.54	1362.34	1011.74	2413.64	N-Succinyl-L-glutamate	Metabolic pathways;Arginine and proline metabolism	Amino acids
M327T388	10435.7	7703.19	5848.42	5384.16	6419.55	7003.84	8328.89	6626.43	7683.32	8211.49	4925.26	5238.08	5360.44	6515.2	8514.02	4681.43	5187.44	5200.53	7506.06	8786.4	11969.7	5977.63	6080.58	9413.78	6062.15	7280.9	11728	7691.49	6053.06	9386.21	12391.7	3846.61	8030.44	6248.8	3485.52	5434	6966.38	7147.48	6794.37	5660.56	N-Acetylaspartylglutamate	Metabolic pathways;Alanine, aspartate and glutamate metabolism	Amino acids
M134T53	706.678	1541.93	1295.96	991.052	1853.6	1502.73	1365.92	1372.46	1395.06	1606.06	1025.68	1434.76	1268.23	1309.09	473.665	845.312	1459.21	716.566	977.999	452.55	953.3	1235	800.033	548.799	856.619	869.204	786.341	654.585	952.033	1413.5	2297.82	1512.37	1897.04	2356.14	1859.56	1451.18	2475.41	1564.46	2332.29	1661.44	5-Oxopentanoate	Lysine degradation	Amino acids
M139T473	16268.5	3398	4211.85	948.675	29489.2	32314.6	3215.99	1507.14	3860.51	3576.59	16829.8	2427.41	17511.5	26595.4	1336.74	4497.02	2680.2	21649.4	578.857	3607.51	1356.45	1345.84	17661.5	3632.64	3505.17	772.304	2975.4	23381.6	3413.73	21728.4	17672.3	2066.43	1489.6	24314.5	3155.55	1756.23	28011.1	21668.1	2731.41	1858.92	5-Aminopentanamide	Lysine degradation	Amino acids
M144T96	820.01	980.896	1094.61	1324.63	1117.91	1149.93	1260.68	1018.33	1188.22	878.528	1072.62	1245.73	1261.8	1213.06	1024.64	1291.78	1293.36	1023.94	1087.63	1126.43	850.697	888.049	819.715	807.644	715.693	799.813	1023.63	902.398	839.811	953.602	587.913	708.32	851.32	1346.27	605.317	760.574	685.216	772.161	649.568	672.161	6-Acetamido-2-oxohexanoate	Lysine degradation	Amino acids
M160T96	854.367	1006.16	886.685	917.906	950.238	790.069	961.232	990.303	705.031	840.019	253.265	392.147	1555.48	364.119	109.857	394.391	254.296	296.514	339.34	443.876	1154.27	842.751	1041.34	1235.9	894.196	1001.15	1503.2	999.761	962.367	1164.09	430.313	356.14	264.496	573.747	361.93	353.531	327.724	211.63	398.123	385.424	6-Acetamido-2-oxohexanoate	Lysine degradation	Amino acids
M188T96	909.403	807.306	1420.98	855.804	1163.19	879.277	833.662	1030.82	978.888	808.47	958.101	1329.17	1029.26	909.06	889.719	1012.93	1019.9	1149.6	886.376	1277.98	726.796	767.968	755.614	927.625	752.659	757.901	1101.99	845.808	816.678	941.977	1031.62	1130.52	1158.65	1161.27	872.171	1031.66	1093.3	1243.46	1180.3	1211.06	6-Acetamido-2-oxohexanoate	Lysine degradation	Amino acids
M189T101	3475.8	4312.48	1272.67	1470.79	1425.11	4587.84	1611.45	4516.35	3902.78	1636.95	979.04	1027.98	1249.12	911.267	1094.43	1033.7	987.452	993.855	691.423	1245.47	563.342	744.88	1090.23	943.71	1156.75	2659.65	1132.69	796.694	806.387	1333.13	1640.08	1644.5	2934.2	1869.63	1659.24	1652.76	2787.26	1765.7	1939.61	2819.24	N6-Acetyl-L-lysine	Lysine degradation	Amino acids
M189T48	22410	20375.1	21762.7	22146.7	21304.6	22535.3	22362.6	21197.6	23227.1	22378.4	18165.3	18657.5	18522	19628.5	19629.9	17065.7	19661.2	23509.9	17035	18698.8	19871	20078.7	20665.9	21369.5	21094.4	20272.9	19850.5	19551.8	21093	20781.5	23479.5	20740.2	20843.5	22504.5	22403.1	21809.7	22495.7	22740.5	21687.9	21245.2	N6,N6,N6-Trimethyl-L-lysine	Lysine degradation	Amino acids
M189T187	1063.14	1090.58	1269.82	709.105	916.481	1157.92	830.756	1243.02	1352.34	1037.21	4792.21	4925.03	4022.43	4391.6	5242.21	4802.51	4444.99	4345.7	4896.88	4668.56	1057.57	646.905	1047.49	1197.53	956.471	398.27	1420.58	675.875	1667.32	1207.27	568.25	456.923	517.848	592.275	499.181	449.435	646.514	799.965	1214.22	551.198	N6,N6,N6-Trimethyl-L-lysine	Lysine degradation	Amino acids
M205T59	5388.86	881.466	5997.24	825.811	1193.49	702.299	301.354	814.62	1298.3	843.54	1029.88	746.83	5815.1	5870.11	693.68	590.579	718.552	578.712	626.177	781.046	1055.16	943.27	822.009	533.574	1117.98	715.939	479.908	705.648	5366.97	863.75	1373.31	1450.19	1318.26	1343.4	1177.58	1437.42	1833.93	1526.54	1168.07	1647.82	N6-Acetyl-N6-hydroxy-L-lysine	Lysine degradation	Amino acids
M205T99	7007.38	7090.2	7193.88	6666.32	7621.26	7558.82	6581.45	7735.13	7364.67	7026.22	538.636	596.536	768.533	586.961	571.356	556.018	735.043	616.899	627.546	538.557	610.361	428.077	467.604	583.102	591.57	490.946	580.61	446.473	585.497	552.66	1014.65	680.842	579.738	635.343	717.389	692.819	928.769	750.02	913.751	743.654	N6-Acetyl-N6-hydroxy-L-lysine	Lysine degradation	Amino acids
M206T338	3673.02	1303.71	3671.36	1517.56	3680.38	281.124	887.179	1039.77	3710.25	1489.82	1415.63	1259.73	3726.83	3797.04	3965.18	3874.53	3769.35	1140.02	1697.01	962.21	1271.92	1193.67	2061.61	4366.77	3690.28	4097.7	1416.8	3959.24	1122.1	3807.89	543.78	820.671	899.475	633.733	3893.37	3678.95	3865.22	573.792	743.862	760.604	3-Hydroxy-N6,N6,N6-trimethyl-L-lysine	Lysine degradation	Amino acids
M219T104	380.783	331.999	318.794	420.619	331.122	309.115	395.981	323.307	351.588	382.823	476.531	397.055	522.61	515.945	473.55	806.582	406.72	433.567	351.327	521.687	1152.77	712.009	866.417	772.915	721.871	925.732	1280.08	1028.36	1292.38	902.559	812.54	1004.15	978.825	794.792	959.139	1494.49	1480.33	843.611	1013.1	1141.37	D-Lysopine	Lysine degradation	Amino acids
M219T161	944.994	1094.54	815.982	761.299	751.279	859.65	1125.13	908.423	476.079	822.629	3167.82	2776.28	3438.22	3059.49	3105.37	2751.86	3072.69	3395.97	2575.27	3337.29	4016.87	2602.39	3443.38	3128.8	3424.93	3662.8	3488.56	2768.8	4001.91	4256.99	2122.45	2485.36	2513.63	1875.17	2675.27	2485.93	2656.13	2332.12	2549.86	2207.53	D-Lysopine	Lysine degradation	Amino acids
M222T288	2303.61	2567.7	2778.14	2518.83	2870.43	2693.46	2587.44	2581.71	2358.65	3065.83	2635.56	2814.16	2909.88	3134.43	2714.83	2943.03	2684.58	2843.2	2649.62	2558.98	2116.42	1971.97	1815.27	2000.33	2069.45	2278.13	1871.83	2183.44	1900.12	1999.17	2888.13	4823.71	3873.65	2403.03	2714.08	3256.79	3954.44	2231.14	4220.02	2369.52	N6-Acetyl-N6-hydroxy-L-lysine	Lysine degradation	Amino acids
M227T174	2839.63	3101.86	3495.39	3189.81	3279.13	3035.48	3269.09	3384	3400.13	3011.22	775.499	3480.96	1007.01	570.946	827.837	777.735	3813.48	685.674	807.949	1057.88	2757.03	867.008	783.17	773.551	747.295	819.354	626.142	687.944	576.628	584.824	2863.91	2276.61	2892.88	2790.13	2591.8	2570.34	3217.79	2155.96	2576.11	2400.42	N6-Acetyl-L-lysine	Lysine degradation	Amino acids
M227T48	3744.29	4164.18	3920.71	3432.66	3436.48	3981.08	3269.23	3377.88	3460.8	3775.86	3100.24	2783.69	3545.34	3322.5	2805.32	2764.62	3023.77	2676.98	3104	3098.05	3931.17	3205.67	4938.56	3729.7	3348.93	3737.37	3626.19	3171.94	3202.11	3024.56	4015.74	3781.58	3724.49	3489.74	3253.8	3984.45	3574	3396.5	3846.49	3807.16	N6,N6,N6-Trimethyl-L-lysine	Lysine degradation	Amino acids
M236T470	5682.65	15763.6	7545.9	10150.9	9262.78	4494.13	7275.94	9208.69	10875.3	7717.83	8706.83	13072	7207.62	7278.07	8751.62	9611.46	8942.45	8245.29	7139.14	7108.82	13645.3	8147.27	11991.7	11115.4	9213.19	8501.28	7816.76	6406.17	4906.37	6532.75	13517	10086.8	11108.8	7548.8	9629.25	6880.44	11806	14906.9	7835.35	14300.1	D-Lysopine	Lysine degradation	Amino acids
M236T311	4478.96	5341.43	5964.48	5022.04	5963.9	5347.96	4543.95	5510.84	5147.6	4434.13	5493.5	6053.02	5730.53	5218.91	5816.98	6031.01	5645.45	6106.14	5525.84	5564.84	3899.58	4465.9	4488.23	5296.58	4342.73	4170.77	4734.56	4896.93	5162.48	4662.95	9777.97	8846.39	9225.24	8576.91	6411.08	8887.27	11802.2	9177.21	8949.41	7978.35	D-Lysopine	Lysine degradation	Amino acids
M379T284	976.526	635.246	1040.58	968.455	943.082	1000.94	1050.85	981.044	1092.1	1139.58	1344.67	1401.3	1358.19	1450.3	1403.9	1493.44	1453.01	1434.99	1405.69	1614.36	5892.86	4539.47	4102.74	4603.1	5076	5006.82	5096.14	5274.2	5353.33	5276.52	799.438	1374.16	1012.48	852.953	1188.85	1050.41	1126.2	915.681	787.827	1251.2	N2-Citryl-N6-acetyl-N6-hydroxy-L-lysine	Lysine degradation	Amino acids
M379T186	1285.94	3486.64	2529.8	2628.87	2336.76	2804.02	2849.95	2450.75	3199.89	2566.72	1923.62	1849.27	1221.29	1965.34	1118.7	1659.08	1704.48	2076.05	852.809	2222.17	1021.55	1077.22	911.217	1200.44	1140.75	953.14	1038.84	1029.01	1402.59	893.158	867.351	673.073	661.013	710.117	805.513	630.468	787.135	733.702	729.713	521.343	N2-Citryl-N6-acetyl-N6-hydroxy-L-lysine	Lysine degradation	Amino acids
M401T177	830.947	741.34	882.763	596.514	799.642	1194.5	663.125	791.252	748.73	887.687	1204.62	1171.28	1340.27	778.308	1216.81	918.656	1192.92	1191.13	822.345	1320.28	550.282	567.52	653.884	568.253	586.194	622.938	625.453	660.627	599.714	639.035	841.71	1187.92	592.28	665.15	855.116	1315.13	830.255	871.606	808.909	656.067	N2-Citryl-N6-acetyl-N6-hydroxy-L-lysine	Lysine degradation	Amino acids
M565T193	1753.68	2821.38	1454.38	2077.63	683.259	1787.33	2661.04	1522.12	3004.21	2176.2	1264.83	2251.93	2259.09	1263.08	4938.39	4657.64	1119.65	1125.86	3642.25	1879.63	3286.81	1686.09	1658.35	1103.6	1022.42	3275.91	3297.88	1177.67	3405	1168.34	1210.73	693.312	643.345	1546.83	929.19	1793.7	805.005	901.411	2041.97	821.505	Aerobactin	Lysine degradation	Amino acids
M565T446	82252.7	90484.9	81396.3	49901.7	79935.6	78697.9	77828.4	50902.8	78365.2	82102.4	77447.3	75397.8	71988.9	62655.6	66248.4	68915.4	70320.5	70194.5	69080.2	71799.1	93500.7	83580.9	136743	138365	130173	117605	145941	101687	116906	133564	25704.3	25711.1	57885.1	22266.8	25620.5	22997.3	41264.2	19400.4	25721.7	25066.5	Aerobactin	Lysine degradation	Amino acids
M587T446	11923.2	10872.9	10286.4	12682.9	7357.58	11113.6	15665.4	13181.7	10669.7	12999	9247.65	9191.53	8036.41	9691.65	11257.6	11175.8	11526.5	8023.55	11419.4	8427.67	11879.4	12081.4	12946.1	13281.5	15463.4	11682.4	12334	7505.55	11551.7	12749.4	3301.46	5883.74	5460.17	6810.84	6346.69	5951	6290.49	7589.67	7083.72	6273.51	Aerobactin	Lysine degradation	Amino acids
M603T377	809.295	997.319	795.872	1330.6	1139.13	1005.83	1112.58	670.615	1349.98	1117.25	1451.73	1548.01	1775.45	960.845	620.716	1463.04	1580.96	1299.76	1307.3	881.983	4843.08	4823.36	4329.97	5452.68	6686.68	6483.07	4682.32	4517.88	4299.34	5532.21	1416.89	1159.47	1141.02	802.44	1413.87	1296.42	1100.07	1619.09	2047.82	2086.84	Aerobactin	Lysine degradation	Amino acids
M120T54	1227.47	1176.79	1211.52	373.855	632.913	1299.84	1165.21	1365.48	1280.59	1431.82	525.037	642.619	630.089	761.977	711.678	934.56	1278.43	1117.74	922.811	798.629	1151.11	777.056	856.75	1416.63	1065.38	508.375	848.012	452.355	746.912	934.771	1580.36	1590.54	1663.08	1539.77	1218.92	1522.51	1711.64	1135.64	1442.04	1665.13	L-Homoserine	Lysine biosynthesis;Sulfur metabolism;Metabolic pathways;Biosynthesis of secondary metabolites;Biosynthesis of amino acids;Cysteine and methionine metabolism;Glycine, serine and threonine metabolism	Amino acids
M257T299	2069.95	1647.21	1800.92	1866.83	1720.03	2872.97	1682.56	2822.71	2116.28	1511.41	1738.75	1762.5	1565.85	1668.7	1646.94	2968.85	662.905	1809.1	1640.9	1852.44	14860.9	10798.4	13328.6	10961.6	12435.5	12708.1	11419.1	14881.9	9727.32	11562.4	22429.5	22491	21352.8	19176	20952.4	21465.7	23425.7	22177.8	20523.3	22558.5	(2R,3R)-3-Methylornithinyl-N6-lysine	Lysine biosynthesis	Amino acids
M258T299	902.279	713.474	861.188	848.346	848.221	854.443	896.913	872.734	952.128	942.204	716.112	516.591	754.846	723.921	587.198	721.432	724.396	763.141	639.172	702.291	3425.66	2558.8	3048.99	2731.54	2756.66	2475.6	3283.87	2844.86	2954.57	2721.4	4994.64	4104.58	3639.3	4122.71	4051.74	4014.79	6149.52	4529.66	4134.53	5099.61	(2R,3R)-3-Methylornithinyl-N6-lysine	Lysine biosynthesis	Amino acids
M292T414	3089.16	3606.48	2209.89	2895.32	2709.43	2389.13	2280.35	3413.04	2713.32	3273.23	3990.11	4790.76	4493.9	4191.3	5146.82	5310.77	5094.12	7848.49	4288.46	4869.43	3418.09	5333.23	2831.69	5449.22	1772.35	775.428	3312.74	5658.37	6512.46	5936.64	3094.46	2056.74	2737.76	3124.14	2928.24	2924.77	974.416	3233.93	1378.54	3014.33	(2R,3R)-3-Methylornithinyl-N6-lysine	Lysine biosynthesis	Amino acids
M296T355	2834.33	962.871	1053.98	980.96	699.893	883.278	781.939	772.463	943.957	729.975	334.054	231.712	1443.25	1268.19	678.455	1469.35	878.269	1405.39	1407.52	1283.31	739.466	373.98	11632.3	16459.2	11536.1	11980.4	358.389	996.688	11837.2	669.515	479.498	1008.86	16464.4	631.293	17099.3	15200.6	905.931	679.288	1150.58	745.71	(2R,3R)-3-Methylglutamyl-5-semialdehyde-N6-lysine	Lysine biosynthesis	Amino acids
M361T60	6120.32	7537.41	8193.51	7135.1	6299.08	7496.67	7401.38	6640.97	6800.04	6889.81	9084.33	9972.48	12510.4	9437.92	8984.28	11753.3	10642	9629.69	9012.4	9958.52	4584.6	5062.64	5211.08	5897.46	4848.96	4656.68	5897.74	5435.58	4516.86	4620.1	2824.13	3627.69	3741.53	3797.35	3023.62	3140.87	3510.54	3766.98	2409.75	2893.59	1-(5'-Phosphoribosyl)-5-amino-4-imidazolecarboxamide	Histidine metabolism;Metabolic pathways;Biosynthesis of secondary metabolites;Purine metabolism;Biosynthesis of plant secondary metabolites	Amino acids
M239T252	3317.14	2441.5	3809.3	2368.82	2291.86	2631.25	2621.63	2612.2	3013.02	3551.88	2914.69	2676.18	3051.86	2748.34	2920.99	2693.93	2164.83	3329.15	3185.37	3127.07	2572.93	2333.07	3292.04	3467.82	3466.28	3055.22	3327.34	2956.66	2842.36	3181.82	2144.49	1912.69	2240.63	2502.06	2065.9	2240.18	2942.08	2289.85	2304.78	2058.36	L-Histidinol_phosphate	Histidine metabolism;Metabolic pathways;Biosynthesis of secondary metabolites;Biosynthesis of amino acids	Amino acids
M256T338_1	818.268	726.891	867.044	824.465	632.5	742.844	831.333	990.177	915.752	814.708	703.248	675.648	532.906	592.21	508.063	319.243	569.168	785.438	434.554	576.461	2215.36	1928.57	2079.5	2036.48	1955.5	1923.1	1836.18	1802.99	2097.66	1920.68	286.174	352.764	342.059	439.883	457.446	418.125	475.588	334.415	395.248	357.015	D-erythro-1-(Imidazol-4-yl)glycerol_3-phosphate	Histidine metabolism;Metabolic pathways;Biosynthesis of secondary metabolites;Biosynthesis of amino acids	Amino acids
M263T289	495.2	404.581	521.903	405.792	486.105	382.862	626.243	471.814	694.559	426.851	674.595	417.202	571.092	359.136	532.964	678.855	519.919	833.615	768.363	362.592	474.303	859.896	872.066	422.117	640.762	443.016	488.49	853.715	913.914	962.163	1283.34	1138.37	1213.89	1172.94	463.886	1294.33	1284.43	1292.77	1206.35	1110.3	beta-Alanyl-N(pi)-methyl-L-histidine	Histidine metabolism;Metabolic pathways;beta-Alanine metabolism	Amino acids
M111T130	1227.86	1231.08	1233.64	1191.44	1107.4	1093.89	1167.6	1069.88	1256.54	1094.72	1357.93	1358.29	1318.95	1255.34	1311.9	1177.52	1384.63	1341.24	1193.81	1209.99	803.114	1397.3	1431.23	744.968	1717.87	847.954	799.675	694.354	824.379	726.168	1461.85	1489.37	1559.14	1468.65	1562.55	1745.87	1603.44	1671.06	1740.4	1627.33	Imidazole-4-acetaldehyde	Histidine metabolism	Amino acids
M125T481	7150.17	3138	3845.47	3374.04	3463.74	5943.3	5372.98	4306.33	9105.71	3515.89	3856.12	3630.26	5889.71	3333.39	3539.17	4286	4994.64	3993.42	1662.83	4362.57	3523.36	615.813	3216.04	594.135	3577.7	5871.64	4465.27	4937.15	1900.99	1444.36	3737.17	3575	3517.92	3661.75	3831.42	4128.75	4304.72	1732.86	8009.83	8422.65	Methylimidazole_acetaldehyde	Histidine metabolism	Amino acids
M154T479	1836.78	1394.99	3415.89	1940.79	2352.79	2724.35	2795.53	3444.43	4136.33	1874.86	2005.33	2688.87	2202.89	2467.57	2581.58	2741.38	3227.96	3506.47	3366.5	1666.94	2855.57	1385.67	2906.5	3687.56	1716.13	2721.84	1127.83	1949.33	1438.05	3294.3	1739.26	3170.12	1545.47	2301.52	3000.54	2692.59	3539.7	1116.82	3404.92	3462.4	4-(beta-Acetylaminoethyl)imidazole	Histidine metabolism	Amino acids
M155T273	877.722	337.775	532.497	995.805	806.635	1156.21	942.039	968.569	561.307	953.591	778.428	763.551	1013.18	776.487	976.704	1406.35	999.27	1096.28	1765.3	967.575	526.538	643.825	824.918	485.653	1342.6	1318.99	612.419	819.55	699.048	609.479	736.434	585.157	807.007	1030.64	615.112	1176.94	695.232	842.871	527.342	1441.28	Imidazol-5-yl-pyruvate	Histidine metabolism	Amino acids
M184T490	3532.34	3551.59	4309.3	1760.8	4314.1	3616.39	3442.73	3931.98	3860.42	3746.47	3785.98	3115.09	3718.96	3724.67	3456.13	3353.58	3358.12	4251.74	4026.58	4353.31	3170.12	3909.53	3796.73	3894.1	3421.88	3787.45	3479.68	3342.13	3554.43	3604.35	4012.27	3747.36	3180.72	1724.81	3969.96	3233.46	3937.67	3249.55	3948.55	1988.86	4-Oxoglutaramate	Histidine metabolism	Amino acids
M199T229	2975.02	2227.23	2575.79	1878.09	1291.56	1738.88	1240.54	2972.41	2127.37	2493.69	1257.1	1816.6	1219.16	2003.3	2347.47	2178.14	1778.35	2252.13	1920.5	2225.89	1726.42	811.247	1783.53	579.589	1342.47	1415.75	1863.48	2536.87	1223.67	2679.41	1301.86	1194.05	1342.15	1266.17	1552.3	1960.94	3005.02	2133.8	1270.55	1795	Hercynine	Histidine metabolism	Amino acids
M199T333	9781.55	11184.3	10932.3	10032.4	9894.36	9813.11	10609.7	9635.46	10486.3	10028.8	10187.4	10270.2	8816.94	9478.56	9245.55	9624.53	9775.65	10908.3	8863.2	10939.2	12401.6	12706.3	14555.9	12151.2	13275.6	11007.1	13357.1	11537.4	13264.1	13198.7	9035.08	11367.4	9162.25	9311.99	10482	9256.99	8865.62	9326.44	9798.48	8903.9	Hercynine	Histidine metabolism	Amino acids
M199T297	3648.2	4145.46	4020.82	3810.16	3633.99	3758.01	3800.22	3836.69	4131.85	4019.09	3971.65	3726.28	3577.17	3359.72	3971.34	3519	4029.66	3949.75	3896.87	3088.19	5386.13	5481.18	5942.05	5858.66	5916.27	5892.45	5858.44	5299.68	6206.63	5675.1	11785.2	10273.4	10085.9	8576.86	9600.75	9131.18	10523.9	8710.19	7656.1	10735.2	Hercynine	Histidine metabolism	Amino acids
M216T439	1714.61	4260.63	2283.44	2490.11	5017.38	2217.24	1981.1	3565.34	2477.48	2362.21	4338.29	2990.78	2276.99	1787.49	2932.66	1575.49	2428.43	3272.66	1558.02	2330.05	6771.52	2439.37	2699.84	3594.46	3672.37	2629.46	2559.56	2693.43	1606.84	2756.19	5941.58	4630.59	2169.91	3766.31	3010.74	1894.05	3111.79	3643.91	2174.7	2638.56	Hercynine	Histidine metabolism	Amino acids
M216T260	494.688	731.07	417.5	686.143	709.57	450.45	547.293	459.467	544.871	549.27	424.971	758.28	484.932	479.694	405.728	606.674	554.645	673.172	470.743	438.79	499.095	938.539	393.319	557.415	589.644	811.729	430.666	547.436	516.044	954.537	1034.81	585.136	665.33	1227.34	483.602	612.565	742.826	619.33	694.893	582.904	Hercynine	Histidine metabolism	Amino acids
M221T333	1488.79	1355.19	1178.64	730.955	1228.75	1772.27	1067.04	1326.12	1561.78	894.783	898.794	974.376	1332.7	950.825	1837.92	1721.41	1157.69	1650.94	1251.05	1359.19	3006.59	2105.04	1967.6	1795.53	1622.33	1100.16	2542.79	1441.42	1897.62	1724.71	1602.81	1032.57	1036.54	892.415	1057.62	748.98	857.305	1176.1	942.252	847.884	Hercynine	Histidine metabolism	Amino acids
M248T59	540.139	690.004	856.627	434.965	898.865	399.749	962.004	974.957	604.803	581.006	611.777	1136.58	507.911	593.25	556.318	418.252	1076.15	795.809	721.934	1008.81	2802.99	2245.65	2353.18	2211.84	2191.13	2136.09	2445.23	2314.39	2424.03	2700.67	2236.69	561.169	1935.37	1991.68	2176.64	2019.48	2134.7	768.606	1809.55	830.758	Ergothioneine	Histidine metabolism	Amino acids
M259T69	448.337	301.248	662.988	484.831	696.917	671.761	716.696	715.247	386.707	690.273	633.738	666.905	643.545	799.184	620.865	470.74	382.042	601.402	593.918	282.153	665.689	624.169	580.064	395.01	410.494	528.163	720.655	596.292	653.813	674.427	291.394	532.388	537.347	536.707	1116.58	437.266	548.618	389.069	689.297	694.47	(1-Ribosylimidazole)-4-acetate	Histidine metabolism	Amino acids
M501T56	536.987	462.052	545.026	507.183	422.135	453.202	528.719	648.955	691.733	561.897	486.507	989.428	514.741	562.38	855.025	555.149	590.58	760.106	584.684	598.162	278.425	541.247	416.612	534.898	414.387	372.705	517.627	554.745	383.666	485.303	601.579	359.97	526.365	530.448	619.465	653.837	590.024	708.097	546.318	520.52	gamma-L-Glutamyl-S-(hercyn-2-yl)-L-cysteine_S-oxide	Histidine metabolism	Amino acids
M205T174	3540.8	6846.96	3595.97	3479.74	3264.91	3745.8	6043.89	6381.39	3568.21	3577.96	16009.9	17792.7	15773.7	18156.2	18648.6	16936.9	20524.8	14972.4	15587.5	18107.5	17996.5	20655.8	19518.6	19060.9	20460.3	18946.9	18924.4	21760.2	20327.6	18564.5	51074.4	47213.1	53360.1	55498	52030.1	54753.7	59628.7	47371.8	59470.1	51470.7	L-Tryptophan	Glycine, serine and threonine metabolism;Indole alkaloid biosynthesis;Tryptophan metabolism;Biosynthesis of secondary metabolites;Biosynthesis of plant hormones;Biosynthesis of plant secondary metabolites;2-Oxocarboxylic acid metabolism;Phenylalanine, tyrosine and tryptophan biosynthesis;Aminoacyl-tRNA biosynthesis;Glucosinolate biosynthesis;Biosynthesis of amino acids;Metabolic pathways	Amino acids
M293T55	7154.55	473.841	2530.01	1952.45	436.655	1659.06	640.689	511.383	2331.46	5241.23	4590.44	3989.32	8456.49	2712.8	5341.81	1077.34	1925.2	1375.59	1004.86	406.31	4846.31	4568.72	4316.48	4428.12	4292.79	4098.09	4336.08	4041.63	4140.38	4542.54	2381.32	3183.68	2163.97	2170.37	2434.11	2275.52	2562.92	2499.71	2877.58	2514.01	D-Lombricine	Glycine, serine and threonine metabolism	Amino acids
M175T66	726.96	776.152	771.568	803.129	709.485	924.574	1095.24	845.8	656.381	1087.41	880.88	979.435	505.487	504.192	471.095	902.627	348.977	386.538	442.829	821.668	1055.77	1092.18	1374.7	1275.64	1100.6	1009.46	1232.15	1262.08	1467.79	1183.71	404.91	470.213	830.762	512.863	855.791	915.688	773.528	498.448	564.417	1036.61	Dehydroascorbate	Glutathione metabolism;Ascorbate and aldarate metabolism;Metabolic pathways	Amino acids
M241T461_2	2593.57	2827.79	2921.17	3433.47	909.041	2624.4	1619.44	1077.81	3205.65	3083.44	4122.51	3115	3603.72	3603.9	793.445	1963.94	4495.05	3737.32	1668.87	2798.18	2448.15	2223.25	1702.38	2200.4	4006.77	3570.51	1914.7	2719.84	2208.59	4167.95	3386.84	1386.12	2349.61	1229.23	3037.8	3294.91	3171.44	3470.64	3000.94	1909.1	Spermine	Glutathione metabolism;Arginine and proline metabolism;Metabolic pathways;beta-Alanine metabolism	Amino acids
M241T380	3058.75	6247.69	3988.31	5732.57	3771.11	5176.05	3475.41	2562.34	3772.03	4104.28	1965.45	2140.35	5149.05	2579.89	3564.43	1780.85	2452.04	5304.37	1764.93	3993.45	5275.9	5024.02	4451	24353.8	23065.5	6415.46	6265.15	1460.54	5229.41	8360.88	29503.5	26150.1	29990.6	26608.7	25984.2	27550.5	28451.2	30390.9	27841.2	30889.8	Spermine	Glutathione metabolism;Arginine and proline metabolism;Metabolic pathways;beta-Alanine metabolism	Amino acids
M160T502	1047.49	749.161	994.039	934.952	941.588	874.278	952.332	1113.19	628.127	1015.07	1658.62	1656.55	1653.32	1605.07	1016.52	647.741	1033.28	626.184	936.715	822.185	1023.23	834.839	939.135	1266.98	657.791	1161.89	1055.67	1008.08	711.77	557.039	1558.88	785.955	399.298	606.592	1161.56	1422.98	1016.25	1432.62	1199.26	1089.36	Aminopropylcadaverine	Glutathione metabolism	Amino acids
M471T433	1536.78	1501.38	1699.85	940.451	1172.13	1027.16	633.854	1570.42	1564.43	1383.97	1304.04	1974.55	550.221	972.051	1001.63	599	988.215	685.461	1274.95	1024.66	2184.98	1836.28	1628.35	1874.27	2761.26	2316.97	2176.7	1297.98	1462.88	1141.69	679.327	1961.22	1114.22	902.726	1355.61	461.444	1398.58	1136.01	1035.22	1258.85	Glutathionylaminopropylcadaverine	Glutathione metabolism	Amino acids
M487T225	1682.79	1204.19	1390.87	1179.01	400.959	1010.19	1875.43	1305.84	1964.88	1267.14	2028.01	1394.58	1380.54	1318.11	1186.16	1810.6	804.153	1066.93	370.944	1512.62	1640.91	2766.6	776.25	2933.46	1801.68	1323.43	2095.85	1364.23	1732.66	1366.35	633.491	853.504	751.82	718.934	742.846	697.187	660.398	712.807	702.003	699.032	Glutathionylaminopropylcadaverine	Glutathione metabolism	Amino acids
M492T274	390.416	523.34	376.509	416.142	405.729	393.532	505.698	593.518	490.168	529.412	757.643	727.776	643.097	549.109	805.038	588.6	738.835	619.529	665.087	690.701	2113.45	2127.38	1181.1	1683.94	2123.18	1850.27	1563.48	1619.16	2464.07	2044.45	2655.9	1455.56	1651.44	1474.81	2134.19	2053.46	2020.99	2353.26	2948.34	2101.15	Glutathionylspermine	Glutathione metabolism	Amino acids
M492T288	641.348	578.54	656.475	458.506	625.586	602.009	1000.33	586.046	617.581	618.374	970.118	1097.93	1122.93	1037	1017.14	1336.84	1723.37	989.034	1099.97	1226.63	707.3	798.15	658.961	898.311	815.415	791.902	847.717	799.972	921.487	637.168	802.221	746.663	844.674	776.957	756.327	844.705	823.141	760.798	850.954	733.899	Glutathionylspermine	Glutathione metabolism	Amino acids
M509T344	836.066	1110.23	448.722	1319.93	1184.28	1400.97	1220.37	975.405	1186.8	1255.86	1216.62	965.281	1138.81	1194.47	1341.42	1140.51	1309.58	261.703	756.418	1130.82	2669.33	4419.89	2463.46	2906.94	3296.8	2556.29	2344.04	4673.89	2605.83	3168.83	3319.25	6354.48	6385.52	5983.9	3889.97	6813.39	3617.47	6309.29	3928.45	3297.71	Glutathionylspermine	Glutathione metabolism	Amino acids
M635T191	1437.22	1885.33	1774.65	2014.43	1344.34	1744.48	1990.88	1893.35	2309.29	1780.96	4398.15	5462.63	5308.7	5924.29	4732.35	5356.5	5796.38	7391.82	6186.2	5288.87	4088.23	5262.78	3220.32	3759.63	5077.08	5264.5	4647.25	4526.83	3975.77	4230.7	1595.83	1719.76	2252.17	1695.47	2529.4	1839.48	1519.9	2036.76	1903.46	1904.88	Glutathione_disulfide	Glutathione metabolism	Amino acids
M635T216	547.663	894.966	1170.51	1164.73	1602.87	657.645	1145.46	990.323	687.765	977.591	1505.61	1774.32	1377.4	1389.94	1413.06	1764.05	2155.52	1789.5	1991.85	1481.34	2211.1	3287.6	2184.41	3161.71	1939.97	1929.7	2381.3	2219.75	2923.24	2652.41	966.511	688.359	948.832	939.219	957.695	1068.37	1237.2	1301.8	1147.16	1235.35	Glutathione_disulfide	Glutathione metabolism	Amino acids
M798T249	239.72	265.281	215.323	140.56	186.938	302.262	270.788	269.634	230.666	299.48	221.657	156.055	240.739	212.417	165.954	171.216	155.374	171.989	186.169	175.658	2545.37	2448.65	2953.34	2442.67	2221.83	2396.47	2937.95	2925.2	2845.52	2995.75	1920.75	1782.14	1566.33	1421.5	2381.96	2784.7	1837.43	1808.48	1720.61	1895.46	Bis(glutathionyl)spermine	Glutathione metabolism	Amino acids
M114T70	364.141	637.976	1137.49	829.825	483.834	1060.96	1127.02	607.692	583.771	442.999	966.717	1179.29	1163.2	1224.15	988.582	1028.53	936.279	1054.12	1072.91	1032.33	1138.46	1023.2	1109.4	1011.79	993.026	1030.3	1074.28	1157.87	989.778	1327.13	1914.51	1575.13	292.697	1619.66	1961.42	666.338	1959.44	1415.41	1585.63	1605.92	1-Pyrroline-2-carboxylate	D-Arginine and D-ornithine metabolism;Arginine and proline metabolism	Amino acids
M131T474	300.179	1717.41	1907.62	1051.4	1000.52	921.533	1121.81	884.84	3509.87	1516.23	2202.35	2150.82	1287.25	617.572	2020.45	1648.03	694.61	1869.3	2418.45	1967.62	1806.31	2174.61	2434.14	827.973	1741.54	782.61	849.883	1252.15	2047.63	2508.5	306.163	2146.05	2136.28	1784.86	786.232	2170.49	3029.25	1983.21	1238.41	2195.69	1-Pyrroline-2-carboxylate	D-Arginine and D-ornithine metabolism;Arginine and proline metabolism	Amino acids
M136T489	1399.55	1474.48	1777.81	1165.55	1385.63	1591.27	1416.79	1471.06	1520.34	1431.96	1484.95	1685.3	1628.72	1516.66	1088.67	1393.87	1562.66	1426.61	1345.04	1601.39	1520.74	1457.29	1394	1633.23	1591.84	1393.37	1252.62	1522.45	1376.81	1548.27	1254.13	1433.22	1260.16	1683.32	1134.11	1365.81	1617.3	1737.73	1580.01	1585.46	Thiosulfate	Cysteine and methionine metabolism;Sulfur metabolism;ABC transporters;Metabolic pathways	Amino acids
M298T171	1826.9	1643.32	1613.75	1696.69	1462.36	1617	1703.11	1842.28	1644.73	1742.26	1835.16	1847.51	1879.59	1973.99	1860.84	1737.69	1792.24	1996.5	1355.81	1590.32	447.613	446.242	756.266	666.651	813.684	912.187	771.217	749.145	747.766	821.886	1644.14	1768.33	1845.06	1881.95	400.299	1928.64	2342.31	1628.99	1802.05	1771.39	5'-Methylthioadenosine	Cysteine and methionine metabolism;Biosynthesis of plant secondary metabolites;Zeatin biosynthesis;Metabolic pathways	Amino acids
M315T197	3034.68	1877.49	1536.07	1841.44	1725.33	1911	1675.5	1457.14	2149.65	1388.6	1598.42	1948.64	1437	1410.09	1273.98	999.89	1427.7	2386.08	1854.97	1201.09	826.594	956.628	1099.84	1218.1	712.763	922.057	1088.39	985.56	1565.89	965.147	861.697	633.421	524.192	790.801	923.826	776.38	780.287	781.166	905.935	484.18	5'-Methylthioadenosine	Cysteine and methionine metabolism;Biosynthesis of plant secondary metabolites;Zeatin biosynthesis;Metabolic pathways	Amino acids
M268T250	1106.07	433.454	490.176	1348.02	576.394	491.459	1418.48	595.403	529.632	584.415	610.306	516.972	477.159	523.817	433.504	447.483	421.955	267.244	553.244	466.325	527.647	443.939	371.713	679.413	437.946	437.985	968.481	486.956	482.549	443.311	861.658	960.083	1065.42	834.018	975.026	923.947	898.846	857.406	1065.46	974.642	S-Ribosyl-L-homocysteine	Cysteine and methionine metabolism;Biosynthesis of amino acids;Metabolic pathways	Amino acids
M285T399	2624.94	3444.13	2573.84	3183.03	2844.56	2721.18	3430.22	2761.68	2988.13	3246.09	1823.85	1691.98	1223.41	1883.58	1714.96	1461.91	2302.85	1915.84	1669.01	1967.19	6229.64	5682.27	5304.73	6322.47	5258.33	6134.53	6545.07	5719.86	6056.53	5636.47	1154.74	1380.27	1017.08	1403.65	721.194	1213.87	1014.95	1785.27	1326.74	1190.8	S-Ribosyl-L-homocysteine	Cysteine and methionine metabolism;Biosynthesis of amino acids;Metabolic pathways	Amino acids
M285T262	1164.35	1450.6	1036.58	1391.69	840.758	1327.34	1330.62	691.878	1404.64	1328.9	1657.49	1609.15	1727.06	1550.35	1238.48	1223.19	1546.01	1401.54	1667.37	1738.81	1109.31	1587.91	1287.69	1033.39	1331.89	1358.14	933.57	1776.27	1600.29	1735.67	1451.47	1641.45	1222.83	1856.05	1565.04	1538.1	1408.45	1323.6	1731.35	1627.11	S-Ribosyl-L-homocysteine	Cysteine and methionine metabolism;Biosynthesis of amino acids;Metabolic pathways	Amino acids
M285T347	982.548	1051.34	887.285	932.249	1251.21	1009.59	1125.67	885.694	961.937	1373.61	558.765	607.703	625.643	778.719	469.94	526.35	770.224	739.124	766.74	702.625	1733.5	1515.19	1729.79	1591.32	1658.46	1619.45	2041.08	1961.68	1446.99	1870.27	847.304	666.477	1002.04	718.2	997.132	974.236	649.42	873.866	661.949	727.563	S-Ribosyl-L-homocysteine	Cysteine and methionine metabolism;Biosynthesis of amino acids;Metabolic pathways	Amino acids
M290T100	2403.98	2232.4	2123.48	2147.34	2033.31	2386.5	2504.56	2232.91	2080.94	2697.1	664.87	345.84	659.455	838.578	597.819	1052.63	536.982	1099.95	594.696	594.731	994.669	822.049	1120.37	1219.75	554.715	1407.34	1157.47	1321.74	811.804	746.46	843.317	679.041	565.75	916.532	793.511	456.866	616.148	648.735	963.113	850.017	S-Ribosyl-L-homocysteine	Cysteine and methionine metabolism;Biosynthesis of amino acids;Metabolic pathways	Amino acids
M171T139	1389.95	1200.22	1492.21	1257.93	1146.99	1151	1194.14	1284.14	1251.81	1242.04	403.893	416.98	406.459	388.082	352.308	371.813	345.66	432.052	391.551	410.926	1297.17	1227.38	1412.61	1456.54	1382.17	1445.87	1424.13	1439.13	1213.7	1333.17	447.742	412.285	432.177	407.417	380.224	473.033	439.239	451.841	445.567	413.239	(S)-3-Sulfolactate	Cysteine and methionine metabolism	Amino acids
M183T366	19839.6	13669.3	13011.2	12445.5	19526.4	20965.1	14077.5	12481.8	14220.1	21040.4	14671.1	14709.4	26353	13581.6	15068.2	14652.6	15781.2	21144.7	13727.4	17241.3	40047.5	15361.4	13861.4	13177.2	18079.8	31183.5	13152.4	13319.6	12968.8	14338.4	24527	11962.4	13953.1	11477.6	21121.5	11065.6	13165.8	14847.3	14649.4	14621.9	L-Methionine_S-oxide	Cysteine and methionine metabolism	Amino acids
M204T53	190.959	195.681	223.275	216.151	295.629	191.454	172.246	88.3401	317.97	245.585	960.828	905.678	1238.92	1056.87	890.347	1039.42	1133.62	986.496	1022.24	967.805	1193.35	950.307	1059.37	985.775	1126.28	1087.81	1230.48	846.894	1117.34	1071.69	1940.63	2160.05	2574.67	2101.01	2444.04	2224.77	2197.97	1924.8	2158.15	2028.99	L-Methionine_S-oxide	Cysteine and methionine metabolism	Amino acids
M215T56	992.534	442.164	1083.22	739.241	898.025	651.871	900.697	802.527	928.746	954.167	1022.14	1344.91	711.353	494.201	884.423	691.082	873.368	667.294	770.194	763.705	676.515	708.492	744.7	681.452	620.35	735.486	581.06	620.56	654.838	817.751	2434.89	2094.69	2853.82	2452.62	3005.7	2913.5	2531.58	2193.44	3325.24	2336.83	3,4-Dihydroxy-L-phenylalanine	Biosynthesis of secondary metabolites;Tyrosine metabolism;Biosynthesis of plant secondary metabolites;Isoquinoline alkaloid biosynthesis;Metabolic pathways;Betalain biosynthesis	Amino acids
M118T174	4505.86	4398.01	5061.87	4479.18	4976.53	4579.35	4559.77	5070.86	4264.87	4730.77	656.103	645.431	389.5	530.404	457.33	5267.7	527.068	4725.78	437.992	453.739	428.428	3835.66	523.328	489.713	618.45	631.597	540.154	591.123	742.961	430.269	1180.54	4087.93	1130.72	1223.72	1078.83	1212.14	1447.6	852.395	1084.74	885.618	Indole	Biosynthesis of secondary metabolites;Tryptophan metabolism;Phenylalanine, tyrosine and tryptophan biosynthesis;Benzoxazinoid biosynthesis;Metabolic pathways	Amino acids
M84T62	2269.62	2106.77	2035.98	2055.65	1924.02	2394.07	2232.8	2010.35	1907.27	1945.51	727.029	733.936	886.797	1146.14	987.648	874.835	757.412	1525.71	592.997	797.748	6725.72	6214.29	7074.7	6937.48	6450.3	6436.08	6696.72	6829.99	6753	6710.92	13379.7	13356.4	13647.7	12925.9	14146.3	14394.2	14617.7	12711.4	14290.8	13508.8	Piperideine	Biosynthesis of secondary metabolites;Lysine degradation;Tropane, piperidine and pyridine alkaloid biosynthesis;Biosynthesis of plant secondary metabolites;Metabolic pathways	Amino acids
M291T280	23169.8	16145.1	15621.7	14882.1	14601.9	15465.3	23923.5	15264.9	24155	24138.9	13706	13686.2	13351.4	12893.1	13822.8	12990.4	13365.4	14135.9	13124.8	13211.7	7881.78	7596.65	7933.09	7966.93	8002.73	8109.65	8737.49	7684.65	8631.77	8396.54	7595.02	7148.86	7166.31	6992.94	7423.08	7391.47	7583.97	7501.51	12977.8	7975.77	N-Succinyl-LL-2,6-diaminoheptanedioate	Biosynthesis of amino acids;Metabolic pathways;Lysine biosynthesis	Amino acids
M291T265	7143.45	7705.04	7511.87	5369.52	7125.6	7865.7	7848.94	8213.37	7977.68	7641.24	8799.34	9224.4	9245.87	8964.14	9292.86	8688.8	9599.44	10130.5	9847.92	9575.32	8751.44	4858.43	8993.85	9336.06	8968.17	8454.95	8502.95	10139.9	9612.02	9362.13	5130.86	4920.11	4975.25	5235.81	5669.19	5579.03	4934.39	6094.33	5698.01	5097.2	N-Succinyl-LL-2,6-diaminoheptanedioate	Biosynthesis of amino acids;Metabolic pathways;Lysine biosynthesis	Amino acids
M291T58	1091.79	1139.63	1190.04	1063.36	1028.07	1019.45	1186.8	1081.09	1684.16	2415.03	705.716	668.483	385.359	614.332	556.051	605.585	669.951	574.99	493.17	328.986	747.812	1343.72	1005.16	635.798	592.116	900.502	1136.06	623.541	1014.44	876.028	923.223	854.693	1136.86	893.691	941.211	944.608	1062.5	1135.73	1026.01	912.787	N-Succinyl-LL-2,6-diaminoheptanedioate	Biosynthesis of amino acids;Metabolic pathways;Lysine biosynthesis	Amino acids
M313T264	1714.58	2076.38	2297.99	1562.77	1567.48	1671.92	3013.94	1528.23	1725.99	1415.48	2155.24	1536.16	2027.34	1763.76	1320.79	1722.34	1863.36	2176.72	1847.28	2312.78	2179.94	732.935	1934.46	1470.84	2884.15	860.264	2122.83	1307.55	2149.98	856.515	892.161	1241.42	1055.49	1773.43	952.65	923.747	1183.55	936.155	1766.9	1165.48	N-Succinyl-LL-2,6-diaminoheptanedioate	Biosynthesis of amino acids;Metabolic pathways;Lysine biosynthesis	Amino acids
M313T280	1284.39	1232.64	547.15	1316.16	1126.43	1391.55	1266.44	1227.92	1474.66	1183.36	1134.32	1283.54	1040.23	1202.92	990.007	1145.02	1099.18	1403.86	1108.76	1302.56	804.643	576.891	1125.75	798.211	910.804	437.358	879.291	949.111	937.946	813.07	717.973	658.284	546.857	749.561	748.51	767.241	978.83	708.198	579.989	735.376	N-Succinyl-LL-2,6-diaminoheptanedioate	Biosynthesis of amino acids;Metabolic pathways;Lysine biosynthesis	Amino acids
M307T222	691.625	1892.61	2176.74	502.411	1862.31	1367.39	1205.51	1821.03	1002.53	2001.57	2023.32	1436.05	2059.68	997.984	1356.81	909.132	1366.56	2378.66	2070.11	2310.49	793.966	2075.92	2145.74	1691.42	1983.76	1410.83	2940.03	1658.62	1492.58	2739.71	1908.61	1162.56	2126.87	1113.5	1630.12	1366.99	1793.44	3567.62	1449.88	1641.83	N-Succinyl-2-L-amino-6-oxoheptanedioate	Biosynthesis of amino acids;Lysine biosynthesis;Metabolic pathways	Amino acids
M245T61_2	1588.13	1458.61	1554.34	1351.31	1281.53	1722.5	1583.14	528.067	1482.64	1973.85	910.588	1951.02	798.287	1703.45	1629.03	1564.45	1848.45	2300.05	1404.86	1605.05	1578.93	1959.66	1418.85	1421.06	1524.98	2362.93	2353.73	2640.24	1651.34	2539.65	2039.62	2624.95	2211.75	2487.37	2626.16	1123.81	1378.06	3393.13	2625.53	1156.12	L-Arogenate	Biosynthesis of amino acids;Biosynthesis of secondary metabolites;Metabolic pathways;Phenylalanine, tyrosine and tryptophan biosynthesis	Amino acids
M245T48	2665.35	4159.87	2499.76	2738.66	2548.44	3446.48	2593.55	2629.28	2535.75	2765.2	4481.68	3076.08	4455.13	3698.35	3254.93	3289.36	3015.81	3491.43	3183.56	3293.17	2620.39	2438.73	2151.73	2795.4	2959.84	2701.09	2668.09	2584.8	3209.65	2804.42	3036.13	2525.46	2421.61	2876.81	2880.44	3703.84	2767.26	2576.87	2975.87	3389.88	L-Arogenate	Biosynthesis of amino acids;Biosynthesis of secondary metabolites;Metabolic pathways;Phenylalanine, tyrosine and tryptophan biosynthesis	Amino acids
M277T298	7519.11	7647.92	6793.31	6617.48	8370.9	6289.55	8849.06	7014.5	8535.64	8054.8	2034.99	1926.68	1930.74	2195	1985.92	2004.44	1935.75	1939.69	1877.66	1974.69	31348.6	29516.9	31944.9	72644.4	30862.2	32483.5	38766.6	30455.5	34347.5	34665.6	31001.2	25466.7	27553.7	29706.2	27239.7	28915.9	30168.4	28445.4	26226.8	29493	N6-(L-1,3-Dicarboxypropyl)-L-lysine	Biosynthesis of amino acids;Biosynthesis of secondary metabolites;Lysine degradation;Metabolic pathways;Lysine biosynthesis	Amino acids
M277T312	7574.94	8492.36	7722.6	7305.46	7312.43	7493.3	8725.13	7024.92	9064.65	8431.99	1981.51	1947.5	2136.05	2037.93	1900.94	2106.58	2008.92	2233.55	2300.64	2034.94	14270.5	12948.3	14088.7	16830	13856.1	14186.1	14365.9	15922.4	16141.1	15753.7	8230.46	9239.7	8692.54	6667.08	10499.3	8655.03	8420.79	7986.72	8123.99	9616.39	N6-(L-1,3-Dicarboxypropyl)-L-lysine	Biosynthesis of amino acids;Biosynthesis of secondary metabolites;Lysine degradation;Metabolic pathways;Lysine biosynthesis	Amino acids
M277T283	7498.96	8226.12	9621.51	7358.18	7124.25	9982.78	8088.27	8301.97	8394.54	7406.89	2043.99	2023.74	2076.16	1869.17	2046.02	2030.25	2278.06	2026.67	1808.81	2152.8	19706.8	19055.6	17597.8	18606.7	17682.9	17719.7	19655.5	16101.1	18839.3	19672.7	15651.7	16789.5	14607.8	11949.3	17971.3	15497.7	13422.5	16006.9	15364.6	13996.4	N6-(L-1,3-Dicarboxypropyl)-L-lysine	Biosynthesis of amino acids;Biosynthesis of secondary metabolites;Lysine degradation;Metabolic pathways;Lysine biosynthesis	Amino acids
M294T470	2458.71	3313.79	2865.29	2403.67	3153.47	1401.5	1368.22	2900.29	2634.77	3036.86	3243.01	3364.13	4221.98	2250.46	2986.29	1242.67	2457.32	2907.93	2664.39	3356.13	5444.72	1436.26	3801.57	3565.53	3593.29	2054.28	2302.87	3301.98	4349.78	3225.73	6845.66	4535.8	2420.23	2617.86	3079.61	3071.43	2541.37	5837.82	2756.22	3902.01	N6-(L-1,3-Dicarboxypropyl)-L-lysine	Biosynthesis of amino acids;Biosynthesis of secondary metabolites;Lysine degradation;Metabolic pathways;Lysine biosynthesis	Amino acids
M175T60_1	1703.09	1119.96	959.885	866.864	941.15	1766.61	2178.4	2061.79	1014.82	848.633	839.756	955.038	965.827	979.592	1056.58	890.164	902.211	1207.04	1264.71	1229.29	1706.45	705.541	4306.54	784.548	335.664	834.019	1542.52	822.603	651.348	1226.93	733.751	414.698	10195.4	827.715	677.028	599.02	1081.48	9791.38	592.379	456.19	Shikimate	Biosynthesis of amino acids;Biosynthesis of secondary metabolites;Biosynthesis of plant secondary metabolites;Biosynthesis of plant hormones;Phenylalanine, tyrosine and tryptophan biosynthesis;Metabolic pathways	Amino acids
M175T103	640.016	523.065	527.535	708.085	620.882	626.392	732.627	670.121	609.162	635.045	684.561	831.314	698.079	673.549	785.194	824.252	1101.94	810.162	767.756	910.341	798.795	807.601	831.973	482.254	933.286	870.867	309.714	411.626	508.277	552.87	1440.73	1075.61	1378.46	785.184	1649.91	756.593	725.493	1244.2	1473.85	1407.35	N-Acetylornithine	Biosynthesis of amino acids;Biosynthesis of secondary metabolites;2-Oxocarboxylic acid metabolism;Metabolic pathways;Arginine biosynthesis	Amino acids
M249T336	581.924	3012.11	748.813	754.105	827.861	2495.86	3197.59	3049.46	680.357	496.77	1941.98	751.591	640.309	721.789	839.823	718.247	738.654	858.49	766.463	563.464	4124.22	729.421	660.92	687.247	1035.57	809.517	580.792	608.514	534.976	738.531	868.53	878.279	660.237	602.098	804.492	649.015	892.553	809.076	3098.33	2748.1	Carnosine	beta-Alanine metabolism;Metabolic pathways;Histidine metabolism	Amino acids
M824T251	1125.66	1232.4	1342.22	1355.35	1239.03	1295.9	1281.34	1302	1386.62	1227.94	1083.87	899.135	1117.85	975.308	1102.74	1093.09	1114.09	971.909	1011.4	1630.91	287.096	394.434	339.769	314.232	365.29	319.039	340.929	367.243	376.543	383.921	234.072	289.246	223.15	257.819	217.507	229.817	254.583	283.613	206.594	244.507	Propanoyl-CoA	beta-Alanine metabolism;C5-Branched dibasic acid metabolism;Carbon metabolism;Glyoxylate and dicarboxylate metabolism;Propanoate metabolism;Metabolic pathways;Valine, leucine and isoleucine degradation	Amino acids
M202T161	3945.5	3541.43	3790.76	3765.37	3573.59	4092.59	4371.23	3736.29	4739.17	4083.92	2350.39	2559.8	1904.14	1916.12	2311.17	1849.61	2536.66	1868.69	1873.57	1751.91	1501.12	1458.34	1597.8	1464.9	1370.11	1368.96	1412.14	1246.5	1295.84	1515.57	1233.26	1268.37	1207.08	1221.68	1192.9	1508.57	1215.13	1396.78	1359.02	1219.12	Pantothenate	beta-Alanine metabolism;Biosynthesis of secondary metabolites;Pantothenate and CoA biosynthesis;Metabolic pathways	Amino acids
M220T161	118438	123380	103815	124047	101732	123340	128366	116574	126428	115526	55831.3	58322.8	54233.7	55946.1	61054.7	53229.3	58571.6	56829.2	49331.4	53588.2	45495.5	37614.1	44738.8	41931.1	38386.1	40035	45335.4	39801	44736	43730.4	36487.7	38802.8	36226.7	35227.9	35036.1	34950.5	36265.1	38442.2	37274.2	33722.5	Pantothenate	beta-Alanine metabolism;Biosynthesis of secondary metabolites;Pantothenate and CoA biosynthesis;Metabolic pathways	Amino acids
M258T161	4249.94	4182.13	3769.25	4569.31	3473.97	3938.72	4622.45	4012.6	4360.09	3878.79	2172.09	2494.5	2530.87	2134.36	2451.06	2097.28	2394.12	2284.17	2413.17	2328.41	1734.11	1489.98	1871.09	1895.19	1597.05	1520.13	1585.17	1632.62	1818.73	1552.51	1529.71	1524.96	1567.12	1585.85	1570.04	1698.02	1606.07	1564.76	1593.07	1532.5	Pantothenate	beta-Alanine metabolism;Biosynthesis of secondary metabolites;Pantothenate and CoA biosynthesis;Metabolic pathways	Amino acids
M240T170	2210.2	2345.42	2607.85	2478.08	2345.81	2240.68	2162.43	2345.31	2396.19	2260.08	2333.74	2156.71	2070.92	2002.1	1999.18	2377.37	2369.62	2989.15	2397.2	2274.19	1106.43	837.896	782.913	917.81	963.146	962.095	937.369	876.396	950.943	1163.73	1007.57	715.695	793.856	751.147	1340.52	622.571	1640.71	669.578	1526.66	1785.57	beta-Alanyl-L-lysine	beta-Alanine metabolism	Amino acids
M240T242	1468.67	2014.98	1265.32	1226.18	1462.15	1600.48	1668.39	1051.99	1306.11	1373.11	1507.01	1592.08	1676.92	1461.16	1309.67	1135.23	1678.39	1433.9	1273.85	1700.94	1774.41	1281.22	1137.73	1418.99	903.619	847.918	1463.17	1203.04	1209.59	1274.75	860.925	610.682	351.5	843.093	399.463	1050.01	524.795	956.52	405.388	419	beta-Alanyl-L-lysine	beta-Alanine metabolism	Amino acids
M284T167	1246.4	5278.63	3763.9	1110.77	2356.97	2197.25	1495.15	4231.77	1598.22	2287.97	840.4	758.98	1139.77	804.915	1174.31	700.334	951.147	928.897	567.957	1117.45	1216.43	856.057	716.983	655.546	1344.71	1366.86	1193.74	1141.34	1382.74	1400.28	375.763	1219.77	606.997	1067.99	1011.44	603.792	1073.99	819.913	319.663	1076.81	beta-Alanyl-L-arginine	beta-Alanine metabolism	Amino acids
M399T228	11525.6	12254.9	10343.9	11725.2	11711.2	11679.1	12445.1	10234.2	11723.8	11318.8	4459.5	4527.47	3759.92	3635.4	4744.1	4079.63	4434.7	4398.37	5014.38	4091.67	7356.55	6657.71	6422.87	5704.39	6533.91	6556.65	6731.74	6614.06	6198.8	6764.88	13750.5	12360.7	13124.5	12914.1	12411.5	12501.1	13354	12192.5	14738.8	13063.6	S-Adenosyl-L-methionine	Arginine and proline metabolism;Metabolic pathways;Sulfur relay system;Cysteine and methionine metabolism;Biosynthesis of amino acids;Monobactam biosynthesis;Zeatin biosynthesis;Biosynthesis of plant secondary metabolites;Biosynthesis of plant hormones;Biosynthesis of secondary metabolites	Amino acids
M399T260	2737.27	2966.2	1883.33	1932.56	2620.56	1993.68	2922.47	1629.43	2897.35	2835.58	1804.3	1814.69	2178.34	1837.23	1948.81	1793.27	2306.77	2295.8	1565.8	2019.24	3886.01	3080.98	5420.23	6194.05	5218.98	3380.56	3499.89	6120.72	4639.36	3364.78	10478.7	9613.51	11764.6	5755.64	6551.37	3088.45	10606.6	3527.12	10735.5	3312.31	S-Adenosyl-L-methionine	Arginine and proline metabolism;Metabolic pathways;Sulfur relay system;Cysteine and methionine metabolism;Biosynthesis of amino acids;Monobactam biosynthesis;Zeatin biosynthesis;Biosynthesis of plant secondary metabolites;Biosynthesis of plant hormones;Biosynthesis of secondary metabolites	Amino acids
M130T478	2054.45	2388.07	3324.93	2253.41	5136.26	1393.82	2164.23	2710.9	2541.59	891.868	1059.83	2690.61	2638.61	3175.55	952.508	2546.43	2178.61	3553.51	2164.09	1586.77	4342.1	2523.19	3907.94	4296.03	1670.98	4733.67	2825.14	2814.3	2417.79	2796.64	2490.26	1435.69	883.671	4220.74	1140.61	2037.4	2642.42	1437.18	1271.35	1388.85	4-Guanidinobutanal	Arginine and proline metabolism;Metabolic pathways	Amino acids
M131T147	158.952	199.461	204.949	310.615	171.879	230.133	225.782	204.794	173.969	209.805	231.267	267.795	251.601	204.238	214.674	238.936	223.284	214.386	196.02	226.404	915.192	969.842	976.357	1053.21	917.513	911.022	978.524	1040.73	903.339	1012.65	1171.54	1291.13	1363.17	1219.5	1266.05	1242.94	1184.23	1149.14	1272.95	1091.04	N-Acetylputrescine	Arginine and proline metabolism;Metabolic pathways	Amino acids
M164T98	711.386	671.932	478.686	710.968	602.975	767.303	612.329	737.895	669.05	706.86	575.786	696.855	724.412	585.047	639.231	602.157	295.762	681.043	621.634	575.561	513.644	414.436	400.95	564.653	480.717	457.187	474.574	556.043	599.592	592.964	1408.64	1405.25	1421.21	1357.92	1302.49	1292.36	1492.65	280.059	1478.25	1214.34	L-erythro-4-Hydroxyglutamate	Arginine and proline metabolism;Metabolic pathways	Amino acids
M181T239	1419.58	3177.62	2296.07	1456.2	1660.17	2088.83	2052.51	1731.25	1629	1128.16	926.455	2045.75	2316.98	1754.79	1137.78	2615.84	2463.69	2206.94	2230.95	821.656	3137.76	2941.76	2863.84	2565.98	4216.23	2928	2962.23	3524.49	3159.2	2960.2	1375.47	2158.2	2168.12	2152.46	2015.46	2235.17	1958.49	2135.37	2395.98	2148.09	L-erythro-4-Hydroxyglutamate	Arginine and proline metabolism;Metabolic pathways	Amino acids
M212T308	680.791	1079.64	773.545	719.816	880.121	895.433	651.321	1059.31	680.272	829.678	360.607	310.292	425.443	305.883	314.992	391.04	353.409	358.63	389.156	373.078	816.508	784.763	1008.69	597.3	1200.17	1194.6	1366.97	491.188	2601.56	648.284	990.24	847.652	943.038	728.656	961.082	1277.4	847.62	729.219	1231.52	990.535	Carboxyspermidine	Arginine and proline metabolism;Metabolic pathways	Amino acids
M275T62	1476.21	1182.61	1278.71	1875.6	1406.79	1444.46	1401.34	1739.52	1057.11	1559.04	717.668	703.191	879.111	720.241	660.642	622.201	728.484	911.752	931.029	558.548	4216.12	4078.71	3565.26	4014.72	3941.46	3654.44	3702.48	4215.77	4255.33	4406.3	724.154	666.875	1191.47	1053.84	727.366	795.853	323.14	456.456	490.144	1172.71	N2-Succinyl-L-arginine	Arginine and proline metabolism;Metabolic pathways	Amino acids
M275T96	579.046	569.814	511.229	551.837	500.863	545.794	612.195	525.679	561.419	650.036	367.714	442.924	368.199	388.704	244.775	412.397	314.605	230.662	358.797	354.185	1754.93	1720.86	1718.56	1951.96	1723.53	1759.72	1940.12	1905.89	1801.48	1914.13	501.346	231.42	303.322	678.318	606.507	535.531	636.569	646.795	400.226	502.427	N2-Succinyl-L-arginine	Arginine and proline metabolism;Metabolic pathways	Amino acids
M176T484	607.967	421.59	1230.37	549.068	908.057	537.049	451.369	764.031	1034.7	733.436	404.303	954.458	804.507	371.413	1034.2	799.191	1003.9	893.638	842.29	780.905	939.36	779.58	584.811	844.71	805.444	439.302	702.75	896.777	1062.3	871.975	472.861	716.7	520.768	841.427	884.207	426.527	512.88	937.805	1016.44	478.286	Carboxynorspermidine	Arginine and proline metabolism	Amino acids
M198T255	2417.41	2866.55	2107	3276.11	2521.66	2198.57	2834.54	2747.79	2449.05	2571.09	5154.55	4536.02	4744.22	4378.22	4072.32	4972.25	5138.32	4520.6	4378.59	4771.43	4782.6	4205.31	5413.23	5616.62	4870.04	5479.7	5783.76	5230.42	5245.54	5135.49	2337.77	863.688	1772.59	930.084	1109.63	716.883	1039.33	1061.48	1175.2	1100.46	Carboxynorspermidine	Arginine and proline metabolism	Amino acids
M208T269	2384.31	1984.58	1843.11	2327.24	1997.6	1753.47	1946.23	2157.89	2492.76	2719.39	12464.1	14525.3	14000.5	11862.1	11923.9	11296.8	12936.7	13443.6	13054.6	12987.3	1227.91	1469.48	1425.25	1597.75	1289.39	1321.71	863.787	1395.88	1332.41	1656.63	1745.05	2087.84	1501.85	1737.81	1793.21	2322.56	1784.65	2024.18	2024.21	2013.96	N(omega)-Hydroxyarginine	Arginine and proline metabolism	Amino acids
M208T335	782.696	1029.19	772.103	686.395	788.311	738.322	876.874	746.349	888.895	673.468	896.945	1049.3	806.33	1086.45	860.947	813.584	677.184	1056.64	882.039	992.159	1988.55	1339.25	2133.58	1063.09	1452.17	1212.2	1972.8	2113.87	1606.98	1818.75	1217.04	1172.21	1233.62	1061.74	1316.96	1211.01	901.464	1420.27	1094.15	1091.16	N(omega)-Hydroxyarginine	Arginine and proline metabolism	Amino acids
M208T297	3459.36	3661.94	2640.87	2903.73	3476.6	3368.5	3618.47	2697.53	3478.27	3557.49	774.68	819.438	710.4	938.074	815.397	856.323	848.077	794.578	823.828	788.346	1449.46	674.609	736.882	594.115	646.571	1133.1	1234.48	1351.76	674.623	1242.48	353.524	999.998	946.889	712.942	839.678	871.283	529.302	643.316	1028.91	1331.74	N(omega)-Hydroxyarginine	Arginine and proline metabolism	Amino acids
M208T232	1691.31	5872.72	5098.29	2090.21	4401.27	3070.5	4147.33	3250.9	4615.99	4114.05	1087.51	885.435	1755.5	1393.93	1862.6	1018.95	1262.65	1432.72	1314.84	725.821	2495.3	3155.01	2364.27	2634.82	2400.77	2573.32	2375.62	2646.83	2644.1	2848.64	530.538	2420.82	1101.96	585.138	1313.08	2117.89	1436.08	927.686	1356.91	6688.93	N(omega)-Hydroxyarginine	Arginine and proline metabolism	Amino acids
M257T281	589.881	766.302	624.78	703.644	714.999	858.925	819.607	783.635	803.405	889.701	1016.1	1061.94	960.34	755.859	915.919	955.372	987.527	881.945	825.999	1107.09	2233.47	2304.32	2583.09	1693.34	2380.22	2637.05	2006.57	2629.03	2717.26	2246.4	744.865	989.353	727.785	758.386	728.004	764.536	748.463	1061.77	763.199	775.441	p-Coumaroylputrescine	Arginine and proline metabolism	Amino acids
M265T191	630.562	1034.26	925.011	409.303	759.388	497.954	688.837	941.696	741.975	816.823	2168.61	2065.24	1646.35	2027.32	1384.09	1314.67	2091.86	2934.94	2863.95	1590.91	1129.91	511.995	1187.34	616.244	1251.44	1516.99	1345.9	742.846	1585.66	1676.29	1017.56	1658.13	1599.62	666.706	724.397	519.421	582.599	826.046	650.646	960.12	Feruloylputrescine	Arginine and proline metabolism	Amino acids
M273T379_2	1396.74	2263.69	2625.99	1235.76	1083.38	1489.14	918.961	1041.94	1067.33	1255.96	1635.44	1461.34	1688.27	877.881	1698.55	1130.38	1278.44	1155.5	2679.98	388.173	2017.58	2124.64	2130.7	1965.48	1371.97	2136.07	2030.91	2156.43	3675.26	1700.12	871.54	1166.9	793.897	904.338	1337.18	724.379	642.97	1502.73	1414.75	997.669	p-Coumaroylputrescine	Arginine and proline metabolism	Amino acids
M277T274	828.425	473.025	534.261	666.082	818.558	622.716	694.64	639.191	723.773	977.363	373.296	424.901	503.569	350.544	505.233	494.415	482.495	438.651	482.428	445.087	469.352	598.552	679.385	508.058	461.737	556.416	503.333	460.484	708.353	561.349	625.851	328.468	552.825	368.902	625.272	441.491	432.347	927.942	386.337	712.086	p-Coumaroylagmatine	Arginine and proline metabolism	Amino acids
M282T342	2015.63	1967.83	2027.79	2110.07	1499.49	1867.72	1384.99	1701.73	1735.33	1902.89	1174.93	1792.6	1972.6	1045.35	1317.58	2395.07	1584.68	1302.85	1950.86	1349.25	1231.08	1833.47	1245.44	967.763	1671.01	909.23	2110.2	1083.68	2648.83	1390.77	2324.6	1634.69	1103.27	1504.98	1872.22	2112.92	1140.45	2843.52	2332.54	475.605	Linatine	Arginine and proline metabolism	Amino acids
M329T263_1	925.02	886.743	984.569	988.928	657.589	807.141	832.202	1546.77	1602.29	1700.97	1083.59	1082.2	1260	1201.77	851.333	1024.13	986.621	1177.68	958.929	1115.91	5516.11	1412.4	5232.11	5614.32	6096.37	1804.28	7794.2	3272.61	5845.41	6680.12	2035.41	1570.55	2151.91	6960.71	1398.26	2051.52	1928.12	2260.02	2027.1	6664.47	Feruloylagmatine	Arginine and proline metabolism	Amino acids
M345T232	3019.95	2944.95	3114.05	2517.37	2697.89	2523.83	3222.17	2763.61	3038.31	2944.32	4059.84	4579.18	3918.85	5000.44	4670.41	3869.01	5325.44	5259.09	4696.01	6448.57	2671.27	2146.33	2332.37	2095.73	1940.86	2749.77	2468.38	2590	2719.6	2426.9	5412.21	4698.51	5380.08	4717.81	5226.73	5102.38	5032.08	5108.89	5154.26	5205.57	Feruloylagmatine	Arginine and proline metabolism	Amino acids
M345T204	13344	8862.49	11383.4	7136.6	14723	16924.2	12639.5	15262.5	15111.9	10035.9	5150.33	13632.9	6580.66	5896.19	6345.07	7079.86	8831.49	13355.5	5082.04	12083.4	3200.49	4419.44	2270.14	2779.47	3586.47	3618.8	1873.85	3137.28	3482.61	5048.9	2039.48	1180.04	2772.64	1659.3	3508.48	3576.01	3351.16	5574.63	4630.51	3962.02	Feruloylagmatine	Arginine and proline metabolism	Amino acids
M345T262_1	975.956	778.8	989.898	782.828	981.214	1019.55	905.76	996.616	980.736	993.726	1450.58	1758.47	1419.62	1367.35	1450.24	1525.87	1543.78	1652.54	1341.58	1693.12	1172.98	824.654	714.043	907.961	1138.95	609.144	1588.63	1659.69	1400.11	1122.53	963.192	748.929	1260.98	882.755	1162.47	1000.38	1053.52	980.847	1063.23	1036.54	Feruloylagmatine	Arginine and proline metabolism	Amino acids
M472T199	1346.22	1845.76	1955.25	1086.07	1162.13	2047.58	1332.9	1720.79	1621.98	1209.5	1379.21	1451.39	1808.45	1912.97	1607.45	1943.42	2061.05	1713.88	1961.68	1534.43	676.755	765.428	960.919	788.218	937.041	950.054	956.803	831.945	941.799	702.028	366.477	295.354	286.842	280.359	236.964	390.546	294.812	294.467	339.52	485.373	N-Acetylaspartylglutamylglutamate	Alanine, aspartate and glutamate metabolism;Metabolic pathways	Amino acids
M273T295	14467.7	14969.6	14108	14199.3	12705.9	13665	15496.5	13733.5	14599.3	13979.7	2940.9	2718.68	3147.22	3089.42	3120.95	2986.95	3267.01	2932.95	2723.27	3037.69	2974.66	3361.76	3166.37	3519.56	3345.97	3773.35	3561.21	2823.57	3157.93	3347.03	1081.04	699.857	1151.41	841.028	682.244	1042.01	976.966	991.261	915.171	911.89	Naringenin_chalcone	Metabolic pathways;Flavonoid biosynthesis;Biosynthesis of secondary metabolites	Flavonoids
M273T379_1	3104.75	2248.41	3114.72	2800.44	2139.62	2976.46	3560.09	2702.98	2469.91	2539.7	1933.59	1561.63	1950.59	1827.2	1880.94	7356.14	1735.42	1450.59	3191.95	1371.55	6047.59	3443.49	4512.06	4859.46	10105.8	5054.29	3479.29	4083.1	5142.85	4461.48	874.048	1354.02	693.443	1185.34	1332.21	726.359	838.421	1501.8	875.518	1215.91	Naringenin_chalcone	Metabolic pathways;Flavonoid biosynthesis;Biosynthesis of secondary metabolites	Flavonoids
M295T63	2792.31	3020.01	2980.01	2798.85	2746.99	2811.04	2957.59	2836.3	2774.78	2699.88	652.085	575.093	1874.63	2087.07	652.044	1834.47	1037.58	665.021	1960.42	762.151	2609.6	2522.97	2544.12	2576.72	2129.13	2672.96	2291.08	2606.1	2609.91	2696.62	1492.2	1193.17	923.541	585.304	597.946	1062.21	804.28	2703.51	899.627	2763.69	Naringenin_chalcone	Metabolic pathways;Flavonoid biosynthesis;Biosynthesis of secondary metabolites	Flavonoids
M295T193	825.084	466.325	571.82	1154.83	723.765	897.878	982.754	1088.92	762.639	526.111	1056.48	1775.7	906.13	780.33	1158.13	1516.66	1067.16	1070.2	919.98	1260.27	1790	1267.13	1822.4	1760.45	1752.75	1425.45	1085.79	1639.46	1923.19	2073.29	1060.34	463.007	543.1	1318.64	1279	615.575	1269.92	864.999	815.676	784.16	Naringenin_chalcone	Metabolic pathways;Flavonoid biosynthesis;Biosynthesis of secondary metabolites	Flavonoids
M287T273	3858.66	3335.76	3232.96	3608.63	3337.95	3130.58	3619.32	2947.55	3830.08	3295.43	1679.99	1482.5	1694.5	1387.28	1420.13	1482.72	1678.78	1785.57	1733.78	1923.33	5797.54	4622.05	5567.08	5308.53	5177.58	5160.23	5559.57	5464.88	5762.92	5866.82	939.671	1026.56	1104.91	996.234	987.777	842.797	1073.75	982.961	1096.53	1245.3	Luteolin	Metabolic pathways;Flavone and flavonol biosynthesis;Flavonoid biosynthesis;Biosynthesis of secondary metabolites	Flavonoids
M287T245	1214.06	1188.02	1337.29	1393.46	1174.1	635.603	1221.69	649.675	1282.71	1207.08	683.609	1273.17	994.024	540.488	1195.47	759.767	1442.14	637.403	1104.11	1121.36	1316.52	1416.85	1506.42	1483.27	1541.02	1114.96	1447.28	1152.69	1310.97	1278.04	427.687	602.091	370.996	498.42	955.064	898.152	633.609	746.612	657.712	935.17	Luteolin	Metabolic pathways;Flavone and flavonol biosynthesis;Flavonoid biosynthesis;Biosynthesis of secondary metabolites	Flavonoids
M465T181	1902.77	2681.18	2048.12	1505.45	3203.47	1690.66	2128.49	2013.3	4060.7	4979.92	8184	8233.21	7333.72	6750.03	8925.33	7586.42	7388.26	9346.99	7801.03	7941.76	5401.63	4391.36	5509.36	4965.35	5660.36	5706.01	6930.13	5446.52	5987.61	7418.72	1747.84	2041.66	1923.58	2202.5	2675.96	2624.53	2118.24	2267.45	1938.48	2222.67	Quercetin_3-O-glucoside	Metabolic pathways;Flavone and flavonol biosynthesis;Biosynthesis of secondary metabolites	Flavonoids
M465T98	542.898	652.604	517.499	590.238	471.401	568.235	593.019	576.552	576.086	602.14	1655.49	1675.37	866.637	965.414	1024.87	1651.49	2148.2	1034.53	1472.1	1888.83	843.022	801.793	470.91	582.716	815.037	796.927	948.099	851.815	488.814	954.564	768.948	525.128	704.186	753.942	904.283	681.925	831.277	813.516	380.422	568.886	Quercetin_3-O-glucoside	Metabolic pathways;Flavone and flavonol biosynthesis;Biosynthesis of secondary metabolites	Flavonoids
M465T69	570.55	461.713	501.772	452.931	508.17	568.551	353.737	475.192	418.661	478.274	1352.35	1332.09	863.97	1903.25	1511.27	1132.17	1873.02	1536.07	1479.33	1660.72	518.238	532.738	613.127	612.975	603.101	607.945	650.632	483.857	618.161	706.125	503.359	534.009	438.038	458.003	682.892	542.277	408.594	455.931	415.633	539.958	Quercetin_3-O-glucoside	Metabolic pathways;Flavone and flavonol biosynthesis;Biosynthesis of secondary metabolites	Flavonoids
M255T338_1	4670.54	4515.14	4856	4754.08	4643.17	4358.63	4899.68	5013.95	4758.09	5171.05	3328.06	2845	3201.48	3524.58	3329.3	3436.12	3304.63	4818.41	2569.14	3267.86	10996.1	10616.2	11056.8	11923.8	10815	10339.4	11923	11462.5	10896.9	12262.5	1566.69	1528.27	1546.77	1593.57	1746.15	1906.25	1679.83	1425.62	1387.77	1554.71	Anhydroglycinol	Isoflavonoid biosynthesis;Biosynthesis of secondary metabolites	Flavonoids
M271T295	14864.7	14351.5	14273.6	14954.2	13610.6	14030.5	14997.3	14600	15960.7	15162.8	10227.8	9649.49	9940.17	9519.79	9822.99	9480.33	10119.1	10780.7	9553.83	9909.26	79915.5	80989.2	83772	82092.4	78744.8	86989.2	88029	81953.4	87155.8	90921.7	2251.14	894.863	1834.83	2026.48	1183.95	1051.4	1439.64	1960.9	1255.61	1640.82	Genistein	Isoflavonoid biosynthesis;Biosynthesis of secondary metabolites	Flavonoids
M285T339	3902.08	3274.81	4415.32	3409.56	3356.19	3604.22	3952.91	3261.17	3147.26	4036.3	2266.57	2333.14	1777.32	2618.61	1670.94	2190.73	2346.08	2455.07	1968.33	2514.64	7964.5	6092.53	7468.89	7615.31	6429.44	7125.39	7484.75	6620.67	7480.2	7631.62	1263.59	1401.65	1160.95	1088.64	1301.15	1335.98	1164.99	2110.06	1075.65	1112.34	2'-Hydroxyformononetin	Isoflavonoid biosynthesis;Biosynthesis of secondary metabolites	Flavonoids
M306T305	1789.91	1897.25	1845.23	1781.75	1782.29	1903.78	1783.73	1880.18	1814.12	1835.62	1899.81	1683.73	1870.23	1811.14	1695.22	1842.09	2290.7	1768.59	1905.53	1709.45	2179.29	1560.01	1512.05	1437.87	1500.04	2105.32	1590.58	2235.81	2191.86	1724.22	2033	1496.37	1956.14	1975.57	2353.31	1981.27	1740.18	1858.31	1583.2	1766.37	7,2'-Dihydroxy-4'-methoxy-isoflavanol	Isoflavonoid biosynthesis;Biosynthesis of secondary metabolites	Flavonoids
M323T224	1345.03	658.98	1335.32	161.028	1513.27	1140.67	1532.65	873.52	1338.33	350.894	1762.45	1924.46	1268.65	2056.38	1293.69	1903.18	1675.42	2549.47	2011.75	1788.9	4454.08	5469.42	5592.99	5712.05	5812.41	5961.44	5431.46	5593.05	5597.32	5564.88	1074.55	1263.09	1108.87	1037.19	986.811	1006.94	1160.96	1198.77	707.161	1118.22	2'-Hydroxyformononetin	Isoflavonoid biosynthesis;Biosynthesis of secondary metabolites	Flavonoids
M337T203	2584.39	1737.38	2159.65	2333.04	1569.77	1703.31	2335.9	1785.79	1119.57	2423.29	3316.61	4784.77	4436.84	3813.53	3517.96	4212.52	3216.93	4645.63	4698.38	3241.56	3570.74	4138.25	3797.62	3298.09	3420.27	4433.21	4240.36	4923.04	3674.66	3168.11	2549.12	3635.18	2219.52	2176	3011.66	2326.81	4123.56	2890.24	2064	2918.16	Pisatin	Isoflavonoid biosynthesis;Biosynthesis of secondary metabolites	Flavonoids
M257T340	1163.16	1286.2	1610.79	1029.16	1342.25	1000.55	1427.58	1117.76	1057.18	1245.66	866.048	977.462	729.511	1247.79	918.176	763.122	844.27	970.832	696.282	921.816	2557.71	2407.46	2566.94	3023.63	2271.8	2417.98	2243.05	2669.44	2491.45	3149.7	645.94	572.002	559.059	619.383	587.116	441.282	639.933	1247.54	587.713	546.817	3,9-Dihydroxypterocarpan	Isoflavonoid biosynthesis	Flavonoids
M273T274	1652.18	1971.04	1452.05	1495.64	1538.04	1212.27	1764.89	1908.88	1814	2031.76	978.222	819.065	1248.11	1181.84	734.201	859.633	575.743	1156.68	724.188	665.738	1340.49	1048.43	1377.35	1184.97	1332.24	1432.81	1253.32	1254.68	1013.13	1260.17	934.881	993.25	1135.02	936.919	778.959	807.957	913.917	869.249	1062.81	1242.27	Dihydrobiochanin_A	Isoflavonoid biosynthesis	Flavonoids
M301T302	68806.3	65821.8	68458	61619.5	59968.2	67262.1	70930.3	64323.5	68629	66728	21881.5	22305.1	21817.5	21007.8	21047.9	21016.6	22096	22464.8	20506.2	21847.7	31922.3	34177.7	32868.8	38150.2	35567.8	34863.3	33984.2	35225	35114.2	35790.9	734.446	517.715	860.411	843.337	1467.66	1199.42	1377.58	1281.61	16685.1	1149.82	Pratensein	Isoflavonoid biosynthesis	Flavonoids
M304T245	1385.72	1363.84	1168.72	1485.34	2045	1462.21	1205.14	1373.67	1609.31	1315.96	1644.6	1172.41	1165.17	1665.99	1049.7	1182.94	1157.61	1917.86	1104.72	1560.9	1564.69	1413.57	1589.06	1614.94	1392.55	1748.22	2836.66	1352.64	1450.4	1733.37	1272.7	1065.53	1245.29	1041.91	1950.66	1259.06	1316.53	1158.59	1151.25	2012.01	Dihydrobiochanin_A	Isoflavonoid biosynthesis	Flavonoids
M309T203	2476.31	4749	1530.99	1411.41	5714.82	1911.41	5145.55	1139.99	1062.35	3705.78	5471.73	3418.28	4036.3	3319.25	3751.43	3495.01	2758.31	4622.21	3755.74	4280.52	3547.3	2642.22	2675.98	3673.16	2780.74	4408.09	4150.38	2956.97	3173.44	1437.18	2784.97	3643.3	2102.69	2764.8	2726.46	3913.66	2351.7	937.792	3462.92	5125.29	Dihydrobiochanin_A	Isoflavonoid biosynthesis	Flavonoids
M311T234	3024.9	3132.96	3588.75	2938.77	3472.94	2862.66	3552.05	3182.17	3445.59	3207.21	42646.1	726.818	935.686	38898.3	344.226	42601.6	457.529	483.795	432.878	654.686	732.168	597.75	807.41	948.963	6156.38	773.894	767.323	837.39	904.253	627.786	9323.56	8777.45	8899.3	8425.38	8693.67	8766.35	8737.91	8550.56	9143.83	9522.73	(-)-Vestitol	Isoflavonoid biosynthesis	Flavonoids
M341T354	679.515	625.531	519.376	632.718	562.754	564.673	581.457	530.491	559.674	587.603	711.855	722.057	830.219	751.435	767.784	745.22	1501.89	1417.41	786.126	1033.04	503.27	1420.74	1325.49	1472.44	876.096	860.48	1491.9	1182.24	537.814	986.988	1133.88	1307.43	1680	1253.1	1422.09	1304.61	1588.62	1462.02	1372.32	1355.97	Glyceocarpin	Isoflavonoid biosynthesis	Flavonoids
M341T231	4983.76	6078.2	5324.65	5250.78	4741.01	5114.71	5212.34	5637.54	6213.86	4884.9	3148.29	3993.16	4669.65	2907.25	4548.18	4279.71	4883.53	4649.29	3818.03	4656.97	3506.4	3026.36	3063.8	2544.57	2346.76	2990.85	3271.08	2499.89	2945.75	3167.07	4147.88	4208.52	3857.1	4083.96	4058.57	4304.86	4098.64	4245.71	4564.17	4323.95	Glyceocarpin	Isoflavonoid biosynthesis	Flavonoids
M341T262	1808.68	1443.79	1831.14	1471.46	1502.29	1611.5	1625.24	1495.71	1696.35	2012.15	1265.1	1236.19	1345.16	1552.08	1209.54	1468.93	1317.44	1548.54	1568.41	1461.89	1247.79	3593.17	1133.34	1316.25	1840.39	4173.97	880.635	1697.61	4400.79	1363.54	8886.79	8126.75	9332.53	8759.54	9555.7	9835.93	8144.55	816.306	9135.55	8371.3	Glyceocarpin	Isoflavonoid biosynthesis	Flavonoids
M356T244	2006.83	1709.82	1892.35	1700.35	1965.08	2039.35	2066.13	2345.69	2092.16	1708.95	3142.14	3181.42	3349.18	3731.68	2967.29	3349.35	3163.02	3519.32	3366.34	3051.17	1397.5	1285.02	1556.93	1503.73	1280.22	1444.55	1677.5	1480.27	1272.56	1686.19	1393.79	1308.96	1504.02	1236.87	1255.71	1154.15	1320.76	1615.19	1437.8	1515.2	(-)-Glyceollin_I	Isoflavonoid biosynthesis	Flavonoids
M356T159	1709.87	1952.99	1935.8	1562.43	1711.4	1918.06	1903.02	1694.36	1720.73	1793.42	859.029	1099.82	1211.22	842.011	1294.93	699.016	1028.17	1176.18	951.62	1190.49	1315.42	1355.65	1426.03	1383.84	1540.98	1356.91	1370.61	1619.54	1430.17	1468.11	1478.18	1550.89	1527.01	1626.11	1848.03	1428.5	1810.32	1970.07	1778.15	1805	(-)-Glyceollin_I	Isoflavonoid biosynthesis	Flavonoids
M379T294_1	1191.58	1208.24	1337.27	1173.4	1372.92	1275.68	1286.11	1173.53	1328.6	1198.05	1357.44	1185.66	1449.33	1209.19	1493.5	1346.76	2358.74	1492.85	1278.59	1493.41	4324.18	2716.01	4231.87	2398.87	2201.02	4614.86	4481.43	2711.15	4322.72	2458.38	634.819	1024.53	610.332	641.257	685.403	705.052	506.919	999.785	955.424	441.821	Glyceocarpin	Isoflavonoid biosynthesis	Flavonoids
M415T216	2404.31	2780.35	3468.21	2520.57	2909.57	3108.14	2451.56	3991.92	2985.35	2230.68	6634.99	7158.53	5389.99	5700.27	6267.99	6548.19	6542.44	6078.25	6661.48	6514.42	7081.85	5902.76	6348.54	7012.33	6868.92	5464.75	5966.99	5998.48	8069.03	6985.73	1585.16	1283.39	1208.15	1358.03	967.764	1627.16	559.625	1147.79	1386.94	1131.56	Genistein_7-O-beta-D-glucoside	Isoflavonoid biosynthesis	Flavonoids
M417T233	1771.98	1728.73	568.751	1991.28	801.643	641.522	682.727	1066.91	1029.27	1886.61	557.609	1671.4	2089.87	521.892	1794.24	2270.72	2195.04	1911.73	662.12	729.927	1614.58	1839.68	1133.03	1590.06	1162.4	820.75	1032.01	1299.79	1998.71	1469.25	2176.71	1065.95	1724.71	2137.37	1630.82	1924.44	1913.45	1559.25	955.659	1451.55	Daidzin	Isoflavonoid biosynthesis	Flavonoids
M431T192	1236.75	1404.4	1382.27	1516.24	1142.71	2250.15	1643.34	1250.14	1221.54	1166.08	1579.29	4524.82	5786.34	4783.85	4311.1	4092.76	4939.39	2300.69	5309.98	4562.55	2874.17	2032.57	1232.57	1150.91	1699.31	2925.89	2283.98	1620.33	1342.52	1854.61	788.783	1296.54	1068.73	1182.78	1424.99	1385.42	838.165	1713.12	493.982	706.095	Ononin	Isoflavonoid biosynthesis	Flavonoids
M433T215	102189	92614.7	85606	89111	93749.2	90683.7	97093.4	87565.7	97354	92795.7	340879	366075	362285	333527	350601	354876	356163	394858	371997	338606	440117	455820	436630	464881	448765	411078	454410	397829	461884	472708	66365.9	73502.1	64283.1	67072	65942.6	64590.4	74862.7	76377.3	72265.5	70151.4	Genistein_7-O-beta-D-glucoside	Isoflavonoid biosynthesis	Flavonoids
M433T203	39060.2	37462.1	39504.8	40621.2	35489.5	36034.8	46094.9	32351.5	37989.1	44057.1	76563.6	78662.6	79644	62819.9	72611.8	75307.3	63522.3	68193.1	66390.7	79958.9	70949.3	80402.3	67097.1	73089.1	58842.3	81660.6	83879.1	73228.5	64756.4	72660.2	54563.2	66249.6	55518.3	60343.6	51940.2	57818.3	54441.5	44966.3	50659.9	65235.7	Genistein_7-O-beta-D-glucoside	Isoflavonoid biosynthesis	Flavonoids
M433T170	1132.83	1055.64	1232.24	1083.85	1074.46	1051.48	1283.71	1030	1086.24	1324.69	1237.5	1165.92	1323.46	1016.02	1141.3	1133.48	1186.49	1148.83	1054.5	1035.12	740.027	410.408	814.584	556.951	947.453	678.074	648.626	787.807	684.751	781.365	799.169	648.531	912.686	871.381	1178.66	959.89	731.52	1006.01	1022.77	1217.14	(-)-Medicocarpin	Isoflavonoid biosynthesis	Flavonoids
M439T169	1120.54	1076.43	1013.5	905.939	759.047	859.11	788.878	781.266	745.609	662.334	1221.95	1542.42	1177.65	646.299	992.817	881.376	711.753	1108.69	813.247	622.216	1633	1410.91	1356.52	1382.35	1080.16	1213.77	1096.26	906.6	1164.98	1006.51	1347.35	909.434	1126.34	843.213	453.45	462.517	464.83	724.93	415.28	722.894	Daidzin	Isoflavonoid biosynthesis	Flavonoids
M447T228	2219.82	1844.43	3321.94	2714.49	2873.9	2436.41	3065.73	3070.65	3480.56	2692.16	6521.6	6188.46	6402.26	5400.87	6348.24	5616.69	6310.37	7013.53	7310.86	6399.08	6949.85	5521.87	6650.66	6487	5986.74	6376.86	5667.67	6626.92	5339.91	5887.83	3297.53	3200.96	3923.11	3671.2	3355.27	4058.21	5005.78	3828.38	4621.41	3367.01	Biochanin_A-beta-D-glucoside	Isoflavonoid biosynthesis	Flavonoids
M455T216	6720.42	6199.86	8280.02	5198.96	7602.7	5898.59	7097.44	6944.92	7020.29	6713.67	32656.3	36398	32855.8	32264.8	31679.4	31895	33009.7	33495.4	35484.8	29989.9	34665.9	36474.8	36724.4	39340.5	37483.1	35705	36436.5	34240.7	35331.4	36568.9	8120.41	8821.34	8638.36	8024.52	7731.06	8564.92	8915.33	8779.76	8297.13	8877.61	Genistein_7-O-beta-D-glucoside	Isoflavonoid biosynthesis	Flavonoids
M469T228	789.006	605.971	1164.53	708.925	471.16	760.36	476.416	581.802	907.447	725.015	1271.73	1268.35	1427.04	1108.72	1310.82	1418.11	1133.96	1061.96	1572.03	1530.17	4750.95	4516.58	4730.26	5299.81	4377.06	5083.32	5276.07	4891.47	5351.66	4886.6	3407.84	3376.98	3139.41	2838.45	2716.01	3090.24	3081.58	3250.57	3129.79	2835.8	Biochanin_A-beta-D-glucoside	Isoflavonoid biosynthesis	Flavonoids
M517T360	1313.13	1748.43	1337.66	1003.95	1639.3	1420.34	2137.07	1107.87	1692.01	1022.66	1415.57	1832.38	1097.91	1285.95	936.794	1057.22	1583.25	1577.99	789.278	951.698	1016.54	1399.42	703.581	1677.84	706.674	624.375	698.863	1210.1	1080.59	879.448	839.468	1390.95	849.422	1076.63	911.444	832.432	791.82	1250.1	1110.49	1425.66	Formononetin_7-O-glucoside-6''-O-malonate	Isoflavonoid biosynthesis	Flavonoids
M534T165	948.119	916.368	997.73	1021.06	889.193	970.943	1013.19	999.027	1075.38	1022.33	1248.94	794.982	1382.81	1013.47	816.893	1037.22	1093.08	1125.6	1537.49	1366.58	1650.59	727.209	1480.35	1950.97	1592.6	1431.07	1298.47	1721.17	1155.03	1537.4	946.459	684.097	837.083	658.242	653.736	410.077	772.576	726.924	760.827	768.308	Formononetin_7-O-glucoside-6''-O-malonate	Isoflavonoid biosynthesis	Flavonoids
M293T56	7320.46	5516.68	3283.97	1574.96	2700.98	1859.74	1701.5	6918.8	3066.42	5576.69	4805.34	4116.77	8463.25	2949.24	5689.34	1257.72	2116.69	1438.39	1037.58	2867.03	820.544	1087.55	2881.06	1195.54	1036.05	1821.16	987.658	1677.82	3133.26	1741.06	925.814	2240.77	770.983	682.871	733.589	1885.37	2528.27	804.695	1196.73	710.996	5-O-Caffeoylshikimic_acid	Flavonoid biosynthesis;Metabolic pathways;Phenylpropanoid biosynthesis;Stilbenoid, diarylheptanoid and gingerol biosynthesis;Biosynthesis of secondary metabolites	Flavonoids
M947T63	372.631	382.607	370.529	378.328	466.784	323.592	497.522	390.065	483.18	364.62	611.901	459.918	582.979	494.877	546.94	432.739	454.268	457.938	499.446	679.666	2702.04	1951.13	1746.52	1889.74	2016.41	1967.89	1556.12	2066.1	2011.86	2177.4	4415.99	4077.01	4135.22	4408.72	4416.47	4101.84	4339.89	4087.39	4122.48	4311.84	Caffeoyl-CoA	Flavonoid biosynthesis;Metabolic pathways;Phenylpropanoid biosynthesis;Phenylalanine metabolism;Stilbenoid, diarylheptanoid and gingerol biosynthesis;Biosynthesis of secondary metabolites	Flavonoids
M289T271	4619.26	4956.97	4460.92	4242.66	4629.46	4853.16	4748.88	4257.21	4931.8	4760.05	621.61	1000.65	951.613	665.058	767.438	526.253	753.708	695.504	1043.36	1047.29	387.339	807.123	989.311	903.096	925.584	794.879	783.429	864.323	884.523	842.721	701.253	597.307	902.301	791.812	759.418	716.858	673.766	697.291	833.077	841.016	Dihydrokaempferol	Flavonoid biosynthesis;Metabolic pathways;Biosynthesis of secondary metabolites	Flavonoids
M303T232	8795.29	8128.74	8849.81	8485.93	7438.7	8028.13	10459.4	7840.63	8566.92	8373.7	4983.04	4297.28	4938.93	4553.41	4375.57	3791.77	6094	5034.39	3910.37	4605.53	11680	10071	10951.3	11762	9955.48	10645.3	11032.3	10956	10879.3	11984.6	5862.84	5332.53	5597.16	5090.14	4767.64	5149.8	5556.08	5312.32	5340.13	4732.6	Quercetin	Flavonoid biosynthesis;Flavone and flavonol biosynthesis;Metabolic pathways;Biosynthesis of secondary metabolites	Flavonoids
M291T199_1	2777.03	2278.72	2633.73	2376.99	2295.85	2971.49	2749.71	2800.51	2970.58	2245.87	1584.16	2396.3	1790.05	2711.68	1825.55	2633.23	2235.57	2054.55	1793.29	1954.34	671.192	835.118	871.776	675.206	706.927	763.19	976.365	793.714	878.19	652.539	559.688	456.74	292.993	464.918	508.655	619.653	499.718	445.837	497.6	401.364	(+)-Catechin	Flavonoid biosynthesis;Biosynthesis of secondary metabolites	Flavonoids
M292T198	1489.84	1069.96	1115.2	407.221	889.844	816.995	1228.79	1319.76	898.361	843.7	4715.45	5581.24	4211.52	3811.09	4200.93	4363.54	3991.32	4720.08	3919.63	4016.18	757.984	831.084	815.202	503.284	807.419	842.824	1093.93	894.191	993.695	875.973	719.839	972.603	1107.8	951.874	1305.91	1385.63	1085.23	1177.28	1288.29	941.054	(-)-Epiafzelechin	Flavonoid biosynthesis;Biosynthesis of secondary metabolites	Flavonoids
M313T203	5118.74	5065.97	4275.49	7363.23	6642.06	4580.06	5357.92	4748.02	6505.91	6363.93	10356.8	10377.7	12672.6	9796.29	13209	12656	9924.45	11181.3	12586.7	11515.8	10992.8	11651.1	11742.7	10588	11480.3	10570.9	11817.2	11719.5	11632.9	11203.2	8197.61	8797.76	7182.12	7972.09	7152.31	8670.72	8220.46	7968.87	6057.68	9065.07	(+)-Catechin	Flavonoid biosynthesis;Biosynthesis of secondary metabolites	Flavonoids
M313T216	7170.88	5135.41	1339.78	3443.69	3265.19	4695.56	5897.51	4093.59	4579.18	3644.69	5235.41	5567.19	5876.76	3195.26	4506.32	4900.42	4941.97	6838.81	4569.92	4284.98	6763.25	6611.21	4657.03	5708.86	5686.05	6898.91	6639.69	6140.26	5429.74	5045.35	2061.98	1806.14	2796.15	2508.94	1946.83	2223.94	2350.13	634.15	2164.06	2043.68	(+)-Catechin	Flavonoid biosynthesis;Biosynthesis of secondary metabolites	Flavonoids
M329T191	715.325	1179.42	573.952	784.259	976.152	641.868	1036.06	989.43	579.074	808.492	1733.68	3018.71	3035.5	2107.48	2462.16	2579.07	3189.65	3063.63	2931.61	2061.53	2466.17	1910.29	1465.66	517.308	1831.02	1742.2	2316.41	1780.14	1424.23	1759.61	463.981	1081.69	895.765	598.015	1318	950.808	328.425	603.124	1262.77	1222.96	Leucocyanidin	Flavonoid biosynthesis;Biosynthesis of secondary metabolites	Flavonoids
M271T305	3435.62	3562.44	3132.93	3209.4	3122.8	3148.27	3563.62	3069.45	3306.29	3421.65	2213.18	1724.34	2098.05	1983.51	1994.08	1969.67	2408.48	2228.76	2105.23	2105.84	7492.76	6520.79	6751.99	7052.68	5867.51	6821.9	6352.31	7222.6	7031.21	7217.94	2323.44	2241.03	2600.17	2507.29	2521.59	2534.65	2402.14	2127.03	2631.41	2436.65	Pinostrobin	Flavonoid biosynthesis	Flavonoids
M271T380	36537	31243.9	37782.4	31538.3	33520.7	35415.3	31131.9	33228.6	36477.4	35088.9	19368	18740.5	19166.4	20138.1	19432	19189.6	17671.9	28897.4	16922.7	17446.1	69199.4	55420.8	60204.8	63848.8	60980.8	66390.1	60178.3	59662.5	63314	64222.3	7530.75	10634.6	7918.21	8051.5	8779.94	7630.85	8374.68	8943.65	8209.42	7817.19	Pinostrobin	Flavonoid biosynthesis	Flavonoids
M293T305	1255.56	801.426	1062.19	1118.95	783.056	847.44	956.242	1054.44	849.84	1194.85	572.195	594.415	663.865	416.246	623.839	475.886	514.379	671.189	490.875	618.646	1643.65	1538.43	1651.15	1724.77	1638.14	1647.24	1545.72	1724.59	1721.8	1637.31	1303.51	1174.2	477.408	1263.81	506.113	1657.21	440.315	592.008	1026.01	802.818	Pinostrobin	Flavonoid biosynthesis	Flavonoids
M303T301	49194.8	50019.2	50745.7	46768.4	44878.6	50663.7	50462.1	49871.2	50254	47999.6	12238.7	13386.7	12153.5	12196.7	12462.3	12352.1	13386	13839.1	12743	12189.6	8652.26	8131.37	8032.52	9589.09	9378.77	8083.15	8404.91	9080.22	9431.09	9648.96	926.697	1149.62	1413.14	1695.14	1416.97	1452.73	1446.05	1032.54	1359.44	905.099	Hesperetin	Flavonoid biosynthesis	Flavonoids
M320T184	811.45	1071.92	1186.3	628.777	1093.07	685.067	971.533	529.011	940.115	1065.75	1106.5	915.238	725.438	750.093	914.076	978.095	862.935	972.766	876.192	652.771	1278.76	1496.52	1611.74	1434.31	1274.39	793.767	1431.41	1991.31	1316.16	1460.67	1037.55	1291.13	1545.98	999.735	1159.19	1229.06	1859.79	1140.02	1233.88	998.478	Hesperetin	Flavonoid biosynthesis	Flavonoids
M355T385	2765.48	2629.98	2290.85	2780.68	3133	2537.41	4244.21	3420.85	4483.71	3718.24	3468.98	3825.34	3874.01	2042.43	2028.25	3525.16	4433.1	3491.25	4440.53	3286.89	6967.42	5394.08	6996.54	6308.69	6572.62	5431.79	7045.23	7200.86	7771.01	6306.7	7098.08	3684.74	6437.93	6632.28	4740.99	10182	4809.03	7966.43	6075.26	5863.05	Xanthohumol	Flavonoid biosynthesis	Flavonoids
M393T304	1785.5	2155.09	1900.24	1831.14	1762.44	1776.83	2015.49	1842.36	1854.03	1826.96	2106.59	1922.78	2056.68	2010.52	2184.7	1950.06	2050.26	2124.21	2085.44	2313.98	2331.11	2957.04	1985.82	2390.15	1737.76	2717.93	1887.09	2436.05	2367.72	2884.66	1578.02	855.777	1033.01	707.109	1243.78	1133.34	882.958	800.393	1354.78	955.509	Xanthohumol	Flavonoid biosynthesis	Flavonoids
M449T199	70629.4	79751.3	69720.3	77220.9	72615.9	78584.3	72891	66903.4	75071.5	69897.4	70547.2	77057.7	105121	79648.3	69866.2	71248.3	102722	73610.5	103919	74677.3	46804.5	43999.4	43191.9	43643	44756	56130	63145.6	42022.8	51168.2	49795.8	5136.39	6602.03	10611.1	5343.56	5848.94	9907.73	5256.09	5447.31	4817.65	7449.79	Aureusidin_6-O-glucoside	Flavonoid biosynthesis	Flavonoids
M449T231	12836	29020.9	12342.2	10663.9	12377.3	13767.5	30675.7	12395.9	11619	12641.6	11581.2	9935.19	9438.59	31971.9	13424.8	8240.18	11089.6	13138.2	10983.1	18702.2	12729.3	11144.7	12789.7	12119.7	13832.8	11924.3	12945.3	11806.8	12484.6	13139.5	4750.06	4634.69	4475.11	4728.27	4596.63	4870.99	4521.73	4763.12	5081.04	4734.9	Aureusidin_6-O-glucoside	Flavonoid biosynthesis	Flavonoids
M457T181	1103.9	828.375	793.392	1625.21	787.191	877.844	1603.47	1101.44	1599.64	977.599	859.67	1354.55	1218.4	1685.92	1328.92	1183.99	1251.37	1297.55	1071.29	1306.63	2497.17	4939.33	4320.68	3636.83	2793.09	2776.89	2990.56	4126.85	3170.44	3056.13	1053.8	1167.41	991.547	1129.54	847.343	1282.39	1080.53	979.284	1089.86	1202.76	Naringenin_7-O-beta-D-glucoside	Flavonoid biosynthesis	Flavonoids
M466T221	3245.09	4435.34	2629.65	3516.65	4442.37	4404.2	3929.46	3918.39	5329.74	3841.27	5451.96	3703.01	4994.43	3330.34	3599.67	5070.51	4195.72	3512.53	4000.86	3657.12	3775.72	3712.16	3954.51	3845.17	3440.64	4351.4	3353.22	4136.75	3341.82	4145.97	915.464	1109.35	1115.46	1181.13	1981.34	1409.9	1276.69	1495.66	1282.33	1438.92	Aureusidin_6-O-glucoside	Flavonoid biosynthesis	Flavonoids
M471T199	5681.04	5750.93	8492.02	5130.51	7792.96	6083.43	5043.17	4316.24	5570.22	5386.25	5597.33	6912.83	6390.99	6165.84	5250.37	6808.45	7073.8	5698.25	5462.87	5536.11	3556.99	3009.02	3617.27	3678.14	3548.43	3317.82	3604.83	3277.29	3714.27	3652.34	655.196	762.021	968.251	730.658	1000.87	462.086	682.325	790.903	651.42	665.912	Aureusidin_6-O-glucoside	Flavonoid biosynthesis	Flavonoids
M471T232	2107.94	2331.26	2226.09	2297.85	2611.38	2596.35	2682.96	3111.54	3271.21	2844.87	4698.28	1778.82	2486.74	2366.91	2220.81	2730.11	2432.59	1737.05	1824.2	2320.28	2275.29	2435.16	2386.18	1980.67	2145.51	2439.38	2583.45	2566.73	2706.1	2622.81	1369.95	1211.72	1299.56	931.05	1459.58	1549.15	1314.92	1225.79	1282.71	1486.2	Aureusidin_6-O-glucoside	Flavonoid biosynthesis	Flavonoids
M345T96	1186.36	885.288	805.12	1083.69	967.374	1101.85	828.357	1055.32	1085.84	981.937	477.755	434.194	425.664	368.984	455.686	445.543	422.294	553.232	499.55	492	336.325	348.057	373.863	374.103	257.04	296.541	434.892	487.934	331.071	318.033	311.394	481.163	456.192	625.424	570.745	439.746	529.588	532.45	575.386	603.167	3,7,4'-Tri-O-methylquercetin	Flavone and flavonol biosynthesis	Flavonoids
M348T263	671.485	946.052	719.627	592.585	437.526	625.905	771.314	465.024	860.628	760.696	720.452	880.558	869.9	997.393	635.434	671.052	555.854	1279.27	782.885	1008.22	925.37	586.909	600.198	402.754	426.625	457.44	559.285	517.265	583.748	668.838	451.178	678.303	633.547	666.658	655.979	449.854	618.43	825.322	666.809	814.968	3,7-Di-O-methylquercetin	Flavone and flavonol biosynthesis	Flavonoids
M485T49	669.82	992.774	580.713	607.942	535.948	919.657	447.123	742.927	803.834	834.618	626.102	390.588	805.899	753.164	747.936	718.2	773.748	934.03	1049.3	930.042	494.658	654.192	627.582	539.071	515.105	719.389	737.832	656.071	536.888	776.395	662.936	439.274	753.139	790.7	582.417	552.258	779.066	481.224	1045.13	789.032	Luteolin_7-O-glucuronide	Flavone and flavonol biosynthesis	Flavonoids
M543T56	579.482	924.323	819.947	610.572	896.243	878.245	701.616	877.957	971.456	537.49	748.022	835.654	693.966	854.222	894.34	685.619	873.132	841.875	758.157	677.179	668.255	890.502	571.62	644.447	548.831	703.117	616.494	566.251	644.013	457.82	342.54	612.903	445.847	548.887	446.538	410.105	521.304	464.117	666.845	436.051	Quercetin_3,3',7-trissulfate	Flavone and flavonol biosynthesis	Flavonoids
M565T209	3209.28	2905.23	2562.9	3707.91	3169.25	3134.45	1841.63	3599.85	3318.2	3892.49	7818.55	5320	5394.11	4847.86	3800.76	5446.99	4723.02	4420.91	4393.86	4530.21	4178.73	6100.45	4904.94	5064.61	4463.14	5360.9	5062.13	5676.85	4946.61	8105.03	2372.9	2528.47	2054.39	725.4	1794.95	2459.56	3022.64	3199.63	2524.65	2030.97	Apigenin_7-O-[beta-D-apiosyl-(1->2)-beta-D-glucoside]	Flavone and flavonol biosynthesis	Flavonoids
M568T190	2439.05	1936.82	2031.84	2039.56	2726.25	2333.19	2255.17	3130.02	2334.32	2401.25	906.571	1197.75	1070.21	1497.39	1104.72	2556.98	1231.07	3016.47	590.526	1106.23	686.913	241.78	716.525	522.116	414.528	255.648	308.231	127.384	594.813	396.127	636.175	565.01	595.688	686.783	715.467	1131.88	715.64	1119.07	586.623	726.602	Quercetin_3-O-(6-O-malonyl-beta-D-glucoside)	Flavone and flavonol biosynthesis	Flavonoids
M579T212	1981.07	1186.85	2179.82	2656.35	1288.48	1566.37	2076.59	2298.96	1383.24	2428.85	1778.31	2390.71	1858.79	1563.05	1676.31	1371.98	1858.93	2353.49	1873.42	1879.18	637.716	1841.57	1665.2	1202.16	1981.79	1037.59	1176.92	769.329	1454.95	891.618	1060.92	938.716	1483.85	1555.26	900.464	2344.41	874.22	949.978	1339.69	1460.05	Apigenin_7-O-neohesperidoside	Flavone and flavonol biosynthesis	Flavonoids
M579T232	1256.83	1883.63	1771.34	1017.05	927.536	1802.69	931.745	1886.46	1917.06	1832.15	1316.39	1498.99	1289.62	1690.06	834.638	1951.64	2130.57	1674.04	1633.34	1485.48	1089.69	880.262	1332.72	577.482	1110.39	1316.27	1279.7	1043.54	1448.26	1468.03	898.023	693.609	607.484	823.429	664.763	838.424	851.77	888.616	803.211	920.198	Apigenin_7-O-neohesperidoside	Flavone and flavonol biosynthesis	Flavonoids
M582T170	1373.19	1476.29	1403.87	1474.59	2110.92	1528.8	1529.72	1406.72	1436.55	1457.78	2173.67	2363.91	2284.91	1916.77	2433.41	2483.87	2368.64	2342.58	2311.89	2442.02	646.291	665.542	675.815	650.692	679.39	550.131	706.452	683.367	933.84	735.207	1075.26	914.593	1298.95	905.44	747.657	1044.06	1083.31	926.123	838.151	1151.66	Apigenin_7-O-[beta-D-apiosyl-(1->2)-beta-D-glucoside]	Flavone and flavonol biosynthesis	Flavonoids
M593T387	3617.07	8047.83	630.426	2581.9	3447.29	7957.4	2981.51	5858.74	4965.63	5220.38	6851.83	8090.37	9468.47	3312.88	1281.16	2971.82	7918.44	3870.24	4399.26	3975.99	1025.66	7652.04	3470.51	10002.2	5080.3	6425.13	9524.39	2340.85	8035.38	1001.98	5788.07	8960.8	4244.32	8904.65	1260.58	7296.22	3488.17	8079.16	8218.8	8080.11	Isoswertisin_2''-rhamnoside	Flavone and flavonol biosynthesis	Flavonoids
M595T203	1.51979e+06	1.50169e+06	1.48236e+06	1.57776e+06	1.47707e+06	1.40105e+06	1.71325e+06	1.61844e+06	1.75044e+06	1.83556e+06	3.59088e+06	3.5401e+06	3.70867e+06	3.563e+06	3.72153e+06	4.13883e+06	3.25391e+06	3.78905e+06	3.75924e+06	3.57992e+06	3.43394e+06	3.87784e+06	3.67553e+06	4.06543e+06	3.47634e+06	3.91886e+06	4.72502e+06	4.18402e+06	3.35557e+06	3.91912e+06	2.69738e+06	3.05204e+06	2.38276e+06	2.93147e+06	2.64767e+06	2.97218e+06	2.77259e+06	2.64524e+06	2.71475e+06	3.29933e+06	Vitexin_2''-O-beta-D-glucoside	Flavone and flavonol biosynthesis	Flavonoids
M611T191	162846	156450	152921	145600	140993	155268	165613	143901	169971	166631	567620	629145	659310	652861	619759	659231	641692	735020	621749	599912	479573	465922	422671	464015	437517	486791	462416	420879	475011	461188	155255	166633	155327	169724	137333	149108	146192	167999	149293	145568	Kaempferol_3-O-beta-D-glucosyl-(1->2)-beta-D-glucoside	Flavone and flavonol biosynthesis	Flavonoids
M614T191	4157.3	4137.23	4343.68	4958.82	4574.84	4888.24	5884.02	4340.56	6472.19	4621.06	10111.4	11931.5	12447.2	10527.6	11137.4	11629.8	10803.8	10222.7	12137.9	9916.79	6901.64	10234.9	6877.25	8224.09	7714.46	9171.88	8381.06	8905.86	7777.44	7640.71	3028	2793.16	2915.39	2914.47	1335.3	2991.06	3082	4113.41	2606.75	3259.56	Quercetin_3-O-[beta-D-xylosyl-(1->2)-beta-D-glucoside]	Flavone and flavonol biosynthesis	Flavonoids
M617T484	1149.88	1765.53	1456.32	1898.22	1300.01	938.034	1450.97	1164.69	1074.44	1266.38	2608.22	1993.28	2453.33	2818.93	3148.78	2603.9	2738.98	2915.79	2270.33	2110.89	3252.01	3190.78	2189.01	2533.25	1762.69	3057.96	2957.88	3553.85	2294.94	2433.48	2120.45	1963.03	2243.85	1485.94	1922.04	1669.53	2139.27	2054.95	1988.12	1734.95	Vitexin_2''-O-beta-D-glucoside	Flavone and flavonol biosynthesis	Flavonoids
M617T203	91013.8	96889.1	107688	93585.4	95389.9	96886.3	115559	99741.5	98321.6	113355	169566	161359	181385	161390	169835	173069	162093	167124	168665	167653	159883	160910	155736	173927	152056	175509	178527	170795	164551	171594	157921	186280	162908	182160	147928	172084	166658	156937	170479	191429	Vitexin_2''-O-beta-D-glucoside	Flavone and flavonol biosynthesis	Flavonoids
M627T178	6012.46	8196.16	6354.15	6604.58	6534.32	6918.61	7551.94	7570.03	7573.71	7553.92	26984.9	24874.4	27892.7	25664.9	29300.9	25324.1	26858.2	30028.5	27516.3	29452.1	22520.6	18747.8	19928.2	23430.8	21215.2	22989.6	23883.4	21741.3	22355.6	27833.5	6953.69	8032.07	6791.29	7696.19	8603.72	7823.04	7487.47	9260.72	7243.42	7983.6	Quercetin_3-O-beta-D-glucosyl-(1->2)-beta-D-glucoside	Flavone and flavonol biosynthesis	Flavonoids
M627T437	1189.6	1106.03	1193.54	1295.43	1318.84	1250.3	1795.58	701.139	1718.26	848.776	812.341	1036.04	1217.94	708.026	808.245	916.719	887.95	868.717	1316.52	787.727	4721.76	1680.98	3447.67	2643.47	3619.1	3939.05	3576.05	4340.35	3878.54	3873.75	11201.1	11074.9	9751.58	9383.92	12164.1	9437.53	9489.47	10036.3	10146.3	10643.5	Quercetin_3-O-beta-D-glucosyl-(1->2)-beta-D-glucoside	Flavone and flavonol biosynthesis	Flavonoids
M628T209	5633.25	6955.75	6665.75	6256.74	6597.21	6572.65	6073.26	7269.49	8378.51	8121.57	27244.5	25454	32566.4	27947.2	30110.9	29276.9	25490.8	28766.7	31500.6	29978.9	24650.3	23799.8	21895.4	26227.3	25076.7	23439.5	31412.7	25652.4	28879.2	27140.5	15557.5	19094.9	14358	16060.7	14129.5	15174.2	18024.3	16762.6	16286.2	16362.8	Kaempferol_3-O-beta-D-glucosyl-(1->2)-beta-D-glucoside	Flavone and flavonol biosynthesis	Flavonoids
M630T191	1794.12	1222.85	1353.87	2342.38	1081.34	1317.72	1514.53	1039.53	965.857	1962.45	8898.6	10637.9	10756.1	10927.8	9803.93	14028.4	11776.3	15932.9	11670.9	10124.4	4349.7	7518.44	5739.3	6760.87	6536.25	6876.47	9582.31	6218.94	7132.58	5748.95	2019.58	2107.9	1796.17	2395.37	2115.7	1534.16	1344.37	1616.96	1948.17	1778.75	Kaempferol_3-O-beta-D-glucosyl-(1->2)-beta-D-glucoside	Flavone and flavonol biosynthesis	Flavonoids
M631T56	1924.13	1997.9	2428.55	1808.97	1848.38	1608.34	2064.12	1981.77	2076.75	2178.82	763.493	1120.95	1118.6	865.65	944.231	1170.03	1026.83	1073.45	1091.34	1786.36	1167.99	1188.57	1255.48	1303.88	1426.21	1270.48	1259.33	1207.57	970.838	1758.42	857.526	874.254	743.554	755.813	868.909	814.824	1054.53	658.48	805.266	809.842	Isoswertisin_2''-rhamnoside	Flavone and flavonol biosynthesis	Flavonoids
M633T191	14971	13310.4	12296.8	13403	11964.4	14857.4	13443.7	14394.2	14695.6	15349.1	42887	47676.2	51432.6	49913.2	48840	45947.7	52990.9	61250.8	51785.4	46303	38460.4	38904.3	35839.2	37099.9	38140.2	40246.7	37616.1	35289.7	39595.3	36617.1	18407.9	18156.9	16026.5	18055.5	16246.7	17665	16999.1	18972.5	19841	17645.9	Kaempferol_3-O-beta-D-glucosyl-(1->2)-beta-D-glucoside	Flavone and flavonol biosynthesis	Flavonoids
M633T430	340.488	390.218	560.96	490.371	662.336	479.246	703.095	342.038	588.388	420.636	417.322	379.236	275.709	355.639	432.526	523.741	180.663	503.405	915.677	637.249	2754.46	864.187	1408.6	1696.04	1671.46	959.26	2133.53	3048.9	1964.54	1059.56	3099.94	4262.39	2508.15	2754.52	2254.08	3289.05	2930.62	2635.89	2357.71	2689.41	Kaempferol_3-O-beta-D-glucosyl-(1->2)-beta-D-glucoside	Flavone and flavonol biosynthesis	Flavonoids
M649T178	2441.8	1984.53	2247.61	1254.57	1417.37	1522.46	1410.38	1320.31	1665.71	2626.95	4301.39	3848.23	5398.09	3501.75	4187.66	3606.47	3678.99	5026.49	4067.73	4116.05	2943.97	2306.51	2798.17	2871.24	2606.18	3139.54	3131.06	3058.73	2757.44	3313.08	925.44	1358.92	1074.04	1332.15	1213.51	1118.14	1137.77	1431.78	1251.07	1370.05	Quercetin_3-O-beta-D-glucosyl-(1->2)-beta-D-glucoside	Flavone and flavonol biosynthesis	Flavonoids
M668T164	1961.71	1775.57	1943.6	1598.65	1955.16	1624.82	1952.51	2080.07	3933.74	2155.58	2113.77	3014.88	2106.69	2082.03	2090.24	2173.79	2072.47	2286.74	2878.73	2482.94	6766.71	4873.76	5025.06	7991.88	5356.99	5043.09	5726.88	5379.29	6031.62	5735.21	1534.48	1437.98	1197.88	1636.68	1749.02	1612.99	1646.99	1647.59	2774.38	3028.17	Malonylapiin	Flavone and flavonol biosynthesis	Flavonoids
M695T191	647.294	903.837	564.97	1086.05	613.523	813.958	723.747	1048.7	442.661	744.809	3394.26	3471.06	2955.17	3310.03	3022.67	3673.38	3406.98	4164.59	3167.52	3472.24	2286.48	1977.43	2802.6	1162.5	1841.74	2214.43	2314.7	2863.38	3229.1	2261.4	1622	1275.67	1304.45	1514.46	1221.68	1196.31	1382.6	1579.58	1584.82	1396.21	Kaempferol_3-O-beta-D-glucosyl-(1->2)-beta-D-glucoside	Flavone and flavonol biosynthesis	Flavonoids
M743T185	1728.19	2213.85	2091.39	2018.94	1785.58	1835.07	2049.42	1769.03	1900.69	2843.62	2596.69	5725.82	2440.19	2602.61	3087.89	2930.97	2909.25	3161.45	3291.78	2988.15	4155.97	4342.22	5414.28	4330.6	3620.12	5586.26	4618.11	4859.66	3840.93	5093.01	4891.43	3480.44	3376.57	3787.91	3362.58	3983.56	3885.01	4015.15	3500.28	3628.51	Quercetin_3-(2G-xylosylrutinoside)	Flavone and flavonol biosynthesis	Flavonoids
M743T222	136829	185625	151270	153529	185762	179547	148105	173708	197096	172794	29536.9	29420.3	26774.3	26109.6	26530.8	25346.9	6727.64	25696.9	28917.4	30106.6	1303.1	1167.56	1527.43	1456.4	857.219	1463.02	1482.18	1819.6	1692.48	1432.24	745.651	973.004	683.356	713.668	936.111	642.181	732.93	940.292	630.73	853.394	Quercetin_3-(2G-xylosylrutinoside)	Flavone and flavonol biosynthesis	Flavonoids
M760T198	2981.6	3532.3	3997.8	3458.1	3085.61	3393.12	1744.09	2670.92	3455.95	3413.61	4113.02	5162.22	4261.01	7654.34	4206.09	3818.24	6029.91	4206.86	4565.35	4630.47	1395.57	2129.36	2024.02	1200.31	1547.72	1486.36	1352.37	2720.06	3146.17	1608.15	1534.54	1778.57	1774.52	2035.68	1864.49	1975.02	1832.72	2088.43	1918.56	1716.62	Quercetin_3-(2G-xylosylrutinoside)	Flavone and flavonol biosynthesis	Flavonoids
M765T228	9751.15	12693	9275.42	9662.13	11688.4	9084.78	10149.1	9666.13	9882.36	11098.3	7532.44	7259.23	8232.41	7722.49	6743.18	7292.65	7559.26	6193.12	7397.74	8547.68	610.451	434.583	592.521	483.733	372.557	499.563	558.973	615.148	551.086	530.082	268.25	368.36	374.802	287.626	318.364	292.238	305.678	307.705	273.558	247.154	Quercetin_3-(2G-xylosylrutinoside)	Flavone and flavonol biosynthesis	Flavonoids
M773T179	10948.4	11515	11018.3	10461.1	10472.5	11180.9	11594.9	10406	11767.4	11818	27292.6	25471.3	28669.7	26130.7	30370.8	24842.5	26411.3	29381	27275.8	26983	6089.31	4854.37	2485.23	6103.58	5070.34	3059.25	5949.57	2298.86	3137.47	3176.56	2730.85	3473.27	2259.56	2478.14	1398.98	2401.05	2883.68	2685.11	1668.74	2365.68	Kaempferol_3-sophorotrioside	Flavone and flavonol biosynthesis	Flavonoids
M773T223	166121	184122	168849	175952	159716	170829	183913	164940	162670	194096	59845	55316.7	72844.9	58116.4	57861.6	62041.4	57981	59615.9	59652.3	60371	1055.01	1834.46	1892.4	1859.67	2175.04	1391.35	1678.01	2048.33	1850.08	1749.26	446.367	708.655	597.778	604.292	683.94	496.522	901.934	781.041	639.26	579.167	Kaempferol_3-sophorotrioside	Flavone and flavonol biosynthesis	Flavonoids
M789T211	20117.7	18996.4	17147.1	19544.4	20390	19081.7	40720.4	22440	20588.7	36931.2	17641.3	19479.6	23793.1	11780.3	16195.5	14318.2	11829	13542.8	15217.3	14232	3575.43	3749.74	3443.45	2493.35	3327.28	4100.85	2823.86	5080.4	3626.83	5116.44	857.551	1635.42	895.912	867.586	1326.06	1894.39	2540.28	1062.21	822.606	1927.77	Quercetin_3-O-beta-D-glucosyl-(1->2)-beta-D-glucosyl-(1->2)-beta-D-glucoside	Flavone and flavonol biosynthesis	Flavonoids
M790T176	1873.82	1975.6	1392.83	1515.21	1869.94	1590.57	2071.82	2103.92	1895.02	1623.5	2956.7	3584.35	2934.95	2788.84	2596.34	3595.81	3164.34	2930.91	2387.68	2565.35	494.003	495.964	575.592	443.924	445.22	529.898	551.709	364.339	541.145	574.348	432.315	636.768	412.561	494.512	548.167	442.674	497.044	506.851	476.612	387.218	Kaempferol_3-sophorotrioside	Flavone and flavonol biosynthesis	Flavonoids
M795T223	13326.7	16656.1	15061.8	15277.4	13530	16451.6	24699.2	14967.1	15804.6	16924.2	10679.9	7877.2	8576.52	8858.66	8658.73	8569.9	13599.9	14171.6	9674.56	10671	647.205	351.954	833.613	513.497	645.723	368.76	549.713	640.386	500.196	767.653	241.57	507.265	461.252	441.264	301.688	538.127	362.183	401.457	374.66	409.402	Kaempferol_3-sophorotrioside	Flavone and flavonol biosynthesis	Flavonoids
M919T96	661.202	571.857	584.564	548.767	517.837	570.492	627.769	592.817	520.883	732.303	346.09	262.569	528.255	416.603	482.988	535.324	477.176	303.081	317.591	350.884	319.754	369.334	294.783	348.091	329.814	344.029	279.918	473.2	384.496	342.295	339.657	311.984	286.765	438.622	411.732	363.737	355.514	396.669	302.372	413.338	Kaempferol_3-O-[6-(4-coumaroyl)-beta-D-glucosyl-(1->2)-beta-D-glucosyl-(1->2)-beta-D-glucoside]	Flavone and flavonol biosynthesis	Flavonoids
M936T186	15069.4	17728.7	14128.7	13934.4	14078.1	14290	13328.8	12095.5	14912.9	14787.2	1628.13	2372.29	3448.1	1915.63	2542.59	2374.91	2898.66	3057.8	2554	2891.88	235.04	347.467	262.711	121.482	276.034	359.917	304.719	123.136	339.421	210.101	165.536	154.896	179.177	118.773	167.823	140.548	101.133	335.584	239.71	163.078	Kaempferol_3-O-[6-(4-coumaroyl)-beta-D-glucosyl-(1->2)-beta-D-glucosyl-(1->2)-beta-D-glucoside]	Flavone and flavonol biosynthesis	Flavonoids
M941T239	2619.59	2799.48	2740.56	2617.73	2340.93	2509.49	2456.46	2382.96	2510.14	3177.53	2718.98	2914.23	3281.66	2632.19	3235.11	3237.82	3196.87	2638.44	2919.99	3133.32	161.884	177.011	132.79	175.719	206.428	91.6083	204.382	160.033	149.052	232.524	93.0974	123.593	114.043	106.563	123.772	96.5871	74.4349	95.0224	102.101	120.657	Kaempferol_3-O-[6-(4-coumaroyl)-beta-D-glucosyl-(1->2)-beta-D-glucosyl-(1->2)-beta-D-glucoside]	Flavone and flavonol biosynthesis	Flavonoids
M289T488	956.289	991.861	965.107	944.758	1725.53	863.075	822.528	945.265	1034.15	918.876	833.011	1089.72	727.996	1048.66	873.124	1463.46	1029.41	1102.79	968.929	1191.11	1065.19	835.651	1125.6	821.664	805.033	1037.16	914.039	1018	750.46	1163.5	1327.91	1749.62	747.638	1113.72	1226.34	1134.76	1352.14	1295.99	1951.69	954.168	Pelargonidin	Biosynthesis of secondary metabolites;Metabolic pathways;Anthocyanin biosynthesis;Flavonoid biosynthesis	Flavonoids
M434T57	1289.76	1481.36	1206.67	1424.59	1404.5	979.324	1074.95	1238.41	1680.37	1460.61	896.978	1029.61	837.21	929.339	1116.82	589.952	836.816	1134.52	995.771	1000.22	593.643	505.403	571.269	596.266	749.426	592.711	676.686	545.369	631.771	534.918	1046.64	1039.71	1623.88	1859.02	974.09	1591.37	1918.09	1339.1	1478.38	1023.6	Pelargonidin_3-O-glucoside	Biosynthesis of secondary metabolites;Metabolic pathways;Anthocyanin biosynthesis	Flavonoids
M283T203	2886.25	853.046	1444.72	2032.6	1786.77	1106.29	1588.2	1634.04	1528.37	1422.43	2077.38	3719.46	3542.28	3924.07	1653.3	2892.58	3641.04	4042.97	2849.88	2746.24	3423.19	2974.43	4153.39	4112.17	2808.16	3632.25	4325.53	2587.19	2631.97	2782.34	3785.8	2609.97	2539.36	2699.28	3061.41	2733.96	1948.71	2181.82	2877.14	2093.94	Pseudobaptigenin	Biosynthesis of secondary metabolites;Isoflavonoid biosynthesis	Flavonoids
M321T55	1621.65	1617.67	1698.1	1705.32	1255.77	1343.19	1762.17	1322.46	1460.31	1853.97	608.804	948.271	520.041	586.67	737.768	673.114	671.628	836.515	459.329	677.6	3573.39	3631.12	3458.64	3654.31	3379.59	3563.96	3482.16	3604.09	3474.42	3682.96	6430.15	7054.27	5848.19	5923.44	6095.75	6030.36	6273.85	6566.9	6169.23	6498.81	Dihydromyricetin	Biosynthesis of secondary metabolites;Flavonoid biosynthesis	Flavonoids
M464T435	3972.32	2451.58	3114.32	2076.46	2999.9	3320.82	3015.09	3540.53	4370.26	2078.01	2538.89	2924.08	3654.69	2062.87	2515.88	2590.96	3267.36	2980.01	1831.41	2969.25	3232.55	3291.11	3559.61	3466.86	3643.47	2804.07	4088.52	4081.03	5849.65	3970.27	2322.96	2426.28	2288.83	4228.35	1570.81	1718.15	1987.35	3077.53	3062.97	3417.19	Peonidin_3-O-glucoside	Anthocyanin biosynthesis	Flavonoids
M486T186	9646.69	10869	10437.7	10926.9	10257.9	15230.1	10367.1	9755.96	10524	11385.1	1584.32	1992.92	2333.21	2331.32	1825	1784.3	1505.64	1649.44	1954.4	1780.39	304.783	437.521	380.06	491.725	285.61	443.889	232.715	258.277	428.097	391.28	244.664	339.27	539.962	340.795	361.882	327.916	413.137	363.571	463.937	423.009	Peonidin_3-O-glucoside	Anthocyanin biosynthesis	Flavonoids
M558T49	1826.54	1849.7	1730.1	1914.71	1987.46	1245.67	1965.14	1271.95	1934.54	2005.07	1626.89	1265.55	1529.18	1558.68	1976.73	1983.37	1866.43	1938.63	1462.45	2216.06	1713.05	1772.16	1499.03	1686.32	2080.85	1241.77	1975.33	1623.07	2207.07	1767.97	1805.21	1021.38	1655.52	1318.59	1162.42	1208.61	1798.08	1552.63	1408.06	1250.77	Cyanidin_3-O-(6-O-malonyl-beta-D-glucoside)	Anthocyanin biosynthesis	Flavonoids
M588T113	1300.22	1306.92	1236.57	1127.8	1413.67	1701.57	1608.78	1229.19	1225.67	1181.13	2688.42	2535.25	2491.48	2366.31	2557.85	2440.79	2612.91	2497.4	2293.53	2383.37	1332.69	1436.92	1161.71	1623.4	1703.69	1264.89	1510.93	1230.29	1302.06	1630.65	1795.71	1662.62	1720.98	1323.52	1564.31	1456.78	1899.75	1598.7	1045.41	1394.64	Pelargonidin_3-O-beta-D-sambubioside	Anthocyanin biosynthesis	Flavonoids
M588T59	19673.6	18219.7	18143.2	18847	18086.2	17457.3	17711.8	17213.4	16953	17192.4	5157.45	5143.4	4393.89	5051.15	4866.8	4596.14	4832.86	4902.13	4914.81	4447.65	3058.18	2590.8	1746.87	1631.44	2040.38	2088.74	1773.16	2634.9	2313.34	2268.98	472.085	371.194	423.761	383.106	429.73	558.311	593.085	455.646	581.829	398.884	Pelargonidin_3-O-beta-D-sambubioside	Anthocyanin biosynthesis	Flavonoids
M588T94	1443.12	1490.58	1286.58	4867.42	1568.96	1042.95	1464.26	1239.3	1789.76	1301.33	868.115	662.743	534.01	568.291	404.192	480.865	675.503	504.423	483.033	728.559	383.569	356.899	340.139	361.116	371.648	318.595	359.497	373.213	391.987	409.257	143.353	175.406	156.616	139.86	189.103	129.43	322.216	147.727	140.027	201.144	Pelargonidin_3-O-beta-D-sambubioside	Anthocyanin biosynthesis	Flavonoids
M588T72	3655.88	4599.31	3974.4	3830.78	3547.86	3841.14	3884.57	3570.27	4362.88	3899.83	1825.77	1856.39	1660.35	1485.11	1841.47	1651.22	1411.17	1609.5	1723.62	1936.95	933.849	840.41	761.58	882.805	887.315	785.955	778.178	830.425	562.179	633.479	1001.99	991.824	794.803	691.586	672.91	900.548	435.242	625.369	607.54	630.436	Pelargonidin_3-O-beta-D-sambubioside	Anthocyanin biosynthesis	Flavonoids
M596T98_2	5861.94	5535.13	6246.92	5227.35	4975.4	5563.4	4975.26	5304.49	6365.51	6465.3	4660.25	5364.61	7204.09	6095.66	5331.6	5361.36	5493.49	5945.23	5504.17	5330.64	1120.83	1171.63	1100.71	1178.73	887.956	947.97	1013.12	1380.16	1186.99	1191.73	892.268	832.349	574.167	2374.7	989.852	859.619	1267.14	2062.45	973.031	969.018	Cyanidin_3-O-(6-O-p-coumaroyl)glucoside	Anthocyanin biosynthesis	Flavonoids
M596T68_2	4981.82	4998.06	5076.28	4944.87	5289.94	5399.41	5611.04	5196.94	4894.22	4577.1	5792.42	4563.5	4603.11	5402.49	4710.36	4610.55	5825.05	5624.38	5130.95	5217.18	1304.95	1080.39	1069.06	1146.4	894.362	1146.36	1660.82	1185.99	1134.53	1039.33	1006.88	1258.44	1527.81	1219.81	1467.87	1207.5	1409.69	1216.83	1398.13	1276.58	Cyanidin_3-O-(6-O-p-coumaroyl)glucoside	Anthocyanin biosynthesis	Flavonoids
M596T203	472913	493946	472764	504925	510849	574130	538073	474951	586851	765016	1.45162e+06	1.4292e+06	1.41141e+06	1.22252e+06	1.36389e+06	1.38457e+06	978902	1.25454e+06	1.28324e+06	1.03398e+06	1.15728e+06	1.64323e+06	1.17888e+06	1.51134e+06	1.15068e+06	1.15437e+06	1.8374e+06	1.36789e+06	1.24403e+06	1.20018e+06	809016	1.09933e+06	959517	911253	837219	1.1508e+06	1.1572e+06	919811	1.2642e+06	980478	Cyanidin_3-O-rutinoside	Anthocyanin biosynthesis	Flavonoids
M599T427	1812.93	2491.6	1566.35	1682.44	1803.4	2377	1948.22	1573.61	2461.75	2630.19	2802.8	4068.28	3756.98	3440.14	3866.9	3202.92	4337.22	3989.95	3503.97	3861.26	4354.84	4464.18	5573.85	4513.58	6116.5	3848.18	4740.91	4770.84	5267.49	6061.6	6414.22	6963.3	7706.92	7035.77	6441.81	9091.97	7537.7	7479.41	8497.09	8459.94	Cyanidin_3-O-beta-D-sambubioside	Anthocyanin biosynthesis	Flavonoids
M602T181	812.262	1483.34	921.482	715.972	827.823	769.626	787.07	760.792	1008.98	904.927	1659.68	2045.08	1493.4	1585.55	1215.62	1777.32	2126.25	1650.29	744.829	756.921	2253.42	2257.6	2458.26	2384.29	2755.88	2420.04	2608.75	2635.36	2364.45	2454.94	899.833	1174.19	1059	1386.36	1117.07	1162.53	1425.38	876.6	994.584	1644.36	Pelargonidin_3-O-rutinoside	Anthocyanin biosynthesis	Flavonoids
M612T191	49111.9	48548.9	48485.6	47929.7	39834.4	45981.8	53897.8	45406.9	49138.5	54272.2	182357	188681	246467	191354	190151	230348	232459	256091	204857	181383	132362	145772	122648	139833	127637	151895	130842	125476	142461	132653	46154.9	47037.3	42874.7	46946	38338.1	45212.9	40730.4	47724.5	46544.6	43324.2	Cyanin	Anthocyanin biosynthesis	Flavonoids
M613T520	1165.88	1684.15	1156.62	1045.06	1647.49	1568.64	1208.62	9093.32	2812.18	973.2	1474.4	1201.25	1046.75	2283.12	910.075	1272.32	1162.99	1276.89	2616.24	865.575	2928.52	1141.55	2095.66	2064.98	1055.53	1193.52	1769.41	1220.35	1229.09	1231.83	944.432	1188.35	1283.93	1205.71	1190.52	1311.66	1601.14	1952.51	830.661	1333.43	Cyanidin_3-O-(6-O-p-coumaroyl)glucoside	Anthocyanin biosynthesis	Flavonoids
M613T469	28601.1	15448.1	13036.8	56886.9	21605.5	25302.8	43488.1	17127.9	17139.4	57317.7	16416.9	22633.7	23189.8	15455.9	26741.2	59055.3	59089.9	19012.6	34396.1	31711.9	12507.4	21262.5	18849	25172.4	52487.8	18759.1	45380.7	53408.5	24061.9	16958.4	60436	11197.3	21931.5	67030.9	25161.7	24592.2	32520.6	28843.6	22787.6	75344.8	Cyanidin_3-O-(6-O-p-coumaroyl)glucoside	Anthocyanin biosynthesis	Flavonoids
M613T427	17858.9	27338.5	40650.6	22072.2	17768	17516.6	18704.9	48393.5	22494.6	16124.4	33067.2	18121.3	26991.5	18409	17502.3	13447.5	19103.8	35317.6	20470.1	19620.7	19321.7	22152.6	31684.2	14196.3	29656.8	25252.4	23242.5	15681.4	22327.6	21002.2	23464.9	25212.5	9548.96	22678.1	22365.9	23465.5	12967.5	22959.9	9490.63	27773.3	Cyanidin_3-O-(6-O-p-coumaroyl)glucoside	Anthocyanin biosynthesis	Flavonoids
M618T203	33327.4	33067.3	33321.5	32267.1	31149.4	31110.7	35648.1	33199.9	33512	38221.8	55971.5	53243.5	54477.8	48800.8	57196.3	52662.7	51932.4	51896.6	53642.4	53294.6	52753.3	50694.1	49036.1	51998.5	51013.2	54557.4	54993.7	53564.2	46484.9	49334	49951.3	54554.9	51744.3	59633.4	51259.2	53296.7	52467.6	50716.3	51127.6	55284.1	Cyanidin_3-O-rutinoside	Anthocyanin biosynthesis	Flavonoids
M628T178	2522.24	2887.47	2440.97	3721.53	2494.69	2428.03	3061.8	2402.8	2504.94	2930.32	9050.76	7918.59	7997.29	8076.65	9434.32	8502	8939.28	9588.89	8849.52	8341.84	7059.4	6106.31	6556.86	7701.7	7037.05	7220.32	7413.48	7104.71	7003.01	8512.04	2629.33	3232.36	2814.88	2904.3	3240.37	2854.34	2790.43	3377.69	3247.5	3048.43	Delphinidin_3-O-sophoroside	Anthocyanin biosynthesis	Flavonoids
M629T436	2950.19	4383.97	4337.5	3066.45	4052.57	3153.39	5014.06	4620.49	4673.73	4553.4	3542.41	4111.25	3175.33	3853.69	4001.14	3082.91	5433.34	3559.02	4248.33	3878.96	4569.27	4793.25	4326.74	5795.99	5530.45	4442.66	4451.06	5721.53	5532.38	7691.66	3467.22	3973.54	4321.98	4096.32	5744.9	3348.97	4331.36	5101.96	4439.94	6240.38	Cyanin	Anthocyanin biosynthesis	Flavonoids
M634T191	5292.84	4556.17	4520.09	4962.18	3909.13	5723.41	5302.44	3675.84	4441.05	4863.38	14938.9	14658	20846.1	15657.9	16372.6	17080.2	17210.7	19030.2	16185.5	15491.1	13563.4	11785.2	11260.6	11527.2	11126.4	12511.9	12829.3	13222.5	12181	11227.9	6091.89	5623.85	5304.56	5457.25	5036.84	5406.89	5512.6	6776.36	5648.61	5240.74	Cyanin	Anthocyanin biosynthesis	Flavonoids
M643T197	1022.41	1307.23	1099.96	1219.15	672.547	541.271	1009.05	1022.07	1414.69	1264.27	1788.13	2032.99	2536.75	1934.56	1151.74	2628.42	2447.74	2354.3	1549.73	1591.27	1514.5	1481.98	1549.6	1647.46	1554.21	1686.69	1691.13	1118.6	1550.86	1048.12	729.3	838.069	864.769	1123.98	1184.23	1073.45	838.6	611.377	566.524	523.624	Cyanidin_3-O-(2-O-beta-D-glucuronosyl)-beta-D-glucoside	Anthocyanin biosynthesis	Flavonoids
M645T59	2191.37	2614.69	2581.72	2693.03	2373.96	2164.61	2296.91	2360.2	1677.95	2402.12	786.786	695.899	918.591	714.577	672	960.5	1331.16	652.938	1612.37	743.629	1315.75	1251.89	1428.63	1580.22	1540.91	1360.23	1810.25	1599.66	1519.36	1760.95	1124.9	1434.57	1437.37	1462.67	1209.04	1449.59	1470.2	1494.78	891.593	1312.2	Delphinidin_3-O-(6-caffeoyl-beta-D-glucoside)	Anthocyanin biosynthesis	Flavonoids
M650T178	563.435	1778.88	629.235	639.525	561.112	493.297	499.68	586.315	482.053	509.818	1246.41	1162.86	1292.13	1014.54	1450.82	1340.04	1480.93	1590.29	1343.55	1226.83	748.919	829.627	848.154	923.356	958.094	781.464	836.98	736.203	962.61	937.786	381.818	534.099	398.265	393.886	546.318	415.345	407.83	494.379	440.073	446.07	Delphinidin_3-O-sophoroside	Anthocyanin biosynthesis	Flavonoids
M728T195	1553.37	1871.57	1593.12	2038.9	1839.32	1746.8	1504.52	1796.59	1540.84	1806.3	4555.16	4122.19	4406.83	3454.47	3842.23	4429.49	7086.89	6414.7	4392.98	5825.5	15794.5	14607.5	16613.4	14882.7	15010.5	14807.8	16897.5	16372.8	19293.4	15340.8	28382.5	31969.2	27938	26251.5	31524.5	29961.7	33141.1	29950.2	33133.7	29547.3	Pelargonidin_5-O-beta-D-glucoside_3-O-beta-D-sambubioside	Anthocyanin biosynthesis	Flavonoids
M742T222	559745	740293	624007	766453	855834	688876	578568	685724	973461	851006	100926	99034.7	91601.2	92872.1	94285.4	91673.6	21140.8	86195.6	94560.1	104331	839.715	2049.25	2149.39	2495.9	2043.23	1789.97	711.984	1122.58	756.526	2175.19	712.311	1102.05	976.839	1201.57	1245.54	1272.43	1128.7	661.536	1170.76	1278.76	Pelargonidin_3-O-beta-D-glucoside_5-O-(6-coumaroyl-beta-D-glucoside)	Anthocyanin biosynthesis	Flavonoids
M750T194	776.476	613.782	1107.01	1609.56	1123.79	1138.64	1466.11	1360.17	1140.99	1539.67	2055.79	3210.28	2576.49	3576.9	3878.11	3150.61	4092.39	4896.4	3167.44	2951.95	6544.61	6752.02	6612.14	6951.5	5787.62	4923.29	6162.59	6072.02	7029.17	5406.47	9167.46	9993.28	9645.31	9041.83	10946	10375.5	10312.4	9419.49	12025	10542.3	Pelargonidin_5-O-beta-D-glucoside_3-O-beta-D-sambubioside	Anthocyanin biosynthesis	Flavonoids
M758T212	246562	296251	248998	241578	371030	228958	264191	322885	247007	245610	14824.8	17196.2	15004.8	14625.9	12166.3	22113.5	16399.3	21552.6	22149.4	15888.2	3159.78	2941.23	2511.06	3992.64	2655.21	2244.75	2426.38	3717.33	3307.27	2818.13	2548.33	2317.98	2685.3	2416.82	2563.76	1930.28	2878.49	2518.16	2893.14	2390.01	Cyanidin_3-O-(6-O-p-coumaroyl)glucoside-5-O-glucoside	Anthocyanin biosynthesis	Flavonoids
M758T199	39163.3	41275	40160.8	36793.6	35772.5	40934.5	38734.2	36095.1	40271.8	39882.9	55158.3	71823	57881.9	61676	55428.8	77590.6	61585.3	55727.7	60183	62240.6	25853.8	15206.7	24895.3	25411	26196.9	17511.7	14563.4	24509.8	27098.9	18067.6	15749.7	14773.4	16882.8	15070.8	15915.6	19084.1	16225.4	15768.6	14214.7	14553.2	Cyanidin_3-O-rutinoside_5-O-beta-D-glucoside	Anthocyanin biosynthesis	Flavonoids
M758T186	10459.5	10921.7	10799.2	11923.4	10222	10325.2	11215.9	10373.5	12061	12225.5	47832.6	50528.9	47652.5	46114.1	48886.9	46919.6	56275.9	48727.5	66194.7	62566.9	12134.6	13309.6	14169.6	12934.7	15193.9	13249.3	8431.81	13572	16251	9986.59	19143.3	18056.3	18106.9	9607.92	18046.5	17332.3	18249.9	19389.9	19687	17760.4	Cyanidin_3-O-rutinoside_5-O-beta-D-glucoside	Anthocyanin biosynthesis	Flavonoids
M758T469	34775.3	23908.1	10518	14008.2	65711.4	14595.3	11817	17416.6	13284.6	10976.6	13913.8	15681.6	17233.9	13560.9	84356.7	11325.9	13645.5	21226.1	12139.5	15431.2	18869.5	11767.2	19118.8	13635.8	18334.3	16566.3	29361.3	12543.2	5934.51	12761.7	12766.3	13679.5	14585.4	4859.28	85586.1	17876	15946.5	10952.9	12306.8	14095.5	Cyanidin_3-O-rutinoside_5-O-beta-D-glucoside	Anthocyanin biosynthesis	Flavonoids
M758T173	5878.18	5887.39	5067.12	5682.41	5728.42	4993.38	5615.22	6028.56	6353.68	5663.27	22936.1	24774.4	24603.9	25840	24824.5	26073	28420	25582.1	27228	24535.2	2677.28	3049.9	3016.62	2556.44	3062.09	2587.35	2745.68	3602.32	2779	3298.71	1561.45	1956.51	1987.16	1844.13	1816.17	1789.14	1421.53	1584.42	1784.84	1870.18	Cyanidin_3-O-rutinoside_5-O-beta-D-glucoside	Anthocyanin biosynthesis	Flavonoids
M758T59	803.33	638.415	808.237	1605.17	796.847	911.298	951.286	783.249	1476.11	1294.36	837.506	653.876	631.524	836.254	1791.56	852.295	871.154	2903.54	734.929	623.239	602.343	590.051	506.051	502.668	561.749	591.085	495.29	513.975	718.283	637.424	938.302	949.317	748.889	834.198	763.074	746.254	878.229	819.402	942.847	708.708	Cyanidin_3-O-rutinoside_5-O-beta-D-glucoside	Anthocyanin biosynthesis	Flavonoids
M764T222	31093.6	40217.8	62046.4	36043.9	56948.8	38809.9	30079.1	42699.6	66790.1	43012.1	19662.1	21583.5	18512.9	17008.2	18170.8	19472.9	17995	23684.2	21720.5	18871	1490.73	1816.34	1646.62	1583.52	1873.35	1250.3	1436.63	1608.5	1675.75	1715.56	788.614	837.727	887.933	947.107	879.319	679.492	833.828	517.926	863.409	937.021	Pelargonidin_3-O-beta-D-glucoside_5-O-(6-coumaroyl-beta-D-glucoside)	Anthocyanin biosynthesis	Flavonoids
M766T224_1	7011.15	5507.19	6440.62	10679.2	5365.71	8078.04	3841.83	7399.94	5426.95	4486.79	8643.17	8456.66	3101.94	3465.27	4776.65	5062.15	6900.29	7984.87	8702.74	6547.54	2065.33	1573.65	2211.31	2479.59	1941.39	1805.25	2288.19	1361.33	2057.54	1848.32	462.709	596.711	708.295	699.036	660.892	622.73	593.803	710.02	559.756	767.329	Cyanidin_5-O-beta-D-glucoside_3-O-beta-D-sambubioside	Anthocyanin biosynthesis	Flavonoids
M777T468	8290.29	2240.58	4122.15	3422.81	4311.25	8045.04	3270.06	5184.26	3366.63	5942.68	4281.56	3793.98	2867.97	4662.7	6868.13	4500.2	4251.62	6189.27	3161.01	6268.85	4657.17	2604.23	5203.78	8563.46	3938.5	4635.06	3819.89	3923.27	10542.1	4411.51	7590.57	1279.82	3310.03	4365.74	2277.48	5325.76	3971.01	4429.95	3140.91	5595.8	Delphinidin_5-O-beta-D-glucoside_3-O-beta-D-sambubioside	Anthocyanin biosynthesis	Flavonoids
M780T212	29459.9	21585.7	34730.9	20796.2	28638.4	22257.4	23136.5	32379.3	23085.8	20430.9	1363.56	6162.65	3148.77	4148.84	3454.88	4483.18	4247.72	877.668	5044.51	3052.6	615.806	779.739	800.997	772.819	1052.87	921.979	862.981	566.118	729.587	1275.41	311.518	476.142	446.353	405.797	523.693	502.358	325.951	562.06	531.909	620.285	Cyanidin_3-O-(6-O-p-coumaroyl)glucoside-5-O-glucoside	Anthocyanin biosynthesis	Flavonoids
M780T191	1812.83	1863.69	1882.09	1688.07	3054.69	4575.67	1482.83	2146.4	3588.27	3225.17	8100.57	9651.21	10500.9	8819.01	8166.68	9279.69	9766.54	9256.46	9875.03	8700.12	2827.53	2935.02	3632.09	2522.92	2741.22	2915.19	5355.2	3374.09	4888.31	5748.56	2933.56	4043.89	8914.5	829.659	4340.99	4056.37	3973.4	8648.7	4541.22	2829.13	Cyanidin_3-O-rutinoside_5-O-beta-D-glucoside	Anthocyanin biosynthesis	Flavonoids
M790T208	4718.55	6537.84	7054.42	6620.23	5438.68	5811.48	7997.64	13065.4	5351.13	5676.14	4049.4	4410.06	3168.13	4971.91	3519.14	9000.65	3818.84	4528.71	3602.53	4703.49	2263.95	655.707	744.251	1214.19	291.542	191.519	3250.44	593.229	1851.85	1232.18	837.014	405.245	167.007	327.045	397.03	244.876	362.497	308.571	567.651	462.189	Delphinidin_3,5,3'-triglucoside	Anthocyanin biosynthesis	Flavonoids
M807T158	3635.18	3900.89	3545.49	3930.68	3993.08	4347.08	4303.57	3799.31	3732.11	3961.14	2156.6	2462.57	2293.87	2272.54	2290.53	2154.77	2420.14	2366.65	2458.89	2392.51	712.182	591.678	476.943	898.167	518.498	1013.78	590.5	487.307	798.587	640.346	1033.05	1373.77	1198.34	1123.16	1234.76	1207.64	1717.62	1311.44	1263.28	1556.91	Delphinidin_3,5,3'-triglucoside	Anthocyanin biosynthesis	Flavonoids
M828T206	2596.12	3383.55	2693.39	2195.92	4370.84	4431.83	3936.9	2896.42	3602.76	1805.71	3660.1	3894.96	3178.44	4228.4	3515.6	2406.72	3318.13	3143.05	8179.22	2966.16	154.335	100.647	138.368	182.448	0	316.197	352.091	164.512	108.214	538.751	94.0232	171.869	167.423	0	154.947	127.035	0	0	195.959	0	Delphinidin_3,5,3'-triglucoside	Anthocyanin biosynthesis	Flavonoids
M904T213	31559.5	31803.4	29204.7	29872.7	30456.6	28078.9	30083.8	30508.2	31448.5	27860.5	4358.14	6244.86	5097.85	6226.35	4121.76	4858.11	5575.79	13719.4	5144.38	8007.19	1591.54	890.898	1237.09	1877.13	1671.47	1185.76	1456.66	1225.11	1227.34	1404.98	435.419	345.382	353.563	298.478	248.985	292.428	236.813	524.769	255.375	152.439	Cyanidin-3-(p-coumaroyl)-rutinoside-5-glucoside	Anthocyanin biosynthesis	Flavonoids
M934T215	22239.5	21884.3	20884.9	22112.8	21191.5	24010.2	24268	24073.2	22224.9	20790.2	6160.2	6112.27	9974.75	6775.19	8954.56	7141.02	6070.54	5322.68	5649.62	4808.26	129.4	471.558	502.41	684.003	695.291	356.25	313.827	628.036	498.684	464.078	201.683	339.154	210.944	221.85	229.316	331.774	408.515	122.636	319.644	185.722	Petunidin-3-(p-coumaroyl)-rutinoside-5-glucoside	Anthocyanin biosynthesis	Flavonoids
M934T186	149440	169941	149074	146452	147054	154385	140085	133660	156216	147010	10943.1	9047.4	9415.96	8488.89	9746.88	8897.63	10343.3	10254.1	10764.1	11245.6	197.697	501.91	323.244	376.953	140.219	178.515	273.037	205.356	226.672	237.933	201.87	172.491	123.517	112.187	132.995	150.945	137.522	247.891	194.437	343.967	Petunidin-3-(p-coumaroyl)-rutinoside-5-glucoside	Anthocyanin biosynthesis	Flavonoids
M956T209	984.479	440.504	3466.46	592.439	384.429	390.181	532.583	805.915	776.49	817.227	3276.75	3667.49	3726.82	4025.11	2932.27	3167.5	2944.64	4829.57	4496.41	3950.02	2808.19	3069.77	3209.02	3316.67	2494	3127.46	3647.76	3178.44	2776.55	3269.28	3155.03	2277.49	2261.9	1174.42	2201.28	2424.32	3129.88	2261.33	2767.55	2463.13	Peonidin-3-(p-coumaroyl)-rutinoside-5-glucoside	Anthocyanin biosynthesis	Flavonoids
M956T253	2275.42	2942.81	2436.06	2279.69	2468.74	2561.18	2552.55	2245.74	2516.82	2802.41	2551.96	2921.55	3073.56	2472.53	2775.53	2616.52	3089.37	2516.01	2493.67	2773.72	301.549	213.41	260.953	337.043	240.166	248.936	271.617	230.639	305.906	348.066	186.804	176.758	162.231	160.599	159.663	223.228	149.996	173.163	174.448	100.744	Petunidin-3-(p-coumaroyl)-rutinoside-5-glucoside	Anthocyanin biosynthesis	Flavonoids
M956T186	11305.8	15676.2	13711	14531.7	13299.5	13815	14183.8	13358.9	14616.3	13110.3	2003.34	2346.3	1994.44	2313.81	2947.34	2165.18	2270.5	2245.25	3014.49	2044.77	433.023	170.499	233.67	587.04	459.631	161.314	371.266	170.846	196.025	302.567	116.606	118.768	155.155	162.989	164.885	154.393	341.374	187.852	293.539	342.12	Petunidin-3-(p-coumaroyl)-rutinoside-5-glucoside	Anthocyanin biosynthesis	Flavonoids
M148T54	7165.08	8629.89	8559.58	6433.66	6512.2	7056.18	7736.95	8143.81	7557.68	7082.07	11710.2	13799.1	11990.1	11507.8	12848.8	12445.9	12082.9	11989.2	12461.5	12003.5	13428.7	13537.7	17394.8	12495.2	14925.7	18128.2	13521.6	17598.3	17024.5	15993.5	22003.6	23004.3	22287.6	23527.8	24112.7	23408.1	23948	23384.3	24672.8	22293.5	O-Acetyl-L-serine	Zeatin biosynthesis;Sulfur metabolism;Carbon metabolism;Biosynthesis of secondary metabolites;Metabolic pathways;Sulfur relay system;Cysteine and methionine metabolism;Biosynthesis of amino acids	Hormones
M170T103	841.098	1006.22	792.075	1135.33	658.95	725.161	896.953	814.8	838.952	844.284	261.186	251.09	354.018	248.184	254.748	247.365	258.675	328.861	219.544	307.941	1048.12	816.725	986.024	1041.24	989.81	799.093	1202.38	987.653	1305.14	1225.07	1061.93	1170.17	925.323	942.985	1074.26	953.734	1348.12	978.356	877.546	1122.82	O-Acetyl-L-serine	Zeatin biosynthesis;Sulfur metabolism;Carbon metabolism;Biosynthesis of secondary metabolites;Metabolic pathways;Sulfur relay system;Cysteine and methionine metabolism;Biosynthesis of amino acids	Hormones
M186T53	520.21	589.148	580.089	763.487	429.263	641.389	485.06	732.152	584.899	455.137	1386.06	1409.56	1474.88	1235.08	1305.47	1128.65	1377.33	1625.56	1399.89	1287.13	1520.12	1347.18	1792.24	1528.44	1516.58	1659.91	1747.45	1416.22	1590.34	1775.65	1348.07	849.694	1484.14	1361.73	1259.66	1253.86	1268.64	1389.23	1199.45	1398.58	O-Acetyl-L-serine	Zeatin biosynthesis;Sulfur metabolism;Carbon metabolism;Biosynthesis of secondary metabolites;Metabolic pathways;Sulfur relay system;Cysteine and methionine metabolism;Biosynthesis of amino acids	Hormones
M239T362	18984.8	19465.4	20018.4	17751.4	18030.7	18458.7	18101	18635.9	19599.3	18369.8	8065.48	7964.75	8766.04	8540.51	10689.6	8801.04	10247.6	9543.24	10249.3	9025.99	52875.5	43680.8	46241.2	52830	54998.4	54298.3	52788.8	44466.2	54249.3	51410.6	44299.9	52824.1	54678.4	45141.4	54024.4	50978.7	50170.2	54433.5	48811.1	50045.8	Dihydrozeatin	Zeatin biosynthesis;Plant hormone signal transduction;Biosynthesis of secondary metabolites	Hormones
M239T298	4914.73	5001.43	5324.29	5281.94	3457.35	5151.59	5609.25	5106.02	5628	4822.65	2555.01	2846.92	2933.48	2687.95	2918.4	2913.04	2892.29	3506.06	2814.08	2926	7592.59	7477.87	23685.4	29507	7971.09	23210.7	9095.47	8632.9	25803.3	27155.5	12587.5	29718.8	12483.4	12685.6	28402.5	12399.5	13547.6	29642.5	13338.1	14129.4	Dihydrozeatin	Zeatin biosynthesis;Plant hormone signal transduction;Biosynthesis of secondary metabolites	Hormones
M239T2	863.73	640.979	338.998	1093.01	1416.11	608.039	866.118	1300.6	1015.12	1977.12	639.992	886.861	1479.22	1967.49	741.27	1253.39	840.464	979.762	1289.12	624.29	1438.08	752.33	734.387	1133.84	2317.08	1669.76	811.281	640.198	1484.05	2917.23	797.56	1037.81	1004.62	638.424	1159.23	1081.55	1153.51	1045.6	995.352	1348.55	Dihydrozeatin	Zeatin biosynthesis;Plant hormone signal transduction;Biosynthesis of secondary metabolites	Hormones
M239T34	4029.37	3926.29	5143.86	4457.17	4380.33	2718.22	4806.87	4478.8	4770.45	3532.47	3036.54	3947.37	1071.76	2999.05	3576.8	5579.05	5625.26	4846.71	5902.92	5270.86	4448.08	3984.31	4239.26	4548.07	4362.56	3616.64	6024.83	5602.94	5752.65	3347.81	3984.15	4104.74	4397.45	4501.45	4664.44	5088.04	5099.64	4710.23	4926.1	6233.3	Dihydrozeatin	Zeatin biosynthesis;Plant hormone signal transduction;Biosynthesis of secondary metabolites	Hormones
M237T298	8421.41	9149.58	8954.44	8505.26	8915.6	8834.85	8833.15	8730.43	10039.9	9242.42	6640.81	8142.36	6941.19	6335.78	6818.03	9833.86	8104.25	6901.92	6725.39	6532.89	24246.7	20361.2	23830.3	25140.6	24038.5	22347.9	24390.8	23746.4	24942	30115.3	17737.8	15876.9	43556.9	14136.3	32730.7	29500.4	18656.8	15396.7	15044.8	17562.4	Zeatin	Zeatin biosynthesis;Metabolic pathways;Biosynthesis of plant secondary metabolites;Biosynthesis of plant hormones;Plant hormone signal transduction;Biosynthesis of secondary metabolites	Hormones
M237T312	6432.02	5856.93	5436.72	5709.32	5906.32	5543.93	6597.73	5261.34	6399.18	5373.85	2930.35	2951.55	2796.55	2788.58	3123.14	2878.01	3367.1	3136.75	3200.02	3381.63	11559.9	11265.7	10568.9	10842.1	10846.2	10779.7	10620.2	12101.9	11107.7	11987.5	8463.37	4444.01	6168.11	8555.34	5859.92	6445.83	6234	8781.68	9503.86	8904.91	Zeatin	Zeatin biosynthesis;Metabolic pathways;Biosynthesis of plant secondary metabolites;Biosynthesis of plant hormones;Plant hormone signal transduction;Biosynthesis of secondary metabolites	Hormones
M237T255	6407.11	9092.62	6319.35	8599.14	7029.48	6553.34	6368.78	5850.74	6365.49	7304.06	3127.96	3304.65	3342.58	3131.06	2952.29	3239.08	3131.44	2928.51	3061.12	3248.4	6665.57	3856.14	6880.51	4299.88	4599.55	6825.48	8545.2	4947.82	5281.82	4636.91	4635.66	4360.94	4329.29	9646.42	4430.4	4258.95	5372.1	4354.25	9952.81	4667.36	Zeatin	Zeatin biosynthesis;Metabolic pathways;Biosynthesis of plant secondary metabolites;Biosynthesis of plant hormones;Plant hormone signal transduction;Biosynthesis of secondary metabolites	Hormones
M237T228	3483.92	4604.51	4705.56	5379.31	5082.49	4458.51	4286.06	5778.05	4463.09	6676.41	3205.61	3625.73	987.364	3304.25	3097.63	3443.05	3293.88	3834.87	2845.3	2842.19	7151.43	7668.37	6911.69	6583.68	7145.13	10623.1	6977.62	6254.01	7356.25	15109.8	4321.25	5032.42	4871.94	4937.96	4389.46	4757.9	10544.9	4520.62	10593.1	6109.08	Zeatin	Zeatin biosynthesis;Metabolic pathways;Biosynthesis of plant secondary metabolites;Biosynthesis of plant hormones;Plant hormone signal transduction;Biosynthesis of secondary metabolites	Hormones
M242T161	32190.7	34738.6	29687.8	35516.7	30741.6	33956.6	36484.6	31978.9	36801	34039.6	15234.9	15762.4	15643.5	15258.5	17461	13506.5	15723.7	15813	13622.5	14771.9	14188.6	11476.9	13515.2	14213.6	12517.1	12726.5	13717.9	12446.8	13643.7	13477.6	8881.27	9966.96	10240.6	9335.02	9605.92	8516.42	9098.3	10143.2	9051.24	8912.35	Zeatin	Zeatin biosynthesis;Metabolic pathways;Biosynthesis of plant secondary metabolites;Biosynthesis of plant hormones;Plant hormone signal transduction;Biosynthesis of secondary metabolites	Hormones
M204T64	2952	3343.2	3162.96	3090.11	3184.21	3156.38	3327.77	3186.78	3117.92	3058.45	3543.27	3300.12	3038.25	3381.15	2929.69	3015.49	3185.78	2029.53	3234.24	2611.34	4351.31	4155.21	3439.9	4007.25	3590.42	4677.83	3794.4	4159.51	4152.11	4003.98	5241.72	5583.86	4970.97	5047.17	5302.24	5229.15	5294.34	5196.39	5031.21	4574.15	N6-(delta2-Isopentenyl)-adenine	Zeatin biosynthesis;Biosynthesis of secondary metabolites;Plant hormone signal transduction	Hormones
M221T329	14186.8	13627.4	13804.3	8868.47	13353.7	12573.7	14173.7	15448.4	14740.2	13792.4	5829.22	4329.18	6608.54	5532.68	5331.69	5736.77	6166.9	888.497	6289.8	6027.84	26517.8	25254	26123.1	25730.3	24205.8	27911.3	28910.6	25937.6	26752.9	30134.1	11028	13870	10914.8	20786.9	26492.8	10435.2	12520.6	13103.6	11179.8	11321.7	N6-(delta2-Isopentenyl)-adenine	Zeatin biosynthesis;Biosynthesis of secondary metabolites;Plant hormone signal transduction	Hormones
M221T394	8673.65	8765.96	8407.08	9309.67	9312.11	9210.41	15175.4	9548.64	9186.01	9409.1	8338.57	7750.28	8838.08	12978.5	9383.63	7787.16	10256	8778.17	9336.29	8825	8534.52	8683.5	8243.79	10953.4	8922.8	7701.17	9694.79	8824.4	9529.83	10007.6	9806.53	8840.44	8195.67	10496.7	9663.8	7663.39	12181.4	8477.86	8476.94	8811.64	N6-(delta2-Isopentenyl)-adenine	Zeatin biosynthesis;Biosynthesis of secondary metabolites;Plant hormone signal transduction	Hormones
M221T362	11960.1	11290	12222.6	11862	11715.9	12026	11542.5	12835.8	13271.9	12319.4	7973.13	9262.59	7175.14	8552.98	6237.04	25047.3	18291.2	10746.8	18832.7	6287.04	33779.1	25618.2	27946.9	29656.8	65092.3	31668.9	30180.3	28345.2	31227.1	27442.9	27556.5	29514.9	45688.7	25608.1	30533.5	28842.1	28777.9	30879.1	29341.4	28511.6	N6-(delta2-Isopentenyl)-adenine	Zeatin biosynthesis;Biosynthesis of secondary metabolites;Plant hormone signal transduction	Hormones
M221T298	4451.81	4536.03	4716.06	4783.78	4248.85	4262.51	4761.78	4645.76	4879.13	4542.91	3559.26	3941	3977.21	3649.81	3783.19	3565.8	3800.96	3912.34	3986.7	3596.92	18082.1	10271	9836.1	9930.22	7988.6	9043.83	10387.6	8728.08	19363.1	11296	15474.6	12091	12181	13460.9	13659.4	14091	59701.3	15602	14384.5	14871.5	N6-(delta2-Isopentenyl)-adenine	Zeatin biosynthesis;Biosynthesis of secondary metabolites;Plant hormone signal transduction	Hormones
M406T101	180.697	131.13	227.687	192.332	131.379	216.55	176.729	190.347	192.696	183.917	72.9324	62.4659	98.0662	90.1836	105.835	135.724	143.23	125.005	99.6189	98.4621	780.814	724.138	771.216	970.881	814.465	732.566	845.441	691.616	878.223	816.64	4883.81	5319.51	5495.96	5414.07	5124.99	5006.95	6526.86	5633.43	6169.74	5919.99	Dihydrozeatin-O-glucoside	Zeatin biosynthesis;Biosynthesis of secondary metabolites	Hormones
M438T313	840.683	1039.97	912.034	952.271	1042.29	993.05	929.526	1058.51	888.079	1007.65	904.2	875.861	821.587	678.771	820.866	785.992	978.582	987.601	818.662	969.204	59.2364	103.165	94.9348	95.5924	94.5321	34.0865	133.197	31.7745	97.5395	84.0227	62.0946	42.0251	70.8022	99.8698	0	41.8824	21.0088	22.2664	160.499	140.846	N6-(delta2-Isopentenyl)-adenosine_5'-monophosphate	Zeatin biosynthesis;Biosynthesis of secondary metabolites	Hormones
M513T57	1927.43	1863.74	2279.69	1929.13	1828.92	1958.47	2349.86	1825.54	2165.16	2322.86	767.496	1040.84	852.612	474.31	823.514	1109.79	946.613	1222.04	813.795	898.805	1558.76	1767.08	1884.39	1940.53	1561.86	1508.47	1743.95	1886.15	1601.17	1711.87	1262.71	1518.48	1309.31	1327.32	1107.04	1058.34	1233.64	1564.98	1434.15	1362.7	Isopentenyladenosine-5'-diphosphate	Zeatin biosynthesis	Hormones
M324T410	20088.7	16731.6	18505.2	17832.1	18009.6	18007	19090.9	22044.1	16034.4	17906.7	19880.4	19796.4	21946.4	37557.7	16962.6	18328.8	19119.6	25844.3	17185.3	20457.4	16214.8	19445.1	15837.5	15088.2	16553.5	15527.9	14842.6	15828.1	17455	17392	15161.8	15105.5	19565.7	20944.3	15110.2	18143.8	14395.9	14757.4	15596.9	19426.2	(-)-Jasmonoyl-L-isoleucine	Plant hormone signal transduction	Hormones
M346T193	1368.07	1009.87	903.47	738.371	787.341	1384.4	929.984	1789.47	1132.54	1204.94	3741.24	3143.47	3414.79	3077.72	3177.27	3196.02	3441.95	2068.19	2929.44	2679.89	3157.9	4084.26	3670.5	3351.26	3802.04	3270.34	2947.92	3611.8	4125.02	3938.48	1470.26	2288.91	1878.29	1988.59	2750.31	2296.77	2209.25	3553.06	2102.76	1970.06	(-)-Jasmonoyl-L-isoleucine	Plant hormone signal transduction	Hormones
M346T163	1589.35	1612.1	1822.64	1279.74	1385.51	1504.67	1647.04	1607.33	1993.02	1175.17	1306.61	965.87	1232.19	1064.69	912.45	1020.34	1198.59	1123.61	1196.06	1100.41	838.405	814.602	1304.1	1565.42	1247.66	1038.07	970.705	1364.88	1107.07	1665.7	638.438	555.039	1430.07	1161.21	586.278	1660.56	976.232	935.947	739.423	1585.75	(-)-Jasmonoyl-L-isoleucine	Plant hormone signal transduction	Hormones
M487T260	567.546	673.184	531.656	617.459	430.526	525.707	512.453	623.91	584.19	761.824	463.492	534.718	444.975	524.028	447.333	428.78	533.432	486.425	532.167	657.075	11623.7	10024	11040.4	10714.3	9936.86	11201.8	11648.6	11833.9	10913.8	10969.5	12078.3	5123.65	6639.82	4752.63	32125.5	5115.27	31686	33701.6	30468.4	5847.26	Castasterone	Metabolic pathways;Brassinosteroid biosynthesis;Biosynthesis of plant secondary metabolites;Biosynthesis of secondary metabolites	Hormones
M487T417	8685.14	7309.63	7010.18	6959.92	7081.7	6028.08	8933.86	6713.31	7421.09	14194.4	5620.88	7828.96	6600.08	6352.45	6777.26	5964.23	5921.62	5651.6	9316.9	6895.66	2958.9	6582.57	6210.88	6640.27	5483.18	7085.51	3537.54	2424.88	6557.89	4768.83	3503.41	3380.6	2729.81	2895.49	2562.22	3027.68	3262.58	3148.86	2700.49	3188.09	Castasterone	Metabolic pathways;Brassinosteroid biosynthesis;Biosynthesis of plant secondary metabolites;Biosynthesis of secondary metabolites	Hormones
M487T344	1447.64	1230.26	1133.81	1305.57	1873.57	1568.31	1838.64	1010.41	2237.75	2041.2	1561.89	1576.53	1607.67	1726.85	1462.1	1986.61	1791.85	2018.89	2134.23	2043.64	27880.2	27900.7	24259.9	26924.9	27702.6	27121.2	29068.5	24603.7	28566.6	50503.2	33072.7	36380.8	35422.6	32944.9	36512.1	35898.7	36084	34685.1	32957.6	34943.8	Castasterone	Metabolic pathways;Brassinosteroid biosynthesis;Biosynthesis of plant secondary metabolites;Biosynthesis of secondary metabolites	Hormones
M487T360_2	1490.59	3678.93	2352.74	3096.99	2662.94	3313.88	3475.07	2734.07	3404.54	3283.51	3058.76	3580.73	3112.75	3025.76	3207.76	3159.79	3196.72	3637.56	3440.72	2917.81	6420.28	7175.09	8364.18	6731.38	6988.28	5783.67	6893.24	7850.87	7419.76	7592.2	31423.3	33310.5	25709.7	27651.2	23306.4	26599	30309.5	28568.9	28988.3	28717.4	Castasterone	Metabolic pathways;Brassinosteroid biosynthesis;Biosynthesis of plant secondary metabolites;Biosynthesis of secondary metabolites	Hormones
M503T360_2	3218.84	3401.31	3400.48	1647.31	2789.77	2739.7	5084.83	3144.1	4044.27	3368.78	2011.12	3391.07	3753.08	3673.07	2921.62	1967.14	2979.92	2460.3	2997.81	1492.98	1514	1248.43	2441.53	1117.86	2490.08	2654.09	3278.77	2236.13	1744.51	4798.59	1175.32	2784.67	1730.68	2948.04	569.549	1912.77	2494.19	1589.23	1635.91	2645.42	Castasterone	Metabolic pathways;Brassinosteroid biosynthesis;Biosynthesis of plant secondary metabolites;Biosynthesis of secondary metabolites	Hormones
M503T424	1690.12	1734.19	979.039	3627.76	3382.3	3744.99	2008.86	2216.2	3728.69	3794.77	2257.21	3373.89	2187.37	3166.86	2550.4	1983.09	1935.03	2950.82	2702.53	3036.79	2061.35	3900.29	4063.99	2811.93	3945.38	1144.92	4877.47	5302.63	4175.9	1937.03	1274.51	2991.55	1470.07	3035.52	1250.49	3129.64	2682.81	1634.27	2941.89	2036.86	Castasterone	Metabolic pathways;Brassinosteroid biosynthesis;Biosynthesis of plant secondary metabolites;Biosynthesis of secondary metabolites	Hormones
M484T454	4113.65	6312.54	6244.89	2705.86	3694.03	4283.8	6077.2	5793.44	6873.03	6245.54	18602.8	19453.6	14678.7	18860.2	16241.1	13022.5	15886.7	14816.6	15835.7	17342.3	3852.71	13331.1	9182.91	14814.1	11965	5361.59	12945.2	14158.9	8171.23	8482.95	21385.4	16809.4	17947.7	14918	14812.3	17630.1	16725	13504.7	15871.7	14149.5	6alpha-Hydroxy-castasterone	Metabolic pathways;Biosynthesis of secondary metabolites;Brassinosteroid biosynthesis	Hormones
M489T344	1974.51	2073.21	1830.18	1995.49	1965.99	1904.69	2065.94	2029.54	2273.58	1851.02	1715.02	1906.92	1519.44	1997.66	1742.68	1905.9	2350.58	2133.37	2066.93	2467.72	5208.12	3588.57	3238.84	2837.99	3736.79	3118.28	3376.75	3245.89	2485.41	3376.1	4158.01	4461.81	6741.5	10086.2	5235.86	4980.02	7166.92	3669.07	5994.95	3468.68	6alpha-Hydroxy-castasterone	Metabolic pathways;Biosynthesis of secondary metabolites;Brassinosteroid biosynthesis	Hormones
M489T442	9291.47	31786.7	9492.63	32479.7	35257.9	11835	32685.3	9064.12	5085.57	27331	7526.98	19492.1	12476.5	9839.07	19855.1	12614.4	13576.3	8131.44	6583.36	16165.9	16838.2	8535.35	13117	10931.2	5585.22	34102.1	9511.35	9590.79	17748.6	9481.44	8110.83	8205.05	8573.26	7999.32	8346.04	9420.92	7892.96	7835.9	11935.9	17877.9	6alpha-Hydroxy-castasterone	Metabolic pathways;Biosynthesis of secondary metabolites;Brassinosteroid biosynthesis	Hormones
M425T458	4992.67	4776.69	4952.82	5073.02	6569.87	6750.8	7297.97	5537.93	6020.29	5684.76	11789.1	11330.6	9197.53	4935.3	11983.7	4226.17	13118.6	8980.57	9786.87	12555.4	4312.5	9281.09	9939.76	10583.7	7396.34	5827.15	4289.41	10029.9	8800.76	10330	11196.6	9592.11	11415.3	10133.1	16701.7	10676.2	24607	12014.9	11634.3	12609.7	Campestanol	Brassinosteroid biosynthesis;Biosynthesis of secondary metabolites;Metabolic pathways	Hormones
M441T445	6677.26	9162.14	3489.44	8936.94	7694.04	8351.56	8780.25	4211.55	8244.77	7900.96	12697.2	7582.94	11917.3	11826.9	12564.1	12500.4	13213	12261.9	15381.6	13277.5	4521.96	11098.2	11189	11923.8	23086.3	4204.71	11959.9	11570.8	13810.5	10456	13123.6	30509.4	15358.6	15276.2	14651.8	13728.2	11301.8	14311.8	14368.1	14010.1	6-Deoxocathasterone	Brassinosteroid biosynthesis;Biosynthesis of secondary metabolites;Metabolic pathways	Hormones
M441T418	12836.8	12741.9	10325	10754.1	12002.3	12729.2	12259.6	18639.8	10903.6	23214.3	13698.6	13024.9	17046.6	16292.2	14231.3	14015.1	14402.3	18697.6	16126.2	13555.3	7903.04	19305.5	16565.3	14378.6	14871.7	11508.8	15906.1	16389.1	21685	16868.6	17340.7	18147.8	22730.5	19125.9	19894.2	21352.7	20124.2	20487.7	19697.8	19445.1	6-Deoxocathasterone	Brassinosteroid biosynthesis;Biosynthesis of secondary metabolites;Metabolic pathways	Hormones
M441T467	12240.7	13935	16748.9	11627	9773.37	7292.83	11942.8	27801.8	10600.1	18645.3	64703.3	23820	30770.6	33599.6	43559.9	41447.2	20199.2	57223.1	11852	36053.1	20392.3	55104.9	25149.5	27758.9	30578	20249.4	50693.7	54272.3	57198.3	25356.2	30358.4	27712.6	29747.9	33991.1	61407.9	31331.5	54749	30933	28903.5	63021.3	6-Deoxocathasterone	Brassinosteroid biosynthesis;Biosynthesis of secondary metabolites;Metabolic pathways	Hormones
M455T455	14821.8	27728.3	15375.7	14467	13770.6	20458	12056.4	12193.9	33872.4	13026.8	14406	15701.3	16812.7	13441.4	14454.1	13672.3	16258.7	18310.7	15421.7	13250	23924.4	19406.5	20024.5	20975.7	25509.1	19230.9	21408.2	18856.2	19632.8	23865.8	6897.62	6766.2	10498.6	5351.87	5699.24	5350.01	9402.33	6829.08	7795.97	7410.95	3-Dehydro-6-deoxoteasterone	Brassinosteroid biosynthesis;Biosynthesis of secondary metabolites;Metabolic pathways	Hormones
M471T453	7468.24	5316.7	6757.9	4818.57	5413.66	5538.5	4652.31	4898.71	4818.83	4454.73	4501.61	3477.15	7280.84	5175.82	3924.88	5023.37	5733.99	5979.8	3911.27	6915.95	3402.59	4727.79	5224.88	5428.04	4463.45	4443.39	4024.86	4268.54	4714.28	3667.41	945.446	2819.01	2664.15	2474.39	3534.14	3404.27	6850.24	3262.15	3779.24	2637.08	Teasterone	Brassinosteroid biosynthesis;Biosynthesis of secondary metabolites;Metabolic pathways	Hormones
M431T441	72479.1	181322	25748.1	189713	207184	86372	179911	26282.7	159790	163732	9381.75	95683.4	13350.5	107647	108420	10177.6	73533.1	10316.5	83839.7	95550.8	92155.7	19341.4	34717.4	71047.1	21341.2	167610	23336	19048.7	89581.7	21239.9	85520.2	7996.06	8361.67	9831.39	11107.9	105420	11775.8	19826.8	10214	10916.3	(22R,23R)-22,23-Dihydroxy-campest-4-en-3-one	Brassinosteroid biosynthesis	Hormones
M453T311	680.15	792.046	830.952	815.612	760.965	675.794	890.532	779.547	841.429	693.789	711.666	827.695	749.283	692.052	773.429	771.869	775.952	775.456	785.055	640.688	7899.74	6589.2	9088.66	6507.36	6604.6	8780.67	7702.99	7996.56	11495.3	9632.7	4809.38	4685.47	5222.2	4807.13	5508.62	5325.85	4844.17	3789.8	5744.02	6096	(22R,23R)-22,23-Dihydroxy-campest-4-en-3-one	Brassinosteroid biosynthesis	Hormones
M453T260	261.351	430.407	329.761	396.245	398.747	243.631	416.824	356.485	397.881	317.13	323.421	238.058	315.413	277.974	341.571	442.309	334.842	295.475	379.94	381.605	3739.13	2898.88	3339.06	3335.96	4026	4146.93	4355.05	3965.42	3396.22	3792.81	2541.38	2684.36	3680.88	2295.45	2227.84	2675.82	2595.41	2456.3	2662.16	2855.29	(22R,23R)-22,23-Dihydroxy-campest-4-en-3-one	Brassinosteroid biosynthesis	Hormones
M453T441	23982.5	38860	10263.6	40206.8	43633.5	23511.9	39005.1	15819.5	43451.9	39711	9403.67	48608.6	14395.6	46453.1	27425.1	8391.62	23684.7	9936.08	28833.6	22618.7	21355.5	16221.5	19010.4	32894.4	16855.5	39012.2	18029.9	8031.81	30784.4	18234	19203.1	9158.78	10683.6	2336.5	9900.45	24316.5	3594.48	9299.37	11510.2	10906.3	(22R,23R)-22,23-Dihydroxy-campest-4-en-3-one	Brassinosteroid biosynthesis	Hormones
M469T404	1547.66	2625.94	3377.1	1223.68	3191.14	1831.17	2450.24	2374.38	3320.33	1742.01	2775.36	2882.58	1612.56	2855.75	1540.34	3836.55	2235.27	2914.51	2116.55	4060.84	2716.46	3427.95	1506.86	1360.14	5213.75	2494.1	4976.35	2250.47	2064.94	4385.82	2787.54	2468.39	2606.63	2802.64	2665.83	2921.05	2787.66	2843.6	2764.05	2521.08	(22R,23R)-22,23-Dihydroxy-campest-4-en-3-one	Brassinosteroid biosynthesis	Hormones
M519T261	1052.28	964.37	1046.64	1061.22	868.734	1201.1	1248.74	1039.85	1244.99	1097.01	637.781	967.074	798.163	836.755	728.271	787.378	825.259	1036.7	784.434	899.947	123319	100379	104371	124577	125079	136450	148408	145039	152275	131482	52283.8	63680.3	58013.3	51302.4	63561.1	50143.7	55394.9	61635.7	59393.7	57279.9	26-Hydroxybrassinolide	Brassinosteroid biosynthesis	Hormones
M519T241	735.491	868.191	730.76	680.92	637.22	983.302	641.504	765.392	835.357	923.49	667.603	630.238	811.185	594.767	827.364	654.781	805.127	678.766	711.197	796.505	9710.66	9093.06	9158.1	9988.07	10363.7	8979.47	9819.82	8847.48	9714.56	11572.1	10630.8	10773.7	10443.7	9578.66	1959.37	11282.3	11308.6	11763.5	10701.9	10175.1	26-Hydroxybrassinolide	Brassinosteroid biosynthesis	Hormones
M305T326	2900.21	3115.26	3302.88	3976	2765.09	3194.8	3472.55	4037.65	3450.57	3940.01	2925.25	1262.01	2826.86	2725.62	2893.61	3596.99	3393.19	3193.12	2025.29	1726.23	21288.6	19531.9	20091.6	19384	20025.2	20347.2	21767.4	20756.5	23877.2	23140	5779.25	10352.4	8001.2	6420.79	6526.89	8316.07	8315.19	7212.39	7708.57	7772.55	Discadenine	Biosynthesis of secondary metabolites;Zeatin biosynthesis	Hormones
M307T306	4141.08	2005.73	1707.19	1824.21	1520.83	1821.16	1854.59	1876.41	1892.53	3776.79	1221.66	2246.66	2727.21	1350.72	2317.75	1385.71	1688.01	2781.91	1519.03	1574.29	3160.9	2979.19	5288.87	3343.07	3478.93	3540.45	3532.03	7154.77	2860.83	3023.48	2626.15	3241.61	3378.11	3275.04	3834.95	2834.85	3167.84	4881.06	2781.53	3195.95	Lupinate	Biosynthesis of secondary metabolites;Zeatin biosynthesis	Hormones
M307T170	5038.22	5516.02	5094.39	5136.55	5436.65	5171.73	5705.11	4971.13	6209.22	5524.39	2334.67	559.188	3465.56	696.126	2397.66	2987.46	4742.94	2325.97	2170.03	3003.41	2845.23	3151.84	2865.96	2969.37	2822.18	2951.89	3083.72	2617.04	2783.14	2860.57	2747.03	2112.31	2491.22	1982.12	3546.68	3194.51	4600.54	2607.47	2017.89	2821.66	Lupinate	Biosynthesis of secondary metabolites;Zeatin biosynthesis	Hormones
M307T283	1998.55	3922.67	4275.96	3369.31	2036.53	3845.13	3598.3	1999.84	1808.42	3109.93	2485.99	2482.5	2419.35	2421.62	2417.19	2220.36	2542.08	2532.69	2325.48	834.124	6224.18	1943.82	2056.06	2181.75	2211.36	5388.72	2017.46	6003.49	2165.11	2365.07	1695.34	1783.15	1442.73	1517.07	1705.1	1672.35	1635.94	1982.26	1665.67	4387.1	Lupinate	Biosynthesis of secondary metabolites;Zeatin biosynthesis	Hormones
M329T303	1436.42	1525.57	1507.54	1469.49	1070.67	1217.23	1778.45	1235.04	1743.88	1481.29	1281.02	922.771	912.709	1172.29	1207.82	695.903	944.049	1027.97	808.257	1627.88	960.856	410.006	643.103	628.666	522.983	830.203	505.991	1072.51	1044.49	687.441	498.356	722.976	504.259	789.435	775.481	850.014	506.247	808.46	623.112	380.911	Lupinate	Biosynthesis of secondary metabolites;Zeatin biosynthesis	Hormones
M343T207	2085.25	1958.68	2340.86	1892.03	2370.63	2732.03	2304.44	2171.07	2680.85	1176.17	4048.45	4202.81	4081.85	3467.83	3450.7	8203.35	3472.51	3509.89	3716.35	4511.94	899.646	5184.2	820.809	4932.28	4110.85	4913.28	1474.83	1151.5	4543.32	4429.19	1601.38	1152.76	1460.44	1494.23	1549.72	3626.36	1182	1637.58	1370.26	1861.87	Discadenine	Biosynthesis of secondary metabolites;Zeatin biosynthesis	Hormones
M353T416	2295.37	4881.46	3720.81	2820.46	3350.25	3888.62	5127.77	3357.83	3076.26	5213.69	3035.33	3304.63	4130.48	3817.62	1204.2	2595.93	4768.89	3068.12	4005.11	3153.12	3724.42	5764.52	4781.19	6506.6	4603.75	6127.71	3846.51	3240.39	4065.23	4044.17	3695.57	4625.49	3702.36	2475.65	5567.48	3567.35	4211.14	5640.5	3878.99	3158.18	Isopentenyl_adenosine	Biosynthesis of secondary metabolites;Zeatin biosynthesis	Hormones
M353T324	388.621	6964.11	6621.22	5967.11	5741.48	6277.54	5954.37	990.818	1006.76	5487.77	1841.91	2111.76	585.846	1954.69	411.65	1637.14	673.396	1746.14	1909.59	2699.53	2696.55	2396.33	6793.26	3900.91	4157.6	2726.67	6899.67	2740.4	2736.68	3268.56	1050.38	2584.49	2555.87	3158.03	26289.4	2295.66	572.635	2304.31	2141.31	27861.9	Isopentenyl_adenosine	Biosynthesis of secondary metabolites;Zeatin biosynthesis	Hormones
M371T281	4587.01	3377.21	3009.7	3274.45	2951.94	3045.79	4274.43	3188.75	3030.15	2997.21	754.075	695.977	970.64	900.038	592.951	877.477	979.59	957.785	952.265	473.625	2568.14	1890.73	2352.35	2299.63	2080.69	4325.86	2257.33	2036.27	2425.01	3306.61	1143.62	1104.35	1180.51	1031.2	1059.37	603.282	1121.93	1026.95	961.678	619.511	Dihydrozeatin_riboside	Biosynthesis of secondary metabolites;Zeatin biosynthesis	Hormones
M371T306	1835.28	1987.01	1914.2	1507.44	1968.43	1859.63	1827.34	1456.26	1705.67	1789.28	834.76	968.265	929.13	811.487	837.487	689.865	905.324	979.247	886.26	826.636	3599.51	1170.12	2526.64	2234.16	3149.42	1011.72	2257.56	4452.69	6415.73	1188.71	2292.69	1259.93	2021.44	1794.61	2600.04	2099.26	1695.37	1722.11	1657.9	1938.8	Dihydrozeatin_riboside	Biosynthesis of secondary metabolites;Zeatin biosynthesis	Hormones
M451T486	923.216	599.296	789.486	874.055	872.755	739.454	851.579	1217.47	1083	766.232	1059.23	1032.44	939.914	974.24	953.747	1048.94	1171.4	1279.27	960.36	1299.57	7300.48	6971.48	8144.64	8077.7	7471.9	8103.1	7763.47	8840	8891.91	8187.07	1837.09	2051.28	2279.61	2285.71	2263.32	2213.04	2386.13	2471.92	2580.92	2580.2	Dihydrozeatin_riboside_monophosphate	Biosynthesis of secondary metabolites;Zeatin biosynthesis	Hormones
M265T207	1120.06	2076.78	2159.85	1446.47	3024.43	2251.72	2703.06	1272.04	1385.98	3401.46	2850.05	2242.14	1631.91	2784.97	1982.74	1527.27	2344.13	3129.84	2186.42	1569.6	1238.18	1816.34	2124.35	2381.07	1382.12	2276.81	2278.85	2226.54	2019.89	1658.24	2496.46	3371.13	3030.52	2359.73	1925.36	4636.11	4790.09	3564.55	1931.9	3134.72	Abscisate	Biosynthesis of secondary metabolites;Plant hormone signal transduction;Carotenoid biosynthesis;Biosynthesis of plant hormones;Biosynthesis of plant secondary metabolites;Metabolic pathways	Hormones
M282T275	4364.8	4596.72	4633.75	2670.15	4245.57	3221.28	4473.94	2654.58	848.763	4982.88	1973.41	1850.36	1083.98	1614.6	1834.47	1598.28	1997.72	2380.03	1578.27	1859.24	2427.09	1564.01	2227.43	1285.28	1171.21	2334.08	883.182	1792.28	2292.27	2506.93	1203.91	2517.94	1029.11	2550.07	1897.42	1031.52	1211.72	1281.18	1568.4	1400.89	Abscisate	Biosynthesis of secondary metabolites;Plant hormone signal transduction;Carotenoid biosynthesis;Biosynthesis of plant hormones;Biosynthesis of plant secondary metabolites;Metabolic pathways	Hormones
M287T278	1271.02	1591.05	1288.86	1359.94	1327.79	1321.17	1545.67	1356.26	2496.24	1265.07	1194.02	1355.05	1275.9	1190.66	1406.51	1278.3	1225.13	1277.56	1237.83	1092.45	762.674	630.75	924.777	928.838	925.47	801.499	691.459	783.09	815.547	1617.35	593.504	433.793	726.084	658.762	605.125	819.572	890.639	533.705	799.886	614.034	Abscisate	Biosynthesis of secondary metabolites;Plant hormone signal transduction;Carotenoid biosynthesis;Biosynthesis of plant hormones;Biosynthesis of plant secondary metabolites;Metabolic pathways	Hormones
M287T157	8052.43	7723.16	7181.67	7096.71	7391.65	6803.21	7275.51	7410.39	7281.48	7517.29	639.877	597.949	644.148	590.402	705.551	619.297	860.619	645.021	593.585	605.935	3595.03	3474.27	3153.93	3764.21	3276.4	3241.01	3430.4	3912.68	3344.62	3643.17	914.851	1305.36	1016.98	1100.18	1265.77	1197.58	1418.67	1434.24	1323.72	1056.46	Abscisate	Biosynthesis of secondary metabolites;Plant hormone signal transduction;Carotenoid biosynthesis;Biosynthesis of plant hormones;Biosynthesis of plant secondary metabolites;Metabolic pathways	Hormones
M287T68	1410.17	1537.78	653.398	795.16	619.996	1536.69	395.956	384.96	555.514	678.058	1029.14	1355.24	1066.62	1328.14	982.999	1170.25	939.504	1273.32	1119.64	1212.9	848.671	1381.77	487.719	390.979	481.692	1380.15	1106.93	876.746	609.966	1295.73	1402.28	867.788	1166.11	1239.48	1291.69	1418.99	1372.97	1238.28	1353.95	1324.7	Abscisate	Biosynthesis of secondary metabolites;Plant hormone signal transduction;Carotenoid biosynthesis;Biosynthesis of plant hormones;Biosynthesis of plant secondary metabolites;Metabolic pathways	Hormones
M447T453	9458.09	7941.41	13302.1	3628.23	9940.01	5618.92	9325.38	4517.57	6849.61	1165.88	7435.78	10884.2	9588.35	6370.43	4012.23	7731.47	10654.4	5889.22	9312.57	9181.68	6303.61	9868.87	10090.2	11000.7	5798.73	6781.45	9851.87	10980.3	8870.73	8453.68	4643.69	6026.61	5298.27	9741.48	11082.6	3852.47	11251.9	10887.7	10881	5201.02	3-Dehydroteasterone	Biosynthesis of secondary metabolites;Brassinosteroid biosynthesis;Metabolic pathways	Hormones
M457T454	6642.65	6646.95	5935.6	5153.83	5914.47	4479.18	5857.37	5280.46	5940.67	1616.97	12129.6	11152.1	12141.5	13399.4	13477.8	12098	10990.2	14317.7	13856.1	11562.1	6839.38	9660.95	8597.01	29216.9	17891.6	5471.06	10654.7	10725.6	9253.15	10995.4	15118.8	15870.1	11082.8	11613.6	13537.1	18032.2	12112.3	11821.1	10419.1	13014.6	6-Deoxoteasterone	Biosynthesis of secondary metabolites;Brassinosteroid biosynthesis;Metabolic pathways	Hormones
M464T441	10875.6	12260.7	7870.66	9670.04	8469.71	8728.6	9247.45	7529.6	8936.87	8963.39	5461.12	8477	8184.77	6744.21	7059.94	7747.11	5286.27	7150.89	7309.88	9007.28	4270.97	4631.75	5870.9	5430.86	4410.34	4640.81	2263.37	5321.22	5390.88	5266.59	2464.25	3213.75	3307.21	3650.78	3542.06	3738.73	2788.01	3467.83	3021.44	3775.87	3-Dehydroteasterone	Biosynthesis of secondary metabolites;Brassinosteroid biosynthesis;Metabolic pathways	Hormones
M469T441	15474.4	17159.7	18539.8	18084	16294.5	17758.3	17370.7	15308.8	18577.5	19871.2	10448.6	10099.3	24500.6	9836.85	11889.1	20520.8	23104.2	11494.3	10947.3	9999.32	18387.2	12824.1	20454.2	7379.84	10273	7613.87	16813.3	1776.17	7396.21	7519.85	4814.84	3413.58	4035.18	3268.96	3843.77	4138.82	3212.42	3678.95	3462.74	1998.64	3-Dehydroteasterone	Biosynthesis of secondary metabolites;Brassinosteroid biosynthesis;Metabolic pathways	Hormones
M469T344	1899.26	1671.25	1654.99	2234.31	1771.8	1922.09	1909.31	1862.48	2054.86	2108.17	1878.95	2482.44	2125.85	1859.97	1988.15	2093.32	2291.27	1529.84	2139.24	2110.78	9624.12	7316.01	7152.18	8692.6	7231.4	7506.45	8645.02	8839.52	9351.25	8330.7	9137.35	10271.6	9918.7	10683.3	10056	9160.23	10955.7	13390.9	12444	13707.7	3-Dehydroteasterone	Biosynthesis of secondary metabolites;Brassinosteroid biosynthesis;Metabolic pathways	Hormones
M469T265	729.144	665.995	788.035	543.351	777.675	722.365	599.201	388.467	628.847	754.115	742.322	1003.35	1126.6	861.489	739.716	740.139	659.906	802.697	948.769	502.491	17873.4	17047.9	11782.6	8376.9	8136.09	8809.79	18380.4	35981.6	8696.58	9031.61	9079.16	9346.24	9744.57	8277.6	10285.7	8957.13	11313.5	9408.04	27924.3	8363.44	3-Dehydroteasterone	Biosynthesis of secondary metabolites;Brassinosteroid biosynthesis;Metabolic pathways	Hormones
M473T432	10566.9	9934.34	10700	10584.4	9096.7	9192.16	11183.1	8881.85	10082.5	11039.4	8742.35	10515.6	5749.1	7685.07	6343.35	6881.82	6493.9	7221.83	8766.46	4765.1	12686.6	13210	14736.8	15215.3	14381.2	13058.7	17253.2	15017.4	14582.6	11128.8	4693.74	4371.2	4391.51	4245.19	4587.05	5099.46	5176.83	5688.83	4533.82	4843.25	6-Deoxocastasterone	Biosynthesis of secondary metabolites;Brassinosteroid biosynthesis;Metabolic pathways	Hormones
M415T436	15760.3	14803.3	14654.6	20899.8	18028.1	17848.3	20917.4	13554.2	22718.1	36977.7	58430.1	32174	27573.6	53352.1	55534	57011.6	31780.9	56502.6	28876.3	32930.3	9233.03	23429.5	39833	25464.1	27446	14716.2	30266.3	27369	22887	30843.4	20590.8	20189.1	22318.3	19200.7	17185.9	20182.4	24252.6	17308.4	19715.1	19749.3	22alpha-Hydroxy-campest-4-en-3-one	Biosynthesis of secondary metabolites;Brassinosteroid biosynthesis	Hormones
M415T451	21843.8	40450.2	18014.9	17941.5	15864.8	16899	15014.1	17820.5	18473.9	20435.2	23289.6	22269.6	25309.1	21005	21339.8	20940.9	23759.1	20920.1	22892.5	21788.4	37577.5	22793.9	25701.7	26769.8	23754.1	39855.6	33123.8	30826.9	22121.3	31036.3	5710.56	7541.84	6544.82	8028.89	7134.57	7173.58	7649.69	7043.43	8645.87	8565.78	22alpha-Hydroxy-campest-4-en-3-one	Biosynthesis of secondary metabolites;Brassinosteroid biosynthesis	Hormones
M415T481	4244.77	4656.86	7457.63	5232.96	3505.31	4809.94	4183.77	5460.39	4466.48	4887.34	7969.51	5371.48	6820.84	7339.8	7614.33	7123.75	8429.31	5235.56	6494.08	7025.62	5439.6	15709.6	14982.8	18060.7	16165.3	9153.96	17397.2	17189.5	15408.3	17043.6	2274.28	8731.07	9422.96	8066.13	11832.4	3306.01	8651.03	8469.63	6212.05	7534.93	22alpha-Hydroxy-campest-4-en-3-one	Biosynthesis of secondary metabolites;Brassinosteroid biosynthesis	Hormones
M432T464	7176.07	9851.22	7814.99	5219.41	11853	6395.83	7304.45	16694.6	6107.77	4798.26	9909.7	8853.04	4508.04	10065.1	7400.69	3981.89	6953.57	8255.41	4509.34	5313.12	17032.1	12513.3	11273.5	7407.11	6922.65	6340.53	4414.8	7832.57	4666.12	6367.36	26324.3	10781.6	6874.58	7550.1	5977.96	8799.54	7798.38	12882.5	6243.51	5793.65	22alpha-Hydroxy-campest-4-en-3-one	Biosynthesis of secondary metabolites;Brassinosteroid biosynthesis	Hormones
M593T112	608.781	652.829	652.766	590.161	526.066	586.717	716.633	591.374	598.415	550.7	1146.45	1097.17	1144.59	969.558	1162.57	975.085	1212.95	1332.81	1030.83	1071.71	623.368	688.083	567.713	634.878	721.257	617.186	609.483	545.205	690.089	893.218	759.61	809.952	849.751	681.514	779.755	693.404	985.951	878.62	773.164	749.593	Isopentenyladenosine-5'-triphosphate	Metabolic pathways;Zeatin biosynthesis;Biosynthesis of secondary metabolites	Hormornes
M593T59	6037.23	6385.64	5818.73	6145.49	6151.68	5554.62	5902.04	6323.06	5984.33	6410.1	1780.85	1772.11	1918.61	1918.74	2321.45	1778.45	1876.93	1767.22	2240.65	2243.61	986.466	942.911	869.805	804.985	863.577	1135.6	880.857	1161.95	1164.24	770.416	550.292	1154.79	673.499	759.693	696.602	434.729	731.371	528.249	930.561	553.976	Isopentenyladenosine-5'-triphosphate	Metabolic pathways;Zeatin biosynthesis;Biosynthesis of secondary metabolites	Hormornes
M297T385	9693.92	8439.69	9186.44	7494.13	6263.52	5500.32	10011.6	9038.12	7515.6	8192.8	11175.3	8681.68	9356.52	7894.47	7974.24	9289.02	9901.05	10001.4	9506.46	6963.38	20150.6	16343.2	16951.5	19557.7	15908.8	16783.3	18895.8	18466.8	20197.6	18663.6	20610.7	22832.9	22276	24381.3	21672.2	19628.9	22454.7	21884.4	19234.6	21766.5	9(10)-EpOME	Metabolic pathways;Linoleic acid metabolism	Lipids
M297T337	2928.58	2976.58	4016.27	4312.32	3621.76	3742.83	3448.19	4640.69	3791.18	4056.49	3237.44	2662.34	4516.31	4075.11	2992.94	3598.61	3837.7	3370.97	3174.47	3699.5	7358.34	7838.87	7317.31	6076.28	8568.85	7650.61	7176.49	6296.19	6055.62	8782.2	65875.3	68436	65812.2	62236.3	61981.2	66909.6	68811.3	65973.9	64809.4	64861.2	9(10)-EpOME	Metabolic pathways;Linoleic acid metabolism	Lipids
M297T360	4234.81	4720.15	4752.22	4888.73	4606.05	4960.32	4222.51	4433.08	5089.78	4779.76	6300.48	6807.63	7250.56	6261.14	6922.71	6087.97	7261.19	6604.48	6945.12	2897.76	11341.4	10982.4	12256.9	16384.7	12527.1	12304.4	15073.4	13539.1	13826.5	14087.5	45239.9	42852.8	43110.7	39899	53900.6	58336	45222.2	43107.8	42450.6	42779.2	9(10)-EpOME	Metabolic pathways;Linoleic acid metabolism	Lipids
M297T408	13606.7	14935.6	15048.9	12990.1	13550.3	13952.4	14271.6	14435.3	12545	16866	24259.4	24191.9	25086.2	25131.6	21409.7	28431.9	26654.2	24763.1	28523.6	26403.9	92538	75800.8	95236.8	80881.6	101914	97721.5	94645.2	88684.2	97799.3	100781	136931	172900	178273	172364	163526	189207	178714	167964	149097	177455	9(10)-EpOME	Metabolic pathways;Linoleic acid metabolism	Lipids
M314T307	1096.52	1543.89	1820.57	854.01	1127.71	1127.51	1216.8	1073.25	1945.97	1285.27	1911.43	1481.84	1581.02	1263.75	1116.59	1426.37	1397.32	1323.21	1623.68	1481.72	1762.82	1458.12	1943.58	2159	524.865	3160.72	1772.31	4041.12	2300.96	1053.16	4761.47	2802.98	3273.12	6580.99	2780.64	3570.19	5083.41	4635.6	3430.65	4634.96	9(10)-EpOME	Metabolic pathways;Linoleic acid metabolism	Lipids
M314T385	7704.03	7122.57	7045.04	5609.15	7178.16	9818.52	7569.64	7371.89	5141.27	6978.25	13339.5	7858.55	7014.61	7667.44	8881.39	7021.53	7855.75	8344.24	6654.02	9279.85	16625.7	17002.9	17714.5	14108.8	14821.2	14648.8	16268.2	16137.6	15814.5	13564	13022.3	11609.6	13660.8	11021.9	11567.7	14175.4	12298.5	8452.56	12121.2	13530.1	9(10)-EpOME	Metabolic pathways;Linoleic acid metabolism	Lipids
M319T409	7035.89	12529.7	7513.53	8590.09	13881.4	8284.83	11240.3	8961.44	9700.26	7698.07	12282.6	14562.8	16131.1	14112.4	9794.26	10063.1	15960.2	11292.2	9968.71	13730.7	27103.1	24066.1	27904.4	28101.2	25883.3	29921.4	28381.9	28594.9	34166.9	29772.4	29465.3	41074.4	34976.6	41232.1	39399.8	50976.4	36430.3	45129.1	35025.2	46457	9(10)-EpOME	Metabolic pathways;Linoleic acid metabolism	Lipids
M319T385	15487.8	15225.9	14485.7	14005.3	12341.8	18566.1	16811	11639.2	18013.9	12304.1	15763	17091	12366.1	12432	15490.3	11127.5	15611	13872.4	16875.4	13627	27756.8	27811.1	32091.4	26728.3	26023.5	28625.8	31578.9	30066.1	28036.7	30648.1	31690	31390.1	28385.9	30344.3	31182.5	29191.1	33824.9	28514.2	30462.9	31178	9(10)-EpOME	Metabolic pathways;Linoleic acid metabolism	Lipids
M506T96	3583.86	3524.75	4638.03	3942.6	4119.51	3715.42	3477.18	3991.3	4448.52	3837.06	3840.33	3225.49	4398.72	3783.66	3622.78	4417.18	3352.86	4314.95	3598.22	4323.33	1299.67	1273.95	1197.96	1275.49	1122.5	1079.67	1163.74	1304.42	1234.07	1415.29	771.995	566.715	789.689	694.253	780.971	591.932	692.081	864.129	981.929	813.392	CDP-choline	Metabolic pathways;Glycerophospholipid metabolism	Lipids
M511T55_2	1511.24	1910.46	799.786	1969.38	1540.52	1887.94	1498.81	1729.54	1351.52	1719.45	943.158	604.857	784.084	1002.23	923.185	813.29	629.727	1036.91	854.074	793.944	705.322	788.623	807.002	579.074	503.778	714.326	777.729	734.314	584.578	954.175	581.672	696.499	894.8	764.759	869.871	518.554	924.715	808.536	578.299	531.245	CDP-choline	Metabolic pathways;Glycerophospholipid metabolism	Lipids
M899T209	15749	17482.4	16014.6	16275.1	12793.6	14805.5	17157.5	16400.2	16848.7	16738	13502.2	11775.1	13992.1	11423	12914.6	13291.3	13402.4	12821.4	13115.8	12856.5	111.001	32.9869	81.8074	218.694	365.641	304.185	385.979	468.362	119.139	396.617	512.362	0	110.563	240.845	489.627	36.2131	110.184	161.49	301.213	18.1574	Glutaryl-CoA	Metabolic pathways;Fatty acid degradation;Tryptophan metabolism;Lysine degradation	Lipids
M864T63	574.806	608.434	471.732	482.18	747.094	742.897	464.696	665.654	339.227	593.567	475.848	640.118	489.928	645.904	530.708	666.104	879.252	799.259	656.944	591.27	491.398	442.493	452.337	385.922	483.693	394.063	462.758	424.818	358.115	514.787	1283.68	1321.9	1093.01	1438.05	1239.97	1132.48	1491.65	1121.15	1477.87	1414.64	trans-Hex-2-enoyl-CoA	Metabolic pathways;Fatty acid degradation;Fatty acid metabolism;Fatty acid elongation	Lipids
M992T96_1	709.654	599.671	763.028	548.813	745.125	772.481	750.39	831.567	745.788	643.098	560.531	549.134	587.335	647.159	645.682	478.244	573.375	580.279	564.977	628.559	511.6	435.139	394.308	477.019	493.935	348.69	530.138	631.721	451.047	447.953	1820.41	1859.67	1555.32	1290.78	1108.34	869.048	1491.59	366.199	1428.61	1721.56	3-Oxotetradecanoyl-CoA	Metabolic pathways;Fatty acid degradation;Fatty acid metabolism;Fatty acid elongation	Lipids
M173T350	1301.96	1145.45	1321.87	1030.74	1393.33	985.116	1389.18	1130.62	1397.33	1217.29	1146.21	1024.78	1311.5	921.841	1133.09	1159.11	1604.16	1260.38	1095.89	1282.56	1358.42	1132.83	1221.95	1033.31	1142.84	1366.06	1241.55	1462.87	1008.15	1337.78	1257.06	1242.43	3519.96	1349.21	1609.56	1185.3	1320.82	1212.18	1207.2	1303.19	Decanoic_acid	Metabolic pathways;Fatty acid biosynthesis	Lipids
M195T319	8518.39	12561.4	14030.1	9253.01	11531.1	11106.9	9562.82	8476.61	14823.4	25548.2	3690.3	4241.1	5373.74	5597.16	10091.5	4249.25	12650.3	9690.85	5285.64	4317.18	46709.7	37429.8	36909.4	38187.1	41414.1	39247.5	43046.5	33173.1	35303.6	44647.8	10582.5	18422.9	9159.67	12438.6	10870.1	8821.27	11440.6	17847.4	11368.4	19846.1	Decanoic_acid	Metabolic pathways;Fatty acid biosynthesis	Lipids
M195T367	8256.03	7879.73	7585.02	11012	8874.56	7013.48	8516.43	7346.72	8444.01	7545.96	4254.17	6189.23	6477.8	4540.41	5970.44	5057.07	5447.97	4720.26	6076.76	4724.21	7933.32	10744.2	8371.07	8447.1	9012.7	7146.67	8670.85	10922.9	12834.7	8559.41	6297.81	4644.16	7414.54	4263.52	5984.78	3827.07	2874.57	4836.05	4637.5	9438.08	Decanoic_acid	Metabolic pathways;Fatty acid biosynthesis	Lipids
M195T299	7093.02	6372.15	6422.15	5945.22	5386.04	6222.16	5897.53	5867.53	6425.7	5248.5	2453.68	2340.19	4093.68	2450.69	2523.83	3718.15	2497.18	3934.23	2171.95	2410.88	39825	32688.7	34626.1	35996.5	34977.4	36458.3	37797.5	35955.5	39487.3	37432.1	52037.9	56938.1	53254.5	58198.4	50046.5	54124.1	68486.9	52343.1	56344.5	51661.2	Decanoic_acid	Metabolic pathways;Fatty acid biosynthesis	Lipids
M195T216	2368.08	1724.33	2504.42	1286.81	2301.55	1617.22	1447.39	1310.78	1625.9	1767.91	1013.27	1618.48	1374.97	1131.38	1823.52	1362.84	1157.13	1367.04	971.863	1128.52	3663.22	2881	2748.13	3531.91	3660.59	3077.51	3198.86	2401.85	3924.04	2426.79	4312.91	3772.71	3245.62	3282.41	3466.87	3634.36	4315.13	4254.96	3741.3	3307.17	Decanoic_acid	Metabolic pathways;Fatty acid biosynthesis	Lipids
M218T250	7478.45	7313.38	7546.85	7039.11	6981.59	7417.73	6761.84	7871.5	7284.38	6662.6	6603.24	7674.96	7699.16	6447.14	6796.91	7523.61	6735.9	7505.52	7322.81	6583.27	6255.28	5921.55	5348.85	5979.88	5888.14	6028.48	6013.56	6845.06	5834.92	6004.87	7151.01	6844.66	7175.96	6944.14	7081.81	7171.44	7073.72	7349.77	7155.52	6527.66	Dodecanoic_acid	Metabolic pathways;Fatty acid biosynthesis	Lipids
M223T339	9861.28	9449.11	10169.2	10343.5	11069.4	10455.1	10629.4	10462.1	9947.98	9826.4	8761.47	8212.63	8168.09	8596.71	7706.83	8663.19	8921.27	11451.8	7978.5	8851.22	58988.3	49638.6	54154	65442.6	54388.7	53805.5	59292.6	57013.1	56578.3	63730.5	32986.2	34983.6	28795.1	31344.8	30868.2	28619.3	39208.5	33898.9	31824.3	30085.7	Dodecanoic_acid	Metabolic pathways;Fatty acid biosynthesis	Lipids
M287T433	10644.6	13505.8	11543	9760.05	14603.4	12406.2	11857.8	11269.8	11643.1	12239.5	9034.23	10142.4	9858.21	9291.67	10379.8	11611.6	10574.3	11470.2	10977.9	9217.93	9504.24	7040.24	10747.1	8714.7	7785.58	10192.9	9265.81	10216.7	9187.89	13295.3	11227.2	11022	11935.5	13610.8	9648.17	12726.9	10279.5	10002.2	10759	9993.03	Hexadecanedioate	Metabolic pathways;Cutin, suberine and wax biosynthesis	Lipids
M304T433	6595.82	8281.15	6078.92	10514.7	7755.83	7437.48	7527.48	9136.01	7803.14	6898.98	5922.95	6854.33	6208.36	6106.77	6854.36	6261.79	5191.62	7517.47	6747.31	7606.59	4063.41	4519.04	6413.39	8105.5	6880.73	5522.84	7485.11	6461.31	9982.34	8719.67	6481.47	7034.05	7378.09	6019.43	6231.18	11941.9	7099.69	7539.93	7812.04	6380.08	Hexadecanedioate	Metabolic pathways;Cutin, suberine and wax biosynthesis	Lipids
M309T262	28574.1	20485.6	23859.5	28139.4	28830.7	54775.6	32855.8	55540.6	32352.6	28116	6720.45	14485.8	7933.69	7543.96	7612.99	19701.7	17793.1	11027.6	7843.61	30050.2	69689.2	48551.1	67051.8	69965.9	69755.2	71954.5	73344	76722.8	75547.7	74674.6	82231.1	125987	81924.7	83475.3	123899	119169	126188	126341	126199	121721	Hexadecanedioate	Metabolic pathways;Cutin, suberine and wax biosynthesis	Lipids
M309T433	11016.4	9104.91	10085.2	7701.26	9665.79	9390.28	9838.19	8599.64	13131.2	9541.06	8916.87	8063.92	7345.34	7503.02	7504.49	9633.4	8249.52	12555.6	9304.14	8601.37	9580.23	10107.1	11886	11930.4	20352.3	13154.4	15234.7	14482.3	14511.1	19890.4	10218.1	8033.93	9220.94	9628.08	9901.02	9108.98	10046.9	8094.98	16091.6	8516.13	Hexadecanedioate	Metabolic pathways;Cutin, suberine and wax biosynthesis	Lipids
M309T409	14197.9	15686.4	16741.3	16919.6	19850.5	12929.9	18483	14456.3	17003.7	16401.1	20960.9	17370	17121.8	21384.4	17149.2	20985.5	19391.2	17616.4	17500.8	17523.9	28268.5	28883.3	28472.2	38907.4	27629.1	24460	28294.1	26423.1	30971.8	32704.2	9167.84	6758.8	7182.19	11351.2	10514.1	6824.75	5208.05	7856.26	7071.03	9788.43	Hexadecanedioate	Metabolic pathways;Cutin, suberine and wax biosynthesis	Lipids
M309T367	7301.26	8697.78	5990.37	6412.23	6514.24	8231.82	8617.52	8576.11	6602.44	8004.77	7115.8	20044	7951.73	9510.96	8223.47	7553.18	10528.4	8843.13	15621.8	6683.8	68003.2	25889.5	63541.6	35832	27365.7	64086	71716.7	65853.1	27238.5	73552.7	10006.9	6719.5	9353.42	18427.9	8114.91	7810.79	9135.67	8731.99	8108.06	6297.39	Hexadecanedioate	Metabolic pathways;Cutin, suberine and wax biosynthesis	Lipids
M309T226	8446.58	5532.28	5458.8	4703.97	4752.44	6180.18	5606.92	5974.45	6227.38	7100.61	4125.14	4104.24	4045.02	4046.24	3832.11	4146.86	4282.26	3529.96	4133.73	4089.36	15942.8	9641.14	9003.26	8414.54	8586.24	9779.38	9932.8	8899.34	9531.32	9555.51	14231.1	28980	14559.8	14181.2	14216.9	31228.9	15683.1	15853.7	29850.4	15317.6	Hexadecanedioate	Metabolic pathways;Cutin, suberine and wax biosynthesis	Lipids
M309T317	21398.7	15065.6	9811.92	14691.9	14420.8	15578.5	13710.5	14732.6	15305.4	15458.5	9318.69	5484.76	10084.7	8739.46	10290.5	10371.8	9027.09	11964.8	9770.63	10292.5	45266.1	37642.7	45806.4	57486.2	55266.6	41068.7	62534.5	59101.6	64610.9	57615.8	17285	91663.3	16649.7	29759.9	30399.1	29327.8	29384.7	28821.9	37523.9	23111.8	Hexadecanedioate	Metabolic pathways;Cutin, suberine and wax biosynthesis	Lipids
M325T48	1626.01	1450	2033.04	1866.98	1803.24	1832.19	1705	2024.37	1854.11	1976.9	1929.3	1943.58	2032.07	2015.96	2034.45	1870.63	1967.95	2128.62	1722.61	1967.4	1813.21	1619.39	2374.73	2085.76	1800.17	1734.86	2210.07	1670.08	1994.13	1819.88	1455.96	1296.9	1500.96	1957.67	1717.32	1809.07	1800.76	1991.52	2214.22	1891.68	Hexadecanedioate	Metabolic pathways;Cutin, suberine and wax biosynthesis	Lipids
M281T400	8846.27	9399.68	9494.54	8419.95	9680.11	12949	10290.4	7922.45	9713.4	10054.1	14971.8	15371	16405.6	15242	15077.4	15044.6	15861.2	21044.7	14299.4	14271.6	70625.3	57834.4	63050.7	63325	57891.6	60324.2	66657.7	54566.8	62678.3	64164.6	87345.8	78339	88925.1	80268.6	80162	77440.2	95125	91510.7	84976.2	90936.7	Linoleate	Metabolic pathways;Biosynthesis of unsaturated fatty acids;Linoleic acid metabolism;Biosynthesis of plant secondary metabolites	Lipids
M281T344	1631.69	2211.69	1911.6	1896	1831.28	1665.86	2005.67	1805.39	1900.96	2205.53	2029.64	2255.08	2852.26	2181.9	2343.81	2454.11	2327.08	2393.56	2155.97	2264.67	6196.57	6031.99	6302.48	5721.51	2354.73	5616.15	6458.65	6235.74	6387.99	6204.53	12146.5	12913.5	13280	13629.4	14017.9	12354.2	11409.4	12232.6	713.487	15898.8	Linoleate	Metabolic pathways;Biosynthesis of unsaturated fatty acids;Linoleic acid metabolism;Biosynthesis of plant secondary metabolites	Lipids
M298T339	201996	166570	245366	251655	271053	256275	242737	228556	190423	273995	267306	269631	279387	315394	236952	203512	234262	216397	180709	292010	390411	366459	421712	430487	353509	349779	306228	454214	297639	305365	317276	310233	291567	275425	323872	294422	282098	313682	325886	281298	Linoleate	Metabolic pathways;Biosynthesis of unsaturated fatty acids;Linoleic acid metabolism;Biosynthesis of plant secondary metabolites	Lipids
M298T406	23329.9	6900.3	8549.29	22188.7	6396.14	9861.73	8918.74	8070.35	12405.7	10379.4	17815.8	9271.29	8022.93	13780.2	8596.47	7775.22	13316.3	17781.9	11290	14866.9	13143.3	9212.89	20139.1	10587.5	9338.85	28564.8	10989.1	12669.9	22089.9	13525.9	22054.8	12775.9	13907.1	18571.7	16683.3	13490.1	22430.1	12356.2	12141.3	18817.2	Linoleate	Metabolic pathways;Biosynthesis of unsaturated fatty acids;Linoleic acid metabolism;Biosynthesis of plant secondary metabolites	Lipids
M279T410_3	24051.1	30632.2	21913	31637.8	32797.9	23348.7	16753.2	20127	34896.7	25347.2	27803.3	33136.2	29220.3	32246.6	33586.8	27611.9	36886.3	30891.9	32838.7	29843.8	80774.9	52407.7	83380.2	62880.5	85915.7	85658.2	91208.9	84432.3	91338.1	86423.2	59637.4	52711	168356	59434.5	52444.7	69229.2	167434	55532.7	56967.1	64108.1	(6Z,9Z,12Z)-Octadecatrienoic_acid	Metabolic pathways;Biosynthesis of unsaturated fatty acids;Linoleic acid metabolism	Lipids
M279T432	141963	144963	134149	137384	134540	128672	145616	142635	142471	145629	154215	157119	153449	149339	149279	157496	159522	167198	163614	148753	1.01451e+06	1.03579e+06	1.02974e+06	1.03971e+06	1.00889e+06	1.06604e+06	1.1152e+06	1.0487e+06	1.1031e+06	1.12484e+06	95654.5	99583.7	114324	93135.8	94832.1	93295.9	107040	101240	101163	101735	(6Z,9Z,12Z)-Octadecatrienoic_acid	Metabolic pathways;Biosynthesis of unsaturated fatty acids;Linoleic acid metabolism	Lipids
M279T385	121790	119460	133066	110906	108692	111720	152984	128659	129932	125603	147277	153324	144631	146573	150241	136629	159652	161981	148486	153211	588795	446228	469074	475267	457660	534359	496378	482491	476496	503661	581528	542139	567330	518537	494206	552189	575148	544557	556033	576119	(6Z,9Z,12Z)-Octadecatrienoic_acid	Metabolic pathways;Biosynthesis of unsaturated fatty acids;Linoleic acid metabolism	Lipids
M279T306	48431.1	1487.7	53411.3	50396.5	52132	47689.7	49492.1	49168.3	52964.4	49935.5	45029.7	47427.7	48624.9	535.803	48016.4	46569.3	48356.8	50923.3	47447.7	46153.8	2068.32	51864.9	2365.01	3375.36	2358.71	3509.23	4161.66	3145.31	3231.3	2584.76	86215.7	82653.1	87720.2	79952.4	98106.6	83713.5	86529.9	87197.9	84223.1	82464.3	(6Z,9Z,12Z)-Octadecatrienoic_acid	Metabolic pathways;Biosynthesis of unsaturated fatty acids;Linoleic acid metabolism	Lipids
M296T390	3003.48	15282.7	22342.9	5436.2	10374	24255.3	6019.97	10825.3	23440.5	9948.94	20968.9	13335.2	11702	20081.6	12337.2	9667.03	22679	10713.3	9645.74	18777.3	16857.5	16284.5	89467.2	15237.4	13947.1	98581.7	20468.9	13051.7	103788	17176.9	49156.2	27884.5	33819.8	41701.6	35735	34219	50604.3	31809.8	36450.6	46184.5	(6Z,9Z,12Z)-Octadecatrienoic_acid	Metabolic pathways;Biosynthesis of unsaturated fatty acids;Linoleic acid metabolism	Lipids
M301T478	3384.99	2886.79	2419.68	2669.3	3351.24	4463.91	3296.56	2881.61	2717.34	4377.04	5765.88	3809.83	5102.58	6093.59	4249.47	4520.66	6146.48	5078.34	4512.02	4478.22	9302.78	9889.19	13314.5	11479.2	10295.7	13331	12373.5	13218.2	9299.81	10795.6	4762.4	5156.05	5756.07	5394.21	6133.33	5713.15	5071.13	5618.63	6035.54	7077.21	(6Z,9Z,12Z)-Octadecatrienoic_acid	Metabolic pathways;Biosynthesis of unsaturated fatty acids;Linoleic acid metabolism	Lipids
M301T373	5280.88	3933.15	3897.37	8216.23	4292.78	4563.17	4286.48	3920.79	4267.64	4258.64	6522.31	9969.08	6637.36	8772.95	5242.42	3762.63	5090.47	4969.42	5718.27	5197.42	4210.87	4661.41	4519.67	4588.73	8502.54	5401.74	6070.43	6856.21	6823.53	6540.2	1997.82	2565.58	1290.24	3396.1	1419.19	1971.5	2562.88	3016.39	1920.29	2411.61	(6Z,9Z,12Z)-Octadecatrienoic_acid	Metabolic pathways;Biosynthesis of unsaturated fatty acids;Linoleic acid metabolism	Lipids
M301T428	7643.3	6597.69	6219.51	5405.37	8243.34	8006.46	5187.94	8023.33	15797.1	10107	9649.7	18404.8	7429.56	7559.9	19197.4	8629.51	6780.08	9584.27	19318.2	9349.54	17414.3	10813.4	14313.8	11313.8	11358.7	8875.91	23121	22983.9	18246.5	12656.2	6756.32	7584.37	8090.59	7106.63	7684.23	7695.74	8204.52	7191.92	6844.99	8185.18	(6Z,9Z,12Z)-Octadecatrienoic_acid	Metabolic pathways;Biosynthesis of unsaturated fatty acids;Linoleic acid metabolism	Lipids
M321T393	24817.2	25748.6	26986.7	27377.2	27033.4	24360.8	24253.7	26027	25670.5	26697.4	25280.9	23155.3	23241.8	21610	23263.5	22281.9	26342.3	28723.2	22871	26326.7	25935.1	28088.5	26946.8	27139.1	34005.4	28030.4	26094.4	30077.7	31025	30555.5	17963.5	21610.3	9666.18	9048.99	21654.4	24214.6	16755	23696.1	20769	15919.4	8,9-EET	Metabolic pathways;Arachidonic acid metabolism	Lipids
M321T421	13909.7	16226.4	15042	6298.15	8371.83	9056.41	11451.9	8582.1	8417.66	6152.09	8738.49	10526.9	8772.28	9536.91	8911.86	9177.75	9062.47	9675.39	8420.04	17647.3	13641	14779.7	16805.3	14361.8	16456	15542.3	17815.1	17060	17254.2	16507	32020.7	33934.3	33093.4	31565.6	35322.1	34348.3	35141.8	37931.7	38075.4	31037.5	8,9-EET	Metabolic pathways;Arachidonic acid metabolism	Lipids
M321T358	5744	3565.64	2585.97	2435.29	3518.85	3005.55	2983.58	2679.74	3685.66	2584.34	4882.87	4477.15	3968.85	3853.05	3696.49	3979.66	3907.28	3941.64	3788.68	4192.07	3571.26	3374.99	4072.17	3551.45	3699.76	3189.38	3397.75	3751.05	3728.76	4603.86	7969.33	5463.62	4226.34	10370.4	5399.74	5126.3	12690.5	4803.46	8098.12	13493.8	8,9-EET	Metabolic pathways;Arachidonic acid metabolism	Lipids
M335T349	13772.1	13408	11862.8	14819.9	15979.1	14922.8	14376.4	11603.9	15575.6	14505.4	5224.15	5940.56	6799.12	6890.62	7751.43	8645.81	7361.62	6512.04	5762.3	6797.9	82905.5	78536.7	81246.6	86314.8	93084	91957.6	90223.5	87628.3	87616.3	85686.8	107426	99394.8	120876	105126	104491	101567	100840	98918.8	109917	119488	Prostaglandin_A2	Metabolic pathways;Arachidonic acid metabolism	Lipids
M335T326	16941.4	16674.4	3373.67	2986.63	16779.8	5420.46	6677.89	2690.93	5533.01	3725.17	16813.4	17083.7	16762.4	17069.9	18269.2	2318.39	18578.2	4379.98	4341.9	19801	13137.1	10017.4	16852.4	18577	32718	5066.25	14360.3	13046.7	18523.1	15541.2	24204.6	27311.9	24771.4	23022.6	23912.7	24646.4	25532.2	25236.8	26377.5	24931.6	Prostaglandin_A2	Metabolic pathways;Arachidonic acid metabolism	Lipids
M335T390	4596.54	3887.55	2923.43	4288.28	4376.08	2893.35	3554.91	2805.77	4591.27	4206.51	4330.75	3989.56	2143.94	3104.57	3979.66	4386.16	2994.67	5019.2	4133.53	5160.87	10410.6	12355.6	12582.2	12129.3	11980.2	12669.8	11613	14350.8	13318.7	11757.9	31523.1	34348	33737.8	28365.2	28386.2	31541.4	30759.7	29314.6	29858.7	32641	Prostaglandin_A2	Metabolic pathways;Arachidonic acid metabolism	Lipids
M335T365	4812.46	5008.3	5185.46	5098.08	5597.66	5004.76	5322.83	5564.78	5333.34	5587.5	4436.23	4339.19	2240.14	960.992	4382.61	4104.96	4822.09	3788.65	3037.71	5222.74	16613.4	18011.6	17710.2	17901	17684.9	15902.5	18059.5	16606.9	17386.2	21537.6	64711.1	70433.8	68430.2	62960	77135.4	70392.3	65693.7	72317.6	65282.5	71630.9	Prostaglandin_A2	Metabolic pathways;Arachidonic acid metabolism	Lipids
M336T356	2780.08	2727.04	2923.74	3561.17	2878.36	3356.14	5027.31	3348.3	3125.84	2472.59	1977.08	1977.44	2895.37	1791.62	1979.21	1596.66	2471.66	1696.36	1863.66	1755.28	4370.95	3178.03	4231.13	3889.19	3320.02	4173.54	4434.56	3254.77	3889.22	4210.03	3260.08	2936.91	3080.55	2858.9	2946.78	3195.06	3423.39	3150.13	3045.58	4829.13	Leukotriene_A4	Metabolic pathways;Arachidonic acid metabolism	Lipids
M336T390	9065.19	1315.23	2875.45	8899.15	7771.72	1717.72	951.308	2113.06	3842.39	2781.47	2482.12	2535.92	1366.36	1227.45	1326.78	2294.6	3023.29	677.182	8301.34	9704.4	7458.81	12007.6	18157.9	6522.22	4704.08	21392.2	1575.1	1769.05	19801.4	2215.74	11036.1	8311.33	9708.13	8838.74	10674.1	10969	14441.9	13978.1	11845.5	11156.2	Leukotriene_A4	Metabolic pathways;Arachidonic acid metabolism	Lipids
M337T455	3512.76	3943.76	4983.29	2795.41	2874.61	3400.48	3151.12	3531.23	3135.81	5014.47	3583.88	4232.61	3100.76	2905.95	2720.91	4256.46	3053.27	3094.25	3245.21	5342.23	4533.68	3990.63	8748.71	3127.33	2820.94	4747.94	4573.45	4754.03	2597.32	4500.37	9369.56	4799.6	4712.83	5999.48	3553.18	5119.69	6811.45	4881.29	6292.48	4979.59	Leukotriene_B4	Metabolic pathways;Arachidonic acid metabolism	Lipids
M337T306	1370.96	1520.38	1396.94	1409.89	1222	1388.22	1388.03	1451.94	1290.1	1294.98	1146.26	1205.04	1316.74	1182.46	1194.23	1272.77	319.272	1212.71	1152.55	1172.6	3579.85	2544.45	3527.49	4729.71	4335.75	3895.93	2658.02	2909.8	2777.77	2811.41	83729.3	86994.9	88580.7	80375.9	82280.5	80548.9	83025.8	85977.6	82885.3	79660.4	Leukotriene_B4	Metabolic pathways;Arachidonic acid metabolism	Lipids
M337T430	3730.46	4099.2	11465.2	3344.95	4507.29	4276.68	4837.55	4960.83	4612.44	5293.26	5981.18	3640.62	4708.36	4586.81	4139.01	3813.45	4910.54	4796.74	3700.96	4938.12	10246.6	7941.15	9456.81	7908.72	9301.53	9669.71	10295.1	9780.02	11572.1	10500	4640.7	3913	4164.74	4300.84	4565.25	7117.94	5010.25	4561.4	4632.44	4880.23	Leukotriene_B4	Metabolic pathways;Arachidonic acid metabolism	Lipids
M337T376	10413.8	5728.12	4799.28	10692.6	9907.52	5566.41	12392.9	5415.5	7092.95	11531.6	5341.12	10120	6207.46	3204.45	9203.74	9684.61	11456.4	6600.04	11036.4	9300.82	12129.8	11193.2	9613.92	8741.43	8790.64	10818	12849.2	12387.2	10697.7	10220.2	8447.3	18743.4	9118.74	7664.86	9693.46	8970.18	8576.58	8268.12	9099.69	10459.6	Leukotriene_B4	Metabolic pathways;Arachidonic acid metabolism	Lipids
M337T360	3128.96	3324.78	2639.44	2801.96	3238.02	2610.52	3014.62	2739.6	2915.7	3423.36	2835.21	2339.79	2553.99	2677.87	2904.89	2529.08	2646.34	2682.92	2269.92	2737.37	15733.7	13412.4	11628.2	16076.8	11581.3	16254.7	10168.8	11236	10299.7	11194.3	31156.2	33392.6	33811.1	32855.1	30914.8	30444.8	56922.3	33664.3	34003	31241.9	Leukotriene_B4	Metabolic pathways;Arachidonic acid metabolism	Lipids
M338T382	8044.87	23120.3	9345.13	4486.07	24008.1	5468.19	4881.55	2793.69	2785.31	7157.27	5895.79	5411.16	3544.14	23188.1	23827.5	1643.49	560.126	3235.63	2173.07	21934.6	32666.9	25105.6	24068.4	31407.5	23458	27085.5	21847.8	24338	23257.4	28023.8	7796.74	20867.9	4932.06	4959.1	5193.32	6572.47	4998.83	5688.5	4714.32	5012.68	8,9-EET	Metabolic pathways;Arachidonic acid metabolism	Lipids
M341T385	1421.67	3234.74	2490.88	4310.13	3094.38	2874.66	2548.37	1852.5	2190.44	2062.37	2929.86	3303.23	940.725	2204.76	2041.14	2140.84	2217.56	3363.68	1840.62	3516.19	6324.37	4985.77	2797.63	2963.96	6119.92	6611.65	4108.93	5337.28	5400.61	2954.61	3857.96	3435.4	3488.92	3866.31	3102.45	4244.62	3328.81	1841.58	3125.78	2920.87	Leukotriene_A4	Metabolic pathways;Arachidonic acid metabolism	Lipids
M341T420	5776.38	6934.52	6020.32	5408.91	6734.95	6156.79	5611.44	6304.57	7558.8	11262.9	7741.19	6754.01	12461.4	5917.16	9484.23	7529.17	6906.43	6061.22	7165.18	8534.55	6680.72	2701.53	7645.15	7495.48	5919.09	5146.11	6406.44	4615.35	9925.41	7188.79	3006.81	3432.36	3413.73	3582.98	2293.55	2261.43	3236.65	3213.45	3581.49	3473.48	Leukotriene_A4	Metabolic pathways;Arachidonic acid metabolism	Lipids
M343T382	6145.92	4796.97	4014.56	4581.5	9726.04	8555.1	9586.8	6955.76	5177.24	7540.5	7385.92	12092.2	7934.03	9734.19	11384	9878.86	9781.26	10780.4	16949	13500.4	19009.3	18571.3	9381.62	14668.7	18661.3	13340.6	9216.45	18558.2	13442.3	20083.7	978.235	3135.09	3449.67	1441.78	4674.94	2115.8	2567.89	2666.68	5942.31	4550.87	8,9-EET	Metabolic pathways;Arachidonic acid metabolism	Lipids
M343T433	4380.23	5506.27	5444.17	5640.35	5360.94	4884.67	9252.95	3757.08	5533.94	5233.05	5835.5	6424.25	5847.28	5088.96	8586.19	6546.45	6667.28	6081.19	5751.25	5894.77	10471.4	11462.3	12802.5	11199.4	14156.8	14721.6	12913.6	13974	14253.7	12793.5	2804.17	2197.55	1947.1	2937.75	450.139	1811.59	4202.65	1614.53	2337.67	2542.46	8,9-EET	Metabolic pathways;Arachidonic acid metabolism	Lipids
M352T417	6993.64	10620.7	11533.8	10547.8	10906.2	9762.89	8765.65	12150.3	3053.69	7544.32	23929.6	9004.04	7616.92	15434.9	7666.52	13463.5	12336.2	5407.45	6985.85	14704.4	24105	11933	11791	12586.8	9929.92	11078.9	14151.4	9660.39	10063.4	13803.1	21623.3	13651.8	12568.7	15679.5	10207	14316.9	16171.6	8835.56	12660.9	14188	Prostaglandin_A2	Metabolic pathways;Arachidonic acid metabolism	Lipids
M352T456	1690.65	4270.62	3686.45	4193.18	5702.95	5395.53	4293.61	1899.91	1789.01	4102.8	6823.57	6090.74	6957.12	7881.26	4372.94	7229.46	7341.11	6467.43	5350.21	3527.43	5753.65	8592.27	10869.3	9650.02	5045.31	4920.8	3946.67	4871.41	9811.78	3879.73	10124.9	10195.5	9225.74	7597.31	7233.42	10780.7	6472.73	12774.1	8999.94	6924.89	Prostaglandin_A2	Metabolic pathways;Arachidonic acid metabolism	Lipids
M353T306	5503.52	6135.55	5207.73	5885.04	5825.34	5626.63	5955.17	5278.8	6376.47	5779.17	2008.12	2016.57	1973.67	1699.54	2033.48	1865.86	2117.63	2609.82	2149.32	2278.99	17661.8	24851.7	17096.8	20162.2	27717.5	18015	31647.7	20539.5	19469	23966.3	73687.9	52919.8	73650	71162.2	55678.4	77935.7	71573	58135.6	56601.5	48773.8	Prostaglandin_D2	Metabolic pathways;Arachidonic acid metabolism	Lipids
M353T327	8641.99	8587.5	8266.38	6374.71	6550.49	6234.45	7889.74	6428.82	7974.34	4319.65	2105.59	2505.4	2612.78	2345.03	619.553	2263.61	2661.66	922.258	2838.41	1147.13	8798.85	9303.23	10628.3	5616.57	9081.82	9126.34	9025.3	10657.1	9099.81	9842.8	22344.3	23260.5	21136.4	28045.1	21305.6	22615.2	26789.4	30085.6	21758.4	21127	Prostaglandin_D2	Metabolic pathways;Arachidonic acid metabolism	Lipids
M354T249	5703.08	5793.61	5666.75	5955.64	5440.06	5360	6398.37	6035.14	6222.46	5623.38	9095.54	9679.67	9888.96	8899.85	9142.36	9420.71	10394	9325.88	9005.5	9799.71	2203.69	1937.13	2315.28	2123.58	1879.03	2127.71	2476.07	2276.99	2217.05	2452.64	2173.69	2091.29	2093.23	1960.44	2471.79	1971.93	2143.47	2019.67	2273.89	1815.91	Leukotriene_B4	Metabolic pathways;Arachidonic acid metabolism	Lipids
M356T353_3	9068.75	9858.62	9700.32	7628.91	8864.93	8447.86	7989.53	8258.99	8515.94	8736.94	5729.77	7398.03	9126.34	4518.17	4623.36	7835.56	8801.92	7228.92	4448.47	4092.01	46890.7	32485.4	35661.6	33740	31837.2	48517.5	33669.6	32898.4	49854.9	34609.6	41943.3	38700.4	38899.6	30865.9	30545	38941.4	32889.7	39626.1	33410.8	44999.2	5,6-DHET	Metabolic pathways;Arachidonic acid metabolism	Lipids
M356T412	9328.1	4812.39	3101.37	6911.11	8497.72	9959.2	4198.17	2148.41	9264.28	9882.51	9995.15	11356.9	10415.3	10085.8	5407.48	4495.48	11109	9119.96	5512.29	2606.8	6763.74	6852.63	7905.37	9578.37	14253.6	7711.18	10860.8	7311.13	9028.14	13355.5	9515.12	9393.42	7024.43	10331.7	18431.4	9496.29	7239.11	9002.32	5923.38	5423.3	5,6-DHET	Metabolic pathways;Arachidonic acid metabolism	Lipids
M356T335	6046.06	4941.31	4389.22	4495.3	3904.09	2918.75	4932.6	4786.97	4789.48	4381.73	2620.36	2934.42	3186.92	1901.54	839.233	2789.8	2764.47	2213.11	2867.88	2060.41	16510.9	14797.2	14248.7	16201.9	12460.7	13188.5	13523	13137.3	14542.3	13855.4	11955	7261	10290.1	9865.21	6403.96	6306.07	11561.1	9799.83	6588.35	10730.4	5,6-DHET	Metabolic pathways;Arachidonic acid metabolism	Lipids
M357T349	2516.18	3121.69	2175.22	2523.22	2071.05	2080.55	2423.91	2275.56	2356.14	2457.98	2723.52	2847.14	3108.43	2321.81	2144.31	2398.07	2776.72	2990.46	2672.97	2762.68	3640.87	3256.49	3231.12	3328.65	4260.22	3520.2	3678.66	3540.45	3618.86	2781.12	2829.92	3588.93	3368.25	3700.8	2945.96	2544.84	2425.3	2896.05	5325.04	2975.3	Prostaglandin_A2	Metabolic pathways;Arachidonic acid metabolism	Lipids
M359T380	5876.82	4482.84	4391.6	6769.71	6688.91	1115.52	5465.68	3741.07	1545.64	5311.41	4167.6	4947.97	708.219	4980	4940.24	1783.66	6270.47	4839.95	948.375	5415.4	8655.27	9634.64	9779.68	10429	8886.74	9489.79	9819.72	8996.81	4837.18	9157.27	3495.99	1119.83	4167.11	3213.31	1336.18	1085.05	2905.67	2128.45	3907.46	3553.41	Leukotriene_B4	Metabolic pathways;Arachidonic acid metabolism	Lipids
M361T393	4082.67	1876.73	3523.68	2825.03	3697.36	2578.54	4168.39	3035.94	4330.99	5141.83	3741.16	3482.21	3910.08	2363.11	3247.44	2864.35	4161.19	4276.43	3816.38	3781.63	3786.04	3699.73	4657.29	4433.65	4462.13	3522.07	4394.24	4485.54	4225.94	5408.59	2414.49	2640.44	3216.41	715.002	3009.74	2322.9	1980.54	2986.41	2274.1	2792.62	5,6-DHET	Metabolic pathways;Arachidonic acid metabolism	Lipids
M369T320	1793.71	2891.16	2395.31	1129.16	1711.82	1974.29	3001.46	1569.72	3805.18	3163.97	1697.25	1998.66	1741.04	1753.12	1723.55	332.253	1181.82	1574.55	1539.26	1743.63	7254.39	6777.83	6808.2	7817.52	6715.6	7110.17	6718.5	6328.14	6075.48	5793.83	3789.43	4394.06	4877.76	3651.38	3774.95	3742.36	4109.47	5089.5	4126.45	4392.44	Prostaglandin_G2	Metabolic pathways;Arachidonic acid metabolism	Lipids
M369T353	2093.69	2288.84	1987.87	1841.01	2583.03	1890.62	1916.11	2034.18	2146.89	1937.77	1717.6	854.963	1207.92	1139.64	713.37	1248.93	1813.69	904.679	1741.04	1151.79	6746.93	6679.16	7275	8348.99	7911.51	7028.95	8269.2	6690.15	8425.24	8915.77	3332.12	3106.44	3275.49	3198.15	3708.94	3275.11	3303.9	3309.7	3358.67	3640.68	Prostaglandin_G2	Metabolic pathways;Arachidonic acid metabolism	Lipids
M370T321	4651	4819.81	5039.15	4231.83	4759.57	9001.69	5273.55	2005	5168.04	5490.97	1635.08	274.923	1659.75	1904.99	1676.55	3271.73	2110.72	1563.17	1862.17	1782.13	11841.3	10442.7	9649.27	12041.1	20273.1	9329.25	10128.1	7642.04	9930.7	12241.2	1741.37	2933.4	1594.13	1009.77	1672.43	1764.51	2664.9	1795.53	1703.28	1997.35	Prostaglandin_D2	Metabolic pathways;Arachidonic acid metabolism	Lipids
M386T259	3096.01	3078.66	2479.54	3093.03	2610.94	3218.11	3034.96	4217.6	3938.73	3167.85	1200.95	1107.75	1116.62	964.571	946.576	1110.74	1151.97	1000.87	1050.97	998.938	6646.07	1401.8	6116.62	1227.92	1362.52	1431.98	2776.71	1840.28	300.958	1402.7	1372.46	1305.04	1811.27	1347.22	1467.49	1290.5	1109.66	755.641	737.62	1289.44	Prostaglandin_G2	Metabolic pathways;Arachidonic acid metabolism	Lipids
M386T300_2	1922.98	2257.13	1970.3	1828.08	2046.26	2081.75	1999.95	1911.72	2175.24	2000.06	1455.25	2148.11	1155.13	2065.73	1025.49	2092.37	1125.64	2456.84	2245.32	862.496	2452.49	1634.85	5674.02	5117.96	2437.14	4681.66	6881.42	3308.73	2982.83	2631.28	3104.72	2586.63	2326.8	3203.34	2633.93	2477.23	2587.62	2525.49	1350.05	833.551	Prostaglandin_G2	Metabolic pathways;Arachidonic acid metabolism	Lipids
M409T402	905.849	1275.5	1029.03	1498.28	1130.24	1110.13	1318.11	1566.77	1424.69	1725.05	1379.59	1460.09	1977.22	1408.24	2782.53	2141.5	1956.21	1876.73	2456.64	2405.77	735.273	1452.74	1203.3	1262.75	943.635	1214.3	1486.56	664.484	1142.92	998.791	1779.76	1741.02	1742.5	2175.18	1737.28	1502.41	605.64	1594.43	1462.67	1093	Thromboxane_B2	Metabolic pathways;Arachidonic acid metabolism	Lipids
M293T318	33070.7	23589.2	31189	32293.3	25698	35730.8	24925	12545.7	36634.1	33395.6	4973.65	5003.51	5433.8	4421.21	5173.77	4734.22	5370.47	4918.79	5017.76	5096.53	76085.7	52958.1	76794.6	52958.5	73885.1	79373.8	82968.3	80620.1	79259.3	80501.9	100675	106368	96059.7	101333	105036	59280.1	106712	60252	62161.9	53944.1	(9Z,15Z)-(13S)-12,13-Epoxyoctadeca-9,11,15-trienoic_acid	Metabolic pathways;alpha-Linolenic acid metabolism;Biosynthesis of secondary metabolites	Lipids
M293T299_2	34437.9	33831.1	33544.7	28570.8	30165.4	32119.1	35837.4	34419.6	30806.5	34068.9	5139.68	5334.4	5205.82	5016	5471.32	4802.6	5400.89	7417.62	5227.47	5217.42	272729	231118	252198	246228	256075	229109	273307	269418	287381	280676	434016	468099	444047	409225	436125	437284	474277	441486	437286	438083	(9Z,15Z)-(13S)-12,13-Epoxyoctadeca-9,11,15-trienoic_acid	Metabolic pathways;alpha-Linolenic acid metabolism;Biosynthesis of secondary metabolites	Lipids
M293T340	32988.6	31253.7	27934.9	29308.1	26867.6	30494.6	27705.8	49452	26525	31353.2	9395.01	9851.84	10569.1	9615.06	10140.2	9581.62	9827.15	10502.5	10244.5	10021.3	62293.6	63582.2	59826.9	75957.2	57460.8	60238.6	65768.9	62717.9	59748.5	68002	47646.6	44964	46848.1	43026.3	36107.5	32688	46396.7	44462.3	45798.7	44685.6	(9Z,15Z)-(13S)-12,13-Epoxyoctadeca-9,11,15-trienoic_acid	Metabolic pathways;alpha-Linolenic acid metabolism;Biosynthesis of secondary metabolites	Lipids
M293T383	31564.1	27792.7	43043.1	25499.6	21778.8	29410.7	31931.9	24478.9	26073.7	28596.3	24471.1	25555.9	27756	23755.9	25501.5	30595.9	27434.4	30080.2	26119	26982.4	648052	333515	537462	390787	537191	610566	581288	526623	556838	568430	55515.8	62960.4	44617.3	56676.5	44690.9	65223.9	75266.8	65963	51959.6	55383.4	(9Z,15Z)-(13S)-12,13-Epoxyoctadeca-9,11,15-trienoic_acid	Metabolic pathways;alpha-Linolenic acid metabolism;Biosynthesis of secondary metabolites	Lipids
M310T346	3619.34	2897.37	3117.09	3096.92	3661.82	3086.27	3117.86	2591.44	3240.46	3215.99	3181.21	2991.21	2871.72	2673.33	3970.56	2734.78	2830.58	3281.22	2280.63	3186.63	5606.11	3308.51	4350.7	4337.24	4137.74	8810.91	4271.51	3983.38	4914.59	5516.49	5502.34	4008.22	3881.03	4002.09	4119.3	3584.37	3900.58	5131.33	3576.65	3459.66	(9Z,15Z)-(13S)-12,13-Epoxyoctadeca-9,11,15-trienoic_acid	Metabolic pathways;alpha-Linolenic acid metabolism;Biosynthesis of secondary metabolites	Lipids
M310T366	2027.05	1837.06	1548.06	2411.24	1536.13	1928.2	2046.98	1902.8	1561.85	1735.56	1952.76	2241.43	1976.62	1974.8	1622.77	2037.99	2702.77	2060.1	2083	1930.42	2339.97	14192.8	15556.7	3030.85	15737.6	17108.7	2536.91	15807.1	14888.4	3175.28	1729.7	2138.87	1914.27	1717.33	2253.06	1379.61	1159.65	1477.59	2246.9	1592.62	(9Z,15Z)-(13S)-12,13-Epoxyoctadeca-9,11,15-trienoic_acid	Metabolic pathways;alpha-Linolenic acid metabolism;Biosynthesis of secondary metabolites	Lipids
M315T383	9476.17	13665.3	11297.6	10029.6	15295.6	9992.89	13810	10128.1	13653.4	13224.5	8959.43	11133.2	9452.72	8906.02	9051.12	10353.9	11427.4	9339.67	9386.72	9272.78	163535	118558	122311	136681	128940	149749	147172	133303	124984	139115	16189.1	14722.2	17087.1	16481.2	13494.2	16733	17724.3	13064.9	18288.7	18105.4	(9Z,15Z)-(13S)-12,13-Epoxyoctadeca-9,11,15-trienoic_acid	Metabolic pathways;alpha-Linolenic acid metabolism;Biosynthesis of secondary metabolites	Lipids
M986T187	6930.71	9532.14	9082.76	7777.44	8653.83	8062.82	7374.59	8319.06	7403.86	6520.83	4262.31	5044.24	4387.89	3784.97	5048.22	3907.29	4139.75	4607.96	4376.99	5655.21	210.958	137.676	149.255	156.613	194.237	249.53	403.01	236.999	459.474	262.63	139.05	182.092	125.984	89.8973	189.44	176.837	188.63	123.305	213.768	164.221	trans-2-Enoyl-OPC4-CoA	Metabolic pathways;alpha-Linolenic acid metabolism;Biosynthesis of secondary metabolites	Lipids
M313T306	574.844	2489.13	725.099	2286.55	2145.1	859.998	2706.84	2056.98	2408.1	1982.26	1195.28	1201.74	1274.82	1286.55	1172.02	1361.51	1362.94	1227.76	1152.96	1272.46	7264.01	5442.08	7843.17	14205	2706.54	14691.7	16127.9	6216.76	7277.21	7703.3	39014.3	41961.3	23972.4	32978.3	27021	24431.1	27146.7	44309.9	23962	28273.7	(9Z,11E)-(13S)-13-Hydroperoxyoctadeca-9,11-dienoic_acid	Linoleic acid metabolism;Metabolic pathways	Lipids
M313T349	9820.29	9959.59	10308.1	10937.1	9920.47	11445.3	12250.5	8794.2	10860.3	10516.7	4314.04	3650.49	3679.78	4014.94	3200.57	3707.14	4406.82	3772.67	3724.08	3467.19	79697.4	68849.4	74594.6	76995	68836.3	74378.5	76160.2	78310	79050.4	76566	106393	110967	112868	102297	87916	77952.1	107711	79545.7	82355.7	80928.3	(9Z,11E)-(13S)-13-Hydroperoxyoctadeca-9,11-dienoic_acid	Linoleic acid metabolism;Metabolic pathways	Lipids
M313T329	10128.7	15807.3	9629.92	9056.5	9730.35	9107.56	9272.69	9086.98	15181.2	9489.1	10201.6	9183.52	9343.28	9543.41	9167.19	8298.08	9658.56	2161.86	8201.81	1516.02	12118.3	11240.1	12227.9	19810.1	12252.6	18158.7	19228.5	10365.3	10420.4	12095.8	22160.3	26402.6	9049.33	22544.1	12121.9	10330.1	24728.7	12208.9	18358.7	12339.7	(9Z,11E)-(13S)-13-Hydroperoxyoctadeca-9,11-dienoic_acid	Linoleic acid metabolism;Metabolic pathways	Lipids
M330T308	1276.05	2882.84	2826.94	1710.3	1230.52	1294.76	1226.81	2623.05	1850.04	1229.4	1944.11	2065.91	3859.2	1758.68	1605.01	3360.03	3178.95	3674.98	1810.58	1966.81	3826.49	3919.02	3934.95	3331.71	5424.14	3774.3	4048.01	3677.34	4018.67	4359.17	7027.53	6206.65	6198.83	6536.38	5543.18	5602.84	5889.98	4630.18	6278.02	6411.54	(9Z,11E)-(13S)-13-Hydroperoxyoctadeca-9,11-dienoic_acid	Linoleic acid metabolism;Metabolic pathways	Lipids
M330T365	3559.69	2431.48	6015.51	6322.58	3276.1	5168.42	2227.51	2510.57	3017.25	3488.38	3021.8	2947.97	4073.78	3905.84	1652.99	1483.47	1778.46	2343.67	2444.92	3227.34	11405.2	10233.8	10050.4	12014.4	11487	9963.1	10251.4	10054.8	11398.8	10976.2	24094.2	23707	27233.6	20648.1	26891.8	24266.9	23842.6	22415	20627.6	21525.1	(9Z,11E)-(13S)-13-Hydroperoxyoctadeca-9,11-dienoic_acid	Linoleic acid metabolism;Metabolic pathways	Lipids
M330T390	3515.06	3585.96	2036.42	4939.1	5017.53	4492.01	5293.4	3753.38	3298.71	3521.54	2901.25	3428.33	2390.71	3653.78	2991.73	1900.08	2337.69	3212.43	3393.16	2674.03	8506.29	9874.2	12153	10518.9	11023.4	10411.9	8802.65	10525.6	11007.2	11846.9	49184.7	40842.2	51568.7	45653	39335.7	48959	53016.5	44182.5	55494.7	49869.5	(9Z,11E)-(13S)-13-Hydroperoxyoctadeca-9,11-dienoic_acid	Linoleic acid metabolism;Metabolic pathways	Lipids
M330T330	2073.02	1962.47	2218.05	2044.31	1949.85	2265.99	1805.93	2019.38	2254.13	2231.97	2274.83	2222.31	2419.93	2163.3	1943.4	2026.31	2231.88	2073.94	2079.07	2461.67	6488.79	6290.22	5518.58	6568.25	6852.98	7693.49	8047.08	6170.38	7107.27	7970.44	9491.04	10133.7	9906.09	9740.15	9682.45	9102.33	10146.5	9939.35	10462.8	9694.19	(9Z,11E)-(13S)-13-Hydroperoxyoctadeca-9,11-dienoic_acid	Linoleic acid metabolism;Metabolic pathways	Lipids
M351T350	12366	375.595	11993.7	12667.8	670.207	12481.2	13840.9	12131.1	12618	12378.4	5502.9	5460.46	5439.7	5957.84	5063.41	5221.19	6109.07	6070.79	5115.5	6125.96	3280.71	2897.77	3117.46	3424.69	3594.86	2679.2	3612.5	3680.99	4663.9	49250.4	2971.88	13031	6763.49	3025.19	4816.67	3873.19	12818.4	4511.37	3727.44	4026.03	(9Z,11E)-(13S)-13-Hydroperoxyoctadeca-9,11-dienoic_acid	Linoleic acid metabolism;Metabolic pathways	Lipids
M351T245	1906	1960.59	1818.28	1922.43	1896.44	1995.69	2197.47	1974	2414.18	1923.34	763.908	940.111	986.462	600.151	742.941	982.214	467.001	635.605	364.273	456.641	3009.04	2500.99	2457.59	2997.76	2539.41	2687.34	3325.58	2913.37	3113.71	3214.9	946.497	1118.1	1073.17	1019.56	921.665	1098.13	1102.07	1062.32	848.283	1104.34	(9Z,11E)-(13S)-13-Hydroperoxyoctadeca-9,11-dienoic_acid	Linoleic acid metabolism;Metabolic pathways	Lipids
M305T399	4522.24	5145.58	3964.63	4899.96	4967.64	3820.13	5274.18	4092.47	1305.55	4566.04	5172.14	5293.07	5069.05	5633.45	5274.29	5334.82	5762.73	5132.28	5317.95	5690.92	13073.2	15968.2	17635.2	13801	12822.4	12090.3	13208.7	11868.1	13221.5	13250.5	9046.61	11061.1	8715.69	9168.38	8332.49	6942.5	7777.01	9221.07	8239.92	8463.76	Arachidonate	Linoleic acid metabolism;Biosynthesis of unsaturated fatty acids;Arachidonic acid metabolism;Metabolic pathways	Lipids
M305T462	3260.78	5381.76	3930.01	4486.18	4762.55	4173.51	4090.35	3502.06	4892.28	4260.08	5209.96	8647.03	6726.61	8206.01	6516.18	6584.5	6089.07	4597.46	9612.9	6696.14	1745.03	2597.52	4124.44	2051.76	4108.34	5037.32	3901.49	4381.36	3760.8	679.595	4356.77	3774.05	3751.83	5211.49	5435.38	4127.75	4549.64	3192.87	4952.01	4151.28	Arachidonate	Linoleic acid metabolism;Biosynthesis of unsaturated fatty acids;Arachidonic acid metabolism;Metabolic pathways	Lipids
M322T404	16321	18454.6	20439	18334.6	17011	14240.7	20382.8	17556	17405	18069.7	20430.9	19665.1	20263.8	18913.6	20140.4	19449.9	20645.5	21278.2	19757	19529.4	116227	106547	112592	108210	111145	123363	113549	104422	125331	120863	40106.7	44190.4	40699.2	37851.6	38925.4	42477.4	39976.7	41130.4	41743.9	37908	Arachidonate	Linoleic acid metabolism;Biosynthesis of unsaturated fatty acids;Arachidonic acid metabolism;Metabolic pathways	Lipids
M327T445	4344.71	4125.67	7015.17	9350	5892.14	6266.11	4219.69	6737.46	7906.86	5984.61	10608.4	6647.82	7642.73	4837.74	7535.03	13382.3	5900.31	7313.53	17434.4	7427.28	6964.68	7963.34	7938.51	7003.39	7341.7	11083	11736.2	8308.6	8837.53	8668.91	2656.77	3074.3	4194.17	3733.57	3223.54	3599.35	1667.86	4156.22	3784.23	1443.16	Arachidonate	Linoleic acid metabolism;Biosynthesis of unsaturated fatty acids;Arachidonic acid metabolism;Metabolic pathways	Lipids
M327T483	571.135	1041	703.489	805.563	616.936	828.798	1029.28	544.469	1220.68	1282.5	1129.26	1357.94	988.15	3125.6	943.878	1268.75	9194.46	1130.01	1411.9	1327.65	2693.38	3117.17	3404.06	3412.59	3177.79	3678.69	3618.59	3200.28	3284.78	3738.15	907.577	1330.55	1197.21	1168.02	1140.59	1262.59	1037.34	967.815	1375.97	1655.01	Arachidonate	Linoleic acid metabolism;Biosynthesis of unsaturated fatty acids;Arachidonic acid metabolism;Metabolic pathways	Lipids
M327T390_1	14952.9	13787	12275.3	15424.7	11491.6	17014.9	17452.6	13598	16936.6	15527.6	12911.4	11910.8	13381.1	10982.4	11448.1	15056.3	15205.3	11983.2	14715.4	14406.6	33699.2	17554	18543.4	21128.5	18613.9	18877.1	18029.2	18409.3	21818.2	37395.5	1692.41	4510.75	5835.61	1474.02	2395.39	2564.42	4655.34	1652.59	5757.98	3368.97	Arachidonate	Linoleic acid metabolism;Biosynthesis of unsaturated fatty acids;Arachidonic acid metabolism;Metabolic pathways	Lipids
M295T350	18276.6	26076.6	20865.1	16497.3	23741.7	26336.8	29019	14810	27771	26974.4	8405.8	13455.8	16051.4	19033.3	15373.6	14510.8	8675.97	16081.8	9295.3	8225.31	78622	73824.5	76306.6	79247.7	104614	85414.5	80728.8	80128.9	92291.6	76252.2	114384	120306	119112	109275	118641	95238.7	119259	92417.8	95299.2	92952.1	13-OxoODE	Linoleic acid metabolism	Lipids
M295T330	20394.2	22083.1	20381.1	6064.84	19343.8	21268.1	22990.4	20150.4	20937	21701.1	3719.5	20409.4	3241.42	20871.2	20946.5	3720.98	4153.52	22476.2	20212.3	22312.3	28282.9	21353.9	28310.3	20555.4	45288.3	43946.7	28577.4	27375	49353.1	28150.6	46695.5	23667.5	19457.2	41164.5	24163.2	20826.7	42915.1	44040.5	45707.8	41756.2	13-OxoODE	Linoleic acid metabolism	Lipids
M295T365	72178.5	76129.6	72821.1	6166.69	66964.4	79704.3	79276.3	79586.3	76800.9	73502.2	106207	111709	122939	111573	112116	102148	115319	118138	109944	112501	21348.1	26676.2	169838	5766.44	171207	203507	25802.9	23596.1	202810	27689.2	66650.3	71190.9	69686.6	60078.5	73259.1	76532	62939	69490.3	62138.3	74549.4	13-OxoODE	Linoleic acid metabolism	Lipids
M295T396	37057.7	39395.9	36572.4	35864.4	36159.9	33022.6	40071.5	36432.7	41065.7	38050.3	30543.9	30698.1	30984	29630.1	29317.5	29244.7	32347.8	29522.5	27764.3	32201.1	231210	158603	241630	187759	183042	236620	229982	233425	242815	244223	408944	300794	384377	359643	328578	414908	412326	363918	429116	375721	13-OxoODE	Linoleic acid metabolism	Lipids
M295T307	4163.92	4061.8	3675.21	4041.45	3712.06	3721.37	4310.37	3771.16	4333	4099.07	1575.75	1452.26	1475.43	2556.74	2760.05	2450.63	2874.09	1516.21	1283.39	2652.65	10062.1	8021.75	9003.88	9900.16	7998.78	9523.89	8278.26	9378.25	8918.63	10273.4	34519	33122.9	49732	31168.2	51849.2	33285.6	50572.8	33931.2	34319.8	31509.3	13-OxoODE	Linoleic acid metabolism	Lipids
M312T321	2691.5	8553.53	1771.95	3085.57	2800.14	1779.28	3770.58	2790.9	2994.69	1665.4	3526.79	3398.92	6050.57	3575.74	3293.9	1202.23	3281.16	3306.15	3490.84	3172.93	3363.85	2292.29	1867.05	2412.97	1131.18	1779.29	1717.89	2314.17	2339.45	2780.8	3354.2	2441.59	2902.36	3871.99	1813.8	2224.17	3369.34	2099.82	2753.27	2385.3	13-OxoODE	Linoleic acid metabolism	Lipids
M312T375	3035.71	3447.43	1996.18	2327.04	2797.87	2384.26	3036.17	2799.72	3248.48	2963.48	1440.77	2352.44	300.179	1538.58	2712.88	2967.77	3538.42	3475.4	2307.08	2677.32	14375.5	15294.5	12943.9	15135.9	12821.8	15091.2	14372.9	13774.7	14847.7	15892.9	5533.81	4122.36	4948.75	4703.97	4873.53	6891.21	5559.54	4504.48	5516.55	5544.76	13-OxoODE	Linoleic acid metabolism	Lipids
M312T286_2	2176.4	2460.74	547.442	857.561	1986.75	2467.71	2268.15	2346.44	2462.09	2337.98	1077.95	1586.84	1657	1021.27	1039.3	1191.38	1251.3	1098.13	1222.92	1451.87	6545.53	1041.98	780.174	2054.33	1493.96	1061.71	1135.42	1538.54	1362.82	3275.43	6539.58	5610.81	6438.18	5982.31	5311.38	6534.01	11442.3	5669.83	6670.16	12373.7	13-OxoODE	Linoleic acid metabolism	Lipids
M312T394	4512.51	6050.45	4628.28	5562.15	5467.21	5938.95	4506.73	5408.32	4945.82	5721.69	4399.3	4527.34	6897.83	3445.71	4508.13	5915.45	4266.89	4074.11	4151.95	5048.79	12989.4	8216.56	14841.5	9838.51	9905.51	14881.1	16034.3	15095.7	14578.2	14280.3	8568.16	7795.76	10102.2	8707.04	9210.06	7012.02	8389.02	8718.53	8258.54	8545	13-OxoODE	Linoleic acid metabolism	Lipids
M312T409	1021.12	3991.61	4904.5	3340.22	3981.77	3633.9	3982.21	3717.84	3396.64	3772.01	6450.74	4227.49	1492.25	3302.51	3112.7	2884.02	4117.59	4377.2	1926.07	4323.28	7488.05	6163.72	6226.51	6752.6	6968.58	7611.6	7055.79	5473.68	7005.52	6480.49	20016.7	17933.7	18601.8	17475.8	18952	19068.6	19492.5	18640.9	20491	17974.4	13-OxoODE	Linoleic acid metabolism	Lipids
M315T455	9603.94	10904.9	11152.3	9711.74	9045.33	10394.1	10655.7	10574.2	10629.1	10301.9	11286.7	11739.3	10678.1	13373.8	10116.4	9243.43	10370	9232.47	10088.3	10717.9	11897.8	10350.6	9516.24	10230.5	11512.1	9825.02	9465.06	8355.32	9475.68	9427.8	10337.4	10005.9	12560.2	11896.1	11195.5	9708.53	11123.8	8431.46	12308.6	10745.8	9,10-DHOME	Linoleic acid metabolism	Lipids
M315T360	1638.58	2528.31	2249.93	2628.93	816.866	1789.22	1628.7	1284.61	2382.33	1218.62	2240.75	2691.85	2567.09	2260.71	2978.14	421.695	2881.66	2717.46	2497.13	2755.92	9340.69	8365.16	11346.7	9567.06	9232.39	8977.73	8962.19	8570.16	9834.87	11893.9	51942.5	82263.9	53098	65683.8	44608.6	48048	56091.4	51842.9	49738.6	47236	9,10-DHOME	Linoleic acid metabolism	Lipids
M315T337	2052.39	1766.82	1662.17	2187.82	1849.92	2107.98	1648.94	2106.36	3085.79	1631.78	1393.79	1233.14	1704.53	2363.39	1355.76	969.155	1157.2	1344.25	1134.96	1246.14	3662.35	4443.48	3447.09	3933.48	3853.6	3374.5	4218.23	3750.51	4207.62	4015.88	36566.8	38918.7	38217	35351	36118.9	36939.1	41691.1	38437.4	39892.5	36663.1	9,10-DHOME	Linoleic acid metabolism	Lipids
M317T435	10886.2	11212.2	10046.2	9722.62	9420.43	14097.3	8974.04	10295.4	10378.6	10617.2	8422.9	10122.9	8675.27	8749.62	9240.12	8509.63	8043.32	9693.44	8716.17	8194.87	16478.9	15746.5	16224	15848.7	15066.5	17107.2	16917.6	25591.6	16920.7	16206.6	8486.85	8342.58	10134.3	8658.44	8076.65	8136.16	8418.72	8965.12	8256.58	8268.61	13-OxoODE	Linoleic acid metabolism	Lipids
M317T395	13069.1	11936.2	11957.2	9895.11	14018.5	10369.2	14151.4	9890.77	11848.4	13287.2	11843.7	11433.7	10165.4	10757.2	12287	11005.3	11089.7	15779.7	12164.1	12508.9	49162.8	42300.8	48228.1	53034	51720.1	52262.1	51475	49875.2	53346.3	58776.6	94429.9	88359.6	99601.3	95118.9	83529.8	109127	103760	94902.8	99318.8	101586	13-OxoODE	Linoleic acid metabolism	Lipids
M317T376	9612.4	12267.1	8811.53	12915.8	9459.36	11875	10328	8591.7	9226.37	9367.54	7183.22	7466.52	8253.97	11510.6	8555.18	7448.57	8699.12	4824.29	8558.25	6829.12	61193	51256.6	53941.2	57217.3	49740.2	63168.4	65240.5	50670.9	53740.9	54416	14568.2	14878	15265.7	13562	18437	18024.2	20882.5	15068.6	17159.9	17001.8	13-OxoODE	Linoleic acid metabolism	Lipids
M331T304	1773.76	1782.41	1489.3	1780.39	1632.4	1617.55	2045.23	1757.8	1668.43	1546.36	994.773	968.281	998.981	976.539	952.377	988.466	841.789	933.702	883.416	1014.01	9256.51	8761.6	8491.91	9834.81	7716.17	8656.72	8830.3	8380.03	8300.36	9258.09	66240.9	46768.7	43334.8	42511.5	47985.9	46036.2	66278.3	48317	69291.7	46944.4	9,12,13-TriHOME	Linoleic acid metabolism	Lipids
M332T35	1893.53	3788.48	3969.06	1686.72	4781.55	6012.31	4768.43	5031.41	3988	4591.3	2096.65	4758.67	2084.67	4083.14	5179.46	5002.02	5024.51	5152.32	4028.62	4325.34	3555.86	2246.88	3290.17	4016.54	4963.28	2601.34	4044.27	5059.62	2146.85	4336.76	2277.03	3558.38	3715.7	3871.72	4581.07	4072.62	4172.74	3973.92	4948.96	5191.82	9,10-DHOME	Linoleic acid metabolism	Lipids
M332T331	2076.08	2664.55	3322.65	2143.44	2256.3	2324.9	2460.82	1699.15	2221.44	2091.35	2812.15	2412.39	3568.97	2416.31	2520.79	2329.49	2484.04	2387.26	3441.51	2285.23	2291.93	1950.96	4282.92	2336.48	2006.47	2051	2097.88	1798.81	2113.14	5139.34	3349.8	2489.02	3101.15	2813.97	3370.56	3468.95	3457.68	3398.78	3446.46	3362.76	9,10-DHOME	Linoleic acid metabolism	Lipids
M332T2	582.152	554.064	622.498	1442.26	614.934	900.977	577.527	879.208	742.064	925.065	925.053	751.35	661.929	1274.37	891.139	901.344	3244.44	700.188	2084.36	1509.19	608.244	697.127	651.988	709.558	811.155	764.616	910.749	959.627	852.718	686.218	534.251	764.323	654.116	683.898	540.817	708.839	763.477	756.721	700.426	1470.59	9,10-DHOME	Linoleic acid metabolism	Lipids
M348T307	4230.47	4229.48	4369.59	4101.56	3923.86	3951.5	4224.22	4112.23	4222.98	3947.62	1593.78	1749.92	1587.91	1515.77	1469.85	1329.56	1745.18	1423.61	1624.44	1382.29	9829.39	8747.81	9958.3	10131.4	10536	9205.36	11616.5	10402.5	10452.5	10416.5	16354.5	15008.3	22523.5	15456.7	14968.2	14959.4	15690.5	15513.4	14474.8	15281.6	9,12,13-TriHOME	Linoleic acid metabolism	Lipids
M251T221	1722	1883.04	1502.94	1604.13	961.855	980.161	751.733	1266.95	1023.09	1207.1	4861.82	3811.18	4022.52	2795.78	3756.41	4461.16	4149.73	3393.92	2724.39	3885.43	5546.88	4804.49	3626.89	4865.09	3284.93	4807.69	4848.44	5653.97	4935.62	4968.93	1644.84	1479.46	1727.24	2179.85	1678.4	2119.26	1591.79	1963.61	1842.99	1776.8	L-Serine-phosphoethanolamine	Glycerophospholipid metabolism	Lipids
M462T395	2196.83	1961.61	1579.93	1541.97	1809.9	1876.57	2106.22	1460.04	1098.48	1239.96	1932.81	2965.51	976.891	1958.09	2021.38	2538.92	1323.27	1677.55	2196.57	1222.56	1558.53	2329.44	2520.52	2618.73	2623.65	2017.7	1686.13	2364.76	3339.95	1076.31	761.481	1600.04	2800.89	1103.31	2010.63	2257.64	2308.99	2075.19	1021.58	2467.37	3-(O-Geranylgeranyl)-sn-glycerol_1-phosphate	Glycerophospholipid metabolism	Lipids
M145T487_2	488.084	897.269	625.873	1726.96	947.549	1782.98	707.291	1921.9	563.668	1675.59	1782.3	1887.62	597.888	614.219	1734.56	719.328	575.198	699.503	670.67	627.2	288.864	1679.1	1892.52	1798.34	1693.69	1959.15	476.77	1600.22	1527.14	837.387	684.715	745.857	507.955	1929.17	1966.2	595.567	556.878	557.16	793.936	2013.1	D-Glycerate	Glycerolipid metabolism;Metabolic pathways;Biosynthesis of secondary metabolites;Carbon metabolism;Glycine, serine and threonine metabolism;Glyoxylate and dicarboxylate metabolism;Pentose phosphate pathway	Lipids
M293T228	3306.96	4359.13	2739.16	3063.87	3621.46	2991.7	2754.5	4044.15	4435.67	2929.77	1346.56	2256.33	2082.02	1730.31	1933.71	1632.6	1556.36	1849.62	2004.65	1892.9	2186.23	2242.19	2166.62	1949.1	1990.43	1941.4	2117.28	1651.42	2361.77	2254.04	943.575	1091.74	1071.72	939.909	984.624	1276.58	1183.99	1010.86	1173.78	1327.92	3-beta-D-Galactosyl-sn-glycerol	Glycerolipid metabolism;Galactose metabolism	Lipids
M894T187	2297	2625.35	2154.25	1991.65	1480.92	2640.82	1663.15	1964.26	2178.56	1992.19	1844.71	1897.44	2023.74	2007.61	1602.45	1627.8	1581.87	1893.13	2656.67	1433.74	301.088	267.846	375.069	494.096	466.518	119.397	403.562	152.877	488.229	171.851	204.891	233.239	154.97	171.505	205.368	202.064	89.1276	79.8778	226.823	137.301	Octanoyl-CoA	Fatty acid metabolism;Fatty acid elongation;Fatty acid degradation;Metabolic pathways	Lipids
M1154T98_2	2769.63	4532.9	2554.86	2188.68	2272.17	2206.25	2250.56	2440.58	2127.34	2422.73	1756.32	2138.99	2426.76	2275.25	1515.27	2034.51	2275.44	1381.37	2106.08	3595.86	237.287	348.754	286.294	286.954	261.97	317.494	273.554	401.821	324.964	341.033	111.354	105.477	94.3509	92.7416	120.16	107.753	105.482	107.281	151.958	140.312	Tetracosenoyl-CoA	Fatty acid metabolism;Biosynthesis of unsaturated fatty acids	Lipids
M1154T67_2	2505.27	3311.37	3156.71	3205.41	2763.68	3217.24	3016.16	3020.57	2127.38	2866.99	3657.49	3949.43	2713.69	3452.56	2568.31	2659.61	3971.86	3122.22	2908.85	2563.64	313.312	301.325	312.871	268.696	363.913	292.491	247.576	242.129	363.963	271.527	48.6729	143.27	119.4	250.495	272.977	41.6671	122.126	38.5916	74.1027	148.086	Tetracosenoyl-CoA	Fatty acid metabolism;Biosynthesis of unsaturated fatty acids	Lipids
M1137T67_2	5986.32	6000.23	6794.18	6309.41	6077.98	7906.47	6152.17	7750.13	6551.18	6824.2	6381.33	6370.86	4782.38	4957.6	4361.91	4507.04	5913.68	6654.55	5725.81	5430.61	279.63	390.239	358.448	380.51	392.408	353.548	301.304	391.552	335.337	326.398	78.7517	175.88	61.6804	30.6752	130.802	25.6413	73.9848	15.8907	163.026	128.89	(6Z,9Z,12Z,15Z,18Z,21Z)-3-Oxotetracosahexa-6,9,12,15,18,21-enoyl-CoA	Fatty acid metabolism	Lipids
M1137T98_2	3297.3	4473.2	4629.57	4782.02	3860.98	3467.98	4430.55	4386.73	4689.05	4884.46	2607.51	3294.61	3908.16	3408.63	3419.08	3321.71	3950.38	3736.9	3647.75	3337.07	253.192	484.856	315.863	321.317	239.295	229.325	252.828	357.152	295.868	284.274	83.9455	76.8785	80.9788	171.381	124.769	64.9231	84.1342	88.9873	108.091	157.578	(6Z,9Z,12Z,15Z,18Z,21Z)-3-Oxotetracosahexa-6,9,12,15,18,21-enoyl-CoA	Fatty acid metabolism	Lipids
M1162T98	4002.94	3766.51	4563.15	3844.08	3432.98	3420.52	3348.45	3825.08	4487.55	4687.56	2495.35	2678.36	3947.24	3512.1	3096.25	3405.27	3614.77	3399.4	3217.42	3176.32	85.3417	97.3439	62.7995	59.8695	86.1737	65.4373	102.566	110.019	104.262	148.54	59.2511	77.9959	60.4982	107.778	124.332	18.2607	76.0183	153.2	97.1058	58.999	(6Z,9Z,12Z,15Z,18Z)-3-Hydroxytetracosapenta-6,9,12,15,18-enoyl-CoA	Fatty acid metabolism	Lipids
M966T186	6583.78	9741.83	8152.04	8983.24	7401.36	7854.05	7602.86	6806.21	9060.15	10312.8	2963.31	2918.38	2682.89	2681.35	2743.27	2869.15	2951.93	3036.8	3532.64	3093.61	176.588	370.872	230.967	320.666	166.088	293.234	167.396	251.436	178.705	281.757	89.6573	68.1204	127.569	107.888	129.625	145.838	92.6656	146.403	138.692	152.163	(S)-3-Hydroxydodecanoyl-CoA	Fatty acid elongation;Fatty acid metabolism;Metabolic pathways;Fatty acid degradation	Lipids
M909T60	1409.76	1252.22	1466.68	1107.76	1211.55	1208.6	1294.85	1466.85	1400.69	1558.43	703.316	731.081	688.734	616.322	549.624	771.363	898.139	905.021	900.463	823.825	1097.32	1057.34	751.797	711.703	949.949	1018.11	1013.54	1157.36	852.027	955.086	1662.86	1920.24	1872.31	1916.02	1706.97	1615.63	2102	1862.37	1605.7	1585.75	trans-Oct-2-enoyl-CoA	Fatty acid elongation;Fatty acid metabolism;Fatty acid degradation;Metabolic pathways	Lipids
M914T219	1699.38	2051.33	1419.77	1691.26	2513.55	1578.64	1713.84	1278.11	1233.5	1281.5	2441.59	2621.53	3016.88	2831.92	2549.76	3021.9	3025.62	2870.54	2574.6	3170.85	85.4657	238.002	255.621	349.3	248.374	223.654	94.5117	37.2072	53.0149	468.27	19.7683	155.352	94.5739	109.419	14.2008	141.645	39.1039	125.73	60.5655	32.5379	trans-Oct-2-enoyl-CoA	Fatty acid elongation;Fatty acid metabolism;Fatty acid degradation;Metabolic pathways	Lipids
M925T212	8832.12	7699.04	8255.87	8083.54	8763.25	7747.8	10093.6	6650.11	8435.43	7473.68	3956.75	3730.35	1591.97	2522.99	6158.87	3075.45	4142.82	4749.78	4126.48	5057.09	324.251	366.239	708.383	671.596	349.043	292.92	107.019	475.144	396.417	1036.11	158.77	380.726	296.82	265.996	113.754	222.268	192.143	91.7732	244.416	219.724	3-Oxooctanoyl-CoA	Fatty acid degradation;Metabolic pathways;Fatty acid metabolism;Fatty acid elongation	Lipids
M930T203	1762.12	1423.85	2233.03	4528.89	1976.65	1712.63	1380.17	1499.12	1622.26	1555.75	1478.45	1160.39	3687.79	2596.44	2296.63	2250.96	2817.18	2864.38	2593.51	2322.27	1317.87	2013.17	2568.32	1580.26	1379.82	1243.09	1041.8	1224.77	1448.63	2405.34	1600.81	1475.51	1435.15	1778.62	1652.76	2902.84	1874.45	2590.36	2235.69	2395.82	3-Oxooctanoyl-CoA	Fatty acid degradation;Metabolic pathways;Fatty acid metabolism;Fatty acid elongation	Lipids
M258T330	1036.67	1436.17	1557.74	1442.19	1427.42	1393.01	1202	1511.63	1334.37	1253.64	1204.43	1136.1	1385.87	1096.1	1252.73	1023.36	1259.14	1079.47	1185.74	1132.26	1420.31	879.83	1269.75	982.498	1342.46	1411.16	1010.52	977.45	1156.48	1020.67	1339.79	1427.31	1162.57	1505.96	1481.93	1124.32	1196.65	1588.42	1367.68	1563.17	Hexadecanal	Fatty acid degradation	Lipids
M258T342	3123.45	1435.11	1433.19	1445.28	1365.19	1692.94	1616.87	1098.18	1699.5	3422.12	1398.68	1495.55	1962.04	1647.28	965.603	2110.41	944.853	1533.28	1281.83	1728.27	1105.38	1938.66	1151.46	1152.9	979.894	1742.78	1704.47	1070.04	1332.7	1378.4	1620.23	1974.64	1457.1	1197.66	3723.61	2213.38	1194.93	912.507	1856.34	785.566	Hexadecanal	Fatty acid degradation	Lipids
M263T430	9019.48	15903.6	19946.9	9194.96	16249.8	22048.3	12105.5	13254.8	23396.2	10676	39301.9	12965.2	12074.7	39145.1	11591.9	13888.1	39595.1	14030.1	17483.9	34900.8	31389.6	21389.6	61847.9	32724.8	20577.7	65193.9	20729.4	23071.4	62631.6	21702.8	54028.2	14401.1	18567.8	39868.5	12433.4	16341.3	43111.9	13724.8	17259	42239.3	Hexadecanal	Fatty acid degradation	Lipids
M263T400	6476.62	7057.66	9634.24	7231.01	9239.25	9802.15	7413.87	6031.4	7588.56	6838.51	14013.7	11196.3	10191.2	10466.4	8879.8	9999.01	15781.9	12028.8	11037.3	11693.3	46391.9	42017.6	42803.7	43858.3	38205.1	57729.1	45154.2	36783.7	42079.6	43473.2	51832.8	52156.5	56567	59101.8	53729.2	58095.5	62015.5	62217	56005.1	59700.9	Hexadecanal	Fatty acid degradation	Lipids
M263T340	2223.89	1605.04	2918.85	2215.7	2532.26	2193.65	2580.06	2168	1921.68	2637.56	2616.38	2278.14	2365.92	4922.13	2556.7	2314.06	3453.71	1867.62	2374.73	2417.58	3110.37	2687.79	3916.76	5526.41	3562.08	3637.41	2857.62	5022.14	2819.74	2878.08	9843.12	19395.7	10008.5	9803.77	10960	10377.9	20261.6	18982.4	11491	22958	Hexadecanal	Fatty acid degradation	Lipids
M265T454	11332.5	21392.4	22139.1	10700.5	19890.6	21085.3	12411.7	19264	27911.8	10510	58301.5	20784.4	16488	59062.3	17935.5	11099.1	58938.9	18378	13351.2	59639.7	32760.2	26449.4	88616.2	25121.7	24761	79637.2	26339.8	22130.9	83126.1	30723.6	59270.2	20924.9	23124.1	56550.2	22553.5	23177.3	61617.5	19367.9	27965.7	56801.8	1-Hexadecanol	Fatty acid degradation	Lipids
M265T415	3783.32	4119.91	5746.9	6182.34	5789.78	9782.3	6388.68	9882.63	7378.56	4683.56	7782.3	6522.11	7961.64	6614.01	7101.8	7929.66	9222.89	7010.05	6972.77	5978.48	21574.6	20877	17322.5	21616.9	24140.2	19786.5	21286.9	19056.7	19217.9	22178.3	36628.4	31150.7	46177.3	30927.8	36173.6	31913.3	34826.1	33430.2	44956.5	36311.4	1-Hexadecanol	Fatty acid degradation	Lipids
M963T186	129357	187642	162354	153832	152246	160498	152680	137466	164510	153300	53307.2	50261.1	53492.3	47560.3	49953.4	48510.3	57957.3	48302.5	53100.3	59883.4	391.03	190.944	143.175	486.581	236.664	255.233	246.54	388.862	601.162	331.445	64.2135	102.238	161.317	155.051	284.933	119.127	165.511	126.261	193.394	131.051	trans,cis-Lauro-2,6-dienoyl-CoA	Fatty acid degradation	Lipids
M963T216	8296.67	8268.11	7066.66	7649.25	6981.25	6936.26	8352.03	8092.84	7896.08	9552.29	6930.43	7244.46	7811.08	6111.04	7584.11	5872.51	8251.43	6980.03	8832.14	6370.85	649.172	929.651	615.447	643.194	549.356	215.122	370.827	255.015	556.342	179.08	424.177	302.695	227.446	151.424	537.138	84.5186	133.931	216.386	204.292	186.025	trans,cis-Lauro-2,6-dienoyl-CoA	Fatty acid degradation	Lipids
M246T293	43490.2	42444.3	45008	42446.7	43249.4	43928.9	44593.1	44757	45554.7	42256.9	41299.7	45773.7	42033	42675.1	42548.8	42606.6	44000.9	44391.9	41516.5	41789.3	38295.4	38709.3	37771.1	41508.1	38200.1	40895.4	37631.4	40488.6	40120.2	38075.5	37277	37742.4	38029.8	37215.5	35742.4	36220.7	36327.3	37275.9	38941.2	37568.6	Tetradecanoic_acid	Fatty acid biosynthesis;Metabolic pathways	Lipids
M251T390	6902.05	7005.87	5444.7	7250.79	6814.89	5955.25	6900.39	5332.88	7718.35	7051.27	7368.22	4840.7	8062.14	6721.55	6949.83	8253.36	7414.24	8162.52	7530.25	6900.31	9651.34	9939.6	11848.4	10715.3	8464.27	7950.21	7370.25	7914.39	8881.17	7126.2	8502.45	16395.3	10260.6	10471.3	12136.4	12344	9689.54	9757.23	11459.5	18099.1	Tetradecanoic_acid	Fatty acid biosynthesis;Metabolic pathways	Lipids
M251T362	10154.9	8978.63	8979.57	10233.7	8992.76	8357.53	10019	9356.61	9864.61	8140.84	11552.5	10502.6	11047.6	10579.7	11130.3	10255.8	12081.2	10466.3	12172	11094.2	54496.2	48746.2	56101.2	53511.2	64892.9	58069.3	61684.8	63535.9	57111.7	55852.4	7964.41	7865.33	8850.31	7125.21	7961.82	8666.82	9868.26	8237.86	7800.12	8174.45	Tetradecanoic_acid	Fatty acid biosynthesis;Metabolic pathways	Lipids
M267T393	4340.88	5069.11	2357.23	4635.62	6435.03	3489.24	3699.59	6441.85	4726.97	2256.91	3374.79	3259.45	3138.64	3499.66	5075.39	6602.73	3711.83	3462.11	7919.87	2791.48	5373.66	5146.68	4479.95	3412.06	6258.21	4577	3645.92	3995.61	3795.29	4275.21	1928.09	4064	3665.21	2397.24	2439.28	3508.43	3471.73	4579.96	6017.04	3050.36	Tetradecanoic_acid	Fatty acid biosynthesis;Metabolic pathways	Lipids
M145T271	6633.79	7657.02	3051.24	6526.83	7292.11	3218.98	7654.07	7301.98	6026.63	3296.05	3701.62	3461.61	3314.43	3015.73	2609.79	4022.36	3394.15	4014.11	3966.03	3978.64	3051.06	2763.56	4314.71	6483.37	3203.3	3236.3	2845.72	3305.68	3069.19	3082.73	3127.53	2871.83	3580.47	3135.44	3053.02	3374.66	8133.79	3014.23	2808.9	3214.3	Octanoic_acid	Fatty acid biosynthesis;Biosynthesis of plant secondary metabolites;Metabolic pathways	Lipids
M145T338	5250.86	4813.07	6229.48	7829.35	5633.35	5670.74	8652	5274.6	11638.8	5542.6	2607.47	2627.76	2557.85	2572.4	3892.58	2817.26	2982.15	3301.68	3190.93	2456.13	4064.14	6003.54	7373.5	2590.46	8712.88	3388.83	7142.25	3609.14	3284.67	3760.55	2543.25	2800.7	3660.62	2727.85	3057.7	2576.77	2816.15	2954.98	3259.38	2956.11	Octanoic_acid	Fatty acid biosynthesis;Biosynthesis of plant secondary metabolites;Metabolic pathways	Lipids
M167T236	3992.62	3385.73	4091.49	2869.92	4038.75	4198.75	4294.37	3497.96	3805.43	3934.98	1515.28	1822.95	1543.07	1702.35	1734.12	1303.68	1671.25	1777.84	1354.09	1791.9	2736.37	3754.56	2877.4	2901.34	4574.46	2124.68	3077.58	2616.15	3226.15	3307.32	2275.21	4032.38	3270.56	2704.65	2335.75	5437.29	5684.37	2293.78	3234.98	2346.68	Octanoic_acid	Fatty acid biosynthesis;Biosynthesis of plant secondary metabolites;Metabolic pathways	Lipids
M255T387	4651.13	5357.91	7600.19	5052.56	3913.74	3540.75	4687.41	4253.81	4563.51	4617.7	6940.78	4579.66	3577.43	4505.01	5695.56	3637.11	2165.38	2542.81	9492.77	8931.98	5766.96	7125.22	8073.99	5257.95	3731.43	10010.1	4928.48	1670.72	3577.94	7470.82	6706.85	7220.59	5878.47	5155.41	6787.61	8661.02	7382.54	7702.07	9088.74	8972.05	(9Z)-Hexadecenoic_acid	Fatty acid biosynthesis	Lipids
M255T446	8870.21	6590.57	5174.46	5236.53	8556.94	8097.81	7908.3	6905.36	5964.64	5474.45	4700.62	6627.68	4814.98	7034.71	3974.91	5259.62	4862.98	10612.9	5467.74	7359.63	13127.1	12962	14214.1	16779.8	23914.2	14892.3	14922.3	13300.6	28068.6	13215.7	6072.01	7380.03	5984.73	6487	5451.62	7865.79	4719.36	5949.33	8895.2	1334.86	(9Z)-Hexadecenoic_acid	Fatty acid biosynthesis	Lipids
M272T324	18471.4	21828.9	21099.9	20668.7	21508.6	21951.9	20385.5	21555.4	21725.7	19820.8	19509.5	21235.9	20514.3	19999.5	19432	20263.7	21322.9	21571.1	19524.6	21268.3	22700.8	19108.5	20157.4	19771.2	19616.9	18532.6	22290.9	19436.9	18752.2	21443	17825	19240.2	18974.2	20075.4	18755.8	20403.5	20062	21575	18836.1	19523.4	(9Z)-Hexadecenoic_acid	Fatty acid biosynthesis	Lipids
M272T405	2704.33	3344.95	3424.31	3207.5	5320.37	2550.2	3768.69	1950.95	2584.44	3289.08	3545.68	3611.35	2638.86	3308.98	3213.44	3633.89	3096.35	2721.64	5816.4	2092.54	4736.44	3189.07	3135.68	3426.18	3345.69	6659.89	3909.73	5563.78	4595.4	3706	5246.2	3651.47	4038.49	2307.91	3150.68	2688.36	3570.03	2675.41	2060.25	3126.58	(9Z)-Hexadecenoic_acid	Fatty acid biosynthesis	Lipids
M277T376	102398	108545	108382	99370.4	96230.5	98479	106064	150577	103995	102513	56535.5	51577	55718.6	58040.7	50200	62082.4	69292	56294.3	57879.6	52977.3	1.33814e+06	1.08469e+06	1.10016e+06	1.04541e+06	1.08377e+06	1.34597e+06	1.05236e+06	1.0843e+06	1.20628e+06	1.12546e+06	197614	232675	180480	196216	206738	208996	237360	208071	220465	211134	(9Z)-Hexadecenoic_acid	Fatty acid biosynthesis	Lipids
M277T396	42360.3	41117.4	37224.4	37783.6	39803.1	38791.9	41152.4	60363.7	46286.5	44930.9	28320.7	32017.3	30547	34539.6	30682	44123.5	52789.4	33634.5	30988.5	45229.5	212975	170876	203373	194571	214267	217580	223568	210624	225862	234111	354444	302321	371036	366023	314298	378966	367707	305583	382722	357021	(9Z)-Hexadecenoic_acid	Fatty acid biosynthesis	Lipids
M277T330	11647.2	6391.7	10570.7	36986.1	11531.6	14832.4	37652.6	5637.66	7607.74	34647.2	5667.22	4894.2	6567.22	5123.73	4965.07	6496.37	6093.59	7366.08	5688.99	6103	41163.5	26272.5	42815.5	37726.3	25810.1	40936.6	33483.9	34992.7	49040.7	33914.4	73871.9	27502.8	29806.6	65296.4	26483.6	41598.6	39631.3	26879.3	27453	66558.6	(9Z)-Hexadecenoic_acid	Fatty acid biosynthesis	Lipids
M277T349	13236.8	13941.4	12097.9	18641.4	12055.4	12446.4	18130.3	10569.6	19475.7	12603.6	5546.67	9679.83	10473.1	10963.8	9606.25	10290.8	10327.1	9954.75	10745.7	9781.44	78838.2	73112	75424.8	78461.8	70443.2	74847	77116	80099.1	79677.3	72200.2	107513	107397	111420	101526	100107	97309.2	108207	90960.2	91408.7	111747	(9Z)-Hexadecenoic_acid	Fatty acid biosynthesis	Lipids
M277T432	21877.5	20886.8	30094.3	16052.8	32261.5	22571.8	16183.1	18013	36465.9	16657.9	97821.3	88471.9	54596.7	81247.9	80875.4	85447.8	83503.9	38353.1	65669.8	73956.9	49382.1	40869.1	109366	38556.5	41630.4	45616	46350.2	53878.9	39008.6	116034	36079.3	61250.5	61792.8	36589.4	37804.5	37561.6	39783.2	60738.7	36328.7	35361.4	(9Z)-Hexadecenoic_acid	Fatty acid biosynthesis	Lipids
M277T456	20120.5	27395	17743	22472.3	29969.6	24964.7	28194.2	32600	18174.8	29664.9	14500.3	30568.4	16204.5	60122.7	56053.3	63589.8	72475.1	18544	53421.1	69358.4	46093.9	25480.9	27214.2	27403.1	28205.2	21190.1	25408.6	25014.2	46181.3	34851.2	22834.1	17230.1	33947	16446.5	16817.4	20951.1	19258.8	18382	20351.9	16126.7	(9Z)-Hexadecenoic_acid	Fatty acid biosynthesis	Lipids
M293T175	841.896	1199.7	1037.79	852.926	955.081	801.501	1092.38	1167.26	748.035	900.606	3124.7	2787.71	3255.35	3028.25	3858.77	2622.25	3244.81	3429.63	2910.19	3038.13	1263.94	1543.71	1151.91	1402.66	1155.23	1326.57	1228.33	1183.15	1158.2	1666.84	773.117	647.162	813.72	601.139	777.662	676.415	895.871	772.341	888.006	715.051	(9Z)-Hexadecenoic_acid	Fatty acid biosynthesis	Lipids
M271T314	4015.42	4733.2	4435.61	4277.99	3835.13	4269.97	4984.28	3946.24	4076.77	4132.4	1924.35	1607.17	1980.54	1933.09	1684.99	1790.14	1719.29	1768.04	1577.42	1886.5	1665.41	1123.32	1186.82	889.011	1069.48	1311.12	1160.36	1420.01	1280.34	1662.67	3091.34	3146.54	2487.1	2757.05	2394.54	2186.51	2412.05	3199	2469.78	2996.83	16-Oxo-palmitate	Cutin, suberine and wax biosynthesis;Metabolic pathways	Lipids
M271T394	2543.87	3987.28	4015.96	2431.94	2122.33	2121.29	1590.98	2492.23	2762.5	5138.66	7904.45	4587.33	1846.6	3666.15	6979.19	6830.79	6690.44	4716.16	3295.55	3126.96	3353.79	2531.25	3939.47	3633.57	4462.47	1453.58	2938.86	4525.63	5427.72	6271.15	7723.96	5828.45	7307.1	7475.02	7856.35	6195.1	6808.07	7984.56	6768.59	7136.87	16-Oxo-palmitate	Cutin, suberine and wax biosynthesis;Metabolic pathways	Lipids
M288T323	4040.05	6950.55	7305.18	5380.87	7481.1	6229.08	3687.71	6377.78	6138.51	5444.22	3567.27	7460.13	7532.04	5875.59	7350.32	3390.14	6692.29	7846.09	3597.96	3693.99	5966.49	3257.56	6494.32	2654.3	7438.93	5501.5	3265.86	3620.34	5043.38	6901.23	3001.44	2913.86	7396.98	5522.33	6023.54	2320.77	3031.72	3436.53	2865.69	2307.92	16-Oxo-palmitate	Cutin, suberine and wax biosynthesis;Metabolic pathways	Lipids
M288T366	8146.11	7481.74	4111.33	8208.23	7611.85	3941.92	8613.3	6887.14	4599.44	8784.38	5705.15	6375.18	6855.49	5350.94	5848.97	6950.5	6537.07	7257.07	6714.9	5761.4	10498.6	5603.38	5496.98	11171.2	4752.67	6151.92	9995.78	5690.23	6934.25	11067.4	6766.53	8918.97	4853.47	5161.8	9115.27	5210.68	6251.69	8127.88	4999.74	5733.35	16-Oxo-palmitate	Cutin, suberine and wax biosynthesis;Metabolic pathways	Lipids
M288T346	9432.45	9893.52	8966.15	8718.34	9335.9	9422.95	8876.72	9052.54	9304.34	8735.22	9941.1	8257.36	9903.55	9515.07	8935.78	8149.76	8902.33	8388.3	7528.96	8979.37	8669.33	8817.36	8689.53	8304.33	9406.44	8488.32	9944.46	8477.22	8025.63	9777.94	9213.76	9347.05	9240.43	9804.78	9755.42	8946.7	8825.48	10227.5	8992.05	9129.55	16-Oxo-palmitate	Cutin, suberine and wax biosynthesis;Metabolic pathways	Lipids
M288T396	6842.75	6084.17	3645.73	8480.98	6851.31	3580.99	7627.32	6641.23	4212.31	8381.17	4736.32	6273.33	5391.16	5932.2	5353.23	5280.62	4573.48	5372.16	6489.49	5256.19	9518.43	2727.39	4765.4	8881.32	6278.92	4895.22	8054.3	4520.15	5664.16	9949.69	5875.4	7471.37	4983.84	7347.08	7112.74	4978.69	7214.87	7807.74	4524.14	5890.82	16-Oxo-palmitate	Cutin, suberine and wax biosynthesis;Metabolic pathways	Lipids
M290T321	149293	163729	134916	128964	160083	128528	134667	139642	167486	157071	218969	207707	242118	224912	221258	219967	234845	282381	226742	233058	127443	125759	125806	145827	127794	122823	139082	123731	139144	141734	130675	102528	89845.4	113062	116027	97671.8	127503	102739	113011	123362	16-Hydroxypalmitate	Cutin, suberine and wax biosynthesis;Metabolic pathways	Lipids
M290T246	781.542	781.794	698.093	598.428	685.707	914.469	848.708	795.053	633.189	808.983	799.921	1006.39	885.41	925.818	859.295	1084.18	1010.11	1001.74	971.655	965.838	448.804	721.243	674.083	703.256	741.841	478.981	701.729	616.084	414.38	641.706	934.463	751.802	772.053	743.356	791.397	748.955	895.255	1094.76	859.195	556.427	16-Hydroxypalmitate	Cutin, suberine and wax biosynthesis;Metabolic pathways	Lipids
M358T375	2309.83	2585.58	4440.74	4156.42	4251.2	5041.69	3476.07	3237.29	3545.82	3876.66	5779.69	6536.18	4886.58	7796.31	5663.51	4558.77	6090.11	4187.3	3775.31	6126.19	4618.89	4777.51	1674.34	5110.41	5634.36	4205.7	4634.19	6173.98	6533.9	3255.64	9423.78	3774.85	10346.2	12462.1	5847.81	10708.1	3983.1	3599.41	5689.01	5415.51	Docosanoic_acid	Cutin, suberine and wax biosynthesis;Biosynthesis of unsaturated fatty acids	Lipids
M281T420	11070.8	7491.35	14831.6	7634.85	8494.19	11397	19328.9	8833.15	13606.7	10570.5	17070.1	11927.1	20431	17830.2	14044.9	14270.2	12732	16214.2	18672.8	9802.91	28120.5	32085.6	28725.2	26772.9	28756.3	33435.7	29293.8	36108.6	29972.9	34886.5	81911.8	88167.3	96692.1	80707.4	92410.7	83120.1	87720	107024	85440.2	83350	cis-9,10-Epoxystearic_acid	Cutin, suberine and wax biosynthesis	Lipids
M289T391	2409.04	3111.87	4035.05	3800.06	3969.53	3343.16	3254.76	2692.92	4132.46	4166.63	4555.24	2827.73	3528.12	3750.6	4506.75	2605.86	4058.73	3555.68	4402.35	4419.7	3140.3	2725.2	3697.7	3469.56	3811.47	3603.94	4310.27	3134.93	4769.71	4637.44	3321.01	2518.18	7001.45	3204.85	6099.6	5790.34	4622.64	3741.75	3115.13	5000.7	10,16-Dihydroxyhexadecanoic_acid	Cutin, suberine and wax biosynthesis	Lipids
M289T314	2631.81	2456.93	2409.79	2461.36	2019.78	2491.73	2777.11	2495.23	2413.85	2681.29	1734.12	1306.76	878.51	821.543	1398.08	813.945	1019.62	1624.08	1054.47	1018.79	572.777	568.653	3404.4	3637.13	707.154	3495.33	3504	3855.42	4142.78	4141.2	2071.76	1229.81	1988.8	2268.42	1785.84	1770.74	2165.24	2536.48	2404.25	1549.59	10,16-Dihydroxyhexadecanoic_acid	Cutin, suberine and wax biosynthesis	Lipids
M289T431	6523.31	5898.07	1566.43	6543.05	1017.79	2091.67	6090.62	1378.6	1826.83	1520.15	5913.7	2001.32	6069.94	964.145	5342.82	2476.66	5693.92	2149.01	2357.89	5921.53	1704.65	7642.17	7264.5	1525.69	2602.18	1248.14	6875.4	2090.2	5553.17	7477.01	2791.62	815.138	3936.81	2107	1683.44	4533.5	1874.37	1909.29	1883.03	4449.41	10,16-Dihydroxyhexadecanoic_acid	Cutin, suberine and wax biosynthesis	Lipids
M299T352	1114.98	1799.18	1500.83	1529.69	1535.7	1585.58	1629.32	1631.4	1536.3	1685.99	7261.09	7313.58	6862.96	7087.9	7193.63	7647.46	8053.96	7141.3	6617.51	8369.73	35332.2	31566.7	34862.6	32803.3	31383.8	34161.9	36446.1	33926.5	36256.6	33907.1	9968.56	10595.7	10225.1	26102.2	9680.28	10511.1	10358	10323.8	11104.2	12130.8	cis-9,10-Epoxystearic_acid	Cutin, suberine and wax biosynthesis	Lipids
M299T420	6172.16	6629.3	7448.65	7462.24	5975.3	6450.05	15353.4	6619.98	11576.8	7325.67	12179.3	7631.6	10647.8	10225.2	8324.51	11290	8538.14	11681.5	6667.17	12877.2	21661.3	19443.6	22582.1	21253	21423.3	23945	24147.9	22875.3	23838	23706.7	71010.8	75962	74581	70370	74402.9	75463.8	75185.6	88480.3	74030.1	73715.7	cis-9,10-Epoxystearic_acid	Cutin, suberine and wax biosynthesis	Lipids
M299T398	3732.5	4249.95	3221.29	3923.59	4157.08	4979.29	3933.23	3360.95	5126.3	3783.57	5533.61	6234.3	5627.92	7617.39	5151.67	5848.81	5859.54	5547.05	5221.37	4966.37	9436.85	9811.68	9658.91	9794.61	10338.8	11749.9	10590.4	11843.7	7903.36	9972.09	22321	22549.8	24923.7	24150.5	22796	20237.1	23269.6	23020.5	22268.8	21119.3	cis-9,10-Epoxystearic_acid	Cutin, suberine and wax biosynthesis	Lipids
M306T391	7740.8	8529.73	9405.38	10111.3	9094.28	6905.12	9398.46	8292.44	9211.7	7655.63	8632.77	9127.25	8409.37	9001.08	9735.32	9999.15	8673.21	9896.89	9560.94	7755.85	7918.21	8121.24	7048.66	8093.02	9034.27	7956.3	6247.85	6688.01	8792.19	7927.03	7635.34	7614.82	7995.85	7311.54	8613.65	7337.49	8175.08	7582.83	6923.57	5965.66	10,16-Dihydroxyhexadecanoic_acid	Cutin, suberine and wax biosynthesis	Lipids
[truncated: 691 more rows]
