# Supplementary material for: Comparative analysis of powdery mildew resistant and susceptible cultivated cucumber (Cucumis sativus L.) varieties to reveal the metabolic responses to Sphaerotheca fuliginea infection
Source: BMC Plant Biol. 2021 Jan 7;21:24. doi: 10.1186/s12870-020-02797-3 (PMC7791650; doi:10.1186/s12870-020-02797-3)
Supplement: Supplementary file 7 — Additional file 7: Table S6 The detailed information of flavonoid metabolism-related genes. [file 12870_2020_2797_MOESM7_ESM.xlsx]

## Sheet: Sheet1
Table S6 The detailed information of flavonoid metabolism-related genes.
gene_id	Name	start	end	strand	gene_name	transcript_id	GO	KEGG	KO_ENTRY	EC	Description	FPKM.BK2_11	FPKM.BK2_12	FPKM.BK2_17	FPKM.BK2_42	FPKM.BK2_45	FPKM.BK2_48	FPKM.H136_11	FPKM.H136_12	FPKM.H136_13	FPKM.H136_41	FPKM.H136_43	FPKM.H136_46
CsaV3_1G026620	CYP73A	14380936	14382921	+	CsaV3_1G026620	CsaV3_1G026620.1	GO:0005506(iron ion binding);GO:0016705(oxidoreductase activity, acting on paired donors, with incorporation or reduction of molecular oxygen);GO:0020037(heme binding);GO:0055114(oxidation-reduction process)	00360(Phenylalanine metabolism);00130(Ubiquinone and other terpenoid-quinone biosynthesis);00940(Phenylpropanoid biosynthesis);00945(Stilbenoid, diarylheptanoid and gingerol biosynthesis);00941(Flavonoid biosynthesis)	K00487	EC:1.14.13.11	PREDICTED: trans-cinnamate 4-monooxygenase-like [Cucumis sativus]	0.122809	0.067781	0.124624	0.457856	0.30393	0.492543	0.326652	0.546492	0.403526	0.355498	0.675301	0.654923
CsaV3_2G009060	CYP73A	5569383	5572545	-	CsaV3_2G009060	CsaV3_2G009060.1	GO:0005506(iron ion binding);GO:0016705(oxidoreductase activity, acting on paired donors, with incorporation or reduction of molecular oxygen);GO:0020037(heme binding);GO:0055114(oxidation-reduction process)	00360(Phenylalanine metabolism);00130(Ubiquinone and other terpenoid-quinone biosynthesis);00940(Phenylpropanoid biosynthesis);00945(Stilbenoid, diarylheptanoid and gingerol biosynthesis);00941(Flavonoid biosynthesis)	K00487	EC:1.14.13.11	PREDICTED: cytochrome P450 CYP73A100-like [Cucumis sativus]	0.090552	0.092952	0.148148	0.136917	0.075562	0.071701	0.513669	0.334797	0.370349	0.148981	0.083701	0.34292
CsaV3_2G009070	CYP73A	5572966	5582676	-	CsaV3_2G009070	CsaV3_2G009070.1	GO:0005506(iron ion binding);GO:0016705(oxidoreductase activity, acting on paired donors, with incorporation or reduction of molecular oxygen);GO:0020037(heme binding);GO:0055114(oxidation-reduction process)	00360(Phenylalanine metabolism);00130(Ubiquinone and other terpenoid-quinone biosynthesis);00940(Phenylpropanoid biosynthesis);00945(Stilbenoid, diarylheptanoid and gingerol biosynthesis);00941(Flavonoid biosynthesis)	K00487	EC:1.14.13.11	PREDICTED: cytochrome P450 CYP73A100-like [Cucumis sativus]	0.110101	0.057169	0.020838	3.12305	2.08158	0.49999	0.05481	0.140233	0.023449	0.052245	0.011627	0.0001
CsaV3_6G013150	CYP73A	9273652	9277439	-	CsaV3_6G013150	CsaV3_6G013150.1	GO:0005506(iron ion binding);GO:0016705(oxidoreductase activity, acting on paired donors, with incorporation or reduction of molecular oxygen);GO:0020037(heme binding);GO:0055114(oxidation-reduction process)	00360(Phenylalanine metabolism);00130(Ubiquinone and other terpenoid-quinone biosynthesis);00940(Phenylpropanoid biosynthesis);00945(Stilbenoid, diarylheptanoid and gingerol biosynthesis);00941(Flavonoid biosynthesis)	K00487	EC:1.14.13.11	trans-cinnamate 4-monooxygenase [Cucumis sativus]	115.497	147.542	113.54	85.7463	73.1181	70.8327	186.979	117.53	130.352	61.1166	63.3529	44.8974
CsaV3_3G027830	CHS	24215488	24218621	-	CsaV3_3G027830	CsaV3_3G027830.1	GO:0009058(biosynthetic process);GO:0016747(transferase activity, transferring acyl groups other than amino-acyl groups)	00941(Flavonoid biosynthesis);04712(Circadian rhythm - plant)	K00660	EC:2.3.1.74	PREDICTED: chalcone synthase 2 [Cucumis sativus]	565.212	810.788	616.258	116.169	156.643	128.442	480.955	512.203	566.534	310.656	244.463	210.73
CsaV3_3G000780	F3H	627539	632974	+	CsaV3_3G000780	CsaV3_3G000780.1	GO:0005525(GTP binding);GO:0006886(intracellular protein transport);GO:0009707(chloroplast outer membrane);GO:0015450(P-P-bond-hydrolysis-driven protein transmembrane transporter activity)	00941(Flavonoid biosynthesis)	K00475	EC:1.14.11.9	PREDICTED: translocase of chloroplast 34 [Cucumis sativus]	31.3911	32.0488	35.6917	30.7359	24.2711	29.8463	52.4009	50.5184	34.0333	56.5646	40.4528	42.9127
CsaV3_4G008570	F3H	6069374	6073737	+	CsaV3_4G008570	CsaV3_4G008570.1	GO:0016491(oxidoreductase activity);GO:0055114(oxidation-reduction process)	00941(Flavonoid biosynthesis)	K00475	EC:1.14.11.9	PREDICTED: 1-aminocyclopropane-1-carboxylate oxidase 5 [Cucumis sativus]	49.8372	37.037	41.0453	62.2888	47.4739	72.9579	44.6181	37.3344	52.3908	23.7198	26.6739	29.6276
CsaV3_6G009030	F3H	7267762	7269692	+	CsaV3_6G009030	CsaV3_6G009030.1	GO:0016491(oxidoreductase activity);GO:0055114(oxidation-reduction process)	00941(Flavonoid biosynthesis)	K00475	EC:1.14.11.9	PREDICTED: naringenin,2-oxoglutarate 3-dioxygenase-like [Cucumis sativus]	143.08	186.332	150.177	39.452	46.9414	50.8118	236.507	140.538	150.294	78.8481	56.686	47.8089
CsaV3_7G008900	F3H	5545224	5547466	-	CsaV3_7G008900	CsaV3_7G008900.1	GO:0016491(oxidoreductase activity);GO:0055114(oxidation-reduction process)	00941(Flavonoid biosynthesis)	K00475	EC:1.14.11.9	PREDICTED: hyoscyamine 6-dioxygenase-like isoform X2 [Cucumis sativus]	4.39227	4.16469	3.89749	3.92652	4.21046	5.11681	15.1597	11.0709	9.93206	12.7391	11.8092	8.84956
CsaV3_1G000840	HCT	521109	522380	+	CsaV3_1G000840	CsaV3_1G000840.1	GO:0016747(transferase activity, transferring acyl groups other than amino-acyl groups)	00940(Phenylpropanoid biosynthesis);00945(Stilbenoid, diarylheptanoid and gingerol biosynthesis);00941(Flavonoid biosynthesis)	K13065	EC:2.3.1.133	PREDICTED: vinorine synthase-like [Cucumis sativus]	0.74995	1.54369	1.29891	1.53855	1.8885	2.46952	0.574009	0.697879	0.846919	0.822199	1.46864	1.46893
CsaV3_1G007780	HCT	4933750	4935559	-	CsaV3_1G007780	CsaV3_1G007780.1	GO:0016747(transferase activity, transferring acyl groups other than amino-acyl groups)	00940(Phenylpropanoid biosynthesis);00945(Stilbenoid, diarylheptanoid and gingerol biosynthesis);00941(Flavonoid biosynthesis)	K13065	EC:2.3.1.133	PREDICTED: BAHD acyltransferase At5g47980-like [Cucumis sativus]	3.68814	4.7722	1.72623	0.05592	0.190529	0.120088	1.06722	3.18531	11.9248	14.76	11.619	4.01723
CsaV3_1G009360	HCT	5816290	5818006	+	CsaV3_1G009360	CsaV3_1G009360.1	GO:0016747(transferase activity, transferring acyl groups other than amino-acyl groups)	00940(Phenylpropanoid biosynthesis);00945(Stilbenoid, diarylheptanoid and gingerol biosynthesis);00941(Flavonoid biosynthesis)	K13065	EC:2.3.1.133	hypothetical protein Csa_1G050210 [Cucumis sativus]	0.537598	0.560374	0.276815	0.302709	0.960536	0.808519	0.346949	0.143569	0.570631	0.338763	0.552796	0.322308
CsaV3_1G009370	HCT	5825217	5825431	+	CsaV3_1G009370	CsaV3_1G009370.1	GO:0016747(transferase activity, transferring acyl groups other than amino-acyl groups)	00940(Phenylpropanoid biosynthesis);00945(Stilbenoid, diarylheptanoid and gingerol biosynthesis);00941(Flavonoid biosynthesis)	K13065	EC:2.3.1.133	PREDICTED: LOW QUALITY PROTEIN: vinorine synthase-like [Cucumis sativus]	0.10385	1.79802	0.663968	1.75757	2.69827	2.95597	1.50857	0.223985	3.04579	0.826643	7.12669	0.864418
CsaV3_1G009380	HCT	5825550	5826503	+	CsaV3_1G009380	CsaV3_1G009380.1	GO:0016747(transferase activity, transferring acyl groups other than amino-acyl groups)	00940(Phenylpropanoid biosynthesis);00945(Stilbenoid, diarylheptanoid and gingerol biosynthesis);00941(Flavonoid biosynthesis)	K13065	EC:2.3.1.133	PREDICTED: LOW QUALITY PROTEIN: vinorine synthase-like [Cucumis sativus]	3.59898	6.50957	5.62973	4.21515	9.71199	6.83367	3.87685	2.31889	14.4267	2.51462	19.2043	7.89317
CsaV3_1G009390	HCT	5826535	5826684	+	CsaV3_1G009390	CsaV3_1G009390.1	GO:0016747(transferase activity, transferring acyl groups other than amino-acyl groups)	00940(Phenylpropanoid biosynthesis);00945(Stilbenoid, diarylheptanoid and gingerol biosynthesis);00941(Flavonoid biosynthesis)	K13065	EC:2.3.1.133	hypothetical protein Csa_1G050220 [Cucumis sativus]	5.37517	11.4534	12.9809	7.65493	12.5573	11.3822	7.33315	3.01738	23.2647	3.28188	33.7798	17.6366
CsaV3_2G004210	HCT	2197268	2200350	-	CsaV3_2G004210	CsaV3_2G004210.1	GO:0016747(transferase activity, transferring acyl groups other than amino-acyl groups)	00940(Phenylpropanoid biosynthesis);00945(Stilbenoid, diarylheptanoid and gingerol biosynthesis);00941(Flavonoid biosynthesis)	K13065	EC:2.3.1.133	PREDICTED: protein ECERIFERUM 26-like [Cucumis sativus]	8.46256	19.0301	13.3161	15.7645	11.546	22.6825	4.36028	5.58458	8.68703	5.13507	4.50176	6.42665
CsaV3_2G011770	HCT	9102308	9107802	-	CsaV3_2G011770	CsaV3_2G011770.1	GO:0016747(transferase activity, transferring acyl groups other than amino-acyl groups)	00940(Phenylpropanoid biosynthesis);00945(Stilbenoid, diarylheptanoid and gingerol biosynthesis);00941(Flavonoid biosynthesis)	K13065	EC:2.3.1.133	PREDICTED: protein ECERIFERUM 26-like [Cucumis sativus]	1.12546	2.92512	0.740699	1.26551	1.86987	3.16801	0.21781	0.084927	0.415072	0.635862	1.56864	0.673697
CsaV3_2G025220	HCT	17360238	17362712	-	CsaV3_2G025220	CsaV3_2G025220.1	GO:0016747(transferase activity, transferring acyl groups other than amino-acyl groups)	00940(Phenylpropanoid biosynthesis);00945(Stilbenoid, diarylheptanoid and gingerol biosynthesis);00941(Flavonoid biosynthesis)	K13065	EC:2.3.1.133	PREDICTED: vinorine synthase [Cucumis sativus]	2.87266	3.12114	2.14521	5.56816	2.75118	2.0539	3.57142	1.96198	2.16106	0.635621	1.04967	0.817692
CsaV3_3G048020	HCT	39156157	39160789	-	CsaV3_3G048020	CsaV3_3G048020.1	GO:0016747(transferase activity, transferring acyl groups other than amino-acyl groups)	00940(Phenylpropanoid biosynthesis);00945(Stilbenoid, diarylheptanoid and gingerol biosynthesis);00941(Flavonoid biosynthesis)	K13065	EC:2.3.1.133	PREDICTED: protein ECERIFERUM 1 [Cucumis sativus]	24.2747	33.8399	22.2236	39.4655	55.0832	40.0018	20.1393	12.5246	20.6875	11.6995	11.92	9.98211
CsaV3_4G000570	HCT	312954	315758	-	CsaV3_4G000570	CsaV3_4G000570.1	GO:0016747(transferase activity, transferring acyl groups other than amino-acyl groups)	00940(Phenylpropanoid biosynthesis);00945(Stilbenoid, diarylheptanoid and gingerol biosynthesis);00941(Flavonoid biosynthesis)	K13065	EC:2.3.1.133	hypothetical protein Csa_4G001550 [Cucumis sativus]	3.15444	2.52394	3.07189	1.88183	1.29896	1.63138	1.88482	2.25186	2.5592	1.28706	1.81457	1.85878
CsaV3_4G003620	HCT	2177923	2179885	+	CsaV3_4G003620	CsaV3_4G003620.1	GO:0016747(transferase activity, transferring acyl groups other than amino-acyl groups)	00940(Phenylpropanoid biosynthesis);00945(Stilbenoid, diarylheptanoid and gingerol biosynthesis);00941(Flavonoid biosynthesis)	K13065	EC:2.3.1.133	PREDICTED: vinorine synthase-like [Cucumis sativus]	0.252711	0.363961	0.100979	2.84737	1.51449	1.1969	0.892669	0.054009	0.331213	0.191495	0.651246	0.354167
CsaV3_4G003660	HCT	2193481	2197084	-	CsaV3_4G003660	CsaV3_4G003660.1	GO:0016747(transferase activity, transferring acyl groups other than amino-acyl groups)	00940(Phenylpropanoid biosynthesis);00945(Stilbenoid, diarylheptanoid and gingerol biosynthesis);00941(Flavonoid biosynthesis)	K13065	EC:2.3.1.133	PREDICTED: vinorine synthase-like [Cucumis sativus]	0.239892	0.089306	0.0001	2.05137	0.630777	4.87913	0.801786	0.448176	0.997326	0.22724	1.20575	0.638121
CsaV3_4G012180	HCT	9475785	9477957	-	CsaV3_4G012180	CsaV3_4G012180.1	GO:0016747(transferase activity, transferring acyl groups other than amino-acyl groups)	00940(Phenylpropanoid biosynthesis);00945(Stilbenoid, diarylheptanoid and gingerol biosynthesis);00941(Flavonoid biosynthesis)	K13065	EC:2.3.1.133	PREDICTED: spermidine hydroxycinnamoyl transferase-like [Cucumis sativus]	0.411641	0.151771	0.213221	0.0001	0.184616	0.34074	0.0001	0.0001	0.0001	0.066423	0.0001	0.0001
CsaV3_5G030240	HCT	24853619	24861453	-	CsaV3_5G030240	CsaV3_5G030240.1	NA	00940(Phenylpropanoid biosynthesis);00945(Stilbenoid, diarylheptanoid and gingerol biosynthesis);00941(Flavonoid biosynthesis)	K13065	EC:2.3.1.133	PREDICTED: uncharacterized protein LOC101214536 [Cucumis sativus]	37.7659	34.6047	32.7765	18.4125	18.6867	29.3878	28.7693	35.3606	43.1904	29.1658	29.7672	24.3819
CsaV3_6G007590	HCT	6133912	6135450	-	CsaV3_6G007590	CsaV3_6G007590.1	GO:0016747(transferase activity, transferring acyl groups other than amino-acyl groups)	00940(Phenylpropanoid biosynthesis);00945(Stilbenoid, diarylheptanoid and gingerol biosynthesis);00941(Flavonoid biosynthesis)	K13065	EC:2.3.1.133	BAHD acyltransferase At5g47980-like [Cucumis sativus]	6.77302	8.05091	2.39159	0.0001	0.056678	0.088733	0.487017	2.36958	13.8045	29.7242	14.5347	7.40091
CsaV3_7G031830	HCT	20194338	20198563	-	CsaV3_7G031830	CsaV3_7G031830.1	GO:0016747(transferase activity, transferring acyl groups other than amino-acyl groups)	00940(Phenylpropanoid biosynthesis);00945(Stilbenoid, diarylheptanoid and gingerol biosynthesis);00941(Flavonoid biosynthesis)	K13065	EC:2.3.1.133	hypothetical protein Csa_7G431440 [Cucumis sativus]	4.20964	7.21968	7.88311	3.43298	2.49386	4.23717	5.31987	6.6305	4.5535	2.1485	2.07191	2.00199
CsaV3_5G010180	ANS	5982305	5985450	-	CsaV3_5G010180	CsaV3_5G010180.1	GO:0016491(oxidoreductase activity);GO:0055114(oxidation-reduction process)	00941(Flavonoid biosynthesis)	K05277	EC:1.14.20.4	PREDICTED: leucoanthocyanidin dioxygenase-like [Cucumis sativus]	43.4301	27.6911	61.4125	18.6454	9.50076	32.441	11.1168	10.3898	12.3783	10.9173	16.5	9.63261
CsaV3_6G009910	DFR	8033617	8038285	+	CsaV3_6G009910	CsaV3_6G009910.1	GO:0003824(catalytic activity);GO:0050662(coenzyme binding);GO:0080110(sporopollenin biosynthetic process)	00941(Flavonoid biosynthesis)	K13082	EC:1.1.1.219	PREDICTED: tetraketide alpha-pyrone reductase 1 [Cucumis sativus]	5.33933	5.61075	5.6352	7.75454	8.29032	6.74376	6.02575	7.67939	6.39695	6.47664	8.28942	5.66526
CsaV3_1G002840	F3'M	1788086	1791498	+	CsaV3_1G002840	CsaV3_1G002840.1	GO:0005506(iron ion binding);GO:0016705(oxidoreductase activity, acting on paired donors, with incorporation or reduction of molecular oxygen);GO:0020037(heme binding);GO:0055114(oxidation-reduction process)	00941(Flavonoid biosynthesis);00944(Flavone and flavonol biosynthesis)	K05280	EC:1.14.14.82	PREDICTED: flavonoid 3'-monooxygenase [Cucumis sativus]	30.7208	33.4907	27.4016	15.3912	15.0221	12.0936	3.37508	4.29342	17.4495	0.93676	1.81241	5.18718
CsaV3_2G035440	CYP81E1	23708458	23711044	+	CsaV3_2G035440	CsaV3_2G035440.1	GO:0005506(iron ion binding);GO:0016705(oxidoreductase activity, acting on paired donors, with incorporation or reduction of molecular oxygen);GO:0020037(heme binding);GO:0055114(oxidation-reduction process)	00943(Isoflavonoid biosynthesis)	K13260	EC:1.14.13.89	PREDICTED: cytochrome P450 81D1-like [Cucumis sativus]	0.608664	0.446831	0.676796	0.197759	0.339419	0.308545	1.11046	0.288965	0.224934	0.274558	0.195349	0.326597
CsaV3_2G035450	CYP81E2	23716685	23720050	+	CsaV3_2G035450	CsaV3_2G035450.1	GO:0005506(iron ion binding);GO:0016705(oxidoreductase activity, acting on paired donors, with incorporation or reduction of molecular oxygen);GO:0020037(heme binding);GO:0055114(oxidation-reduction process)	00943(Isoflavonoid biosynthesis)	K13260	EC:1.14.13.89	PREDICTED: isoflavone 2'-hydroxylase-like [Cucumis sativus]	0.0001	0.063713	0.030164	12.457	8.41865	5.97776	6.01905	0.956512	0.410696	1.3013	3.31538	1.65419
CsaV3_2G035460	CYP81E3	23724960	23727750	+	CsaV3_2G035460	CsaV3_2G035460.1	GO:0005506(iron ion binding);GO:0016705(oxidoreductase activity, acting on paired donors, with incorporation or reduction of molecular oxygen);GO:0020037(heme binding);GO:0055114(oxidation-reduction process)	00943(Isoflavonoid biosynthesis)	K13260	EC:1.14.13.89	PREDICTED: cytochrome P450 81E8-like [Cucumis sativus]	6.27661	5.37259	3.27502	5.30661	7.3518	8.94406	0.220736	0.437621	1.26898	0.550009	2.17482	0.943765
CsaV3_4G034800	CYP81E4	24605411	24607480	-	CsaV3_4G034800	CsaV3_4G034800.1	GO:0005506(iron ion binding);GO:0016705(oxidoreductase activity, acting on paired donors, with incorporation or reduction of molecular oxygen);GO:0020037(heme binding);GO:0055114(oxidation-reduction process)	00943(Isoflavonoid biosynthesis)	K13260	EC:1.14.13.89	PREDICTED: isoflavone 2'-hydroxylase-like [Cucumis sativus]	0.119249	0.038021	0.090664	1.03258	0.0001	0.891286	2.07093	7.69118	22.3062	8.30163	8.48057	8.37201
CsaV3_6G007540	CYP81E5	6103772	6106124	-	CsaV3_6G007540	CsaV3_6G007540.1	GO:0005506(iron ion binding);GO:0016705(oxidoreductase activity, acting on paired donors, with incorporation or reduction of molecular oxygen);GO:0020037(heme binding);GO:0055114(oxidation-reduction process)	00943(Isoflavonoid biosynthesis)	K13260	EC:1.14.13.89	isoflavone 2'-hydroxylase-like [Cucumis sativus]	5.64007	6.60617	1.23806	0.0001	0.022704	0.061698	0.141399	0.862151	6.4884	10.4553	10.1702	1.10821
CsaV3_6G043620	CYP81E6	25725649	25727715	-	CsaV3_6G043620	CsaV3_6G043620.1	GO:0005506(iron ion binding);GO:0016705(oxidoreductase activity, acting on paired donors, with incorporation or reduction of molecular oxygen);GO:0020037(heme binding);GO:0055114(oxidation-reduction process)	00943(Isoflavonoid biosynthesis)	K13260	EC:1.14.13.89	PREDICTED: cytochrome P450 81E8-like [Cucumis sativus]	30.5702	26.3818	31.1592	10.1602	9.62799	17.8717	32.4804	27.161	36.0387	19.9366	29.083	22.1978
CsaV3_6G043630	CYP81E7	25728642	25732288	-	CsaV3_6G043630	CsaV3_6G043630.1	GO:0005506(iron ion binding);GO:0016705(oxidoreductase activity, acting on paired donors, with incorporation or reduction of molecular oxygen);GO:0020037(heme binding);GO:0055114(oxidation-reduction process)	00943(Isoflavonoid biosynthesis)	K13260	EC:1.14.13.89	PREDICTED: cytochrome P450 81E8 [Cucumis sativus]	99.3459	98.5734	18.0761	135.063	48.7009	242.448	30.7243	32.1081	11.3282	22.8327	15.1115	67.7428
CsaV3_6G043650	CYP81E8	25742453	25744708	-	CsaV3_6G043650	CsaV3_6G043650.1	GO:0005506(iron ion binding);GO:0016705(oxidoreductase activity, acting on paired donors, with incorporation or reduction of molecular oxygen);GO:0020037(heme binding);GO:0055114(oxidation-reduction process)	00943(Isoflavonoid biosynthesis)	K13260	EC:1.14.13.89	PREDICTED: cytochrome P450 81E8-like [Cucumis sativus]	1.57757	1.16458	0.688847	18.2866	1.67867	23.9453	0.423821	0.924671	0.362478	1.36178	0.218134	2.01463
CsaV3_1G031290	UFGT	18489443	18493290	+	CsaV3_1G031290	CsaV3_1G031290.1	GO:0008152(metabolic process);GO:0016758(transferase activity, transferring hexosyl groups)	00944(Flavone and flavonol biosynthesis)	K10757	EC:2.4.1.91	PREDICTED: flavonoid 3-O-glucosyltransferase-like [Cucumis sativus]	0.2015	0.17312	0.311134	0.306594	0.164237	0.0001	0.159369	0.094584	0.200598	0.0001	0.056138	0.112054
CsaV3_7G003220	3GGT	2404837	2407518	-	CsaV3_7G003220	CsaV3_7G003220.1	GO:0008152(metabolic process);GO:0016758(transferase activity, transferring hexosyl groups)	00944(Flavone and flavonol biosynthesis)	K22794	EC:2.4.1.239	PREDICTED: anthocyanidin 3-O-glucoside 2''-O-glucosyltransferase-like [Cucumis sativus]	0.167752	0.348229	0.24361	0.924401	0.808704	0.832122	0.189942	0.265504	0.153467	0.109508	0.125048	0.224715
CsaV3_7G003250	4GGT	2414570	2417311	-	CsaV3_7G003250	CsaV3_7G003250.1	GO:0008152(metabolic process);GO:0016758(transferase activity, transferring hexosyl groups)	00944(Flavone and flavonol biosynthesis)	K22794	EC:2.4.1.239	PREDICTED: anthocyanidin 3-O-glucoside 2''-O-glucosyltransferase-like [Cucumis sativus]	3.08	3.28303	2.57817	4.17833	2.68149	2.47306	0.88318	0.241337	0.56989	0.423985	0.408995	0.540495
CsaV3_7G003260	5GGT	2419102	2421153	-	CsaV3_7G003260	CsaV3_7G003260.1	GO:0008152(metabolic process);GO:0016758(transferase activity, transferring hexosyl groups)	00944(Flavone and flavonol biosynthesis)	K22794	EC:2.4.1.239	PREDICTED: anthocyanidin 3-O-glucoside 2''-O-glucosyltransferase-like [Cucumis sativus]	43.8982	55.4488	49.0577	23.6151	18.228	18.546	76.8822	60.256	42.6346	38.1516	30.7849	30.6463
CsaV3_1G033850	5MAT	20989365	21018446	-	CsaV3_1G033850	CsaV3_1G033850.1	GO:0016747(transferase activity, transferring acyl groups other than amino-acyl groups)	00944(Flavone and flavonol biosynthesis);00943(Isoflavonoid biosynthesis)	K13264	EC:2.3.1.115	PREDICTED: malonyl-CoA:anthocyanidin 5-O-glucoside-6''-O-malonyltransferase-like [Cucumis sativus]	55.6439	54.1941	44.4939	40.4997	51.0072	55.0576	110.198	87.5485	102.879	61.2348	92.891	58.5555
CsaV3_1G033870	5MAT	21010210	21013533	-	CsaV3_1G033870	CsaV3_1G033870.1	GO:0016747(transferase activity, transferring acyl groups other than amino-acyl groups)	00944(Flavone and flavonol biosynthesis);00943(Isoflavonoid biosynthesis)	K13264	EC:2.3.1.115	PREDICTED: phenolic glucoside malonyltransferase 2-like [Cucumis sativus]	73.9841	69.1042	66.1591	43.2355	74.1612	56.1555	77.2263	61.961	100.788	53.6606	78.9871	50.3859
CsaV3_1G033880	5MAT	21014977	21015930	-	CsaV3_1G033880	CsaV3_1G033880.1	GO:0016747(transferase activity, transferring acyl groups other than amino-acyl groups)	00944(Flavone and flavonol biosynthesis);00943(Isoflavonoid biosynthesis)	K13264	EC:2.3.1.115	hypothetical protein Csa_1G499320 [Cucumis sativus]	65.1449	71.4428	57.8966	61.4454	51.6373	67.9526	75.9287	55.6854	50.5965	25.4423	33.1893	30.6624
CsaV3_1G033890	5MAT	21036000	21040337	-	CsaV3_1G033890	CsaV3_1G033890.1	GO:0016747(transferase activity, transferring acyl groups other than amino-acyl groups)	00944(Flavone and flavonol biosynthesis);00943(Isoflavonoid biosynthesis)	K13264	EC:2.3.1.115	hypothetical protein Csa_1G499330 [Cucumis sativus]	1.82858	2.46566	1.99339	1.58149	1.92932	2.26264	3.00396	1.30666	1.9496	1.02792	1.50682	1.39511
CsaV3_3G020720	5MAT	16919481	16945633	-	CsaV3_3G020720	CsaV3_3G020720.1	GO:0016747(transferase activity, transferring acyl groups other than amino-acyl groups)	00944(Flavone and flavonol biosynthesis);00943(Isoflavonoid biosynthesis)	K13264	EC:2.3.1.115	PREDICTED: phenolic glucoside malonyltransferase 1-like [Cucumis sativus]	0.181721	0.143058	0.076758	0.0001	0.025283	0.0001	3.76146	5.90167	6.13397	2.46837	3.69893	4.44772
CsaV3_5G038510	5MAT	30505616	30509176	+	CsaV3_5G038510	CsaV3_5G038510.1	NA	00944(Flavone and flavonol biosynthesis);00943(Isoflavonoid biosynthesis)	K13264	EC:2.3.1.115	malonyl-CoA:anthocyanidin 5-O-glucoside-6''-O-malonyltransferase [Cucumis sativus]	2.15652	2.53869	0.780643	0.499877	0.358354	0.511619	0.160522	0.226795	2.35472	4.63169	4.2131	1.73216
CsaV3_7G026180	5MAT	15658075	15661246	-	CsaV3_7G026180	CsaV3_7G026180.1	GO:0016747(transferase activity, transferring acyl groups other than amino-acyl groups)	00944(Flavone and flavonol biosynthesis);00943(Isoflavonoid biosynthesis)	K13264	EC:2.3.1.115	PREDICTED: malonyl-CoA:anthocyanidin 5-O-glucoside-6''-O-malonyltransferase-like [Cucumis sativus]	0.747368	1.22461	0.744644	0.799968	0.914061	1.1906	0.727515	0.31436	0.510391	0.487585	0.67226	0.606664
