# Supplementary material for: Comparative analysis of powdery mildew resistant and susceptible cultivated cucumber (Cucumis sativus L.) varieties to reveal the metabolic responses to Sphaerotheca fuliginea infection
Source: BMC Plant Biol. 2021 Jan 7;21:24. doi: 10.1186/s12870-020-02797-3 (PMC7791650; doi:10.1186/s12870-020-02797-3)
Supplement: Supplementary file 8 — Additional file 8: Table S7 The detailed information of hormone-related genes. [file 12870_2020_2797_MOESM8_ESM.xlsx]

## Sheet: Sheet1
Table S7 The detailed information of hormone-related genes.
gene_id	chr	start	end	strand	gene_name	transcript_id	GO	KEGG	KO_ENTRY	EC	Description	FPKM.BK2_11	FPKM.BK2_12	FPKM.BK2_17	FPKM.BK2_42	FPKM.BK2_45	FPKM.BK2_48	FPKM.H136_11	FPKM.H136_12	FPKM.H136_13	FPKM.H136_41	FPKM.H136_43	FPKM.H136_46
CsaV3_3G034000	chr3	29006400	29011183	-	CsaV3_3G034000	CsaV3_3G034000.1	NA	04075(Plant hormone signal transduction)	K13946	auxin transporter	PREDICTED: auxin transporter-like protein 2 [Cucumis sativus]	22.818	30.4811	14.5016	20.2874	26.7525	21.1212	19.4672	15.1452	15.7893	22.0538	24.278	17.398
CsaV3_4G026200	chr4	15477179	15483042	-	CsaV3_4G026200	CsaV3_4G026200.1	NA	04075(Plant hormone signal transduction)	K13946	auxin transporter	PREDICTED: auxin transporter-like protein 4 [Cucumis sativus]	3.58389	3.61529	3.83452	3.55175	6.21416	3.29246	1.23089	1.75873	3.40919	3.31232	5.11815	5.33362
CsaV3_5G023170	chr5	17379053	17381762	-	CsaV3_5G023170	CsaV3_5G023170.1	NA	04075(Plant hormone signal transduction)	K13946	auxin transporter	PREDICTED: auxin transporter-like protein 3 [Cucumis sativus]	4.61857	3.49626	5.20862	3.21509	6.31629	3.30236	4.06852	2.33953	4.21944	5.5946	5.3442	5.43979
CsaV3_7G000890	chr7	829353	834968	-	CsaV3_7G000890	CsaV3_7G000890.1	NA	04075(Plant hormone signal transduction)	K13946	auxin transporter	PREDICTED: auxin transporter-like protein 5 [Cucumis sativus]	11.4619	9.89659	9.71087	9.95258	9.70025	9.67369	16.0222	13.4199	7.89995	19.3448	9.81247	14.2852
CsaV3_1G021860	chr1	12823937	12827995	-	CsaV3_1G021860	CsaV3_1G021860.1	GO:0005515(protein binding);GO:0005634(nucleus);GO:0006355(regulation of transcription, DNA-templated)	04075(Plant hormone signal transduction)	K14484	IAA	PREDICTED: auxin-responsive protein IAA27 [Cucumis sativus]	54.1396	52.5298	51.8417	42.9443	51.755	52.1591	24.5151	26.6045	37.1631	40.8972	62.1457	41.8236
CsaV3_1G026650	chr1	14426233	14427781	-	CsaV3_1G026650	CsaV3_1G026650.1	GO:0005515(protein binding);GO:0005634(nucleus);GO:0006355(regulation of transcription, DNA-templated)	04075(Plant hormone signal transduction)	K14484	IAA	hypothetical protein Csa_1G231530 [Cucumis sativus]	3.45665	11.2523	2.28912	7.16033	15.3612	14.2817	0.661338	0.726836	1.33108	0.658335	2.20876	1.28452
CsaV3_1G045520	chr1	31330389	31333448	+	CsaV3_1G045520	CsaV3_1G045520.1	GO:0005515(protein binding);GO:0005634(nucleus);GO:0006355(regulation of transcription, DNA-templated)	04075(Plant hormone signal transduction)	K14484	IAA	PREDICTED: auxin-responsive protein IAA16 [Cucumis sativus]	113.339	96.8933	112.799	65.0817	112.728	73.9257	20.7356	33.6964	79.7468	59.1697	104.96	57.9866
CsaV3_2G004120	chr2	2122670	2126942	-	CsaV3_2G004120	CsaV3_2G004120.1	GO:0005515(protein binding);GO:0005634(nucleus);GO:0006355(regulation of transcription, DNA-templated)	04075(Plant hormone signal transduction)	K14484	IAA	PREDICTED: auxin-responsive protein IAA16 isoform X1 [Cucumis sativus]	41.8003	41.283	35.1402	40.8477	48.3762	47.6103	19.399	18.5544	18.1676	13.166	20.6711	12.2693
CsaV3_2G004130	chr2	2140306	2142296	+	CsaV3_2G004130	CsaV3_2G004130.1	GO:0005515(protein binding);GO:0005634(nucleus);GO:0006355(regulation of transcription, DNA-templated)	04075(Plant hormone signal transduction)	K14484	IAA	PREDICTED: auxin-responsive protein IAA4 [Cucumis sativus]	14.8784	18.447	14.597	1.56212	7.96001	6.91969	3.58284	5.56327	15.3909	14.6622	15.1024	12.2968
CsaV3_2G012400	chr2	9951727	9954895	-	CsaV3_2G012400	CsaV3_2G012400.1	GO:0005515(protein binding);GO:0005634(nucleus);GO:0006355(regulation of transcription, DNA-templated)	04075(Plant hormone signal transduction)	K14484	IAA	PREDICTED: auxin-responsive protein IAA13 isoform X2 [Cucumis sativus]	10.695	10.9261	12.7068	2.98782	2.53478	4.00631	11.1985	13.7635	8.9354	12.6284	11.7336	9.49541
CsaV3_2G013210	chr2	10798159	10800221	-	CsaV3_2G013210	CsaV3_2G013210.1	GO:0005515(protein binding);GO:0005634(nucleus);GO:0006355(regulation of transcription, DNA-templated)	04075(Plant hormone signal transduction)	K14484	IAA	PREDICTED: auxin-responsive protein IAA14 [Cucumis sativus]	83.9442	108.323	75.961	37.8807	52.5738	47.4316	37.7534	31.061	33.5427	31.1806	31.4999	25.1734
CsaV3_2G013230	chr2	10824963	10827030	+	CsaV3_2G013230	CsaV3_2G013230.1	GO:0005515(protein binding);GO:0005634(nucleus);GO:0006355(regulation of transcription, DNA-templated)	04075(Plant hormone signal transduction)	K14484	IAA	PREDICTED: auxin-induced protein 22B-like [Cucumis sativus]	92.7766	110.242	86.5205	207.998	190.865	153.789	47.726	42.4762	42.8059	43.6352	58.2461	42.2256
CsaV3_2G013720	chr2	11262930	11265686	-	CsaV3_2G013720	CsaV3_2G013720.1	GO:0005515(protein binding);GO:0005634(nucleus);GO:0006355(regulation of transcription, DNA-templated)	04075(Plant hormone signal transduction)	K14484	IAA	PREDICTED: auxin-induced protein AUX28-like [Cucumis sativus]	30.5228	47.2199	26.471	27.3783	38.6314	28.3932	44.2094	38.6042	45.5452	35.6864	38.1334	23.8236
CsaV3_2G030510	chr2	20037726	20045362	+	CsaV3_2G030510	CsaV3_2G030510.1	GO:0005515(protein binding);GO:0005634(nucleus);GO:0006355(regulation of transcription, DNA-templated)	04075(Plant hormone signal transduction)	K14484	IAA	auxin-responsive protein IAA9-like [Cucumis sativus]	176.319	164.943	162.519	230.121	235.295	199.958	82.2843	82.8047	109.005	102.574	177.154	107.333
CsaV3_3G012650	chr3	9663140	9665773	-	CsaV3_3G012650	CsaV3_3G012650.1	GO:0005515(protein binding);GO:0005634(nucleus);GO:0006355(regulation of transcription, DNA-templated)	04075(Plant hormone signal transduction)	K14484	IAA	PREDICTED: auxin-responsive protein IAA14 [Cucumis sativus]	42.6554	36.6559	17.7548	9.36012	16.9948	17.0177	5.94842	4.83952	16.1453	9.27788	13.4915	10.3285
CsaV3_3G012660	chr3	9679911	9681642	+	CsaV3_3G012660	CsaV3_3G012660.1	GO:0005515(protein binding);GO:0005634(nucleus);GO:0006355(regulation of transcription, DNA-templated)	04075(Plant hormone signal transduction)	K14484	IAA	PREDICTED: auxin-responsive protein IAA4 [Cucumis sativus]	32.8496	35.608	10.924	9.74747	9.44485	7.72058	2.73457	1.83613	3.50091	3.72046	2.79078	3.74383
CsaV3_3G023550	chr3	21272247	21274808	-	CsaV3_3G023550	CsaV3_3G023550.1	GO:0005515(protein binding);GO:0005634(nucleus);GO:0006355(regulation of transcription, DNA-templated)	04075(Plant hormone signal transduction)	K14484	IAA	PREDICTED: auxin-responsive protein IAA26-like [Cucumis sativus]	44.6278	30.0386	48.8292	60.309	65.9683	45.4191	13.7628	16.608	26.6681	29.0349	36.3473	54.5402
CsaV3_6G044680	chr6	26460906	26467228	-	CsaV3_6G044680	CsaV3_6G044680.1	GO:0005515(protein binding);GO:0005634(nucleus);GO:0006355(regulation of transcription, DNA-templated)	04075(Plant hormone signal transduction)	K14484	IAA	PREDICTED: auxin-responsive protein IAA8-like [Cucumis sativus]	23.2616	21.7391	24.4693	53.1196	55.0602	39.0829	15.3251	17.1226	16.6961	17.5811	17.9042	19.6966
CsaV3_7G027600	chr7	17161995	17165043	-	CsaV3_7G027600	CsaV3_7G027600.1	GO:0005515(protein binding);GO:0005634(nucleus);GO:0006355(regulation of transcription, DNA-templated)	04075(Plant hormone signal transduction)	K14484	IAA	auxin-induced protein AUX28-like [Cucumis sativus]	8.76018	9.44667	6.46994	3.64783	13.4441	11.1651	1.4955	1.87785	10.3307	7.05627	10.9455	6.98703
CsaV3_7G027610	chr7	17181475	17183358	-	CsaV3_7G027610	CsaV3_7G027610.1	GO:0005515(protein binding);GO:0005634(nucleus);GO:0006355(regulation of transcription, DNA-templated)	04075(Plant hormone signal transduction)	K14484	IAA	PREDICTED: auxin-induced protein 22D-like [Cucumis sativus]	32.9626	37.5532	26.1801	9.6421	29.7787	32.5842	6.88964	6.16092	17.2657	12.782	15.0425	12.6873
CsaV3_7G032960	chr7	20749903	20757827	-	CsaV3_7G032960	CsaV3_7G032960.1	GO:0005515(protein binding);GO:0005634(nucleus);GO:0006355(regulation of transcription, DNA-templated)	04075(Plant hormone signal transduction)	K14484	IAA	PREDICTED: auxin-induced protein AUX22 isoform X2 [Cucumis melo]	9.0058	10.6414	9.67136	9.52982	8.09825	7.66003	9.4231	11.0166	9.8185	7.81068	9.67415	7.62191
CsaV3_7G033480	chr7	21096336	21100332	+	CsaV3_7G033480	CsaV3_7G033480.1	GO:0005515(protein binding);GO:0005634(nucleus);GO:0006355(regulation of transcription, DNA-templated)	04075(Plant hormone signal transduction)	K14484	IAA	PREDICTED: auxin-responsive protein IAA21-like [Cucumis sativus]	9.51567	7.52717	12.1313	5.08198	7.62069	5.28078	4.75747	8.77158	13.4594	10.954	11.1866	15.0355
CsaV3_3G027660	chr3	23926338	23929548	-	CsaV3_3G027660	CsaV3_3G027660.1	GO:0005515(protein binding)	04075(Plant hormone signal transduction)	K14485	AUXIN SIGNALING F-BOX	protein AUXIN SIGNALING F-BOX 2-like [Cucumis sativus]	84.4447	77.5353	92.9924	93.704	87.0051	87.4223	60.78	57.8888	58.7204	66.045	86.7593	82.2981
CsaV3_3G047830	chr3	39018483	39020753	-	CsaV3_3G047830	CsaV3_3G047830.1	GO:0005515(protein binding)	04075(Plant hormone signal transduction)	K14485	AUXIN SIGNALING F-BOX	PREDICTED: transport inhibitor response 1-like protein [Cucumis sativus]	9.45795	9.55842	10.5311	6.25638	7.85296	7.6391	7.48171	5.18016	6.97102	7.96638	9.99036	6.38323
CsaV3_3G047850	chr3	39032764	39035025	-	CsaV3_3G047850	CsaV3_3G047850.1	GO:0005515(protein binding)	04075(Plant hormone signal transduction)	K14485	AUXIN SIGNALING F-BOX	PREDICTED: transport inhibitor response 1-like protein [Cucumis sativus]	12.3929	12.0887	11.7151	9.2524	12.7852	11.0091	6.74505	6.13511	11.0964	9.47856	16.2087	11.509
CsaV3_6G049730	chr6	29004533	29008771	-	CsaV3_6G049730	CsaV3_6G049730.1	NA	04075(Plant hormone signal transduction)	K14485	AUXIN SIGNALING F-BOX	PREDICTED: protein AUXIN SIGNALING F-BOX 2 [Cucumis sativus]	19.063	21.3166	21.0964	17.92	15.998	15.9187	19.4555	19.6583	18.9543	18.006	24.6479	18.9722
CsaV3_7G028700	chr7	18183609	18187126	+	CsaV3_7G028700	CsaV3_7G028700.1	GO:0005515(protein binding)	04075(Plant hormone signal transduction)	K14485	AUXIN SIGNALING F-BOX	protein TRANSPORT INHIBITOR RESPONSE 1-like [Cucumis sativus]	21.4811	22.4683	26.484	11.6723	16.445	18.1877	21.8657	19.6381	24.5073	22.9377	30.4128	24.1071
CsaV3_1G000090	chr1	68012	78346	+	CsaV3_1G000090	CsaV3_1G000090.1	GO:0003677(DNA binding);GO:0005515(protein binding);GO:0005634(nucleus);GO:0006355(regulation of transcription, DNA-templated);GO:0009725(response to hormone)	04075(Plant hormone signal transduction)	K14486	auxin response factor	PREDICTED: auxin response factor 2 [Cucumis sativus]	42.0808	45.0384	39.7417	55.225	54.8422	53.7999	24.101	22.3182	28.869	23.2784	33.2724	25.5428
CsaV3_1G023020	chr1	13379652	13381953	+	CsaV3_1G023020	CsaV3_1G023020.1	GO:0003677(DNA binding);GO:0005634(nucleus);GO:0006355(regulation of transcription, DNA-templated);GO:0009725(response to hormone)	04075(Plant hormone signal transduction)	K14486	auxin response factor	PREDICTED: auxin response factor 17 [Cucumis sativus]	6.76933	6.91898	5.5732	6.01063	6.05843	6.66074	5.88614	4.5503	5.08692	4.57119	6.71967	3.83661
CsaV3_1G036890	chr1	22768203	22775572	-	CsaV3_1G036890	CsaV3_1G036890.1	GO:0003677(DNA binding);GO:0005515(protein binding);GO:0005634(nucleus);GO:0006355(regulation of transcription, DNA-templated);GO:0009725(response to hormone)	04075(Plant hormone signal transduction)	K14486	auxin response factor	PREDICTED: auxin response factor 6-like [Cucumis sativus]	33.2997	34.3338	28.955	10.2902	14.4486	15.4404	11.6492	12.1572	17.0686	15.3949	21.6432	13.45
CsaV3_2G001050	chr2	153359	167725	-	CsaV3_2G001050	CsaV3_2G001050.1	GO:0003677(DNA binding);GO:0005634(nucleus);GO:0006355(regulation of transcription, DNA-templated);GO:0009725(response to hormone)	04075(Plant hormone signal transduction)	K14486	auxin response factor	PREDICTED: auxin response factor 19 isoform X1 [Cucumis sativus]	17.4739	22.7598	16.1739	17.2482	17.0297	14.3168	11.5339	10.3543	10.8972	8.74257	10.2752	8.22314
CsaV3_2G009030	chr2	5531533	5540452	+	CsaV3_2G009030	CsaV3_2G009030.1	GO:0003677(DNA binding);GO:0005515(protein binding);GO:0005634(nucleus);GO:0006355(regulation of transcription, DNA-templated);GO:0009725(response to hormone)	04075(Plant hormone signal transduction)	K14486	auxin response factor	PREDICTED: auxin response factor 19-like [Cucumis sativus]	16.3012	15.1256	14.5321	21.4165	25.3532	21.5467	4.19514	4.42011	6.51769	6.92747	15.2494	6.56186
CsaV3_3G045690	chr3	37338045	37342538	-	CsaV3_3G045690	CsaV3_3G045690.1	GO:0003677(DNA binding);GO:0005515(protein binding);GO:0005634(nucleus);GO:0006355(regulation of transcription, DNA-templated);GO:0009725(response to hormone)	04075(Plant hormone signal transduction)	K14486	auxin response factor	PREDICTED: auxin response factor 5 isoform X2 [Cucumis sativus]	6.78314	8.41531	8.2048	10.5913	8.73424	8.11243	6.82141	7.47954	6.14135	7.32457	6.12105	4.80009
CsaV3_4G006770	chr4	4565178	4570274	+	CsaV3_4G006770	CsaV3_4G006770.1	GO:0003677(DNA binding);GO:0005515(protein binding);GO:0005634(nucleus);GO:0006355(regulation of transcription, DNA-templated);GO:0009725(response to hormone)	04075(Plant hormone signal transduction)	K14486	auxin response factor	PREDICTED: auxin response factor 9 [Cucumis sativus]	14.6462	15.1149	16.0981	14.8905	15.1029	17.8816	6.46077	4.96854	6.09216	5.31891	10.824	5.81736
CsaV3_5G001910	chr5	1127742	1136518	+	CsaV3_5G001910	CsaV3_5G001910.1	GO:0003677(DNA binding);GO:0005515(protein binding);GO:0005634(nucleus);GO:0006355(regulation of transcription, DNA-templated);GO:0009725(response to hormone)	04075(Plant hormone signal transduction)	K14486	auxin response factor	PREDICTED: auxin response factor 9 [Cucumis sativus]	24.0011	24.0608	19.9437	102.14	73.0267	72.1794	5.37941	4.84939	9.28982	6.74572	14.9187	8.55706
CsaV3_5G015710	chr5	13139550	13148870	-	CsaV3_5G015710	CsaV3_5G015710.1	GO:0003677(DNA binding);GO:0005515(protein binding);GO:0005634(nucleus);GO:0006355(regulation of transcription, DNA-templated);GO:0009725(response to hormone)	04075(Plant hormone signal transduction)	K14486	auxin response factor	PREDICTED: auxin response factor 1 [Cucumis sativus]	59.0516	67.847	55.1307	67.3878	82.0958	80.3146	39.1787	30.7455	41.1033	36.6283	46.683	42.9062
CsaV3_6G013960	chr6	10156022	10160149	-	CsaV3_6G013960	CsaV3_6G013960.1	GO:0003677(DNA binding);GO:0005515(protein binding);GO:0005634(nucleus);GO:0006355(regulation of transcription, DNA-templated);GO:0009725(response to hormone)	04075(Plant hormone signal transduction)	K14486	auxin response factor	auxin response factor 18-like [Cucumis sativus]	12.6779	13.437	17.1098	8.60212	11.5279	8.32331	6.29515	7.70155	11.7271	9.19864	13.9716	9.50345
CsaV3_6G021720	chr6	14680434	14688972	-	CsaV3_6G021720	CsaV3_6G021720.1	GO:0003677(DNA binding);GO:0005515(protein binding);GO:0005634(nucleus);GO:0006355(regulation of transcription, DNA-templated);GO:0009725(response to hormone)	04075(Plant hormone signal transduction)	K14486	auxin response factor	auxin response factor 5 [Cucumis sativus]	23.1568	23.5687	19.6994	14.007	16.1427	16.4748	14.7029	15.6102	16.5098	13.535	16.5811	14.2553
CsaV3_6G036480	chr6	20280542	20284716	-	CsaV3_6G036480	CsaV3_6G036480.1	GO:0003677(DNA binding);GO:0005634(nucleus);GO:0006355(regulation of transcription, DNA-templated);GO:0009725(response to hormone)	04075(Plant hormone signal transduction)	K14486	auxin response factor	hypothetical protein Csa_6G405890 [Cucumis sativus]	21.4185	22.8332	28.2716	8.0843	7.32187	9.70318	10.7118	12.8266	15.2829	19.7433	23.1143	11.531
CsaV3_6G039630	chr6	22760384	22764345	+	CsaV3_6G039630	CsaV3_6G039630.1	GO:0003677(DNA binding);GO:0005515(protein binding);GO:0005634(nucleus);GO:0006355(regulation of transcription, DNA-templated);GO:0009725(response to hormone)	04075(Plant hormone signal transduction)	K14486	auxin response factor	PREDICTED: auxin response factor 18 [Cucumis sativus]	32.3571	36.9917	30.0792	11.5317	13.7039	13.1095	16.7181	17.8908	17.9807	15.997	16.0254	12.4304
CsaV3_6G050480	chr6	29437655	29443835	-	CsaV3_6G050480	CsaV3_6G050480.1	GO:0003677(DNA binding);GO:0005634(nucleus);GO:0006355(regulation of transcription, DNA-templated);GO:0009725(response to hormone)	04075(Plant hormone signal transduction)	K14486	auxin response factor	PREDICTED: auxin response factor 3 isoform X1 [Cucumis sativus]	13.01	12.5034	13.9603	6.34574	8.47604	7.85756	14.356	12.4553	10.4541	11.9347	12.177	10.4112
CsaV3_6G052060	chr6	30293446	30298616	-	CsaV3_6G052060	CsaV3_6G052060.1	GO:0003677(DNA binding);GO:0005515(protein binding);GO:0005634(nucleus);GO:0006355(regulation of transcription, DNA-templated);GO:0009725(response to hormone)	04075(Plant hormone signal transduction)	K14486	auxin response factor	PREDICTED: auxin response factor 6 isoform X2 [Cucumis sativus]	34.9614	37.5696	26.4143	19.7046	16.6871	25.9882	19.0622	15.1894	15.9619	11.5733	15.465	13.8713
CsaV3_3G018080	chr3	13832146	13836255	-	CsaV3_3G018080	CsaV3_3G018080.1	NA	04075(Plant hormone signal transduction)	K14487	GH3	PREDICTED: probable indole-3-acetic acid-amido synthetase GH3.1 [Cucumis sativus]	18.9508	16.8523	13.6663	8.04763	10.9129	17.717	0.718249	0.665164	2.15645	0.636159	6.61355	2.20768
CsaV3_4G002130	chr4	1252025	1254723	-	CsaV3_4G002130	CsaV3_4G002130.1	NA	04075(Plant hormone signal transduction)	K14487	GH3	PREDICTED: indole-3-acetic acid-amido synthetase GH3.17-like [Cucumis sativus]	2.61702	3.42021	3.07586	0.483796	0.975608	0.669131	0.632805	0.961479	2.99209	2.4298	3.97146	2.87109
CsaV3_6G012540	chr6	8632474	8636081	-	CsaV3_6G012540	CsaV3_6G012540.1	NA	04075(Plant hormone signal transduction)	K14487	GH3	PREDICTED: probable indole-3-acetic acid-amido synthetase GH3.5 [Cucumis sativus]	2.66476	3.58882	2.66374	1.04092	0.768995	1.16537	3.62088	5.45406	2.92598	4.61718	1.82975	3.53427
CsaV3_5G013000	chr5	9280299	9289384	-	CsaV3_5G013000	CsaV3_5G013000.1	GO:0000155(phosphorelay sensor kinase activity);GO:0000160(phosphorelay signal transduction system);GO:0009365(protein histidine kinase complex);GO:0016310(phosphorylation);GO:0051539(4 iron, 4 sulfur cluster binding)	04075(Plant hormone signal transduction)	K14489	histidine kinase	PREDICTED: histidine kinase 4 [Cucumis sativus]	40.2651	34.2094	30.3811	23.7972	12.4636	31.6206	25.9607	21.2612	16.287	14.0562	17.8012	16.1003
CsaV3_5G027850	chr5	23031938	23038293	+	CsaV3_5G027850	CsaV3_5G027850.1	GO:0000155(phosphorelay sensor kinase activity);GO:0000160(phosphorelay signal transduction system);GO:0009365(protein histidine kinase complex);GO:0016310(phosphorylation)	04075(Plant hormone signal transduction)	K14489	histidine kinase	PREDICTED: histidine kinase 4-like [Cucumis sativus]	14.6468	13.6428	9.31378	2.28365	0.600099	8.53206	20.7496	13.6088	5.63194	7.01313	6.1828	8.17155
CsaV3_6G008270	chr6	6644259	6651796	-	CsaV3_6G008270	CsaV3_6G008270.1	GO:0000155(phosphorelay sensor kinase activity);GO:0000160(phosphorelay signal transduction system);GO:0009365(protein histidine kinase complex);GO:0016310(phosphorylation)	04075(Plant hormone signal transduction)	K14489	histidine kinase	PREDICTED: histidine kinase 3 [Cucumis sativus]	56.7898	62.3946	52.9655	59.7	62.6746	67.0593	32.2627	30.1428	35.5619	40.7396	66.1099	32.7134
CsaV3_6G009450	chr6	7589923	7598268	-	CsaV3_6G009450	CsaV3_6G009450.1	GO:0000155(phosphorelay sensor kinase activity);GO:0000160(phosphorelay signal transduction system);GO:0009365(protein histidine kinase complex);GO:0016310(phosphorylation)	04075(Plant hormone signal transduction)	K14489	histidine kinase	PREDICTED: histidine kinase 2 [Cucumis sativus]	26.2426	32.2692	27.6222	29.311	28.7649	33.2409	18.5993	15.9348	19.7033	20.1721	27.5058	21.0371
CsaV3_2G030700	chr2	20189400	20191767	-	CsaV3_2G030700	CsaV3_2G030700.1	GO:0000160(phosphorelay signal transduction system)	04075(Plant hormone signal transduction)	K14490	histidine-containing phosphotransfer protein	PREDICTED: histidine-containing phosphotransfer protein 4-like isoform X1 [Cucumis sativus]	31.8619	37.7364	30.6283	34.6815	28.1998	26.3687	19.0215	20.1613	31.2806	15.707	32.692	22.2953
CsaV3_3G014010	chr3	10478435	10479884	+	CsaV3_3G014010	CsaV3_3G014010.1	GO:0000160(phosphorelay signal transduction system)	04075(Plant hormone signal transduction)	K14490	histidine-containing phosphotransfer protein	PREDICTED: histidine-containing phosphotransfer protein 1-like isoform X2 [Cucumis sativus]	95.54	87.5533	75.2229	99.7517	87.7102	120.009	74.6132	75.0647	53.9546	66.5297	80.2839	62.0742
CsaV3_7G035290	chr7	22302514	22304425	-	CsaV3_7G035290	CsaV3_7G035290.1	GO:0000160(phosphorelay signal transduction system)	04075(Plant hormone signal transduction)	K14490	histidine-containing phosphotransfer protein	PREDICTED: histidine-containing phosphotransfer protein 4 [Cucumis sativus]	22.1443	18.9058	13.4272	41.4251	19.0537	25.4528	15.7467	19.2006	12.1826	10.2458	15.4039	6.59541
CsaV3_1G034500	chr1	21646512	21650298	+	CsaV3_1G034500	CsaV3_1G034500.1	GO:0003677(DNA binding)	04075(Plant hormone signal transduction)	K14491	ARR	PREDICTED: transcription factor PCL1-like [Cucumis sativus]	20.9947	19.759	16.0069	14.0544	14.5289	18.2974	20.3223	12.1876	18.8903	7.74332	16.2796	11.7086
CsaV3_2G003420	chr2	1635377	1641659	+	CsaV3_2G003420	CsaV3_2G003420.1	NA	04075(Plant hormone signal transduction)	K14491	ARR	PREDICTED: two-component response regulator ARR12 [Cucumis sativus]	11.4254	10.9912	11.7564	12.7651	13.2982	12.4975	8.30033	8.69852	11.0029	10.865	11.9971	12.0963
CsaV3_2G034410	chr2	22791680	22795684	-	CsaV3_2G034410	CsaV3_2G034410.1	GO:0003677(DNA binding)	04075(Plant hormone signal transduction)	K14491	ARR	PREDICTED: transcription activator GLK1-like [Cucumis sativus]	92.9484	78.4272	71.8487	25.1949	28.0111	56.0223	35.5339	26.2172	29.463	22.6922	40.3144	30.8396
CsaV3_3G002030	chr3	1598704	1604249	+	CsaV3_3G002030	CsaV3_3G002030.1	GO:0000160(phosphorelay signal transduction system);GO:0003677(DNA binding)	04075(Plant hormone signal transduction)	K14491	ARR	PREDICTED: two-component response regulator-like APRR2 isoform X1 [Cucumis sativus]	24.2606	18.9962	22.6752	11.0295	10.7717	13.1794	14.4673	11.0764	12.8089	10.4788	10.7505	10.9069
CsaV3_3G014970	chr3	11108956	11113621	+	CsaV3_3G014970	CsaV3_3G014970.1	GO:0000160(phosphorelay signal transduction system);GO:0003677(DNA binding);GO:0003700(DNA-binding transcription factor activity);GO:0005667(transcription factor complex);GO:0006355(regulation of transcription, DNA-templated)	04075(Plant hormone signal transduction)	K14491	ARR	PREDICTED: two-component response regulator ARR2 [Cucumis sativus]	46.2697	51.5078	42.9561	54.6372	54.6359	58.0076	17.9361	16.7345	18.1675	21.8745	25.2686	13.5912
CsaV3_3G016780	chr3	12563313	12572030	+	CsaV3_3G016780	CsaV3_3G016780.1	GO:0000160(phosphorelay signal transduction system);GO:0003677(DNA binding)	04075(Plant hormone signal transduction)	K14491	ARR	hypothetical protein Csa_3G180290 [Cucumis sativus]	21.5165	21.9874	21.8167	10.3212	7.8645	9.70832	29.8764	35.321	36.0935	31.9253	36.8	23.4988
CsaV3_3G017970	chr3	13675525	13682209	+	CsaV3_3G017970	CsaV3_3G017970.1	GO:0003677(DNA binding)	04075(Plant hormone signal transduction)	K14491	ARR	PREDICTED: transcription repressor KAN1-like isoform X2 [Cucumis sativus]	30.2611	28.992	31.0858	22.0629	18.1737	19.4343	23.8515	23.822	33.1186	24.9637	48.0689	32.6532
CsaV3_5G028750	chr5	23876841	23880919	+	CsaV3_5G028750	CsaV3_5G028750.1	GO:0000160(phosphorelay signal transduction system);GO:0003677(DNA binding)	04075(Plant hormone signal transduction)	K14491	ARR	PREDICTED: uncharacterized protein LOC101203501 isoform X4 [Cucumis sativus]	17.8697	21.7342	17.3523	54.6475	49.9082	46.167	20.9457	20.5598	17.4021	19.9456	25.852	17.4499
CsaV3_6G022600	chr6	15531730	15535426	-	CsaV3_6G022600	CsaV3_6G022600.1	GO:0000160(phosphorelay signal transduction system);GO:0003677(DNA binding);GO:0003700(DNA-binding transcription factor activity);GO:0005667(transcription factor complex);GO:0006355(regulation of transcription, DNA-templated)	04075(Plant hormone signal transduction)	K14491	ARR	PREDICTED: two-component response regulator ARR2 isoform X1 [Cucumis sativus]	49.9033	48.8972	50.9875	38.0535	42.3484	34.6656	24.4354	20.8605	28.5052	12.815	21.204	17.6445
CsaV3_3G040330	chr3	33106666	33108278	+	CsaV3_3G040330	CsaV3_3G040330.1	GO:0000160(phosphorelay signal transduction system)	04075(Plant hormone signal transduction)	K14492	ARR	PREDICTED: two-component response regulator ARR9 [Cucumis sativus]	49.9248	37.5554	18.7668	7.86993	4.98275	27.5825	24.5147	11.6124	7.55978	3.32425	7.12083	6.5297
CsaV3_4G029770	chr4	19429525	19432587	+	CsaV3_4G029770	CsaV3_4G029770.1	GO:0000160(phosphorelay signal transduction system)	04075(Plant hormone signal transduction)	K14492	ARR	PREDICTED: two-component response regulator ARR8 [Cucumis sativus]	22.3424	19.804	16.1922	3.61998	2.89775	12.5589	12.9826	9.82297	4.85761	8.31648	11.0444	7.90656
CsaV3_5G024480	chr5	19338596	19340126	+	CsaV3_5G024480	CsaV3_5G024480.1	GO:0000160(phosphorelay signal transduction system)	04075(Plant hormone signal transduction)	K14492	ARR	PREDICTED: two-component response regulator ARR9-like [Cucumis sativus]	33.249	28.6437	7.48921	34.2546	15.073	37.8052	14.0826	6.8898	2.11266	1.36786	1.13212	3.2312
CsaV3_5G031940	chr5	25975705	25978357	+	CsaV3_5G031940	CsaV3_5G031940.1	GO:0000160(phosphorelay signal transduction system)	04075(Plant hormone signal transduction)	K14492	ARR	PREDICTED: two-component response regulator ARR5 [Cucumis sativus]	19.6854	17.6867	10.1611	10.9856	4.80873	18.6019	10.2188	5.98793	3.85429	3.16947	4.45378	5.00455
CsaV3_1G039360	chr1	24812371	24815139	-	CsaV3_1G039360	CsaV3_1G039360.1	GO:0008152(metabolic process);GO:0016787(hydrolase activity)	04075(Plant hormone signal transduction)	K14493	gibberellin receptor GID1C	PREDICTED: gibberellin receptor GID1C-like isoform X1 [Cucumis sativus]	44.0366	45.2087	44.0023	53.9129	60.293	47.9592	24.0353	20.5359	26.6408	19.1069	25.7108	17.657
CsaV3_7G028420	chr7	17905633	17911076	+	CsaV3_7G028420	CsaV3_7G028420.1	GO:0008152(metabolic process);GO:0016787(hydrolase activity)	04075(Plant hormone signal transduction)	K14493	gibberellin receptor GID7C	gibberellin receptor GID1B-like [Cucumis sativus]	26.7329	32.9567	42.3619	56.4306	50.5258	50.6522	6.28985	8.32665	13.0608	4.73643	5.34865	4.94238
CsaV3_2G026400	chr2	18064006	18064434	+	CsaV3_2G026400	CsaV3_2G026400.1	GO:0005515(protein binding)	04075(Plant hormone signal transduction)	K14495	F-box protein GID2	PREDICTED: F-box protein GID2-like [Cucumis sativus]	6.23054	8.67548	5.76212	11.5473	8.79828	10.8609	5.06453	5.54714	6.36918	2.61919	3.33604	2.25232
CsaV3_4G034760	chr4	24586899	24588739	-	CsaV3_4G034760	CsaV3_4G034760.1	GO:0005515(protein binding)	04075(Plant hormone signal transduction)	K14495	F-box protein GID3	PREDICTED: F-box protein GID2-like [Cucumis sativus]	47.8685	41.2252	44.6044	25.4814	24.3919	34.7555	18.6569	18.1429	20.4466	17.2105	19.5089	19.7055
CsaV3_1G000850	chr1	522750	524285	-	CsaV3_1G000850	CsaV3_1G000850.1	NA	04075(Plant hormone signal transduction)	K14494	DELLA	PREDICTED: DELLA protein GAI-like [Cucumis sativus]	4.22105	4.93351	4.11813	6.49112	7.19519	8.10686	2.98501	2.89525	3.16834	2.92676	4.4215	4.33992
CsaV3_1G034420	chr1	21584110	21587049	+	CsaV3_1G034420	CsaV3_1G034420.1	NA	04075(Plant hormone signal transduction)	K14494	DELLA	PREDICTED: scarecrow-like protein 34 [Cucumis sativus]	109.822	109.548	76.2907	421.435	411.992	311.311	49.2551	31.5456	31.6734	26.1481	49.1869	29.7143
CsaV3_1G043110	chr1	28029961	28032424	-	CsaV3_1G043110	CsaV3_1G043110.1	GO:0003712(transcription coregulator activity);GO:0005634(nucleus);GO:0005667(transcription factor complex);GO:0006355(regulation of transcription, DNA-templated)	04075(Plant hormone signal transduction)	K14494	DELLA	PREDICTED: scarecrow-like protein 3 [Cucumis sativus]	19.5095	16.6652	20.5391	5.78731	7.17035	6.68126	5.56299	9.73497	14.8061	8.88828	8.95698	6.51608
CsaV3_3G002800	chr3	2263515	2268337	-	CsaV3_3G002800	CsaV3_3G002800.1	NA	04075(Plant hormone signal transduction)	K14494	DELLA	PREDICTED: scarecrow-like protein 22 [Cucumis sativus]	10.6172	10.3245	10.027	6.92125	6.84173	8.03199	6.87657	7.12477	7.94396	8.9343	10.6803	9.81349
CsaV3_3G004400	chr3	3721517	3724624	+	CsaV3_3G004400	CsaV3_3G004400.1	NA	04075(Plant hormone signal transduction)	K14494	DELLA	PREDICTED: scarecrow-like transcription factor PAT1 [Cucumis sativus]	22.6732	25.4353	18.9373	25.4869	28.9411	23.7976	8.77544	8.36968	13.3713	12.6864	23.5693	12.2191
CsaV3_3G020850	chr3	17145897	17148858	+	CsaV3_3G020850	CsaV3_3G020850.1	GO:0003712(transcription coregulator activity);GO:0005634(nucleus);GO:0005667(transcription factor complex);GO:0006355(regulation of transcription, DNA-templated)	04075(Plant hormone signal transduction)	K14494	DELLA	PREDICTED: DELLA protein GAI [Cucumis sativus]	3.76667	3.37363	4.05775	1.98566	2.26011	2.16961	2.87082	3.5489	3.21503	4.86369	7.0197	5.09419
CsaV3_3G022730	chr3	20205425	20207209	-	CsaV3_3G022730	CsaV3_3G022730.1	NA	04075(Plant hormone signal transduction)	K14494	DELLA	PREDICTED: scarecrow-like protein 21 [Cucumis sativus]	17.0394	22.1245	13.8087	104.513	89.452	42.7079	5.78335	4.6491	4.24543	5.52843	14.7385	5.5305
CsaV3_3G034840	chr3	29394049	29396313	-	CsaV3_3G034840	CsaV3_3G034840.1	NA	04075(Plant hormone signal transduction)	K14494	DELLA	PREDICTED: scarecrow-like protein 9 [Cucumis sativus]	4.45449	4.84861	3.59099	7.64838	7.42973	6.5468	4.07551	2.88633	4.29067	3.23182	4.92882	3.86703
CsaV3_4G005070	chr4	3311850	3314552	-	CsaV3_4G005070	CsaV3_4G005070.1	NA	04075(Plant hormone signal transduction)	K14494	DELLA	PREDICTED: scarecrow-like protein 4 [Cucumis sativus]	19.9066	18.1082	20.9539	4.88229	3.16185	4.69119	25.6082	17.7556	18.4456	21.4355	25.4977	14.9487
CsaV3_4G005230	chr4	3443239	3445837	+	CsaV3_4G005230	CsaV3_4G005230.1	NA	04075(Plant hormone signal transduction)	K14494	DELLA	GRAS family transcription factor [Cucumis sativus]	5.74415	5.80104	4.97344	5.58871	6.37252	7.25373	2.50254	1.85057	3.71456	4.55156	5.97257	4.61687
CsaV3_4G007400	chr4	5052044	5054439	-	CsaV3_4G007400	CsaV3_4G007400.1	NA	04075(Plant hormone signal transduction)	K14494	DELLA	PREDICTED: scarecrow-like protein 23 [Cucumis sativus]	22.8036	26.2775	26.9839	43.5048	40.1658	32.3495	30.147	24.8972	21.8599	26.5465	39.761	27.9738
CsaV3_5G024130	chr5	18792392	18795265	-	CsaV3_5G024130	CsaV3_5G024130.1	GO:0003712(transcription coregulator activity);GO:0005634(nucleus);GO:0005667(transcription factor complex);GO:0006355(regulation of transcription, DNA-templated)	04075(Plant hormone signal transduction)	K14494	DELLA	PREDICTED: DELLA protein GAI [Cucumis sativus]	34.6111	43.2992	38.0319	25.4173	27.5879	31.3298	29.4947	28.5383	24.8415	28.8546	39.1651	24.9201
CsaV3_5G028350	chr5	23548902	23552351	+	CsaV3_5G028350	CsaV3_5G028350.1	GO:0003712(transcription coregulator activity);GO:0005634(nucleus);GO:0005667(transcription factor complex);GO:0006355(regulation of transcription, DNA-templated)	04075(Plant hormone signal transduction)	K14494	DELLA	PREDICTED: DELLA protein GAIP-B [Cucumis sativus]	40.5971	41.1766	34.1876	35.2671	39.8657	44.6748	21.3711	20.9366	21.0533	27.2842	35.1559	27.648
CsaV3_5G036490	chr5	28763181	28766167	+	CsaV3_5G036490	CsaV3_5G036490.1	NA	04075(Plant hormone signal transduction)	K14494	DELLA	PREDICTED: scarecrow-like protein 3 isoform X2 [Cucumis sativus]	17.3362	16.6684	20.5248	10.8107	12.0168	13.5553	4.6499	6.77023	13.1977	5.21094	7.7824	6.33749
CsaV3_6G009170	chr6	7387575	7390172	-	CsaV3_6G009170	CsaV3_6G009170.1	NA	04075(Plant hormone signal transduction)	K14494	DELLA	PREDICTED: scarecrow-like protein 6 [Cucumis sativus]	7.37782	8.62532	6.59278	5.83274	5.12786	5.64641	6.97863	5.74612	6.27649	6.32586	7.96328	6.89869
CsaV3_6G009410	chr6	7561913	7565476	-	CsaV3_6G009410	CsaV3_6G009410.1	NA	04075(Plant hormone signal transduction)	K14494	DELLA	PREDICTED: scarecrow-like transcription factor PAT1 [Cucumis sativus]	16.7606	17.0768	18.4509	30.5328	22.3312	28.3421	7.51063	6.78268	8.49508	5.6822	11.1745	8.17491
CsaV3_6G016730	chr6	12522104	12525091	-	CsaV3_6G016730	CsaV3_6G016730.1	NA	04075(Plant hormone signal transduction)	K14494	DELLA	PREDICTED: scarecrow-like protein 34 [Cucumis sativus]	10.0076	10.1166	5.08513	37.5282	36.0607	29.6638	2.17403	1.36296	2.88614	2.49637	4.60484	2.80713
CsaV3_6G043940	chr6	25935402	25936736	-	CsaV3_6G043940	CsaV3_6G043940.1	NA	04075(Plant hormone signal transduction)	K14494	DELLA	PREDICTED: scarecrow-like protein 32 [Cucumis sativus]	5.14947	4.95198	7.28025	0.036733	0.126045	0.137456	5.54081	6.18077	6.9908	4.645	7.27707	7.04631
CsaV3_6G044080	chr6	26029860	26032658	-	CsaV3_6G044080	CsaV3_6G044080.1	GO:0003700(DNA-binding transcription factor activity);GO:0005634(nucleus);GO:0005667(transcription factor complex);GO:0006355(regulation of transcription, DNA-templated);GO:0008356(asymmetric cell division);GO:0009956(radial pattern formation);GO:0043565(sequence-specific DNA binding);GO:0048366(leaf development)	04075(Plant hormone signal transduction)	K14494	DELLA	PREDICTED: protein SHORT-ROOT-like [Cucumis sativus]	3.5407	2.63454	4.58035	3.2521	3.49976	3.39237	1.00864	1.28965	1.87042	2.63702	3.89703	3.79497
CsaV3_6G046190	chr6	27323359	27326845	+	CsaV3_6G046190	CsaV3_6G046190.1	NA	04075(Plant hormone signal transduction)	K14494	DELLA	PREDICTED: scarecrow-like protein 4 [Cucumis sativus]	11.5907	11.2649	13.8794	7.82778	11.3681	10.1509	8.89521	7.67748	8.38392	7.7811	7.00265	8.58072
CsaV3_7G034480	chr7	21792019	21793686	-	CsaV3_7G034480	CsaV3_7G034480.1	NA	04075(Plant hormone signal transduction)	K14494	DELLA	PREDICTED: nodulation-signaling pathway 1 protein [Cucumis sativus]	8.65453	10.051	16.2604	0.498024	1.22281	1.02565	24.5367	20.2779	16.2432	7.56575	8.73438	7.23032
CsaV3_2G027990	chr2	18502584	18505551	-	CsaV3_2G027990	CsaV3_2G027990.1	NA	04075(Plant hormone signal transduction)	K14499	BRI1 kinase inhibitor	hypothetical protein Csa_2G359970 [Cucumis sativus]	30.5453	27.8978	31.4788	4.79188	8.21951	13.9641	27.3972	20.4249	22.1835	27.3976	34.1582	16.0055
CsaV3_4G034230	chr4	24252452	24253366	+	CsaV3_4G034230	CsaV3_4G034230.1	NA	04075(Plant hormone signal transduction)	K14499	BRI1 kinase inhibitor	PREDICTED: BRI1 kinase inhibitor 1 [Cucumis sativus]	75.4335	81.0008	78.5125	27.5125	28.2562	46.3181	75.8998	55.2712	50.083	60.8343	76.7003	42.1129
CsaV3_6G038260	chr6	21780963	21783161	+	CsaV3_6G038260	CsaV3_6G038260.1	NA	04075(Plant hormone signal transduction)	K14499	BRI1 kinase inhibitor	PREDICTED: probable membrane-associated kinase regulator 1 [Cucumis sativus]	26.2464	26.1789	25.2064	38.5369	34.8502	35.0492	3.34273	8.71636	10.5629	5.74881	9.63282	10.365
CsaV3_3G010190	chr3	8195210	8199393	-	CsaV3_3G010190	CsaV3_3G010190.1	GO:0004672(protein kinase activity);GO:0005515(protein binding);GO:0005524(ATP binding);GO:0006468(protein phosphorylation)	04075(Plant hormone signal transduction)	K14500	serine/threonine-protein kinase	PREDICTED: probable serine/threonine-protein kinase At4g35230 [Cucumis sativus]	23.602	22.3262	20.6133	31.4565	31.4744	28.0697	23.2656	28.3072	22.3914	38.2165	34.0502	29.2283
CsaV3_4G005980	chr4	3944267	3952842	-	CsaV3_4G005980	CsaV3_4G005980.1	GO:0004672(protein kinase activity);GO:0005515(protein binding);GO:0005524(ATP binding);GO:0006468(protein phosphorylation)	04075(Plant hormone signal transduction)	K14500	serine/threonine-protein kinase	PREDICTED: probable serine/threonine-protein kinase At5g41260 [Cucumis sativus]	49.4699	45.1541	42.2286	30.0811	33.4708	29.3584	20.5636	16.2156	26.6834	13.7433	22.3244	11.2289
CsaV3_4G014620	chr4	10084734	10099329	-	CsaV3_4G014620	CsaV3_4G014620.1	GO:0016021(integral component of membrane);GO:0055085(transmembrane transport)	04075(Plant hormone signal transduction)	K14500	serine/threonine-protein kinase	PREDICTED: probable sphingolipid transporter spinster homolog 2 [Cucumis sativus]	21.9205	20.4081	21.2032	20.2674	25.7278	21.9048	16.8676	16.6013	19.2209	17.9675	19.4881	21.5326
CsaV3_4G025850	chr4	15217989	15222364	+	CsaV3_4G025850	CsaV3_4G025850.1	GO:0004672(protein kinase activity);GO:0005515(protein binding);GO:0005524(ATP binding);GO:0006468(protein phosphorylation)	04075(Plant hormone signal transduction)	K14500	serine/threonine-protein kinase	PREDICTED: probable serine/threonine-protein kinase At5g41260 [Cucumis sativus]	8.53674	9.16274	10.1612	3.33602	4.05542	4.86622	4.72319	5.1665	11.3446	6.63038	8.52948	9.79369
CsaV3_5G002850	chr5	1765311	1772989	-	CsaV3_5G002850	CsaV3_5G002850.1	GO:0004672(protein kinase activity);GO:0005515(protein binding);GO:0005524(ATP binding);GO:0006468(protein phosphorylation)	04075(Plant hormone signal transduction)	K14500	serine/threonine-protein kinase	PREDICTED: probable serine/threonine-protein kinase At5g41260 [Cucumis sativus]	18.0027	20.6037	19.0301	25.1419	22.5117	24.1571	12.9936	10.7362	10.4397	11.8371	14.3238	13.177
CsaV3_6G012760	chr6	8884727	8890356	-	CsaV3_6G012760	CsaV3_6G012760.1	GO:0004672(protein kinase activity);GO:0005515(protein binding);GO:0005524(ATP binding);GO:0006468(protein phosphorylation)	04075(Plant hormone signal transduction)	K14500	serine/threonine-protein kinase	PREDICTED: probable serine/threonine-protein kinase At4g35230 isoform X2 [Cucumis sativus]	24.2323	24.8258	25.313	28.8565	26.599	30.63	17.3957	17.5436	15.4856	15.9041	17.1545	14.5294
CsaV3_6G016540	chr6	12363794	12368525	-	CsaV3_6G016540	CsaV3_6G016540.1	GO:0004672(protein kinase activity);GO:0005515(protein binding);GO:0005524(ATP binding);GO:0006468(protein phosphorylation)	04075(Plant hormone signal transduction)	K14500	serine/threonine-protein kinase	PREDICTED: probable serine/threonine-protein kinase At5g41260 [Cucumis sativus]	7.40934	6.63743	6.81124	3.6219	6.21928	3.8531	6.82335	7.56848	7.53608	8.69876	10.7231	8.463
CsaV3_6G031680	chr6	17812496	17817807	+	CsaV3_6G031680	CsaV3_6G031680.1	GO:0004672(protein kinase activity);GO:0005515(protein binding);GO:0005524(ATP binding);GO:0006468(protein phosphorylation)	04075(Plant hormone signal transduction)	K14500	serine/threonine-protein kinase	PREDICTED: probable serine/threonine-protein kinase At4g35230 [Cucumis sativus]	46.8439	47.0266	42.5708	41.5318	37.4016	42.7679	33.4533	31.0893	41.1233	35.4588	39.9311	43.357
CsaV3_7G007270	chr7	4544268	4552941	-	CsaV3_7G007270	CsaV3_7G007270.1	GO:0016021(integral component of membrane);GO:0055085(transmembrane transport)	04075(Plant hormone signal transduction)	K14500	serine/threonine-protein kinase	PREDICTED: probable sphingolipid transporter spinster homolog 2 [Cucumis sativus]	5.59491	6.20932	5.28368	5.74594	4.66992	5.61459	4.8989	3.67022	4.44945	4.04261	6.4076	3.80634
CsaV3_1G033010	chr1	20054584	20057911	-	CsaV3_1G033010	CsaV3_1G033010.1	GO:0003700(DNA-binding transcription factor activity);GO:0005667(transcription factor complex);GO:0006351(transcription, DNA-templated);GO:0006355(regulation of transcription, DNA-templated);GO:0009742(brassinosteroid mediated signaling pathway)	04075(Plant hormone signal transduction)	K14503	BZR1	PREDICTED: BES1/BZR1 homolog protein 4-like [Cucumis sativus]	2.08248	2.72034	2.83848	2.42716	2.17745	1.66756	3.52827	3.54214	4.22037	2.86884	2.85945	3.16545
CsaV3_2G028510	chr2	18745171	18747558	+	CsaV3_2G028510	CsaV3_2G028510.1	GO:0003700(DNA-binding transcription factor activity);GO:0005667(transcription factor complex);GO:0006351(transcription, DNA-templated);GO:0006355(regulation of transcription, DNA-templated);GO:0009742(brassinosteroid mediated signaling pathway)	04075(Plant hormone signal transduction)	K14503	BZR1	PREDICTED: protein BRASSINAZOLE-RESISTANT 1 [Cucumis sativus]	9.75319	12.1096	12.4555	15.0823	12.9215	11.7196	6.31761	7.90153	10.0628	8.6732	10.298	8.62225
CsaV3_4G008150	chr4	5720049	5724301	+	CsaV3_4G008150	CsaV3_4G008150.1	GO:0003700(DNA-binding transcription factor activity);GO:0005667(transcription factor complex);GO:0006351(transcription, DNA-templated);GO:0006355(regulation of transcription, DNA-templated);GO:0009742(brassinosteroid mediated signaling pathway)	04075(Plant hormone signal transduction)	K14503	BZR1	PREDICTED: BES1/BZR1 homolog protein 4 [Cucumis sativus]	7.94013	7.81108	8.75465	9.83511	9.69391	8.23315	3.09907	3.68432	5.74703	3.92768	6.37949	5.45089
CsaV3_6G045980	chr6	27211404	27213475	+	CsaV3_6G045980	CsaV3_6G045980.1	GO:0003700(DNA-binding transcription factor activity);GO:0005667(transcription factor complex);GO:0006351(transcription, DNA-templated);GO:0006355(regulation of transcription, DNA-templated);GO:0009742(brassinosteroid mediated signaling pathway)	04075(Plant hormone signal transduction)	K14503	BZR1	PREDICTED: BES1/BZR1 homolog protein 2 [Cucumis sativus]	51.0186	60.4975	52.4013	62.0398	66.3491	62.5934	18.2813	13.1469	24.3658	24.1155	40.8748	28.5673
CsaV3_1G041950	chr1	26805528	26808004	-	CsaV3_1G041950	CsaV3_1G041950.1	GO:0003700(DNA-binding transcription factor activity);GO:0005667(transcription factor complex);GO:0006355(regulation of transcription, DNA-templated)	04075(Plant hormone signal transduction)	K14432	ABSCISIC ACID-INSENSITIVE	PREDICTED: ABSCISIC ACID-INSENSITIVE 5-like protein 2 [Cucumis sativus]	14.4983	14.7863	13.3564	43.8113	38.2138	37.2908	10.1031	8.99293	15.729	12.8567	31.2387	16.8325
CsaV3_2G026630	chr2	18211483	18214997	-	CsaV3_2G026630	CsaV3_2G026630.1	GO:0003700(DNA-binding transcription factor activity);GO:0005667(transcription factor complex);GO:0006355(regulation of transcription, DNA-templated)	04075(Plant hormone signal transduction)	K14432	ABSCISIC ACID-INSENSITIVE	PREDICTED: ABSCISIC ACID-INSENSITIVE 5-like protein 5 [Cucumis sativus]	39.206	44.012	47.8759	62.2205	55.3839	53.0908	17.7064	16.2733	24.5158	13.625	20.0354	20.7807
CsaV3_2G031180	chr2	20520268	20525369	-	CsaV3_2G031180	CsaV3_2G031180.1	GO:0003700(DNA-binding transcription factor activity);GO:0005667(transcription factor complex);GO:0006355(regulation of transcription, DNA-templated)	04075(Plant hormone signal transduction)	K14432	ABSCISIC ACID-INSENSITIVE	PREDICTED: basic leucine zipper 9 [Cucumis sativus]	8.32023	7.31141	11.109	16.7043	12.258	18.9743	11.1699	5.74465	8.75873	5.06985	13.0948	13.452
CsaV3_6G004560	chr6	3897355	3903444	+	CsaV3_6G004560	CsaV3_6G004560.1	GO:0003700(DNA-binding transcription factor activity);GO:0005667(transcription factor complex);GO:0006355(regulation of transcription, DNA-templated)	04075(Plant hormone signal transduction)	K14432	ABSCISIC ACID-INSENSITIVE	PREDICTED: ABSCISIC ACID-INSENSITIVE 5-like protein 2 [Cucumis sativus]	21.2183	19.9479	21.3651	18.1987	15.57	19.0697	16.3324	17.5248	12.4838	15.429	14.8769	17.0685
CsaV3_6G005170	chr6	4378319	4382865	-	CsaV3_6G005170	CsaV3_6G005170.1	GO:0003700(DNA-binding transcription factor activity);GO:0005667(transcription factor complex);GO:0006355(regulation of transcription, DNA-templated)	04075(Plant hormone signal transduction)	K14432	ABSCISIC ACID-INSENSITIVE	PREDICTED: G-box-binding factor 4 [Cucumis sativus]	8.75085	9.22105	10.3383	9.66219	9.64917	10.5727	8.85389	6.34553	6.60218	5.35919	6.74692	6.09155
CsaV3_6G015010	chr6	10911346	10912377	+	CsaV3_6G015010	CsaV3_6G015010.1	NA	04075(Plant hormone signal transduction)	K14432	ABSCISIC ACID-INSENSITIVE	hypothetical protein Csa_6G152380 [Cucumis sativus]	12.9112	14.6558	15.3112	14.2381	10.6124	14.0632	7.75365	7.88458	8.99086	7.63463	9.7611	8.52154
CsaV3_6G037310	chr6	21008610	21015170	+	CsaV3_6G037310	CsaV3_6G037310.1	GO:0003700(DNA-binding transcription factor activity);GO:0005667(transcription factor complex);GO:0006355(regulation of transcription, DNA-templated)	04075(Plant hormone signal transduction)	K14432	ABSCISIC ACID-INSENSITIVE	PREDICTED: ABSCISIC ACID-INSENSITIVE 5-like protein 4 isoform X1 [Cucumis sativus]	16.9049	16.5493	12.7224	17.4648	18.7959	19.3284	7.48289	6.33211	10.2543	6.37297	12.2081	8.15294
CsaV3_7G008500	chr7	5286666	5290091	+	CsaV3_7G008500	CsaV3_7G008500.1	GO:0003700(DNA-binding transcription factor activity);GO:0005667(transcription factor complex);GO:0006355(regulation of transcription, DNA-templated)	04075(Plant hormone signal transduction)	K14432	ABSCISIC ACID-INSENSITIVE	PREDICTED: ABSCISIC ACID-INSENSITIVE 5-like protein 4 isoform X1 [Cucumis melo]	20.5485	27.6889	20.4812	20.5591	20.7265	28.6012	7.97602	8.93994	11.7123	9.20279	12.7223	9.17419
