# Supplementary material for: Comparative analysis of powdery mildew resistant and susceptible cultivated cucumber (Cucumis sativus L.) varieties to reveal the metabolic responses to Sphaerotheca fuliginea infection
Source: BMC Plant Biol. 2021 Jan 7;21:24. doi: 10.1186/s12870-020-02797-3 (PMC7791650; doi:10.1186/s12870-020-02797-3)
Supplement: Supplementary file 9 — Additional file 9: Table S8 The detailed information of fatty acid metabolism-related genes. [file 12870_2020_2797_MOESM9_ESM.xlsx]

## Sheet: Sheet1
Table S8 The detailed information of fatty acid metabolism-related genes.
gene_id	chr	start	end	strand	gene_name	transcript_id	GO	KEGG	KO_ENTRY	EC	Description	trans_type	FPKM.BK2_11	FPKM.BK2_12	FPKM.BK2_17	FPKM.BK2_42	FPKM.BK2_45	FPKM.BK2_48	FPKM.H136_11	FPKM.H136_12	FPKM.H136_13	FPKM.H136_41	FPKM.H136_43	FPKM.H136_46
CsaV3_1G007740	ADH	4917738	4921513	+	CsaV3_1G007740	CsaV3_1G007740.1	GO:0008270(zinc ion binding);GO:0016491(oxidoreductase activity);GO:0055114(oxidation-reduction process)	00010(Glycolysis / Gluconeogenesis);00071(Fatty acid degradation);00350(Tyrosine metabolism)	K00001	EC:1.1.1.1	PREDICTED: alcohol dehydrogenase-like 6 [Cucumis sativus]	NA	11.9484	12.2668	13.8154	7.11552	4.90796	6.42108	13.8619	11.8706	11.9163	10.7914	9.75646	7.51167
CsaV3_4G027540	ADH	16717645	16732713	-	CsaV3_4G027540	CsaV3_4G027540.1	GO:0016491(oxidoreductase activity);GO:0055114(oxidation-reduction process)	00010(Glycolysis / Gluconeogenesis);00071(Fatty acid degradation);00350(Tyrosine metabolism)	K00001	EC:1.1.1.1	PREDICTED: alcohol dehydrogenase 1B [Cucumis sativus]	NA	12.9443	14.0321	13.6864	10.7745	13.135	13.6831	13.2628	13.3915	15.756	14.5668	16.7053	16.6685
CsaV3_6G007280	ADH	5951969	5959829	+	CsaV3_6G007280	CsaV3_6G007280.1	GO:0006069(ethanol oxidation);GO:0008270(zinc ion binding);GO:0051903(S-(hydroxymethyl)glutathione dehydrogenase activity)	00010(Glycolysis / Gluconeogenesis);00071(Fatty acid degradation);00350(Tyrosine metabolism)	K00121	EC:1.1.1.1	PREDICTED: alcohol dehydrogenase class-3 [Cucumis sativus]	NA	85.419	81.2332	89.2475	76.926	99.6653	84.0423	68.8892	74.6028	95.3642	84.2361	84.3732	95.4401
CsaV3_6G031750	ADH	17871026	17880293	-	CsaV3_6G031750	CsaV3_6G031750.1	GO:0008270(zinc ion binding);GO:0016491(oxidoreductase activity);GO:0055114(oxidation-reduction process)	00010(Glycolysis / Gluconeogenesis);00071(Fatty acid degradation);00350(Tyrosine metabolism)	K00121	EC:1.1.1.1	PREDICTED: alcohol dehydrogenase-like 7 isoform X3 [Cucumis sativus]	NA	69.2837	72.8441	57.5795	64.6479	51.2088	62.3954	50.7604	63.1433	69.5143	52.2638	66.7413	37.958
CsaV3_6G031760	ADH	17882310	17894868	-	CsaV3_6G031760	CsaV3_6G031760.1	GO:0008270(zinc ion binding);GO:0016491(oxidoreductase activity);GO:0055114(oxidation-reduction process)	00010(Glycolysis / Gluconeogenesis);00071(Fatty acid degradation);00350(Tyrosine metabolism)	K00121	EC:1.1.1.1	PREDICTED: alcohol dehydrogenase-like 7 [Cucumis sativus]	NA	48.9531	46.0125	50.2715	44.3293	53.1623	51.5645	30.2801	29.3674	46.6036	30.2261	31.7824	30.8392
CsaV3_7G024950	ADH	14243876	14251081	+	CsaV3_7G024950	CsaV3_7G024950.1	GO:0008270(zinc ion binding);GO:0016491(oxidoreductase activity);GO:0055114(oxidation-reduction process)	00010(Glycolysis / Gluconeogenesis);00071(Fatty acid degradation);00592(alpha-Linolenic acid metabolism);00350(Tyrosine metabolism)	K18857	EC:1.1.1.1	PREDICTED: alcohol dehydrogenase 1 [Cucumis sativus]	NA	5.60566	4.33356	6.9024	5.88031	5.74979	5.44771	2.02264	1.71361	1.39792	1.74756	1.89743	1.9038
CsaV3_1G030920	FATB	17950674	17955145	+	CsaV3_1G030920	CsaV3_1G030920.1	GO:0006633(fatty acid biosynthetic process);GO:0016790(thiolester hydrolase activity)	00061(Fatty acid biosynthesis)	K10781	EC:3.1.2.14	PREDICTED: palmitoyl-acyl carrier protein thioesterase, chloroplastic-like [Cucumis sativus]	NA	9.47303	8.26503	10.9367	19.6683	10.2441	14.3976	4.63184	6.70796	6.57474	8.38845	5.357	5.77688
CsaV3_2G002490	FATB	1043362	1049377	+	CsaV3_2G002490	CsaV3_2G002490.1	GO:0006633(fatty acid biosynthetic process);GO:0016790(thiolester hydrolase activity)	00061(Fatty acid biosynthesis)	K10781	EC:3.1.2.14	PREDICTED: palmitoyl-acyl carrier protein thioesterase, chloroplastic [Cucumis sativus]	NA	13.6532	14.4542	15.6626	13.6546	14.1553	16.2004	12.1026	11.3144	13.2886	13.1917	12.6525	12.8108
CsaV3_7G026160	FATB	15625414	15631096	-	CsaV3_7G026160	CsaV3_7G026160.1	GO:0006633(fatty acid biosynthetic process);GO:0016790(thiolester hydrolase activity)	00061(Fatty acid biosynthesis)	K10782	EC:3.1.2.14	PREDICTED: oleoyl-acyl carrier protein thioesterase 1, chloroplastic [Cucumis melo]	NA	82.3805	73.2984	99.9939	33.6213	32.1705	40.5922	143.844	154.492	97.4601	163.741	97.1265	105.863
CsaV3_2G014350	LACS1	11982859	11990842	-	CsaV3_2G014350	CsaV3_2G014350.1	GO:0003824(catalytic activity);GO:0008152(metabolic process)	00061(Fatty acid biosynthesis);00071(Fatty acid degradation);04146(Peroxisome)	K01897	EC:6.2.1.3	PREDICTED: long chain acyl-CoA synthetase 2 [Cucumis sativus]	NA	11.7391	12.9014	11.9045	15.2697	15.6647	16.7179	9.29772	9.45427	9.16936	10.7218	8.78339	13.3233
CsaV3_3G013480	LACS1	10167760	10177026	-	CsaV3_3G013480	CsaV3_3G013480.1	GO:0003824(catalytic activity);GO:0008152(metabolic process)	00061(Fatty acid biosynthesis);00071(Fatty acid degradation);04146(Peroxisome)	K01897	EC:6.2.1.3	PREDICTED: long chain acyl-CoA synthetase 6, peroxisomal-like [Cucumis sativus]	NA	23.2827	25.348	17.907	63.2643	45.1444	47.8587	19.4091	22.3359	21.0697	28.946	38.4861	25.5629
CsaV3_3G026550	LACS1	22684336	22690092	+	CsaV3_3G026550	CsaV3_3G026550.1	GO:0003824(catalytic activity);GO:0008152(metabolic process)	00061(Fatty acid biosynthesis);00071(Fatty acid degradation);04146(Peroxisome)	K01897	EC:6.2.1.3	PREDICTED: long chain acyl-CoA synthetase 1 [Cucumis sativus]	NA	20.6096	15.9363	15.759	31.4671	27.5827	30.25	10.8737	10.3688	17.6898	18.9325	15.1258	22.4107
CsaV3_4G006560	LACS1	4395917	4401945	-	CsaV3_4G006560	CsaV3_4G006560.1	GO:0003824(catalytic activity);GO:0008152(metabolic process)	00061(Fatty acid biosynthesis);00071(Fatty acid degradation);04146(Peroxisome)	K01897	EC:6.2.1.3	PREDICTED: long chain acyl-CoA synthetase 4-like [Cucumis sativus]	NA	32.3681	35.9146	32.1016	98.5521	68.7982	117.936	20.3504	13.8823	31.9938	12.0624	26.7353	18.6103
CsaV3_4G028240	LACS1	17655623	17662367	+	CsaV3_4G028240	CsaV3_4G028240.1	GO:0003824(catalytic activity);GO:0008152(metabolic process)	00061(Fatty acid biosynthesis);00071(Fatty acid degradation);04146(Peroxisome)	K01897	EC:6.2.1.3	PREDICTED: long chain acyl-CoA synthetase 9, chloroplastic [Cucumis sativus]	NA	31.7483	31.4054	34.5511	33.4997	30.8948	35.0801	42.8872	43.2821	33.1782	50.7329	34.0998	39.6116
CsaV3_5G002040	LACS1	1231167	1237580	+	CsaV3_5G002040	CsaV3_5G002040.1	GO:0003824(catalytic activity);GO:0008152(metabolic process)	00061(Fatty acid biosynthesis);00071(Fatty acid degradation);04146(Peroxisome)	K01897	EC:6.2.1.3	PREDICTED: long chain acyl-CoA synthetase 4-like [Cucumis sativus]	NA	30.3258	30.7435	33.8465	63.3374	39.1395	46.5129	31.4145	27.132	26.2653	26.4221	23.5042	26.0895
CsaV3_6G001070	LACS1	708874	720069	-	CsaV3_6G001070	CsaV3_6G001070.1	GO:0003824(catalytic activity);GO:0008152(metabolic process)	00061(Fatty acid biosynthesis);00071(Fatty acid degradation);04146(Peroxisome)	K01897	EC:6.2.1.3	PREDICTED: probable acyl-activating enzyme 16, chloroplastic [Cucumis sativus]	NA	23.1963	27.6849	21.7496	40.6555	43.4793	41.6669	17.0205	16.0585	23.1443	15.6634	25.7606	17.7837
CsaV3_1G032580	ACP	19626255	19631550	+	CsaV3_1G032580	CsaV3_1G032580.1	GO:0006633(fatty acid biosynthetic process);GO:0016747(transferase activity, transferring acyl groups other than amino-acyl groups)	00061(Fatty acid biosynthesis);00780(Biotin metabolism)	K09458	EC:2.3.1.179	PREDICTED: 3-oxoacyl-[acyl-carrier-protein] synthase I, chloroplastic [Cucumis sativus]	NA	22.8128	22.0749	24.526	13.7141	12.4447	20.3509	101.69	134.372	48.2405	150.476	41.5569	93.9346
CsaV3_1G041340	ACP	26306794	26318254	+	CsaV3_1G041340	CsaV3_1G041340.1	GO:0006633(fatty acid biosynthetic process);GO:0016747(transferase activity, transferring acyl groups other than amino-acyl groups)	00061(Fatty acid biosynthesis);00780(Biotin metabolism)	K09458	EC:2.3.1.179	PREDICTED: 3-oxoacyl-[acyl-carrier-protein] synthase II, chloroplastic [Cucumis sativus]	NA	47.4291	48.3	45.6079	27.5439	23.8029	31.4729	51.158	60.7631	55.0114	69.1469	62.7575	61.6724
CsaV3_6G015580	ACP	11556204	11563924	+	CsaV3_6G015580	CsaV3_6G015580.1	GO:0006633(fatty acid biosynthetic process);GO:0016747(transferase activity, transferring acyl groups other than amino-acyl groups)	00061(Fatty acid biosynthesis);00780(Biotin metabolism)	K09458	EC:2.3.1.179	PREDICTED: 3-oxoacyl-[acyl-carrier-protein] synthase, mitochondrial [Cucumis sativus]	NA	9.63383	10.0385	7.98325	5.93346	5.94743	6.56777	11.0433	13.4872	6.79129	13.2631	7.85428	8.62508
CsaV3_4G023750	ACPR	13809469	13813816	+	CsaV3_4G023750	CsaV3_4G023750.1	NA	00061(Fatty acid biosynthesis);00780(Biotin metabolism);00333(Prodigiosin biosyntheses)	K00208	EC:1.3.1.9	PREDICTED: enoyl-[acyl-carrier-protein] reductase [NADH], chloroplastic-like [Cucumis sativus]	NA	20.7876	21.4732	21.5499	18.6232	18.4864	23.9885	65.9818	87.5746	47.2061	100.69	38.6517	90.4039
CsaV3_2G010260	AACPD	7044102	7047831	+	CsaV3_2G010260	CsaV3_2G010260.1	GO:0006633(fatty acid biosynthetic process);GO:0045300(acyl-[acyl-carrier-protein] desaturase activity);GO:0055114(oxidation-reduction process)	00061(Fatty acid biosynthesis);01040(Biosynthesis of unsaturated fatty acids)	K03921	EC:1.14.19.2	PREDICTED: acyl-[acyl-carrier-protein] desaturase, chloroplastic-like [Cucumis sativus]	NA	15.3178	15.4352	16.0682	32.2228	31.3508	31.0722	18.2412	17.9656	13.339	21.4394	18.8383	20.2052
CsaV3_2G025420	AACPD	17491493	17495231	-	CsaV3_2G025420	CsaV3_2G025420.1	GO:0006633(fatty acid biosynthetic process);GO:0045300(acyl-[acyl-carrier-protein] desaturase activity);GO:0055114(oxidation-reduction process)	00061(Fatty acid biosynthesis);01040(Biosynthesis of unsaturated fatty acids)	K03921	EC:1.14.19.2	hypothetical protein Csa_2G351530 [Cucumis sativus]	NA	148.795	154.57	174.498	88.8255	110.807	115.597	189.88	185.739	206.889	174.909	150.342	175.578
CsaV3_2G025310	SDR	17407226	17411647	-	CsaV3_2G025310	CsaV3_2G025310.1	GO:0004316(3-oxoacyl-[acyl-carrier-protein] reductase (NADPH) activity);GO:0005835(fatty acid synthase complex);GO:0006633(fatty acid biosynthetic process);GO:0042967(obsolete acyl-carrier-protein biosynthetic process);GO:0051287(NAD binding);GO:0055114(oxidation-reduction process)	00061(Fatty acid biosynthesis);01040(Biosynthesis of unsaturated fatty acids);00780(Biotin metabolism);00333(Prodigiosin biosyntheses)	K00059	EC:1.1.1.100	PREDICTED: 3-oxoacyl-[acyl-carrier-protein] reductase 4 [Cucumis sativus]	NA	40.7382	39.4263	41.3429	55.7134	59.026	64.0834	67.3374	75.0929	72.9108	90.9382	64.1755	76.5862
CsaV3_3G041170	SDR	33638814	33641668	+	CsaV3_3G041170	CsaV3_3G041170.1	NA	00061(Fatty acid biosynthesis);01040(Biosynthesis of unsaturated fatty acids);00780(Biotin metabolism);00333(Prodigiosin biosyntheses)	K00059	EC:1.1.1.100	PREDICTED: 3-oxoacyl-[acyl-carrier-protein] reductase 4-like [Cucumis sativus]	NA	16.6519	16.4884	12.2599	21.2096	22.4291	21.5021	11.5474	10.3807	14.4248	10.3771	16.2389	11.4822
CsaV3_3G043290	SDR	35136260	35139479	+	CsaV3_3G043290	CsaV3_3G043290.1	GO:0005975(carbohydrate metabolic process);GO:0016491(oxidoreductase activity);GO:0030246(carbohydrate binding)	00061(Fatty acid biosynthesis);01040(Biosynthesis of unsaturated fatty acids);00780(Biotin metabolism);00333(Prodigiosin biosyntheses)	K00059	EC:1.1.1.100	PREDICTED: photosynthetic NDH subunit of subcomplex B 2, chloroplastic [Cucumis sativus]	NA	72.1311	79.2893	74.5582	21.8448	25.6022	26.7376	110.812	95.9629	117.46	99.7536	109.239	96.5159
CsaV3_3G043300	SDR	35141098	35143186	+	CsaV3_3G043300	CsaV3_3G043300.1	GO:0016491(oxidoreductase activity)	00061(Fatty acid biosynthesis);01040(Biosynthesis of unsaturated fatty acids);00780(Biotin metabolism);00333(Prodigiosin biosyntheses)	K00059	EC:1.1.1.100	PREDICTED: short-chain type dehydrogenase/reductase-like isoform X1 [Cucumis sativus]	NA	7.98863	7.02881	7.95579	6.93964	7.97696	8.89123	2.4591	3.10794	3.73372	3.4133	3.92261	2.74805
CsaV3_4G029410	SDR	18945487	18947060	-	CsaV3_4G029410	CsaV3_4G029410.1	GO:0016491(oxidoreductase activity)	00061(Fatty acid biosynthesis);01040(Biosynthesis of unsaturated fatty acids);00780(Biotin metabolism);00333(Prodigiosin biosyntheses)	K00059	EC:1.1.1.100	PREDICTED: L-xylulose reductase-like [Cucumis sativus]	NA	27.4041	32.9717	22.3907	27.3511	21.9876	41.4211	26.1763	24.0288	13.5373	21.8252	12.8294	15.6989
CsaV3_5G013950	SDR	10732638	10736692	+	CsaV3_5G013950	CsaV3_5G013950.1	GO:0016491(oxidoreductase activity)	00061(Fatty acid biosynthesis);01040(Biosynthesis of unsaturated fatty acids);00780(Biotin metabolism);00333(Prodigiosin biosyntheses)	K00059	EC:1.1.1.100	PREDICTED: NADPH-dependent pterin aldehyde reductase-like [Cucumis sativus]	NA	25.5832	27.991	21.5709	25.4429	30.4998	29.3736	27.6964	29.759	23.8825	23.5024	34.9397	19.7786
CsaV3_5G013960	SDR	10738368	10748211	+	CsaV3_5G013960	CsaV3_5G013960.1	GO:0016491(oxidoreductase activity)	00061(Fatty acid biosynthesis);01040(Biosynthesis of unsaturated fatty acids);00780(Biotin metabolism);00333(Prodigiosin biosyntheses)	K00059	EC:1.1.1.100	PREDICTED: NADPH-dependent pterin aldehyde reductase [Cucumis sativus]	NA	14.4642	13.7497	11.4327	13.3251	12.3373	14.6323	13.556	11.8728	9.04158	9.65	10.024	10.8211
CsaV3_1G031130	KCS	18351062	18355076	+	CsaV3_1G031130	CsaV3_1G031130.1	GO:0006633(fatty acid biosynthetic process);GO:0016020(membrane);GO:0016747(transferase activity, transferring acyl groups other than amino-acyl groups)	00062(Fatty acid elongation)	K15397	EC:2.3.1.199	PREDICTED: 3-ketoacyl-CoA synthase 11 [Cucumis sativus]	NA	76.4212	60.0478	76.8176	197.618	178.482	97.9611	20.6261	25.6222	38.6815	30.7393	52.3013	30.461
CsaV3_2G028690	KCS	18825773	18827940	-	CsaV3_2G028690	CsaV3_2G028690.1	GO:0006633(fatty acid biosynthetic process);GO:0016020(membrane);GO:0016747(transferase activity, transferring acyl groups other than amino-acyl groups)	00062(Fatty acid elongation)	K15397	EC:2.3.1.199	PREDICTED: 3-ketoacyl-CoA synthase 4-like [Cucumis sativus]	NA	12.2745	12.1798	15.4911	5.39248	7.57568	8.43469	8.99066	8.89443	12.7297	9.74455	12.6492	8.58544
CsaV3_3G012730	KCS	9739627	9742123	+	CsaV3_3G012730	CsaV3_3G012730.1	GO:0006633(fatty acid biosynthetic process);GO:0016020(membrane);GO:0016747(transferase activity, transferring acyl groups other than amino-acyl groups)	00062(Fatty acid elongation)	K15397	EC:2.3.1.199	PREDICTED: 3-ketoacyl-CoA synthase 19 [Cucumis sativus]	NA	25.7196	30.812	24.54	34.8226	17.3496	40.8644	7.73313	6.86517	10.541	11.0875	17.7487	8.83891
CsaV3_4G036210	KCS	25461413	25465597	+	CsaV3_4G036210	CsaV3_4G036210.1	GO:0006633(fatty acid biosynthetic process);GO:0016020(membrane);GO:0016747(transferase activity, transferring acyl groups other than amino-acyl groups)	00062(Fatty acid elongation)	K15397	EC:2.3.1.199	PREDICTED: 3-ketoacyl-CoA synthase 10 [Cucumis sativus]	NA	32.0971	38.5466	23.175	32.5811	18.6436	34.1327	17.5169	19.5007	22.6526	23.3799	26.7833	25.4114
CsaV3_5G006620	KCS	4447670	4450106	+	CsaV3_5G006620	CsaV3_5G006620.1	GO:0006633(fatty acid biosynthetic process);GO:0016020(membrane);GO:0016747(transferase activity, transferring acyl groups other than amino-acyl groups)	00062(Fatty acid elongation)	K15397	EC:2.3.1.199	PREDICTED: 3-ketoacyl-CoA synthase 21-like [Cucumis sativus]	NA	5.73043	5.94581	4.28516	2.6686	1.1035	2.9737	4.91722	1.93697	3.08972	1.75491	2.86968	2.55716
CsaV3_5G034300	KCS	27309080	27311410	+	CsaV3_5G034300	CsaV3_5G034300.1	GO:0006633(fatty acid biosynthetic process);GO:0016020(membrane);GO:0016747(transferase activity, transferring acyl groups other than amino-acyl groups)	00062(Fatty acid elongation)	K15397	EC:2.3.1.199	PREDICTED: 3-ketoacyl-CoA synthase 6 [Cucumis sativus]	NA	47.3969	69.6067	41.1884	66.2019	43.431	93.2884	38.8005	30.4631	35.9448	34.0599	38.2056	31.5366
CsaV3_6G022090	KCS	15074390	15076554	-	CsaV3_6G022090	CsaV3_6G022090.1	GO:0006633(fatty acid biosynthetic process);GO:0016020(membrane);GO:0016747(transferase activity, transferring acyl groups other than amino-acyl groups)	00062(Fatty acid elongation)	K15397	EC:2.3.1.199	PREDICTED: 3-ketoacyl-CoA synthase 12-like [Cucumis sativus]	NA	8.69224	9.67315	7.36349	16.508	13.1815	16.2206	3.28038	3.52472	6.60461	11.5905	11.3127	8.68485
CsaV3_6G042500	KCS	24952176	24953126	-	CsaV3_6G042500	CsaV3_6G042500.1	GO:0016021(integral component of membrane)	00062(Fatty acid elongation)	K10249	EC:2.3.1.199	PREDICTED: elongation of fatty acids protein 3-like [Cucumis sativus]	NA	14.3447	12.8548	11.4293	4.99966	6.16849	6.51571	5.00426	3.73678	5.29953	3.86961	3.42066	2.30336
CsaV3_2G025130	LOCR	17321170	17324539	-	CsaV3_2G025130	CsaV3_2G025130.1	NA	00062(Fatty acid elongation);01040(Biosynthesis of unsaturated fatty acids)	K10251	EC:1.1.1.62	PREDICTED: very-long-chain 3-oxoacyl-CoA reductase 1 [Cucumis sativus]	NA	22.1893	22.6942	20.1215	40.3192	25.5177	53.1752	24.3703	21.7002	18.3183	23.2603	15.9931	22.8793
CsaV3_5G030680	LOCR	25150190	25151840	+	CsaV3_5G030680	CsaV3_5G030680.1	GO:0016491(oxidoreductase activity)	00062(Fatty acid elongation);01040(Biosynthesis of unsaturated fatty acids)	K10251	EC:1.1.1.62	PREDICTED: very-long-chain 3-oxoacyl-CoA reductase-like protein At1g24470 [Cucumis sativus]	NA	26.6698	26.9567	28.9213	31.1958	32.822	21.7125	24.4588	21.2342	28.2375	21.018	25.3701	20.5005
CsaV3_3G006860	HACD	6103716	6107115	-	CsaV3_3G006860	CsaV3_3G006860.1	NA	00062(Fatty acid elongation);01040(Biosynthesis of unsaturated fatty acids)	K10703	EC:4.2.1.134	PREDICTED: very-long-chain (3R)-3-hydroxyacyl-CoA dehydratase PASTICCINO 2A [Cucumis sativus]	NA	7.25568	7.57946	7.31866	13.2255	10.8074	14.0473	7.10551	7.27871	8.4806	10.0662	9.28153	16.2261
CsaV3_6G022170	HACD	15150564	15154031	-	CsaV3_6G022170	CsaV3_6G022170.1	NA	00062(Fatty acid elongation);01040(Biosynthesis of unsaturated fatty acids)	K10703	EC:4.2.1.134	PREDICTED: very-long-chain (3R)-3-hydroxyacyl-CoA dehydratase 2 [Cucumis sativus]	NA	32.6615	29.3303	31.6904	21.2217	16.7666	19.2422	25.0418	25.8995	29.4301	25.5804	24.6688	21.2392
CsaV3_5G026640	DET2	21771606	21775736	+	CsaV3_5G026640	CsaV3_5G026640.1	GO:0005737(cytoplasm);GO:0006629(lipid metabolic process);GO:0016021(integral component of membrane);GO:0016627(oxidoreductase activity, acting on the CH-CH group of donors)	00062(Fatty acid elongation);01040(Biosynthesis of unsaturated fatty acids)	K10258	EC:1.3.1.93	PREDICTED: very-long-chain enoyl-CoA reductase [Cucumis sativus]	NA	34.1874	36.4472	26.6072	49.3749	39.3308	57.5213	31.6638	28.5827	27.6138	35.8004	30.6953	41.059
CsaV3_5G035100	DET2	27778877	27781642	-	CsaV3_5G035100	CsaV3_5G035100.1	GO:0005737(cytoplasm);GO:0006629(lipid metabolic process);GO:0016021(integral component of membrane);GO:0016627(oxidoreductase activity, acting on the CH-CH group of donors)	00062(Fatty acid elongation);01040(Biosynthesis of unsaturated fatty acids)	K10258	EC:1.3.1.93	PREDICTED: 3-oxo-5-alpha-steroid 4-dehydrogenase 2-like [Cucumis sativus]	NA	30.8027	34.287	42.9506	8.12564	8.58627	10.3599	32.8445	33.269	37.6906	24.4185	22.5525	23.2082
CsaV3_5G035110	DET2	27782184	27784279	-	CsaV3_5G035110	CsaV3_5G035110.1	GO:0005737(cytoplasm);GO:0006629(lipid metabolic process);GO:0016021(integral component of membrane);GO:0016627(oxidoreductase activity, acting on the CH-CH group of donors)	00062(Fatty acid elongation);01040(Biosynthesis of unsaturated fatty acids)	K10258	EC:1.3.1.93	PREDICTED: steroid 5-alpha-reductase DET2 [Cucumis sativus]	NA	6.87989	6.1105	8.47957	34.1823	46.3417	30.5562	3.79078	2.82967	7.17584	9.35783	12.7539	8.01697
CsaV3_3G009480	CYP704C1	7723773	7727453	+	CsaV3_3G009480	CsaV3_3G009480.1	GO:0005506(iron ion binding);GO:0016705(oxidoreductase activity, acting on paired donors, with incorporation or reduction of molecular oxygen);GO:0020037(heme binding);GO:0055114(oxidation-reduction process)	00071(Fatty acid degradation);00073(Cutin, suberine and wax biosynthesis)	K20495	EC:1.14.14.80	PREDICTED: cytochrome P450 704C1-like [Cucumis sativus]	NA	8.06814	7.72584	8.5294	9.18746	8.27983	8.77776	6.31217	4.23344	7.27345	4.92818	6.09353	3.8148
CsaV3_2G002170	MFP	825022	833808	-	CsaV3_2G002170	CsaV3_2G002170.1	GO:0003857(3-hydroxyacyl-CoA dehydrogenase activity);GO:0005777(peroxisome);GO:0006550(isoleucine catabolic process);GO:0006552(leucine catabolic process);GO:0006554(lysine catabolic process);GO:0006568(tryptophan metabolic process);GO:0006574(valine catabolic process);GO:0006633(fatty acid biosynthetic process);GO:0006635(fatty acid beta-oxidation);GO:0018874(benzoate metabolic process)	00071(Fatty acid degradation);00592(alpha-Linolenic acid metabolism)	K10527	EC:4.2.1.17	PREDICTED: peroxisomal fatty acid beta-oxidation multifunctional protein AIM1 isoform X1 [Cucumis sativus]	NA	31.0581	34.6871	27.637	65.0394	61.3296	75.8154	18.6769	16.1254	17.5717	15.3023	17.3018	16.6896
CsaV3_6G023910	MFP	15876471	15881581	+	CsaV3_6G023910	CsaV3_6G023910.1	GO:0003857(3-hydroxyacyl-CoA dehydrogenase activity);GO:0006550(isoleucine catabolic process);GO:0006552(leucine catabolic process);GO:0006554(lysine catabolic process);GO:0006568(tryptophan metabolic process);GO:0006574(valine catabolic process);GO:0006633(fatty acid biosynthetic process);GO:0018874(benzoate metabolic process);GO:0055114(oxidation-reduction process)	00071(Fatty acid degradation);00592(alpha-Linolenic acid metabolism)	K10527	EC:4.2.1.17	PREDICTED: glyoxysomal fatty acid beta-oxidation multifunctional protein MFP-a [Cucumis sativus]	NA	26.2745	25.1895	23.4485	24.4671	24.5145	29.0726	40.3064	44.6547	38.6162	40.9327	51.0068	35.3448
CsaV3_6G024060	MFP	15923340	15935635	+	CsaV3_6G024060	CsaV3_6G024060.1	GO:0003824(catalytic activity);GO:0008152(metabolic process)	00071(Fatty acid degradation);00592(alpha-Linolenic acid metabolism)	K10527	EC:4.2.1.17	PREDICTED: glyoxysomal fatty acid beta-oxidation multifunctional protein MFP-a-like [Cucumis melo]	NA	3.19436	4.91491	3.22078	3.60476	2.70549	3.6837	7.5935	7.609	6.07658	6.93821	9.28818	6.08533
CsaV3_6G024070	MFP	15924934	15927178	+	CsaV3_6G024070	CsaV3_6G024070.1	GO:0003857(3-hydroxyacyl-CoA dehydrogenase activity);GO:0006550(isoleucine catabolic process);GO:0006552(leucine catabolic process);GO:0006554(lysine catabolic process);GO:0006568(tryptophan metabolic process);GO:0006574(valine catabolic process);GO:0006633(fatty acid biosynthetic process);GO:0018874(benzoate metabolic process);GO:0055114(oxidation-reduction process)	00071(Fatty acid degradation);00592(alpha-Linolenic acid metabolism)	K10527	EC:4.2.1.17	PREDICTED: glyoxysomal fatty acid beta-oxidation multifunctional protein MFP-a [Cucumis sativus]	NA	19.4709	18.6031	18.1879	13.9459	10.7736	14.4598	39.4529	43.3493	36.4147	37.7594	43.0102	28.76
CsaV3_6G024110	MFP	15984841	15991415	+	CsaV3_6G024110	CsaV3_6G024110.1	GO:0003857(3-hydroxyacyl-CoA dehydrogenase activity);GO:0006550(isoleucine catabolic process);GO:0006552(leucine catabolic process);GO:0006554(lysine catabolic process);GO:0006568(tryptophan metabolic process);GO:0006574(valine catabolic process);GO:0006633(fatty acid biosynthetic process);GO:0018874(benzoate metabolic process);GO:0055114(oxidation-reduction process)	00071(Fatty acid degradation);00592(alpha-Linolenic acid metabolism)	K10527	EC:4.2.1.17	PREDICTED: glyoxysomal fatty acid beta-oxidation multifunctional protein MFP-a [Cucumis sativus]	NA	9.01667	7.99233	7.78026	6.9966	5.38241	6.52559	17.2136	19.9861	17.7369	17.8864	18.861	13.6708
CsaV3_6G025240	MFP	16022036	16025343	+	CsaV3_6G025240	CsaV3_6G025240.1	GO:0003824(catalytic activity);GO:0008152(metabolic process)	00071(Fatty acid degradation);00592(alpha-Linolenic acid metabolism)	K10527	EC:4.2.1.17	PREDICTED: glyoxysomal fatty acid beta-oxidation multifunctional protein MFP-a [Cucumis sativus]	NA	20.5955	22.4808	18.5454	16.1014	12.6885	14.9221	47.2869	49.9305	40.5127	44.7294	53.688	35.5014
CsaV3_2G011380	PED1	8666900	8671578	+	CsaV3_2G011380	CsaV3_2G011380.1	GO:0008152(metabolic process);GO:0016747(transferase activity, transferring acyl groups other than amino-acyl groups)	00071(Fatty acid degradation);00592(alpha-Linolenic acid metabolism);01040(Biosynthesis of unsaturated fatty acids);00280(Valine, leucine and isoleucine degradation);04146(Peroxisome)	K07513	EC:2.3.1.16	PREDICTED: 3-ketoacyl-CoA thiolase 2, peroxisomal-like [Cucumis sativus]	NA	42.3593	49.5907	38.1039	74.756	69.2802	84.3847	29.2407	25.3854	26.3284	24.9952	34.3534	27.375
CsaV3_3G011240	PED1	8855847	8859672	-	CsaV3_3G011240	CsaV3_3G011240.1	GO:0008152(metabolic process);GO:0016747(transferase activity, transferring acyl groups other than amino-acyl groups)	00071(Fatty acid degradation);00592(alpha-Linolenic acid metabolism);01040(Biosynthesis of unsaturated fatty acids);00280(Valine, leucine and isoleucine degradation);04146(Peroxisome)	K07513	EC:2.3.1.16	3-ketoacyl-CoA thiolase 2, peroxisomal-like [Cucumis sativus]	NA	13.6889	15.7364	5.21605	46.7543	28.07	27.3487	21.0751	15.8303	11.4925	15.951	14.4419	16.4004
CsaV3_3G028760	PED1	25359700	25365022	+	CsaV3_3G028760	CsaV3_3G028760.1	GO:0008152(metabolic process);GO:0016747(transferase activity, transferring acyl groups other than amino-acyl groups)	00071(Fatty acid degradation);00592(alpha-Linolenic acid metabolism);01040(Biosynthesis of unsaturated fatty acids);00280(Valine, leucine and isoleucine degradation);04146(Peroxisome)	K07513	EC:2.3.1.16	PREDICTED: 3-ketoacyl-CoA thiolase 2, peroxisomal [Cucumis sativus]	NA	9.89199	8.49443	7.0599	17.9894	17.4048	15.9212	8.0245	5.8524	5.35692	7.1656	4.67139	5.72881
CsaV3_2G034560	ACOX	22959811	22964711	-	CsaV3_2G034560	CsaV3_2G034560.1	GO:0003997(acyl-CoA oxidase activity);GO:0005777(peroxisome);GO:0006635(fatty acid beta-oxidation);GO:0006637(acyl-CoA metabolic process);GO:0071949(FAD binding)	00071(Fatty acid degradation);00592(alpha-Linolenic acid metabolism);01040(Biosynthesis of unsaturated fatty acids);04146(Peroxisome)	K00232	EC:1.3.3.6	PREDICTED: acyl-coenzyme A oxidase 3, peroxisomal-like [Cucumis sativus]	NA	35.6387	36.6792	32.3071	44.3359	43.1415	45.6047	28.3687	29.3326	35.1192	26.2524	34.1012	26.8206
CsaV3_3G033630	ACOX	28833109	28838934	-	CsaV3_3G033630	CsaV3_3G033630.1	GO:0003995(acyl-CoA dehydrogenase activity);GO:0050660(flavin adenine dinucleotide binding);GO:0055114(oxidation-reduction process)	00071(Fatty acid degradation);00592(alpha-Linolenic acid metabolism);01040(Biosynthesis of unsaturated fatty acids);04146(Peroxisome)	K00232	EC:1.3.3.6	PREDICTED: acyl-coenzyme A oxidase 4, peroxisomal isoform X2 [Cucumis sativus]	NA	34.8445	37.2039	33.9974	48.322	53.7822	53.8064	20.2088	21.4781	28.3928	22.7188	32.3187	23.3427
CsaV3_4G033210	ACOX	23497531	23510992	-	CsaV3_4G033210	CsaV3_4G033210.1	NA	00071(Fatty acid degradation);00592(alpha-Linolenic acid metabolism);01040(Biosynthesis of unsaturated fatty acids);04146(Peroxisome)	K00232	EC:1.3.3.6	PREDICTED: uncharacterized protein LOC101204381 isoform X1 [Cucumis sativus]	NA	19.1873	20.2489	18.6789	16.1767	12.6207	17.2377	18.093	15.1985	13.463	16.0791	17.1073	13.3585
CsaV3_5G004440	ACOX	2926675	2931795	-	CsaV3_5G004440	CsaV3_5G004440.1	GO:0003997(acyl-CoA oxidase activity);GO:0005777(peroxisome);GO:0006635(fatty acid beta-oxidation);GO:0006637(acyl-CoA metabolic process);GO:0071949(FAD binding)	00071(Fatty acid degradation);00592(alpha-Linolenic acid metabolism);01040(Biosynthesis of unsaturated fatty acids);04146(Peroxisome)	K00232	EC:1.3.3.6	PREDICTED: peroxisomal acyl-coenzyme A oxidase 1 [Cucumis sativus]	NA	35.3607	36.633	35.4827	37.4826	35.5115	46.0901	20.36	17.125	24.099	18.1133	20.9501	20.5865
CsaV3_6G014450	ACOX	10468378	10477832	-	CsaV3_6G014450	CsaV3_6G014450.1	NA	00071(Fatty acid degradation);00592(alpha-Linolenic acid metabolism);01040(Biosynthesis of unsaturated fatty acids);04146(Peroxisome)	K00232	EC:1.3.3.6	PREDICTED: uncharacterized protein LOC101214170 isoform X1 [Cucumis sativus]	NA	11.2287	11.3741	7.87739	10.1251	9.27522	11.0772	10.7156	6.25529	4.50631	2.43265	2.0453	2.11053
CsaV3_7G022540	ACOX	11429549	11438747	-	CsaV3_7G022540	CsaV3_7G022540.1	NA	00071(Fatty acid degradation);00592(alpha-Linolenic acid metabolism);01040(Biosynthesis of unsaturated fatty acids);04146(Peroxisome)	K00232	EC:1.3.3.6	PREDICTED: uncharacterized protein LOC101210263 [Cucumis sativus]	NA	17.5193	17.9114	17.6732	16.4862	18.1776	15.5994	14.1864	11.2633	12.9121	11.4814	15.0396	11.7784
