# Supplementary material for: Comparative analysis of powdery mildew resistant and susceptible cultivated cucumber (Cucumis sativus L.) varieties to reveal the metabolic responses to Sphaerotheca fuliginea infection
Source: BMC Plant Biol. 2021 Jan 7;21:24. doi: 10.1186/s12870-020-02797-3 (PMC7791650; doi:10.1186/s12870-020-02797-3)
Supplement: Supplementary file 10 — Additional file 10: Table S9 The detailed information of diterpenoid metabolism-related genes. [file 12870_2020_2797_MOESM10_ESM.xlsx]

## Sheet: Sheet1
Table S7 The detailed information of diterpenoid metabolism-related genes.
gene_id	chr	start	end	strand	gene_name	transcript_id	GO	KEGG	KO_ENTRY	EC	Description	trans_type	FPKM.BK2_11	FPKM.BK2_12	FPKM.BK2_17	FPKM.BK2_42	FPKM.BK2_45	FPKM.BK2_48	FPKM.H136_11	FPKM.H136_12	FPKM.H136_13	FPKM.H136_41	FPKM.H136_43	FPKM.H136_46
CsaV3_5G005560	chr5	3603527	3606054	GA20OX1	CsaV3_5G005560	CsaV3_5G005560.1	GO:0016491(oxidoreductase activity);GO:0055114(oxidation-reduction process)	00904(Diterpenoid biosynthesis)	K05282	EC:1.14.11.12	PREDICTED: gibberellin 20 oxidase 1-D [Cucumis sativus]	NA	1.8812	2.0953	0.745901	2.86866	3.26621	5.77928	3.65895	5.30308	8.9986	8.09592	10.6168	8.75784
CsaV3_6G005990	chr6	5075151	5076910	GA20OX1	CsaV3_6G005990	CsaV3_6G005990.1	GO:0016491(oxidoreductase activity);GO:0055114(oxidation-reduction process)	00904(Diterpenoid biosynthesis)	K05282	EC:1.14.11.12	PREDICTED: gibberellin 20 oxidase 1-like [Cucumis sativus]	NA	0.0001	0.058353	0.039137	0.130249	0.322477	0.126782	0.105448	0.0001	0.153775	0.120144	0.490062	0.370756
CsaV3_6G041260	chr6	23947208	23951102	GA20OX1	CsaV3_6G041260	CsaV3_6G041260.1	GO:0016491(oxidoreductase activity);GO:0055114(oxidation-reduction process)	00904(Diterpenoid biosynthesis)	K05282	EC:1.14.11.12	PREDICTED: gibberellin 20 oxidase 2-like [Cucumis sativus]	NA	8.02135	7.52107	6.54564	5.99705	5.31904	4.87863	7.04633	6.52599	7.08709	5.59183	6.13709	6.77426
CsaV3_1G011060	chr1	6856248	6861367	GA20OX1	CsaV3_1G011060	CsaV3_1G011060.1	GO:0016491(oxidoreductase activity);GO:0055114(oxidation-reduction process)	00904(Diterpenoid biosynthesis)	K04125	EC:1.14.11.13	PREDICTED: gibberellin 2-beta-dioxygenase 8 [Cucumis sativus]	NA	14.3731	13.9142	14.4684	0.579108	0.503343	1.39278	90.1274	64.2318	71.9604	14.3427	22.6936	17.8136
CsaV3_1G032430	chr1	19440813	19443188	GA20OX1	CsaV3_1G032430	CsaV3_1G032430.1	GO:0016491(oxidoreductase activity);GO:0055114(oxidation-reduction process)	00904(Diterpenoid biosynthesis)	K04125	EC:1.14.11.13	gibberellin 2-beta-dioxygenase-like [Cucumis sativus]	NA	10.1055	9.86141	10.3598	30.8401	28.8403	26.5193	1.68001	1.18835	2.16733	1.79479	1.14058	2.39578
CsaV3_4G007790	chr4	5447630	5449764	GA20OX1	CsaV3_4G007790	CsaV3_4G007790.1	GO:0016491(oxidoreductase activity);GO:0055114(oxidation-reduction process)	00904(Diterpenoid biosynthesis)	K04125	EC:1.14.11.13	hypothetical protein Csa_4G075200 [Cucumis sativus]	NA	1.96103	5.37004	2.88088	0.824104	0.823974	2.35125	2.58151	1.60033	1.96739	0.44009	0.543704	0.415171
CsaV3_4G021950	chr4	12998283	13001351	GA20OX1	CsaV3_4G021950	CsaV3_4G021950.1	NA	00904(Diterpenoid biosynthesis)	K04125	EC:1.14.11.13	PREDICTED: uncharacterized protein LOC101209162 isoform X3 [Cucumis sativus]	NA	0.543105	0.532591	0.136669	0.0001	0.253275	0.540256	0.112003	0.263034	0.027379	0.308513	0.323057	0.325289
CsaV3_5G015180	chr5	12419415	12423841	GA20OX1	CsaV3_5G015180	CsaV3_5G015180.1	GO:0016491(oxidoreductase activity);GO:0055114(oxidation-reduction process)	00904(Diterpenoid biosynthesis)	K04125	EC:1.14.11.13	PREDICTED: gibberellin 2-beta-dioxygenase 8-like [Cucumis sativus]	NA	3.71371	3.62675	3.57312	8.17387	7.7133	4.64366	2.63716	2.88161	2.7369	3.46687	3.08956	2.74302
CsaV3_2G031670	chr2	20852419	20854482	SRG1	CsaV3_2G031670	CsaV3_2G031670.1	GO:0016491(oxidoreductase activity);GO:0055114(oxidation-reduction process)	00904(Diterpenoid biosynthesis)	K04124	EC:1.14.11.15	hypothetical protein Csa_2G379300 [Cucumis sativus]	NA	1.56444	0.982647	0.126486	1.6175	1.78896	2.5636	0.725333	0.034087	0.362683	0.0001	0.451545	0.10959
CsaV3_6G051300	chr6	29861898	29864353	SRG1	CsaV3_6G051300	CsaV3_6G051300.1	GO:0016491(oxidoreductase activity);GO:0055114(oxidation-reduction process)	00904(Diterpenoid biosynthesis)	K04124	EC:1.14.11.15	PREDICTED: protein SRG1-like [Cucumis sativus]	NA	1.04087	1.21206	0.442573	1.89568	1.78419	1.87604	1.49425	1.34065	1.6841	0.926732	0.942676	0.988105
CsaV3_7G032870	chr7	20688063	20689463	SRG1	CsaV3_7G032870	CsaV3_7G032870.1	GO:0016491(oxidoreductase activity);GO:0055114(oxidation-reduction process)	00904(Diterpenoid biosynthesis)	K04124	EC:1.14.11.15	PREDICTED: gibberellin 3-beta-dioxygenase 1 [Cucumis sativus]	NA	30.7382	22.7386	36.2461	11.5223	10.6092	14.3991	21.5211	34.6863	70.4488	26.2276	62.9739	39.7813
CsaV3_3G001940	chr3	1455486	1462595	CYP88D6	CsaV3_3G001940	CsaV3_3G001940.1	GO:0005506(iron ion binding);GO:0016705(oxidoreductase activity, acting on paired donors, with incorporation or reduction of molecular oxygen);GO:0020037(heme binding);GO:0055114(oxidation-reduction process)	00904(Diterpenoid biosynthesis)	K04123	EC:1.14.13.79	PREDICTED: beta-amyrin 11-oxidase-like isoform X1 [Cucumis melo]	NA	0.587793	0.688376	0.372021	0.069722	0.247673	0.697855	0.270331	0.0001	0.405117	0.3816	0.183631	0.429276
CsaV3_3G010170	chr3	8181393	8186484	CYP88D6	CsaV3_3G010170	CsaV3_3G010170.1	GO:0005506(iron ion binding);GO:0016705(oxidoreductase activity, acting on paired donors, with incorporation or reduction of molecular oxygen);GO:0020037(heme binding);GO:0055114(oxidation-reduction process)	00904(Diterpenoid biosynthesis)	K04123	EC:1.14.13.79	PREDICTED: ent-kaurenoic acid oxidase 1 [Cucumis sativus]	NA	0.56587	0.60455	0.764494	0.490447	0.139298	0.335179	1.68657	1.60413	0.482105	0.895288	0.405767	0.418018
CsaV3_3G049380	chr3	40248054	40255573	CYP88D6	CsaV3_3G049380	CsaV3_3G049380.1	GO:0005506(iron ion binding);GO:0016705(oxidoreductase activity, acting on paired donors, with incorporation or reduction of molecular oxygen);GO:0020037(heme binding);GO:0055114(oxidation-reduction process)	00904(Diterpenoid biosynthesis)	K04123	EC:1.14.13.79	PREDICTED: beta-amyrin 11-oxidase-like [Cucumis sativus]	NA	38.6181	39.7592	45.8015	24.6249	23.26	22.962	60.9283	79.3237	67.2098	65.5487	68.5192	61.4671
CsaV3_3G049400	chr3	40256809	40268511	CYP88D6	CsaV3_3G049400	CsaV3_3G049400.1	GO:0005506(iron ion binding);GO:0016705(oxidoreductase activity, acting on paired donors, with incorporation or reduction of molecular oxygen);GO:0020037(heme binding);GO:0055114(oxidation-reduction process)	00904(Diterpenoid biosynthesis)	K04123	EC:1.14.13.79	PREDICTED: beta-amyrin 11-oxidase-like [Cucumis sativus]	NA	24.2119	19.8827	20.7471	4.09197	4.5539	5.01879	3.78967	5.01721	21.8609	17.5454	23.4341	7.9172
CsaV3_3G049410	chr3	40270736	40274667	CYP88D6	CsaV3_3G049410	CsaV3_3G049410.1	GO:0005506(iron ion binding);GO:0016705(oxidoreductase activity, acting on paired donors, with incorporation or reduction of molecular oxygen);GO:0020037(heme binding);GO:0055114(oxidation-reduction process)	00904(Diterpenoid biosynthesis)	K04123	EC:1.14.13.79	PREDICTED: beta-amyrin 11-oxidase-like [Cucumis sativus]	NA	29.6857	27.6017	17.435	2.79681	5.1584	3.86269	4.45239	4.6061	18.0995	20.8661	23.5479	11.3556
CsaV3_4G033930	chr4	24040378	24043667	KO	CsaV3_4G033930	CsaV3_4G033930.1	GO:0005506(iron ion binding);GO:0016705(oxidoreductase activity, acting on paired donors, with incorporation or reduction of molecular oxygen);GO:0020037(heme binding);GO:0055114(oxidation-reduction process)	00904(Diterpenoid biosynthesis)	K04122	EC:1.14.14.86	ent-kaurene oxidase, chloroplastic-like [Cucumis sativus]	NA	8.51128	5.0794	6.1488	2.90449	3.19648	2.46033	0.482798	1.27503	2.42413	2.22264	3.22073	1.0294
CsaV3_7G023060	chr7	11941684	11947918	KS1	CsaV3_7G023060	CsaV3_7G023060.1	GO:0000287(magnesium ion binding);GO:0008152(metabolic process);GO:0010333(terpene synthase activity)	00904(Diterpenoid biosynthesis)	K04121	EC:4.2.3.19	ent-kaur-16-ene synthase, chloroplastic [Cucumis sativus]	NA	3.63096	3.47734	2.18242	3.23746	2.61115	3.40387	1.92775	1.41995	1.85776	2.09761	2.72125	1.58096
CsaV3_6G037220	chr6	20945044	20947667	KS1	CsaV3_6G037220	CsaV3_6G037220.1	NA	00904(Diterpenoid biosynthesis)	K04120	EC:5.5.1.13	hypothetical protein Csa_6G410640 [Cucumis sativus]	NA	0.389923	0.460508	0.403882	0.038265	0.0001	0.223342	1.27783	0.756368	0.752043	0.919375	0.709378	1.23215
CsaV3_6G037230	chr6	20947201	20954016	CPS	CsaV3_6G037230	CsaV3_6G037230.1	GO:0000287(magnesium ion binding);GO:0008152(metabolic process);GO:0010333(terpene synthase activity)	00904(Diterpenoid biosynthesis)	K04120	EC:5.5.1.13	PREDICTED: ent-copalyl diphosphate synthase, chloroplastic [Cucumis sativus]	NA	0.355909	0.398967	0.082419	0.085792	0.127927	0.062139	0.392914	0.555653	0.661299	0.47361	0.389349	0.281414
