# Supplementary material for: Comparative analysis of powdery mildew resistant and susceptible cultivated cucumber (Cucumis sativus L.) varieties to reveal the metabolic responses to Sphaerotheca fuliginea infection
Source: BMC Plant Biol. 2021 Jan 7;21:24. doi: 10.1186/s12870-020-02797-3 (PMC7791650; doi:10.1186/s12870-020-02797-3)
Supplement: Supplementary file 11 — Additional file 11: Table S10 The number of TFs. [file 12870_2020_2797_MOESM11_ESM.xlsx]

## Sheet: Sheet1
Table S10 The number of TFs.
	ALL	BK2	H136
ERF	73	13	4
WRKY	52	21	6
bHLH	92	11	8
ARF	16	3	0
MYB	96	0	6
GATA	26	14	1
NAC	53	18	0
MYC2	3	0	0
