# Supplementary material for: Comparative analysis of powdery mildew resistant and susceptible cultivated cucumber (Cucumis sativus L.) varieties to reveal the metabolic responses to Sphaerotheca fuliginea infection
Source: BMC Plant Biol. 2021 Jan 7;21:24. doi: 10.1186/s12870-020-02797-3 (PMC7791650; doi:10.1186/s12870-020-02797-3)
Supplement: Supplementary file 14 — Additional file 14: Table S11 The primer information. [file 12870_2020_2797_MOESM14_ESM.xlsx]

## Sheet: Sheet1
Table S11 The primer information of qRT-PCR.
Genes	UP	DOWN
CHS	CTTCCTTAGACGCGCGTCAA	GCGGAGCACGGTTCCGCCAG
HCT14	GATGAAATGCCGGAGGATCC	GTTGGCATAGAAAGAAGTTG
DET	CATATCTTCCCTGTCCAGAC	ATGTAGGTAGCCGCCATTAC
ACOX5	CTTTGATGGTATTGACAATG	AACGCATGAACACCCATATC
GA20OX1	GACCCAGCTACTTCCATTCT	GGGTGCGATTTTGTTGAAAG
CPS	GGCTTTGAGATTGCTTTCCC	GCAAAGGCAGTGGAGGCAGG
